# Supplementary material for: Deep proteome profiling of the hippocampus in the 5XFAD mouse model reveals biological process alterations and a novel biomarker of Alzheimer’s disease
Source: Exp Mol Med. 2019 Nov 15;51(11):136. doi: 10.1038/s12276-019-0326-z (PMC6856180; doi:10.1038/s12276-019-0326-z)
Supplement: Supplementary file 3 — Supplementary Table S1 [file 12276_2019_326_MOESM3_ESM.xlsx]

## Sheet: Supplementary Table S1
Supplementary table S1. List of total identified and quantified protein groups
No	Protein IDs	Majority protein IDs	Protein names	Gene names	Intensity	MS/MS Count	Score	iBAQ_value
								5MON_CONT_1_1	5MON_CONT_1_2	5MON_CONT_2_1	5MON_CONT_2_2	5MON_CONT_3_1	5MON_CONT_3_2	5MON_TG_1_1	5MON_TG_1_2	5MON_TG_2_1	5MON_TG_2_2	5MON_TG_3_1	5MON_TG_3_2	10MON_CONT_1_1	10MON_CONT_1_2	10MON_CONT_2_1	10MON_CONT_2_2	10MON_CONT_3_1	10MON_CONT_3_2	10MON_TG_1_1	10MON_TG_1_2	10MON_TG_2_1	10MON_TG_2_2	10MON_TG_3_1	10MON_TG_3_2	lib_BV2_1	lib_BV2_2	lib_C8D1A_1	lib_C8D1A_2	lib_HT22_1	lib_HT22_2
1	A0A023T672;Q9CWZ3-2;Q9CWZ3;Q9CT44	A0A023T672;Q9CWZ3-2;Q9CWZ3	RNA-binding protein 8A	RBM8;Rbm8a	13047000000	260	198.05	10814000	6623300	21866000	28408000	19691000	16567000	4751900	8366900	25649000	19722000	22166000	16750000	18669000	29223000	18700000	25048000	15975000	20537000	28747000	22095000	52859000	25775000	26527000	34923000	260140000	246440000	195100000	226750000	78254000	103680000
2	A2A9Z1;A2A9Z2;A0A023ZTV5;A0A023ZT56;Q8BHM1	A2A9Z1;A2A9Z2;A0A023ZTV5;A0A023ZT56;Q8BHM1		Dmd	811890000	4	3.5782	68300	66073	2291000	1732100	995350	1187000	857320	869730	1106800	1681400	244900	0	883370	1438100	1490700	1701000	990080	1625100	2583000	2648300	0	1107100	708370	1721200	0	0	0	0	0	0
3	A0A024QYR9;O08586;Q8BSR7;Q3UUT8	A0A024QYR9;O08586;Q8BSR7	Phosphatidylinositol 3,4,5-trisphosphate 3-phosphatase and dual-specificity protein phosphatase PTEN	Pten	3411700000	188	28.601	1815800	1761800	3911200	4056400	3209000	2914100	2674000	3773200	2338000	4254900	3100300	2427600	4143200	4714800	2985300	2438000	1957500	3306800	3505000	4375100	7648600	6487100	5112500	3874200	1071400	1545600	2493300	502500	1338100	1035300
4	F6YMV1;A0A067XG49;F6QYS7;Q8VHG2-2;Q8VHG2;B1AXE9	F6YMV1;A0A067XG49;F6QYS7;Q8VHG2-2;Q8VHG2	Angiomotin	Amot	617700000	10	2.2413	0	0	0	0	0	0	147710	155910	169080	0	1546500	7395900	111470	2597300	66481	288670	63952	29687	0	0	0	1154200	0	0	0	0	0	0	0	0
5	A0A067XG52;Q99K51;Q3UKB1;Q3UJG9	A0A067XG52;Q99K51;Q3UKB1;Q3UJG9	Plastin-3	Pls3	105850000	3	-2	0	0	0	0	0	0	0	0	0	0	0	0	0	0	0	0	0	0	0	0	0	0	0	0	0	0	0	0	1626500	1019700
6	Q8VCR0;G3UXP8;A0A068BES4;A0A068BIV0;A0A068BFV6;A0A068BD65;A0A068BGV8;Q3TWJ1;A0A068BGT5;P28704-2;P28704;E9Q9V9;P28705;Q3V193;G3UZ09;A2AJP2	Q8VCR0;G3UXP8;A0A068BES4;A0A068BIV0;A0A068BFV6;A0A068BD65;A0A068BGV8;Q3TWJ1;A0A068BGT5;P28704-2;P28704	Retinoic acid receptor RXR-beta	Rxrb	646540000	23	14.981	147850	30097	0	0	0	0	0	0	0	0	0	3643	273180	1074400	301430	458880	48148	0	0	0	0	0	0	0	9033700	9166700	2973500	2546900	1179500	872670
7	G3UX50;Q3U0Z3;A1A558;A0A068BEP5;Q3UKR0;Q3UIV3;O35613;Q5XW54;Q5XW59;Q5XW53;Q5XLB0;Q5XW58;G3UWI4;G3UWJ9;Q5XW57;Q5XW55;Q5XLA9	G3UX50;Q3U0Z3;A1A558;A0A068BEP5;Q3UKR0;Q3UIV3;O35613;Q5XW54;Q5XW59;Q5XW53;Q5XLB0;Q5XW58	Death domain-associated protein 6	Daxx	419610000	21	14.066	34007	0	141870	352960	0	0	0	0	208720	0	0	94220	209480	168310	144000	0	84856	0	0	0	305860	0	0	0	4632800	4215200	954130	1847400	781040	811220
8	A0A068BEQ2	A0A068BEQ2		H2-Ke6	19971000000	575	157.51	24289000	31396000	56614000	39772000	19412000	22394000	32907000	30734000	44854000	44819000	34256000	43638000	68514000	97738000	33482000	43407000	29878000	65601000	49340000	52617000	162030000	130740000	79329000	97798000	23707000	23652000	21964000	15440000	2949500	3215700
9	Q78E61;Q62429;Q62428;Q3U543;A0A068BER1;Q5D0F3;Q3TBA3;Q3U6V4;P21958;F6QHF1;Q9QWR3	Q78E61;Q62429;Q62428;Q3U543;A0A068BER1;Q5D0F3;Q3TBA3;Q3U6V4;P21958	Antigen peptide transporter 1	Tap1	1137000000	60	87.739	0	0	61526	0	0	0	79760	0	0	0	0	0	525050	90843	126640	157990	90216	152770	162310	0	0	0	234340	198830	13367000	12524000	1172200	1503200	483010	654710
10	Q78ZJ8;A0A068BFR3;P46638;G3UY29;E9Q3P9;F8WGS1;G3UZD3;G3UZL4;Q9QWU0	Q78ZJ8;A0A068BFR3;P46638;G3UY29;E9Q3P9;F8WGS1;G3UZD3;G3UZL4	Ras-related protein Rab-11B	Rab11b;Rab11a	169210000000	1783	323.31	156910000	174670000	369090000	368530000	252200000	218400000	260490000	254410000	262210000	312840000	255940000	251590000	400290000	428120000	286950000	376140000	214550000	302620000	426010000	454100000	835130000	778950000	576960000	590090000	381250000	371530000	400330000	376470000	119140000	119750000
11	Q3UM80;A0A068BFS0;A0A068BIU7;Q8R0T3	Q3UM80;A0A068BFS0;A0A068BIU7;Q8R0T3		Wdr46	13836000	3	3.7165	0	0	0	0	0	0	0	0	0	0	0	0	0	0	0	0	0	0	0	0	0	0	0	0	0	0	0	0	406960	0
12	A0A068BFS4;O35730;O35730-2;O35730-3	A0A068BFS4;O35730;O35730-2	E3 ubiquitin-protein ligase RING1	Ring1	425710000	19	6.1856	372660	613900	0	500980	2649400	0	89452	0	0	0	869320	0	566680	0	0	1561300	0	0	1911500	0	1227000	554350	0	0	438770	697970	5812400	1324400	1749000	2711200
13	A0A068BGR9	A0A068BGR9		Ndufa7	62614000000	588	40.892	111840000	134030000	215000000	219880000	133630000	118170000	168290000	133450000	195440000	179400000	122500000	169670000	337640000	413230000	324940000	332350000	237730000	352260000	300030000	328060000	580510000	523880000	262540000	255760000	37937000	47905000	169470	0	11002000	14140000
14	A0A068BGT0;Q8C754;Q3V3A4;G3UY33;Q8C754-2;O70545	A0A068BGT0;Q8C754;Q3V3A4;G3UY33;Q8C754-2	Vacuolar protein sorting-associated protein 52 homolog	Vps52	22037000000	753	323.31	8531900	8905400	15888000	14684000	12251000	12771000	12815000	12040000	14504000	16665000	13876000	11492000	12855000	19015000	15735000	13132000	10899000	13059000	37190000	38885000	43932000	58259000	32612000	32691000	7312800	6107000	1688000	1743600	429540	879220
15	Q14C53;A0A068BIT0;Q31125	Q14C53;A0A068BIT0;Q31125	Zinc transporter SLC39A7	Slc39a7	8874000000	55	88.86	8511200	9693500	6592100	12681000	10327000	12098000	15827000	14023000	16022000	11419000	9980600	15863000	3154800	2619800	7476500	3389600	12320000	0	2741900	37467000	16480000	20484000	2089200	11119000	95347000	91187000	67364000	35850000	13213000	26264000
16	A0A068BIT8;P28063;G3UZW8	A0A068BIT8;P28063;G3UZW8	Proteasome subunit beta type;Proteasome subunit beta type-8	Psmb8	5213100000	86	111.36	184830	957290	234950	485160	341630	227360	851970	69513	136900	1292200	601080	1455500	955630	504720	0	431850	215410	610020	4023200	4061900	1829300	1019600	1067900	1897400	116450000	130820000	1383400	2158400	24867	79572
17	A0A068ETZ5	A0A068ETZ5			3863100000	38	158.85	84839	0	131570	0	0	0	0	0	21849	106630	0	0	300910	39323	183930	0	157890	0	0	187160	0	261260	0	0	15550000	17909000	0	0	3091500	2214600
18	A0A068EW80;Q60953;Q8BSJ6	A0A068EW80;Q60953	Protein PML	Pml	27145000000	213	74.61	5102500	16740000	30986000	1457100	26981000	16787000	19088000	9332500	966490	18746000	29186000	30465000	491750	194760	1727500	3286300	1700700	5137600	16499000	37969000	42637000	81271000	50649000	35122000	3311700	5021100	40075000	29725000	7990300	8911700
19	A0A068F126	A0A068F126			19650000000	145	321.57	2297500	1179600	221630	0	0	0	0	0	538830	202760	336960	0	0	0	0	0	48918	80897	0	0	0	170910	0	7054500	26278000	41017000	330570000	289190000	1295200	1311900
20	D3Z4T6;A0A4W9;Q80Z24;H3BKU7	D3Z4T6;A0A4W9;Q80Z24	Neuronal growth regulator 1	Negr1	36738000000	695	323.31	15382000	16880000	78418000	104590000	52250000	50588000	18776000	22284000	73967000	27194000	35837000	33527000	171760000	157380000	79451000	119420000	59675000	105120000	43589000	105830000	280800000	190200000	91355000	106310000	0	249650	0	0	0	191850
21	Q811C8;A0A5E1;Q3UFA6;F8WH23;E9Q5D9;Q61581;Q3U131	Q811C8;A0A5E1;Q3UFA6;F8WH23;E9Q5D9;Q61581	Insulin-like growth factor-binding protein 7	Igfbp7	175110000	6	3.1087	0	0	452370	0	0	0	0	0	0	0	0	0	0	0	0	0	0	0	0	0	232000	0	242540	510170	0	0	4295600	2210300	1122400	1235200
22	A0ELI5;Q8K2D3	A0ELI5;Q8K2D3	Enhancer of mRNA-decapping protein 3	Edc3	2834100000	99	38.049	667530	905220	359740	933720	1245700	1466400	2134300	2082300	778740	301490	462940	1038800	774560	3581500	1602100	1639000	1262300	1041200	3329000	6948300	2932600	5516000	2484200	2953400	11334000	14725000	5475300	5726300	4312400	3409100
23	K4DI67;A0EQY3;Q6ZQK0;Q3UTU7;Q80W41	K4DI67;A0EQY3;Q6ZQK0;Q3UTU7;Q80W41	Condensin-2 complex subunit D3	Ncapd3	4505500000	118	69.728	215850	307480	297130	363400	527470	211070	125440	81250	456380	424260	62145	889300	242460	3429100	0	1966000	79953	1627300	832250	1136900	1244600	2123800	192270	19624000	4277600	4446100	3424300	3686600	2340700	3128200
24	A0JLN6	A0JLN6		Tbl3	63012000	17	5.3561	0	0	0	0	0	0	0	27762	0	0	0	0	0	0	0	0	0	0	0	0	0	0	0	0	0	0	0	0	908270	1033100
25	A0JLQ7;Q8BFV2;Q8BNM3;E9Q1H5;E9Q5V9	A0JLQ7;Q8BFV2;Q8BNM3	PCI domain-containing protein 2	Pcid2	3849000000	147	174.85	526850	851510	922620	1464700	883950	745530	1571800	1455300	1123800	1255300	496280	1045600	4733200	3862100	1623100	2434400	2431900	2258200	2785000	855230	6351600	5235400	1037300	1776600	18985000	22537000	11578000	18620000	5150900	3703500
26	A0JNY7;G3XA17;Q62448;F7CBP1;Q62448-2;Q3URI0;F6TW20;F6UU81;F7DAB1	A0JNY7;G3XA17;Q62448;F7CBP1;Q62448-2	Eukaryotic translation initiation factor 4 gamma 2	Eif4g2	39923000000	1225	323.31	5565800	4411600	7323400	7926300	8144000	8643400	6888500	6728600	6127500	6557700	4379300	5183900	7196400	14033000	11315000	9494600	8909600	8410400	10584000	10728000	27421000	24329000	17758000	14693000	168410000	165220000	46114000	50746000	18736000	20929000
27	A0MNP4;Q9ERF3;Q8BVQ0;D6RDC7;D6RJ72;Q8BKW0	A0MNP4;Q9ERF3;Q8BVQ0;D6RDC7	WD repeat-containing protein 61;WD repeat-containing protein 61, N-terminally processed	Wdr61	6637800000	270	188.37	2319700	3996700	3123100	10920000	5450300	4690600	4539100	4112000	4286800	4860700	2848100	7588200	8990800	7805000	7303600	6466600	3879400	8799800	5842500	4999200	15947000	18871000	10548000	8605400	78069000	100140000	35045000	38796000	11655000	12025000
28	A0PJ18;Q80SS8;Q6USQ6;Q2PMY2;K3W4N2;P70380	A0PJ18;Q80SS8;Q6USQ6;Q2PMY2;K3W4N2;P70380	Interleukin-18	Il18	106410000	4	2.6134	0	0	0	0	0	0	258620	0	0	0	842220	399590	456240	1113600	440490	558090	0	356820	495510	378800	1375500	0	0	924890	0	0	0	0	0	0
29	A0PJC8;A2A3Z2;A2A3Z3;Q8BN78	A0PJC8;A2A3Z2;A2A3Z3;Q8BN78	Transcriptional regulator Kaiso	Zbtb33	105410000	5	3.0197	0	0	0	0	0	48849	0	0	0	0	32715	0	1045000	0	44214	0	0	0	85816	0	177100	0	84344	0	534000	0	778890	203660	434090	435520
30	A0PJE6;Q7TMF4;Q8CFZ3	A0PJE6;Q7TMF4;Q8CFZ3		Pccb	53315000000	1721	323.31	29208000	30926000	50970000	53251000	46231000	44350000	40557000	38790000	52838000	53791000	37519000	46718000	81525000	107810000	68162000	66160000	59291000	66039000	60191000	85251000	149270000	139260000	83230000	85950000	12427000	13371000	32996000	23637000	2965800	3402900
31	A0PJK0;Q8C0V0;Q6A0C1	A0PJK0;Q8C0V0;Q6A0C1	Serine/threonine-protein kinase tousled-like 1	Tlk1	1216000000	11	10.358	0	0	0	0	0	0	0	0	294280	0	0	0	672920	47237	7238200	5162700	4646800	7943900	0	2501300	0	0	5000600	3094600	934490	1071000	1034100	1354800	264180	2167000
32	A0PJK9;Q3TUY5	A0PJK9;Q3TUY5		5730455P16Rik	1921900000	144	24.956	994980	1862600	1749900	1710700	2165300	1652300	1431400	895150	1292500	2029500	1858700	1602300	4974700	5902500	4333500	4257900	2676400	3996800	3446600	2476100	3923000	4489700	2700100	3785100	1276600	1782400	5747000	2134700	1424900	1506800
33	A0PJL3;Q6PDS3;Q6PDS3-3;Q6PDS3-2	A0PJL3;Q6PDS3;Q6PDS3-3;Q6PDS3-2	Sterile alpha and TIR motif-containing protein 1	Sarm1	10438000000	588	131.94	4038100	4099900	7143100	6862500	8906300	7667400	6450700	5783600	7113900	7857400	6511300	5067200	10953000	14144000	9955600	9196700	7221600	8035500	12882000	13458000	16796000	15002000	11200000	15257000	190670	173150	0	42187	0	81551
34	Q497V8;B8JJ66;A0PJN6;B8JJ69;Q3TA61;Q3UM69;F6X1P1;Q6PDX4;F6W3U3;B8JJ67	Q497V8;B8JJ66;A0PJN6;B8JJ69;Q3TA61;Q3UM69;F6X1P1;Q6PDX4		2310061I04Rik	4469300000	134	15.903	3769500	6247200	7442700	8125700	11332000	11504000	5544000	4572800	9715000	6253300	8869700	16240000	13301000	28613000	15391000	16326000	8552300	17865000	22338000	21178000	61191000	39313000	17657000	26221000	2012600	12821000	3761300	0	144800	0
35	A0PJT4;P60853;A1L146	A0PJT4;P60853;A1L146	Leucine zipper putative tumor suppressor 1	Lzts1	1186700000	62	58.242	67699	213870	938760	1079000	192300	329070	294890	156940	414020	134970	464660	289070	1589500	2185400	1976700	2734700	1427900	1561400	1410500	3290100	5398500	5333500	665800	1487600	0	269020	0	0	0	0
36	A0PK78;Q78PG9	A0PK78;Q78PG9	Coiled-coil domain-containing protein 25	Ccdc25	1321800000	22	6.355	498150	619400	953920	173960	0	1037500	72326	30424	54575	0	920840	2170000	3531800	4068700	2686600	3093400	920160	2426600	3275500	4601500	7963300	5373200	267340	625760	6522000	12030000	6362400	6493800	2696400	3141700
37	A2A8Y5;A0ZV96;Q8BHW2	A2A8Y5;A0ZV96;Q8BHW2	Protein OSCP1	Oscp1	8344800000	423	78.872	3438900	5673400	9786300	9410500	6602000	6731400	7532700	8997100	7569900	8608200	6147800	5491700	10161000	11620000	12699000	10300000	7659600	7993500	11482000	14724000	34382000	35067000	15094000	19226000	154140	195410	1189700	130880	91922	0
38	A1A4T2;Q8BHN3-2;Q3UE86;Q9R1N7	A1A4T2;Q8BHN3-2;Q3UE86	Neutral alpha-glucosidase AB	Ganab	180060000000	3646	323.31	20375000	26221000	45726000	45028000	36940000	33748000	45402000	40154000	44857000	44414000	38711000	41394000	55264000	85550000	64227000	57661000	38195000	56267000	63018000	78209000	133350000	125750000	68527000	77899000	208310000	296220000	520840000	512850000	92006000	107340000
39	A1A4T4;Q5SW28	A1A4T4;Q5SW28	Phosphoinositide 3-kinase regulatory subunit 5	Pik3r5	595690000	8	3.2683	0	0	0	0	686960	489410	0	0	0	0	0	0	2400400	3173300	1636000	333450	986970	1321900	0	1161500	0	0	275260	0	375130	397320	0	0	0	0
40	Q3UG53;A1A553;Q5DTS2;O55098	Q3UG53;A1A553;Q5DTS2;O55098	Serine/threonine-protein kinase 10	Stk10	328210000	19	12.392	0	0	113660	98737	0	0	157750	36360	123960	0	14646	0	88519	0	0	51294	0	0	0	0	89594	0	0	98345	2126900	1975600	327800	0	382820	506610
41	A1A596;Q2M1K2;Q8BU03;Q8R538;Q8K2C4	A1A596;Q2M1K2;Q8BU03;Q8R538;Q8K2C4	Periodic tryptophan protein 2 homolog	Pwp2	6567100000	222	287.38	39016	210480	35769	212220	240360	12834	178530	228630	19406	158120	52790	459760	73480	267650	198310	119340	43388	241380	123100	175710	1312200	1673300	1007100	306300	40559000	52200000	18637000	14859000	9631900	9447000
42	A2BD48;A2VCT6;E9PWX7;A1A5B6	A2BD48;A2VCT6;E9PWX7;A1A5B6	TBC1 domain family member 25	Tbc1d25	28095000	10	3.6061	0	0	0	0	0	0	159230	61397	0	0	0	0	0	0	37355	0	0	0	135680	206610	0	0	0	0	0	0	109590	0	57842	110260
43	A1BN54	A1BN54		Actn1	673260000000	9932	323.31	144630000	161250000	436080000	419120000	189660000	191220000	191260000	165800000	244130000	255520000	167660000	190090000	319590000	409080000	284350000	331950000	221210000	281070000	383090000	457080000	1404800000	1378600000	480030000	484620000	294390000	303050000	659080000	684390000	219830000	255310000
44	A1E281	A1E281		Actb	0	1	-2	0	0	0	0	0	0	0	0	0	0	0	0	0	0	0	0	0	0	0	0	0	0	0	0	0	0	0	0	0	0
45	A1E5T5;P51807;Q9DAS3;Q5EBK8;Q9CT63	A1E5T5;P51807;Q9DAS3;Q5EBK8	Dynein light chain Tctex-type 1	Dynlt1	2565300000	72	87.487	532460	383640	0	344530	227960	576810	95366	486370	1066800	138010	276600	234930	2040700	2165700	2455000	2120200	2487700	1788700	1804600	1191500	2122800	0	1256100	952290	96441000	124210000	48263000	80278000	22516000	31104000
46	A1ILG8;Q8BX70;Q8BX70-3;Q8BX70-2;A1ILH3;A1ILH0;A1ILG9;A1ILH1;A1ILH2;A1ILH4	A1ILG8;Q8BX70;Q8BX70-3;Q8BX70-2	Vacuolar protein sorting-associated protein 13C	Vps13c	51361000000	1888	323.31	3153300	3504000	4796800	4860600	5620800	4793600	5526700	4781800	6315100	6081900	6310500	6206200	8452100	12545000	7907500	7292700	4950700	7866000	9606500	11434000	14070000	10684000	10983000	9931300	25733000	26218000	1954200	2403400	900330	717210
47	A1ILI2	A1ILI2		Vps13a	148710000	11	2.6502	603250	265380	0	0	427730	563370	0	444360	436950	311910	0	0	796280	3340000	1086900	1161900	713370	945200	0	1327700	1601200	1861700	0	0	0	636380	0	0	0	0
48	A1L013;Q9CS00	A1L013;Q9CS00	Cactin	Cactin	384450000	17	7.7602	0	20582	0	41537	222310	0	0	0	0	0	0	0	0	365330	0	113090	95131	101210	0	0	0	60693	0	504670	1462900	2298500	1368700	1126200	1489100	1409300
49	A1L0U3;B9EI85;P84228;F8WI35;E0CYN1;E0CYR7	A1L0U3;B9EI85;P84228;F8WI35	Histone H3;Histone H3.2	Hist1h3e;Hist2h3b;Hist1h3b;H3f3a	493040000000	357	284.92	146320000	89030000	243620000	140810000	40796000	128210000	111740000	71871000	146660000	46113000	2454200	13601000	52880000	244120000	5693100	72461000	21015000	0	404890000	1958100	260240000	201270000	136660000	435250000	14783000000	18583000000	20695000000	20280000000	2924300000	1889600000
50	A1L0U6;A2AS98;P28660;P28660-2	A1L0U6;A2AS98;P28660;P28660-2	Nck-associated protein 1	Nckap1	285080000000	5291	323.31	97407000	115750000	136970000	159690000	137000000	122370000	106520000	103740000	148700000	151150000	132260000	160170000	188980000	248210000	179780000	189810000	139690000	186590000	249100000	319170000	314420000	302300000	211450000	189300000	14556000	7451000	31129000	28741000	6461300	7021800
51	A1L0V4;P68433	A1L0V4;P68433	Histone H3;Histone H3.1	Hist1h3i;Hist1h3a	111020000000	210	155.02	74433000	82951000	176600000	23987000	87912000	58407000	202710000	76739000	140700000	231640000	0	0	0	0	0	0	0	3937700	261120000	127180000	280380000	846740	3066300	123640000	3066600000	5103000000	1322800000	5735700000	516300000	802380000
52	A1L0V6;A7YY79;Q6Q899;A2AP29;Q3KQQ7;Q05CC6;Q3U1I9;Q6Q899-2;Q6Q899-3;Q8C6Y8;Q6Q899-4	A1L0V6;A7YY79;Q6Q899;A2AP29;Q3KQQ7;Q05CC6;Q3U1I9;Q6Q899-2	Probable ATP-dependent RNA helicase DDX58	Ddx58	4544100000	93	45.609	221840	242420	21139	0	1706000	1731500	2655900	3527300	1943600	5385200	596890	311840	411390	1405800	57284	0	0	563770	176330	7596300	2225700	11506000	551760	3123000	10991000	14015000	8366500	5584900	1151800	1316300
53	A1L0V7;Q4V9T7;Q3TDK9;Q99K95;Q3TEK4;A4QMY9	A1L0V7;Q4V9T7;Q3TDK9;Q99K95;Q3TEK4;A4QMY9	Protein RTF2 homolog	Rtfdc1	1204100000	16	52.953	255970	92787	106990	219240	97865	194740	356350	143350	737880	177020	42783	88680	0	0	0	0	0	0	0	0	0	1108000	629570	0	12711000	13125000	8197100	8419200	6121900	7379100
54	A1L151;Q99JG2	A1L151;Q99JG2	Prosaposin receptor GPR37L1	Gpr37l1	28188000000	267	68.931	35554000	24483000	62993000	70905000	67384000	36945000	79856000	59384000	115950000	47726000	37901000	91588000	103120000	242640000	146250000	125680000	85135000	124260000	157880000	234950000	206580000	137560000	80988000	184090000	0	752360	728410	0	438280	823060
55	A1L2Z3;Q8C7X2	A1L2Z3;Q8C7X2	ER membrane protein complex subunit 1	Emc1	31050000000	1004	323.31	5956700	5515900	8177600	7852500	9412900	11530000	11373000	9345900	5856600	11734000	7270500	9257200	9535200	14165000	10959000	11214000	8481600	8845900	16438000	18096000	40696000	35005000	24376000	26768000	37309000	46867000	73752000	81291000	13840000	16192000
56	G3X9S1;Q8BLV7;A1L311;Q9DBR2;Q99LJ4;Q8BZ90;Q8BLN2;Q8BUV9;Q5DTU9;Q6NXX8;Q8BU37;Q8K316;G3UYL7;Q8BGI4;Q8K2H3	G3X9S1;Q8BLV7;A1L311;Q9DBR2;Q99LJ4;Q8BZ90;Q8BLN2	Protein FAM13C	Fam13c;1200015N20Rik	13210000000	40	11.888	535110	472390	1563400	94286000	36576000	6237700	29434000	26236000	1027100	19695000	7005800	3948300	20142000	5545000	36961000	29414000	343690	36685000	1350500	34356000	10404000	1354800	75123000	9889700	0	0	663570	0	0	0
57	Q91ZZ2;A1L338;Q3UGX8;Q3UHC1;Q8C5V7;F6ZDE5;E0CXV1	Q91ZZ2;A1L338;Q3UGX8;Q3UHC1;Q8C5V7;F6ZDE5		Rapgef1	1935500000	91	21.962	320400	1434400	750390	951920	925100	1002200	329680	349790	546490	811400	388520	290450	2154700	2644700	2037600	2050500	1366900	2558400	1664200	532200	1609400	1994700	4186100	1195700	837440	882140	269260	208410	149500	119960
58	A1L341;A9C475;Q61214;Q8K006;Q8C774;Q80ZK5;A9C477	A1L341;A9C475;Q61214;Q8K006	Dual specificity tyrosine-phosphorylation-regulated kinase 1A	Dyrk1a	3351000000	97	10.526	357430	1794500	2036800	1982400	5982400	7285700	2108600	1584500	982950	6624500	4405200	6650800	1915800	2181100	1277800	1222000	1064000	2370700	2076500	10229000	6631500	4685800	12125000	2952800	732270	261420	4088000	7170700	893430	1045300
59	B2CSK2;A1L347;P16627;Q9QWU1;Q91ZU4;Q91ZU5;Q9R2A1	B2CSK2;A1L347;P16627;Q9QWU1;Q91ZU4	Heat shock 70 kDa protein 1-like	Hspa1l;Hsc70t	88198000	3	2.3898	83959	0	86406	133300	0	130250	0	0	110240	0	0	0	0	1512000	0	0	0	0	0	0	0	0	0	0	0	0	0	0	0	148820
60	Q3TAY9;Q3UXJ2;A1L354;A1L353;P82198;Q3TDZ5;Q3UBG4;Q19PV3;REV__Q9D5U0;REV__B2RT16	Q3TAY9;Q3UXJ2;A1L354;A1L353;P82198;Q3TDZ5;Q3UBG4	Transforming growth factor-beta-induced protein ig-h3	Tgfbi	2358500000	39	10.361	12404	529470	110190	140330	581000	567770	768480	608900	44777	77205	1624500	1048300	5831500	10258000	7799400	4957700	7988600	4251900	4826300	170480	951750	0	469070	1269700	2894400	0	0	714440	153800	313580
61	A1L361;Q9WUN2;Q3THP3	A1L361;Q9WUN2;Q3THP3	Serine/threonine-protein kinase TBK1	Tbk1	2432000000	136	51.129	873230	865700	1655400	1369200	1231500	1557000	1503300	1124500	1769000	2083100	990780	1366400	2009200	4466600	2443200	2209800	1064900	2029100	896720	1644700	4785900	5300500	1985200	1274800	2372800	3203400	1238300	828090	750550	380780
62	A1L367;A1L366;Q6ZQJ6;R4GML2;A2AU37	A1L367;A1L366;Q6ZQJ6		Rad21	8779600000	265	323.31	1277700	494430	1396700	2241300	1144900	547040	1354000	2721900	1178300	2531300	1981900	1553800	4549500	1230500	409400	2898800	2032400	6157300	691410	2433500	1992700	2004400	400480	4123600	42633000	45336000	76013000	59180000	33126000	34044000
63	A1L3B6;Q9D7Z3;Q9D7Z3-2	A1L3B6;Q9D7Z3;Q9D7Z3-2	Nucleolar protein 7	Nol7	2004500000	73	65.1	0	0	427010	534100	643650	674610	0	150870	546400	720030	2345100	1635300	0	835170	2958800	0	383160	0	8928600	5310100	0	189730	3587000	4334800	67069000	71298000	11918000	21657000	19307000	25103000
64	A1L3B8;P26516	A1L3B8;P26516	26S proteasome non-ATPase regulatory subunit 7	Psmd7	28291000000	689	188.9	14150000	13651000	16750000	18863000	19124000	19746000	14113000	17355000	18418000	26405000	23842000	32516000	25886000	75372000	32222000	25147000	23140000	27695000	48873000	32306000	237480000	70743000	49322000	45850000	180130000	264680000	153360000	181130000	111250000	66531000
65	Q80U52;A1L3P4;Q8BTG0;B0QZV3;D3Z0Q9	Q80U52;A1L3P4;Q8BTG0;B0QZV3	Sodium/hydrogen exchanger	Slc9a6	7895700000	296	82.447	6275800	5489700	9851800	11059000	7450600	9108900	7848000	8604700	9622400	8933100	5329500	8303000	9337300	16804000	13976000	15818000	7767000	12064000	22924000	22542000	43239000	38774000	25296000	16955000	1999200	1725900	4337800	4183100	1577200	1700300
66	A1L3S3	A1L3S3		Rbm4	28308000	3	2.284	0	0	0	0	0	0	0	0	0	0	0	0	0	0	0	0	0	0	0	0	0	0	0	0	0	0	0	0	607210	623590
67	A2A432;E9PXY1;A2A432-2;J3QJX0;Q3TP81;REV__Q8BIY3;REV__E9QNR7	A2A432;E9PXY1;A2A432-2;J3QJX0	Cullin-4B	Cul4b	32940000000	894	208.35	5844200	6908000	10630000	8959500	10254000	7860900	9757600	10836000	9437100	11301000	6778800	5566400	27416000	19915000	15213000	13049000	11191000	13125000	12463000	18807000	31469000	26667000	12277000	14368000	40062000	40524000	36200000	38406000	16889000	22510000
68	B2RUJ1;A2A468;Q3UQL7;Q05BA5;A5D6Q2;O09000;Q3UV84	B2RUJ1;A2A468;Q3UQL7;Q05BA5;A5D6Q2;O09000;Q3UV84	Nuclear receptor coactivator 3	Ncoa3	174330000	10	3.8943	14327	16910	107150	133430	123450	109270	0	0	123730	96051	13048	0	95534	204100	0	29137	73466	32032	0	0	0	0	0	0	549230	474800	104460	0	197780	184150
69	A2A483;E9Q8D1;Q3UH28;Q3V1I9;Q3U1M7;A2A484;Q8CHB3;Q80Y82;A2A482;A2A481;A2A480;Q6P4S7;Q80XT8;Q3V437;A2A486	A2A483;E9Q8D1;Q3UH28;Q3V1I9;Q3U1M7;A2A484;Q8CHB3;Q80Y82;A2A482;A2A481;A2A480;Q6P4S7;Q80XT8		Zmynd8	3095500000	142	48.571	181210	357060	320820	332020	305280	127710	151910	232250	159880	163830	86597	105610	181110	134670	318950	1713700	82134	105400	99473	40170	0	637610	382950	186610	2825800	3458800	11195000	13473000	2627000	2418700
70	A2A4A1;Q91ZF0;F7CGC9	A2A4A1;Q91ZF0;F7CGC9	DnaJ homolog subfamily C member 24	Dnajc24	292090000	14	2.5827	0	0	1642900	2191700	1014600	1312400	1103400	1044900	863070	765720	1151700	1224200	0	0	886390	685930	769390	1466700	1490000	1868000	2254400	1974300	3029000	2055000	0	0	0	0	415560	0
71	A2A4A6;Q62077;Q2M4I9;Q3UZ68;G3UXP4;Q3TUJ5;F6SLL0;G3V016;Q9Z2S5	A2A4A6;Q62077;Q2M4I9;Q3UZ68	Phosphoinositide phospholipase C;1-phosphatidylinositol 4,5-bisphosphate phosphodiesterase gamma-1	Plcg1	7016800000	267	158.8	1818800	2285600	2469700	2539700	3678100	2248400	1653600	1827500	2800500	2373500	1963000	2512000	3901700	4971900	4182700	4722500	1848100	4247900	4533000	4366200	10077000	11332000	5909100	5746100	627060	422980	890730	2624000	975990	690950
72	Q3UQQ4;A2A4P0;Q5DTN5;A2A4N9;Q3TUC8;Q3U580;Q8R214	Q3UQQ4;A2A4P0;Q5DTN5;A2A4N9;Q3TUC8	ATP-dependent RNA helicase DHX8	Dhx8	1621100000	67	45.683	550790	426620	708690	1230500	356470	55195	352960	178630	245580	222080	110650	7151.3	286230	276600	302950	426320	468390	627640	107290	106990	3080200	347580	346810	246190	2565100	1196200	2148200	3067400	1731400	2063400
73	Q8K379;Q8CGF0;A2A4U6	Q8K379;Q8CGF0;A2A4U6		Zfp334	23616000000	39	4.3723	20458000	8290500	27354000	29073000	15353000	14604000	20859000	21847000	25966000	32044000	16216000	24469000	6290200	13408000	10409000	14097000	12348000	19322000	32750000	13778000	25790000	42891000	43365000	30148000	404790	532310	407570	23517000	7330500	8952700
74	A2A4U9;Q3UUJ6;Q91Y63	A2A4U9;Q3UUJ6;Q91Y63	Solute carrier family 13 member 3	Slc13a3	4086500000	34	4.9965	9626900	0	1069800	22064000	9540500	11338000	7524200	1151700	215430	1170800	14343000	9447500	17965000	19251000	23699000	1378500	7569100	9362200	15619000	18925000	23847000	66800000	22604000	26026000	0	0	0	0	0	0
75	A2A4Z1;A2A4Z0;Q9D1C1;Q3UWQ1	A2A4Z1;A2A4Z0;Q9D1C1;Q3UWQ1	Ubiquitin-conjugating enzyme E2 C	Ube2c	463430000	16	5.7335	0	0	317300	0	104950	0	0	0	0	0	0	0	0	0	0	0	0	1615300	0	0	0	0	0	0	4646200	8083200	7396800	4842300	6229400	5383400
76	Q8K3E8;Q3T9T9;Q3TZ02;Q570Y7;Q9ESS4;A2A517;Q9QX11-2;Q9QX11;B1AQE4	Q8K3E8;Q3T9T9;Q3TZ02;Q570Y7;Q9ESS4;A2A517;Q9QX11-2;Q9QX11	Cytohesin-1	Cyth1;CYTOHESIN-1	1542000000	63	10.622	1348500	1624200	854110	2055600	2557900	3115300	2378400	1638000	769500	1301400	1078200	1832900	812920	2872800	1455100	1162200	1730500	2921300	1600400	2243800	5471100	2568400	5443200	6650600	0	857590	0	0	535330	233080
77	A2A543;I2FKE4;Q8R3Z5;Q8R3Z5-3;Q8R3Z5-4;Q8R3Z5-2;Q3U2N3;A2A545;Q6DD95;A2A542	A2A543;I2FKE4;Q8R3Z5;Q8R3Z5-3;Q8R3Z5-4;Q8R3Z5-2;Q3U2N3;A2A545;Q6DD95;A2A542	Voltage-dependent L-type calcium channel subunit beta-1	Cacnb1	22451000000	570	227.1	14120000	16284000	24233000	25024000	19115000	19120000	21172000	18445000	27014000	28003000	18943000	19845000	30328000	37297000	28884000	39149000	19786000	27690000	26819000	37290000	80165000	67264000	42854000	33084000	46464	0	0	0	824860	1424500
78	A2A547;Q5I0T8;P84099	A2A547;Q5I0T8;P84099	Ribosomal protein L19;60S ribosomal protein L19	Rpl19	92811000000	622	213.99	17289000	27428000	124500000	99917000	67835000	62168000	96689000	82973000	78716000	92356000	93878000	93195000	126410000	183250000	210750000	108910000	147250000	90700000	128000000	329990000	367770000	331120000	77257000	140640000	1830300000	1817700000	1156400000	1150400000	575820000	602770000
79	A2A5F7;Q6U1M1;B2RU85;F6TUN6;Q9WVJ0;P59111	A2A5F7;Q6U1M1;B2RU85;F6TUN6;Q9WVJ0;P59111	Potassium voltage-gated channel subfamily H member 3;Potassium voltage-gated channel subfamily H member 8	Kcnh4;Kcnh3;Kcnh8	110170000	4	2.6029	0	0	0	0	0	0	0	0	0	0	0	0	0	818190	0	0	0	0	0	227730	556890	515860	0	0	0	0	0	0	0	0
80	A2A5N2;Q9CQV8;A2A5N1	A2A5N2;Q9CQV8;A2A5N1	14-3-3 protein beta/alpha;14-3-3 protein beta/alpha, N-terminally processed	Ywhab	781120000000	2393	323.31	1137800000	1226000000	916490000	1724300000	1395100000	1176400000	1399800000	1232500000	1367300000	1311400000	1794200000	1149400000	1414400000	1491700000	1866700000	2104200000	1482000000	2008400000	1252200000	3054500000	4073100000	3700700000	1917700000	2633400000	843790000	1087200000	409130000	409600000	139060000	229490000
81	A2A5R2;Q3U5C3;Q3U2F2;F6YCJ0	A2A5R2;Q3U5C3;Q3U2F2	Brefeldin A-inhibited guanine nucleotide-exchange protein 2	Arfgef2	26721000000	1184	323.31	3858400	4081000	7821200	7523100	5569000	6001100	5617800	5340100	6938400	6829600	3602100	4975800	8638100	8875800	7661800	8737200	6778900	9546500	7380600	9623400	14311000	14948000	10826000	10626000	23352000	24870000	4941000	4217300	832800	827270
82	A2A5V4;P55194;A2A5V3;A2A5V2;S4R2D3;A2A5V1	A2A5V4;P55194;A2A5V3;A2A5V2;S4R2D3	SH3 domain-binding protein 1	Sh3bp1	4035700000	176	176.84	642260	1017000	1636400	1574400	1079600	1521400	1488700	531130	1795000	2273100	1839300	1239000	1678400	1376400	675420	1094100	665150	825430	3783600	2449200	7191400	4201700	3953300	4900000	27716000	29983000	0	0	946430	995040
83	Q3UQ95;A2A5W4;Q6P0X6;Q923X4-2;Q923X4;B7ZC40	Q3UQ95;A2A5W4;Q6P0X6;Q923X4-2;Q923X4;B7ZC40	Glutaredoxin-2, mitochondrial	Glrx2	318720000	17	7.5174	352450	0	0	0	0	0	171280	98529	0	0	0	2407500	2935000	6572400	2317100	5695600	6219200	1135800	0	0	3801900	0	0	0	2744800	982440	0	1306500	931380	2168500
84	A2A5Y6;P10637	A2A5Y6;P10637	Microtubule-associated protein;Microtubule-associated protein tau	Mapt	525110000000	3491	323.31	163820000	208010000	397080000	403360000	257280000	238080000	285640000	283520000	334650000	307270000	324160000	286390000	731220000	984400000	1001500000	860260000	576550000	761650000	554510000	757370000	1013300000	1078500000	577380000	718880000	2540900	6607200	7119300	5095100	990610	545260
85	A2A655;E5D6T0;E9Q6A7;A2A654;Q8CFX5;Q3UPA6;Q8K092;Q6P9L3;A2A652;A2A653;Q8VDN7;Q3TMJ3	A2A655;E5D6T0;E9Q6A7;A2A654		Bptf	5287100000	86	32.048	21409	50578	81131	250350	53108	49869	113540	310880	193570	456780	102580	548190	1776400	289140	258760	404260	323580	65669	198600	502490	439350	391040	218880	144930	3478200	4969500	5676500	7076500	2783800	2232800
86	A2A690;A2A690-2;F6VP19;F6VCI2;Q8BUK5	A2A690;A2A690-2;F6VP19	Protein TANC2	Tanc2	14531000000	641	183.05	1799100	1812500	5052300	5087700	2852900	2712900	2418200	2467300	3857900	3439600	2611000	3042200	5039700	8799000	6410300	7367700	4511500	6604900	4081800	7031500	13759000	11724000	7602600	8160300	557050	187010	96084	443230	118720	92334
87	A2A699;A2A699-2	A2A699;A2A699-2	Protein FAM171A2	Fam171a2	6179300000	297	90.536	2437200	2253900	6337900	5471200	3477000	5038100	4665700	4406900	4636700	5161200	6400600	2962100	5896500	5538700	4580300	2913000	4599000	4699500	6046200	9993800	17044000	17726000	7381500	9931900	1719500	1403000	1267900	0	192910	299850
88	A2A6A1;A0PJ58;Q8BHS4	A2A6A1;A0PJ58	G patch domain-containing protein 8	Gpatch8	397110000	17	7.3763	0	0	0	0	0	0	0	0	0	0	0	0	0	0	847520	0	0	195050	27698	90979	270290	238540	0	0	587390	780870	789270	744030	361360	582420
89	A2A6M1;Q9CZ28	A2A6M1;Q9CZ28	Vacuolar-sorting protein SNF8	Snf8	2652300000	85	64.457	6171800	8566800	7397200	11454000	10516000	9903700	9414700	8852000	3062500	16641000	7545600	12868000	6873700	3684400	3880600	5794700	3310500	9523700	7982500	14747000	19028000	28490000	12489000	17025000	25104000	19191000	16210000	14210000	4534400	7067100
90	A2A6P4;Q8BKU4;Q9CQP1;Q3TYF6;Q3TY58	A2A6P4;Q8BKU4;Q9CQP1;Q3TYF6;Q3TY58		Fam104a	265060000	11	32.346	0	0	0	0	0	0	0	0	0	0	0	0	0	0	0	0	0	0	0	0	0	0	0	0	4446200	8290100	5612400	6776500	6322600	12729000
91	A2A6Q5;A2A6Q5-3;Q3TTW1;Q8BYJ1;Q8R568;Q3UYS3	A2A6Q5;A2A6Q5-3;Q3TTW1	Cell division cycle protein 27 homolog	Cdc27	1438500000	82	54.47	323260	419230	814160	78889	202810	164580	374830	419170	297220	126110	232680	302780	246960	0	26519	219570	82075	326110	73018	614930	203250	3041300	222500	2079300	5499300	6757900	2503500	1661900	3810100	3962400
92	Q6KAU5;A2A6S1;B2RU54;Q3TB48	Q6KAU5;A2A6S1;B2RU54;Q3TB48	Transmembrane protein 104	mFLJ00021;Tmem104	99073000	5	2.4147	0	0	0	0	0	0	0	0	0	0	0	0	0	0	0	0	0	0	0	0	0	0	0	399340	2281600	1976200	1344700	1597800	366990	289390
93	B2RWR4;B7ZMV4;A2A6T1	B2RWR4;B7ZMV4;A2A6T1	Cerebellar degeneration-related protein 2-like	Cdr2l	3958300000	26	6.6442	821300	2213400	296910	351770	4464200	7233900	2316300	0	327770	121300	1448200	284560	14484000	8048900	6395800	149130	2523400	7858400	3811200	14423000	2302400	1334500	27244000	13869000	185170	117650	2333500	1846000	436390	445430
94	F8VQM4;A2A716;Q3TAX1;Q5U471	F8VQM4;A2A716;Q3TAX1	Oxysterol-binding protein	Osbpl7	1965500000	52	12.387	266100	426380	2333500	5000800	1359700	1235300	2824400	2314400	474500	2398900	1666200	374580	354270	1144400	147970	181470	226090	217550	1940200	2062900	4620700	872040	2296100	3182800	460940	441370	364690	52856	51020	17110
95	A2A791;A2A791-2;F6VYE2	A2A791;A2A791-2;F6VYE2	Zinc finger MYM-type protein 4	Zmym4	1248700000	57	31.602	16735	33532	63794	0	67678	18751	99040	181860	54699	56936	49387	87216	792300	50670	70321	701910	578230	0	0	0	1283600	667090	179820	79249	1316700	1250500	1599200	1106500	2067100	2571200
96	A2A7A7;Q8CFX1;Q8QZU3;A2A7A8;Q3TFM8;Q8BMC8	A2A7A7;Q8CFX1	GDH/6PGL endoplasmic bifunctional protein;Glucose 1-dehydrogenase;6-phosphogluconolactonase	H6pd	2462500000	123	137.97	64789	155330	476630	146520	89021	90948	349890	0	735070	268230	7994.1	639150	0	190150	100220	48828	233650	30463	200190	0	0	28792	103260	0	6153600	14086000	7859000	5793300	12484000	8295400
97	A2A7F4;E9Q532;Q3TR19;Q3V1H6;A2A7F3	A2A7F4;E9Q532		Rlf	171310000	11	2.6872	46393	50190	0	53829	18822	0	32873	35044	0	0	40781	0	0	0	0	250380	0	0	0	86136	146150	130420	0	63154	48367	0	145350	93018	205870	337670
98	E9PUJ0;A2A7H4;G3UZT3;A2A7H5;G3UYF5;Q8BK26-2;Q8BK26;D6RHP0;G3UY69;F6UI76;A2A7H6	E9PUJ0;A2A7H4;G3UZT3;A2A7H5;G3UYF5;Q8BK26-2;Q8BK26;D6RHP0;G3UY69;F6UI76;A2A7H6	F-box only protein 44	Fbxo44	409920000	27	4.9593	386860	338190	1008600	804080	823240	1435000	1442200	1627000	945810	139240	578080	101440	312060	479820	412550	483020	335790	605160	501610	1669500	1963700	3451700	1397700	1677100	248160	335590	456200	1660300	0	0
99	A2A7S7;Q91WQ3;F6VXZ2	A2A7S7;Q91WQ3	Tyrosine--tRNA ligase;Tyrosine--tRNA ligase, cytoplasmic;Tyrosine--tRNA ligase, cytoplasmic, N-terminally processed	Yars	86981000000	1949	323.31	15550000	19008000	30569000	30688000	26549000	29463000	29193000	23095000	34383000	36681000	24160000	41238000	53008000	61471000	51314000	49726000	31407000	46669000	48361000	53708000	120950000	98677000	66167000	74359000	190480000	177840000	118900000	102970000	80211000	83863000
100	A2A7S8-2;A2A7S8-3;A2A7S8;A2A7S8-4	A2A7S8-2;A2A7S8-3;A2A7S8;A2A7S8-4	Uncharacterized protein KIAA1522	Kiaa1522	214100000	9	3.1047	64252	62406	51608	89519	120440	0	0	132290	0	84879	65272	0	189460	14220	0	245340	296260	0	104140	360140	202490	160450	254970	0	1265600	277050	0	76429	0	0
101	A2A7T8;Q3TJB1;Q9D294;Q6P214;Q05CB3;Q6PG63;Q9D102;Q3V1K4;Q8BQI6;A2A7U0	A2A7T8;Q3TJB1;Q9D294;Q6P214;Q05CB3;Q6PG63;Q9D102;Q3V1K4		Zmym1	117070000	20	2.0681	0	0	0	0	0	0	0	0	0	0	70964	24993	0	43941	0	0	0	0	0	0	0	11081	74451	0	105990	90012	33948	17954	803490	974500
102	A2A7U3;Q3U0Y2	A2A7U3;Q3U0Y2	Uncharacterized protein ZMYM6NB	Gm12942;Zmym6nb	84696000	5	3.0296	0	0	0	0	0	0	0	0	0	0	0	0	0	0	0	0	0	105330	0	0	0	0	0	0	8244700	12665000	0	0	158550	0
103	A2A7Z4;Q78IG7;Q9CQH7	A2A7Z4;Q78IG7;Q9CQH7	Transcription factor BTF3;Transcription factor BTF3 homolog 4	Btf3l4	7957700000	181	243.21	4284400	5464900	13282000	19637000	14993000	13920000	21554000	18491000	17265000	19123000	14623000	17049000	14559000	38271000	13144000	44126000	13704000	22632000	22471000	36864000	43720000	60186000	44548000	29422000	42176000	52600000	38895000	26841000	40248000	31672000
104	A2A841;P48193;A2A839;A2A838;P48193-2;A0A068WAZ7;A0A068WAQ5;A2A842;A2AD32;B6ZHC8;F7BUB8;F6S4K9;Q3V048;B6ZHC2;Q3U0G7;F7CR30	A2A841;P48193;A2A839;A2A838;P48193-2;A0A068WAZ7;A0A068WAQ5;A2A842;A2AD32;B6ZHC8	Protein 4.1	Epb4.1;Epb41	4639000000	114	40.287	90398	171380	1389500	1768500	582840	449360	1457600	1166600	803900	571990	1317200	1100700	1042900	1275400	1057400	985700	213160	522070	8063200	2299100	8044400	4718200	3025400	2280800	11095000	13704000	5386600	5225600	149840	4386400
105	A2A880;Q91WL6;Q9CUA3	A2A880;Q91WL6;Q9CUA3	Sorting nexin-11	Snx11	198120000	8	3.4428	0	138550	0	0	303970	303050	1148500	899860	0	0	0	0	403940	0	897120	1490600	465570	1002500	1137900	854180	2434200	2886900	1101200	854210	0	0	0	0	0	187430
106	A2A886;A2A887;Q8R037;A2A888;Q3U3R1;P20334	A2A886;A2A887;Q8R037;A2A888;Q3U3R1;P20334	Tumor necrosis factor receptor superfamily member 9	Tnfrsf9	22434000	1	3.3377	0	0	0	0	0	0	0	0	0	0	0	0	0	0	0	0	0	0	0	0	0	0	0	0	0	0	0	0	1265600	773900
107	A2A8E2;Q8BHG2;Q8BHG2-3;B7ZC72;B7ZC71;Q8BHG2-2;A2A8E4;D6REH4	A2A8E2;Q8BHG2;Q8BHG2-3;B7ZC72;B7ZC71;Q8BHG2-2;A2A8E4	UPF0587 protein C1orf123 homolog	0610037L13Rik	5473200000	143	14.973	10050000	12567000	20645000	17622000	17521000	12939000	13017000	16097000	17569000	22257000	9396200	9526700	13692000	22278000	19262000	19554000	11064000	30847000	23283000	20470000	42034000	28995000	30985000	24326000	2162700	1081200	2315300	3684500	10069000	12253000
108	E9PYU4;E9PYL1;A2A8L1;Q4QQN1	E9PYU4;E9PYL1;A2A8L1	Chromodomain-helicase-DNA-binding protein 5	Chd5	311700000	2	2.574	33015	57305	45585	159900	81436	56682	103410	96022	105330	96664	54279	98221	0	232990	90785	72522	0	0	102730	135940	292550	338400	377490	281850	0	0	0	0	0	0
109	A2A8L5;F6S1X8;Q4U1Z0;Q3V0J9;Q3TT24;Q64696	A2A8L5;F6S1X8	Receptor-type tyrosine-protein phosphatase F	Ptprf	3104400000	135	48.283	436240	518310	1498500	1774300	662070	796060	622250	778260	870930	505830	761730	860320	934130	2175800	820630	714670	620920	1016300	1224600	792750	2633200	1637200	1981800	2200700	201160	253690	342720	208780	96626	26904
110	A2A8L9;Q8BW72-2;Q8BW72	A2A8L9;Q8BW72-2;Q8BW72	Lysine-specific demethylase 4A	Kdm4a	283600000	32	14.955	0	0	0	0	0	15300	0	0	122780	0	0	33268	33981	322010	55230	0	0	0	52252	0	0	0	0	0	783360	1095800	503310	672600	1257800	1217400
111	A8Y5G5;A2A8R0;A0S860;Q6PDX5;Q80XL0	A8Y5G5;A2A8R0		Zfyve9	605520000	30	6.374	0	91673	114700	118900	122970	155570	125860	138690	99709	37557	488950	153890	597140	468450	991550	986820	472630	273470	189530	207500	121670	350740	536800	435280	390380	0	338680	199270	554390	848670
112	A2A8R7;B2RX14;Q8BIZ5	A2A8R7;B2RX14	Terminal uridylyltransferase 4	Zcchc11	1067900000	27	3.2649	35804	105830	260040	252060	135930	98156	461150	339080	399230	396010	327140	285390	139610	315990	108180	0	36842	90692	590390	186000	119060	92344	800320	977340	867790	1195000	350760	427970	160320	813380
113	Q3TXY3;A2A8U2-2;A2A8U2-3;A2A8U2;Q8C397;Q8C9U2	Q3TXY3;A2A8U2-2;A2A8U2-3;A2A8U2;Q8C397;Q8C9U2	Transmembrane protein 201	Tmem201	2036700000	98	34.986	1725600	233160	285340	2101800	1735100	866040	3490900	1845000	568020	1072400	2376400	709010	6866000	3796700	2617300	5591100	3777200	8192500	2095000	558740	8286300	6151200	4066600	4340400	774240	1022500	55046000	22438000	1578200	2460900
114	A2A8V8;A2A8V9;E9PUK6;Q52KI8;E9QKA4;Q52KI8-2;A2A983;F7BWM1;F6T4M4;F6UK16	A2A8V8;A2A8V9;E9PUK6;Q52KI8;E9QKA4;Q52KI8-2	Serine/arginine repetitive matrix protein 1	Srrm1	9019200000	176	164.34	255120	467800	2047500	1532500	1122900	847830	1075600	777030	984140	1455400	656940	698890	1099100	1481300	197310	1031500	616820	1128900	2572800	2025800	3516000	2917900	2954200	4099500	24042000	26485000	42387000	23631000	11548000	13192000
115	Q3TDV2;A2A8W8;Q3U1I8;O08605;Q3V457;F6Y5U1;F6YIU3;F6VT22;F7B478	Q3TDV2;A2A8W8;Q3U1I8;O08605;Q3V457;F6Y5U1;F6YIU3;F6VT22	MAP kinase-interacting serine/threonine-protein kinase 1	Mknk1	894980000	16	16.506	112680	190310	1943000	2302000	1396900	1509200	2176500	4342500	2094100	2843200	1098200	138630	0	519020	0	155120	257240	0	2575800	2457600	1871600	776400	1872400	1862700	3107100	3069700	0	0	0	240180
116	F6UHR6;E9PXZ2;A2A8Z1;E9Q6C1;Q5FWX7;Z4YJX3;A2A8Z1-2;Q8VDM5;Q8R0G3;Q99LZ2;F8VQE8	F6UHR6;E9PXZ2;A2A8Z1;E9Q6C1;Q5FWX7;Z4YJX3;A2A8Z1-2;Q8VDM5;Q8R0G3	Oxysterol-binding protein;Oxysterol-binding protein-related protein 9	Osbpl9	2084400000	119	34.862	498500	622730	816830	1378900	686590	893170	817980	784470	689970	758460	267260	460470	1505800	2375100	1723500	1739600	1237600	1726100	1258300	1430500	3711900	4536800	2378300	2494000	10174000	14191000	2335000	3107700	2652400	2227200
117	A8Y5H7;Q9DBQ0;A2A9B9;Q99J07;Q6A071;Q8BXE6	A8Y5H7;Q9DBQ0;A2A9B9;Q99J07;Q6A071		Sec14l1	1629300000	59	13.939	336780	589280	754160	1161300	484660	835600	766020	732580	572090	603650	376910	543200	1037900	754060	1194300	1637300	836920	946640	653520	840830	9144500	2110300	1255900	1107200	5322900	544400	145050	130360	961740	649560
118	A2A9C3-2;A2A9C3;Q6ZQA5;V9GXW1	A2A9C3-2;A2A9C3;Q6ZQA5	Protein SZT2	Szt2;mKIAA0467	1075600000	20	2.6573	264670	43708	58325	2403900	129940	137560	66231	25671	1883	68609	40064	133960	655490	0	235480	61100	185180	259760	90375	227140	183260	437360	205410	163520	137340	56899	0	0	0	206910
119	A2A9I0;O35166	A2A9I0;O35166	Golgi SNAP receptor complex member 2	Gosr2	3357700000	97	159.15	2297000	6731500	5918400	7129400	7590600	9241900	8012100	5055100	4633600	6890000	1221800	7756800	14383000	14179000	3450500	5606000	5434100	8451900	19975000	21446000	29460000	11390000	7063700	12316000	14547000	14827000	47433000	49179000	8954700	12500000
120	A2A9Q2;Q8BHG1;Q8R320;A6PWC3;Q8CIJ0;Q8R1H1;Q3V3G9;Q9Z153	A2A9Q2;Q8BHG1;Q8R320;A6PWC3;Q8CIJ0;Q8R1H1	Nardilysin	Nrd1	15928000000	609	137.21	2318000	2141400	2366000	3165600	6007400	1977900	2304400	2065400	3384700	2447700	2241700	1701600	3561000	4804600	4777100	7034800	3152800	5383500	4217500	11222000	10524000	9697100	4948000	6246400	25617000	35376000	27419000	27070000	9171400	12705000
121	A2A9S2;A2A9R8;Q9CXQ0;A2A9R6;Q8BVA9;A2A9S0;Q80XH9;Q61701;A2A9S3;Q61701-2;A2A9R4;A2A9S1;A2A9R5;J7H3M8;Q1KS26;Q1W5D4	A2A9S2;A2A9R8;Q9CXQ0;A2A9R6;Q8BVA9;A2A9S0;Q80XH9;Q61701;A2A9S3;Q61701-2	ELAV-like protein;ELAV-like protein 4	Elavl4	7690900000	98	39.967	5914400	2073500	3818600	4780200	4181700	5582100	6465800	4778500	11021000	1321800	14272000	1205300	6580500	14937000	10120000	15538000	5821500	9665100	15455000	25260000	86076000	88614000	10172000	11596000	0	0	689790	0	0	293960
122	A2A9V9;Q4VBE7;F6SH71	A2A9V9;Q4VBE7;F6SH71		Kctd2	690680000	21	5.9853	1805800	206050	4030400	454750	119210	935510	5210500	427350	599320	243960	644980	2008400	773990	768540	962880	711120	1781700	1556400	985420	0	2954600	3515800	4136800	3587400	0	0	480110	0	526730	1200200
123	A2A9W3;Q3UBZ5;A2A9W1;Q8BTE1;Q3UBZ5-2	A2A9W3;Q3UBZ5;A2A9W1;Q8BTE1	MIF4G domain-containing protein	Mif4gd	207670000	13	2.6539	138240	170360	178530	202500	0	0	105140	0	142700	149570	0	42716	0	0	312600	0	0	0	0	0	0	263110	135090	97239	3489200	3963700	3169300	694280	272700	317800
124	A2A9W7;Q8BMI3;S4R2D2;A2A9W5	A2A9W7;Q8BMI3;S4R2D2	ADP-ribosylation factor-binding protein GGA3	Gga3	7195200000	238	196.52	4525800	4926300	7013300	9622600	5917400	8366100	5424200	3462800	4446300	5667100	4238200	5989600	7572200	12446000	10822000	17324000	5926500	12925000	13364000	13988000	21860000	21297000	7625500	15334000	4220900	3550200	565500	1075500	155440	186680
125	A2A9Y7;Q6A152	A2A9Y7;Q6A152	Cytochrome P450 4X1	Cyp4x1	482030000	18	4.2497	230460	336270	192110	720780	613340	348210	1760100	1085400	91959	44627	101650	89697	268110	627090	374460	147730	116720	360750	918880	784590	2023700	3571500	1564500	1255800	0	0	2456300	0	0	0
126	A2AA85;Q6NXN1-2;Q6NXN1	A2AA85;Q6NXN1-2;Q6NXN1	SUZ domain-containing protein 1	Szrd1	255280000	5	11.629	0	0	0	0	0	0	0	0	0	0	0	0	0	0	0	0	0	0	0	0	0	0	1542100	0	8455600	10489000	0	1608200	1826700	4443000
127	A2AAE1-2;A2AAE1;A2AAE1-3;A2AAE1-6;A2AAE1-4;F6YAT5;A2AB97;F6RPM4;Q8CDG7;A2AAE1-5;F6YB09;D6RI50	A2AAE1-2;A2AAE1;A2AAE1-3;A2AAE1-6;A2AAE1-4	Uncharacterized protein KIAA1109	Kiaa1109	3597900000	103	30.963	20608	100100	189220	237950	784360	194990	575030	181750	211380	377600	182630	146830	259130	470920	563430	564170	473570	521900	275610	380170	689590	833170	431170	753180	1733800	2435100	20367	96447	21289	7010.2
128	A2AAJ9;H7BX05;A2AAJ9-2;E9QQ96;J9JIB2;F6TJX7;A2AAJ9-3	A2AAJ9;H7BX05;A2AAJ9-2;E9QQ96	Obscurin	Obscn	407200000	2	-2	0	0	0	0	0	0	0	0	0	0	0	0	0	156700	0	0	0	107860	0	0	0	0	0	0	296330	170130	0	65843	0	0
129	A2AAU2;Q9JJV4	A2AAU2;Q9JJV4	Voltage-dependent calcium channel gamma subunit;Voltage-dependent calcium channel gamma-4 subunit	Cacng4	177290000	4	4.2388	0	146390	1745100	2838500	0	0	0	0	0	94672	0	0	0	669860	0	0	0	0	358540	0	4364900	4780600	514440	704990	0	0	662890	623020	225080	0
130	A2AAY5;B9EJ37;Q3TDV5;Q571L4;Q5DTZ1	A2AAY5;B9EJ37	SH3 and PX domain-containing protein 2B	Sh3pxd2b	5774300000	112	125.33	82677	11896	237100	107540	0	0	69647	65619	29440	727290	647750	24579	1633500	2117500	3755100	4221300	1928800	951240	865940	916460	0	503560	240900	154570	21344000	22364000	19494000	16663000	1072500	1073600
131	A2AB60;Q9JL26-2;Q3TY82;G3UWI1	A2AB60;Q9JL26-2;Q3TY82	Formin-like protein 1	Fmnl1	613290000	16	13.128	265400	727600	624430	408450	284780	383770	312980	402730	324540	312960	84496	108290	0	103030	66057	35397	121680	172800	851050	622510	469950	497730	788470	1323100	0	0	0	0	0	0
132	A2ABV5;A2BDP0;A2BDN7;A2ABV5-2;A2ABV5-3;A2ABV5-4	A2ABV5;A2BDP0;A2BDN7;A2ABV5-2	Mediator of RNA polymerase II transcription subunit 14	Med14	1304900000	51	18.058	1157600	1025300	287990	809830	144590	88733	532480	428180	243080	1098700	212800	56119	248650	215560	103060	252120	0	23337	379610	246790	779480	428050	272140	399500	1028400	1405700	1216700	2056500	967770	1061400
133	A2ABY3;Q540F5;Q3USD5;Q922E4;Q9CTB5	A2ABY3;Q540F5;Q3USD5;Q922E4	Ethanolamine-phosphate cytidylyltransferase	Pcyt2	16009000000	285	89.263	8017600	9301800	22279000	17157000	16298000	17787000	13610000	12149000	21081000	17602000	15931000	16094000	27834000	52916000	25963000	30747000	15213000	16347000	25112000	44361000	59499000	51932000	34544000	35617000	4604200	1385600	819040	78561	685600	767460
134	A2ABZ0	A2ABZ0		Pycr1	1637100000	1	-2	0	2462300	6624900	0	3418300	4020700	2535700	1915900	0	0	3224400	0	0	0	0	0	0	0	0	23509000	84067000	72856000	0	0	0	0	0	0	0	0
135	A2ACD2	A2ACD2		Vstm2l	22825000	1	3.2794	0	0	0	0	0	0	0	261580	0	0	476080	0	0	0	0	0	0	0	0	0	875020	0	0	462310	0	0	0	0	0	0
136	Q61833;A2ACG7;Q3U505;Q9DBG6	Q61833;A2ACG7;Q3U505;Q9DBG6	Dolichyl-diphosphooligosaccharide--protein glycosyltransferase subunit 2	Rpn2	114000000000	2287	323.31	25709000	25054000	46156000	49450000	36684000	34022000	37471000	34208000	45560000	46721000	43552000	54930000	51567000	70429000	51955000	70097000	46202000	51682000	79295000	89880000	149160000	139570000	100920000	100540000	310800000	498320000	650280000	691200000	139740000	159720000
137	A2ACJ2;Q9D7M0	A2ACJ2	Fanconi anemia-associated protein of 100 kDa	Faap100	203710000	14	5.2616	236150	284660	60293	111360	147760	159080	177830	0	0	365440	80527	50745	0	1240200	32107	0	0	100190	70319	146190	0	0	0	332670	440100	135770	67519	62793	334490	332180
138	A2ACL9;Q62443;Q3UST4	A2ACL9;Q62443;Q3UST4	Neuronal pentraxin-1	Nptx1	40501000000	998	323.31	23384000	31374000	41586000	37915000	41584000	38265000	37194000	32930000	49361000	45227000	44447000	34262000	72913000	129070000	75778000	80428000	71981000	67982000	73441000	86929000	132560000	108200000	102910000	96198000	0	303740	324430	668910	335260	188120
139	A4FUW1;A2ACM0;Q8K4Q0;Q8K4Q0-2;E9PXZ5;Q6ZPU3;Q8K4Q0-3;Q8K4Q0-4;Q8K4Q0-5;A7MAY7;F7BQS0;F7CN67;F6U5L3;F7B6I3	A4FUW1;A2ACM0;Q8K4Q0	Regulatory-associated protein of mTOR	Rptor	11377000000	551	163.13	2773600	3839500	5208300	5929500	4663200	3913300	3561800	3790500	5602600	5126700	3999200	2581800	7584900	9756600	6755000	7817600	5856000	5931500	7549700	5459000	15859000	10642000	10372000	8476800	2952900	2168200	3619100	3119000	411470	1990800
140	Q8K1G9;A2ACQ1;A2ACP9	Q8K1G9;A2ACQ1		Dhx35	122100000	11	2.4919	22153	0	0	47541	0	0	33628	0	50264	0	0	56547	0	0	0	0	0	58286	0	49804	0	123410	0	0	554430	520610	706390	741720	154470	369390
141	A2ACV6;E1U8D0	A2ACV6;E1U8D0	Protein SOGA1;N-terminal form;C-terminal 80 kDa form	Soga1	1504900000	14	3.834	218030	185580	855450	275500	158280	536690	76871	0	697050	1070600	246630	117570	255440	229400	1769500	0	201850	29333	2080000	2875800	0	0	305550	583350	292590	120570	62692	61125	9497.8	2753.7
142	A2AD03;Q8CBI2;Q3UR39;Q9QXG2;Q9CS14	A2AD03;Q8CBI2;Q3UR39;Q9QXG2	Rab proteins geranylgeranyltransferase component A 1	Chm	7870600000	214	142.57	4433500	4925500	8789200	11794000	5594100	4152800	6119200	4887500	6975000	9489700	5730400	6637500	8164300	6747100	6571000	6196000	4739500	23801000	8552700	7093100	18836000	17007000	7645300	9491000	11517000	11829000	7246400	9951500	538500	501900
143	A2AD84;A2AD85;Q99JT2	A2AD84;A2AD85;Q99JT2	Serine/threonine-protein kinase 26	Stk26	407320000	16	3.2938	161990	8634500	265550	0	0	81326	0	316050	0	0	381730	718810	0	567510	449870	757120	179460	377260	322270	0	2093400	1568600	428920	1172400	0	0	0	0	0	37761
144	A2ADA5;A2ADA5-2;A2ADA5-3	A2ADA5;A2ADA5-2;A2ADA5-3	tRNA pseudouridine synthase-like 1	Pusl1	6743800000	33	11.853	4481500	3534800	9363000	5892700	3961900	3613300	5028900	3813200	3647700	4597800	12989000	19487000	17358000	4505900	17889000	17509000	18718000	5116000	19546000	15431000	32458000	15437000	195710	21243000	11503000	9010800	14918000	21944000	122840000	3555200
145	A2ADA6;Q6NXL5;Q3UH98;Q4QQN0;Q8C8T5	A2ADA6;Q6NXL5;Q3UH98;Q4QQN0		Acap3	2080600000	133	51.241	877400	1188000	887860	1502800	1600400	1017700	1688000	1752900	1141300	1953500	1969800	969750	781200	2468700	2711700	2757100	1903400	2313300	2343000	2243400	4252100	2365600	2826500	1472800	400590	531000	1155300	81524	52606	76943
146	A2ADB1;A2ADB0;Q62504-2;Q62504;Q62504-3;REV__D6RCH8;Q3UV27	A2ADB1;A2ADB0;Q62504-2;Q62504;Q62504-3	Msx2-interacting protein	Spen	326740000	13	4.3008	0	0	26941	0	11589	0	0	0	19646	0	0	0	171040	48569	212310	169580	100490	89657	41843	0	0	0	0	0	112500	61456	171260	206490	70354	128180
147	A2ADE0;Z4YJW6;Q80TQ5;Q80TQ5-2;Q80TQ5-3	A2ADE0;Z4YJW6;Q80TQ5;Q80TQ5-2	Pleckstrin homology domain-containing family M member 2	Plekhm2	371640000	14	5.2164	0	267510	538980	660920	0	74819	178130	300720	424310	574610	271440	253860	0	0	0	63778	310190	18190	0	501650	583540	731980	737340	618100	302480	459410	574450	0	0	0
148	F6WHL0;A2ADH1;Q9CQY5;F6TBV1;Q9CQY5-2;Q9CQY5-3	F6WHL0;A2ADH1;Q9CQY5;F6TBV1;Q9CQY5-2;Q9CQY5-3	Magnesium transporter protein 1	Magt1	2943500000	63	30.05	939810	517900	313920	0	1479400	695940	645660	1459800	1720100	2103500	1158000	98817	0	603360	0	0	0	897250	657140	0	80525	216140	115040	1260600	13276000	27762000	34912000	58400000	5400300	8816000
149	A2ADR8;Q8R3G1	A2ADR8;Q8R3G1	Nuclear inhibitor of protein phosphatase 1	Ppp1r8	2415000000	111	125.08	2405700	1672600	3225300	2630000	1022600	1568100	1103200	285960	848620	1068000	839010	490930	1409800	0	1624000	2014100	1379100	1655200	794290	3347000	6105700	2689500	4034100	2138500	19626000	24915000	15898000	14901000	11136000	11234000
150	A2ADY9	A2ADY9	Protein DDI1 homolog 2	Ddi2	9632800000	365	146.95	3424300	6284600	9136300	11930000	8085600	7686900	7685400	4194800	12016000	6885800	8047900	9417000	5125800	4700600	8547000	8333900	9874500	6169700	14284000	12568000	28044000	25860000	25877000	22424000	35249000	41272000	15387000	16201000	5051300	5550000
151	A2AE27;Q9DBT5	A2AE27;Q9DBT5	AMP deaminase 2	Ampd2	32928000000	940	276.7	13150000	9771600	20628000	16397000	17107000	19124000	12924000	13301000	16469000	17349000	16551000	15616000	26837000	40091000	29311000	22707000	16147000	23398000	25039000	31880000	37422000	37337000	29122000	28989000	81784000	82306000	9635200	6741700	6659200	7942000
152	A2AE38;Q80ZD8;Q80ZD8-2	A2AE38;Q80ZD8;Q80ZD8-2	Amphoterin-induced protein 1	Amigo1	1282100000	45	9.9211	593460	444580	1289000	834830	604830	956970	588230	730510	1066500	764310	507410	524320	1106200	1832400	1080000	674210	633970	668680	1170700	3064800	5872900	7118900	1924100	2083600	0	103370	112210	148610	22358	111000
153	A2AEC2;Q9DB24;Q8R0A5;A2AEC1	A2AEC2;Q9DB24;Q8R0A5	Transcription elongation factor A protein-like 3	Tceal3;Tceal6	10140000000	50	13.733	9932700	12066000	23686000	12375000	10678000	10336000	17770000	10389000	20850000	21190000	29492000	26781000	34945000	37039000	39268000	37819000	24296000	26787000	17082000	41422000	34704000	47015000	50105000	37705000	0	0	0	0	0	0
154	A2AEE7;Q9R0M0-2;Q9R0M0;Q5DU39;F7BHW1;A2AFR6	A2AEE7;Q9R0M0-2;Q9R0M0;Q5DU39	Cadherin EGF LAG seven-pass G-type receptor 2	Celsr2	9533600000	64	18.868	118750	141700	222450	379270	276550	261600	336650	294160	184460	159420	199490	409050	436410	337130	939040	824380	81732	169810	569050	1297900	1226100	1006400	50681000	1057900	244310	301180	1718400	4196200	26721	0
155	A2AEG6;P35803;A2AEG3;P35803-2;H3BIV8;P35803-6;P35803-7	A2AEG6;P35803;A2AEG3;P35803-2	Neuronal membrane glycoprotein M6-b	Gpm6b	226050000000	1075	323.31	451190000	445920000	655550000	688550000	587840000	564460000	607570000	450130000	535730000	576020000	472720000	694950000	683770000	1073700000	827940000	863360000	604030000	804530000	929080000	1148000000	1599900000	1432900000	1053600000	944660000	2487900	2459300	60847000	73564000	1876300	0
156	A2AEM2;Q99LI2;Z4YMG1	A2AEM2;Q99LI2	Chloride channel CLIC-like protein 1	Clcc1	5423100000	153	163.18	444190	309670	365110	2068600	75231	825870	1540500	173460	1372200	651510	151690	0	910020	615440	1175400	2447600	0	1920800	1547900	970550	1527300	1116700	956310	769430	34105000	38885000	24509000	25567000	7644100	6855200
157	Q3UIP1;A2AER4;Q9R0M8;A2AER3;Q9JIH0;Q3U1S3	Q3UIP1;A2AER4;Q9R0M8;A2AER3;Q9JIH0;Q3U1S3	UDP-galactose translocator	Slc35a2	955730000	16	11.542	0	502000	1051800	0	0	0	741780	3282100	632590	0	2363200	2954200	1937400	0	2036700	681320	521680	656410	6752000	7967900	7023600	3501000	11687000	5373900	1125100	1494100	2217800	1263900	1135600	1363300
158	A2AER7;Q91VJ5;A2AER8;A2AER9	A2AER7;Q91VJ5;A2AER8	Polyglutamine-binding protein 1	Pqbp1	1123400000	56	68.128	258910	604540	2303200	4217700	1794600	1138900	1722300	470870	2084800	2136800	1179100	614550	2915100	2047100	2640100	1720700	127820	0	467800	0	6629400	7135900	2777600	2037300	5894200	9073100	15056000	11024000	10668000	13604000
159	A2AEW0;Q3U1L5;A2AEW1;Q64092-3;Q64092-2;Q64092-4;Q64092	A2AEW0;Q3U1L5;A2AEW1;Q64092-3;Q64092-2;Q64092-4;Q64092	Transcription factor E3	Tfe3	276920000	14	61.566	0	0	0	0	0	0	0	0	0	0	0	0	487320	449430	274300	610260	134890	145620	0	0	0	0	0	0	2600800	2256800	595730	694770	2168200	2768700
160	A2AEW8;A2AEW9	A2AEW8;A2AEW9		Gripap1	25734000000	921	323.31	7240800	8281800	12634000	13851000	10260000	10241000	10205000	11237000	12366000	10298000	10180000	10588000	18818000	25735000	18353000	18662000	14129000	20701000	18668000	34476000	39080000	35198000	21722000	22518000	3536300	6228300	3273100	2863700	3838000	997240
161	A2AEX0;Q03719	A2AEX0;Q03719	Potassium voltage-gated channel subfamily D member 1	Kcnd1	123440000	9	3.9967	23229	23018	0	214900	0	78727	266210	146340	0	0	42018	30116	0	0	0	0	0	66358	113320	630040	1284800	1065200	130350	0	0	0	0	0	0	0
162	A2AEX8;A2AEX6;P97447;Q9DAH0;Q8CDC8;Q6P8P1;O70403	A2AEX8;A2AEX6;P97447	Four and a half LIM domains protein 1	Fhl1	21776000000	487	181.04	9262700	9378000	9904000	16260000	11153000	13249000	18061000	15144000	17725000	15269000	12522000	17858000	48203000	64799000	38709000	35308000	30052000	37681000	25501000	42995000	95013000	78678000	43605000	49614000	0	331150	186670000	203150000	0	0
163	A2AF47;Q8CCF4	A2AF47	Dedicator of cytokinesis protein 11	Dock11	3011800000	105	60.036	98309	153210	142470	11087	7947.3	37327	238420	246540	148760	295810	132130	241520	504350	315640	815560	551860	209020	301970	225840	53549	158900	67659	276710	917830	7408500	8064100	449040	0	345450	571470
164	A2AFI8;B9EI38;B1AV20;Q3UHF8;Q80XA6;Q3UHE9	A2AFI8;B9EI38;B1AV20;Q3UHF8;Q80XA6;Q3UHE9	RalBP1-associated Eps domain-containing protein 2	Reps2	5772400000	219	72.034	1616000	1918700	5662600	6383900	3393200	1893700	3929600	4157300	4464600	4892600	3084500	3178100	6400700	5938500	6249600	8465400	4362100	5908200	5790400	12884000	14558000	12508000	6617800	9918600	0	0	0	0	44828	88529
165	A2AFK4;I6L986	A2AFK4;I6L986		Mtg2	202280000	3	4.474	0	0	341660	380750	43913	499430	207220	188970	615230	679510	25475	0	192310	182280	0	255720	455380	0	0	0	0	0	0	0	1839200	2184100	0	0	0	0
166	A2AFQ0;Q7TMY8;Q7TMY8-3;Q7TMY8-4;Q8BKX3;F6XP90;Q8C0G8;Q9CU76;F6UYC1;Q3TL29	A2AFQ0;Q7TMY8;Q7TMY8-3;Q7TMY8-4	E3 ubiquitin-protein ligase HUWE1	Huwe1	555190000	4	7.8339	0	30790	11737	0	104280	11633	0	57215	24015	40039	0	0	0	0	63217	0	0	0	298540	65993	0	51999	633450	0	177810	952880	105310	66214	0	0
167	Q99N15;A2AFQ2;Q9CYT3;O08756	Q99N15;A2AFQ2;Q9CYT3;O08756	3-hydroxyacyl-CoA dehydrogenase type-2	Hsd17b10	96160000000	1990	323.31	63550000	69567000	153630000	139650000	116310000	109380000	125660000	127490000	142210000	134020000	99733000	114630000	240050000	235880000	176390000	166280000	130750000	159710000	183780000	222060000	589810000	510680000	326210000	319960000	311840000	381250000	172080000	172280000	142550000	172620000
168	A2AFQ9;E9PUU4;Q8BX17;Q3TR97;F7CKD6	A2AFQ9;E9PUU4;Q8BX17	Gem-associated protein 5	Gemin5	8510700000	266	185.59	326870	861390	915910	1982300	829060	769500	215840	812060	681720	754770	763770	287980	1867200	1307600	951070	1754700	868190	855960	2571300	3572000	3478700	3527800	2576200	685890	17178000	16552000	8690600	7771300	4387600	4709600
169	A2AFR3-2;A2AFR3-3;A2AFR3;A2AKB3	A2AFR3-2;A2AFR3-3;A2AFR3	FERM and PDZ domain-containing protein 4	Frmpd4	601580000	50	12.767	125000	181930	45105	100550	67066	84182	75391	110450	27588	131320	51241	157000	547400	622620	307470	347860	206190	209760	217940	235740	2845300	756290	359750	36412	0	0	0	0	35542	30445
170	V9GWR8;A2AFS3-3;A2AFS3-2;A2AFS3	V9GWR8;A2AFS3-3;A2AFS3-2;A2AFS3	UPF0577 protein KIAA1324	5330417C22Rik;Kiaa1324	167600000	5	2.9607	63252	45786	46129	40189	0	0	193540	316330	112220	0	63515	0	96516	212140	192570	0	0	0	41926	98687	184960	0	563240	263110	177050	0	896360	35878	0	0
171	A2AFW6;Q9D050;D6RCZ1	A2AFW6;Q9D050		Mtch2	16435000	2	-2	0	0	0	0	0	0	0	0	0	0	0	0	0	0	0	0	0	0	0	0	0	0	0	0	0	0	0	166050	436530	571360
172	A2AG30;Q3TY13;O89114;Q3TYL4	A2AG30;Q3TY13;O89114;Q3TYL4	DnaJ homolog subfamily B member 5	Dnajb5	2531800000	112	32.35	2859200	1692000	2437600	2842000	4001500	4138100	3218900	2388000	1683800	2281200	3577100	2520600	4679700	5129300	4519600	4336700	4829200	4417900	5566800	6666300	11682000	9318000	7502500	7789200	0	0	0	0	0	0
173	A2AG50;A2AG50-2;A2AG51;Q3TS73;A2AG50-3;Q8C0A6	A2AG50;A2AG50-2;A2AG51;Q3TS73;A2AG50-3	MAP7 domain-containing protein 2	Map7d2	16856000000	376	229.67	5802300	5554700	10896000	24920000	8871700	8278500	11086000	16555000	13587000	12971000	11282000	8587000	17411000	28263000	29841000	14721000	17695000	18281000	18629000	17399000	22095000	17087000	13801000	10920000	0	209450	1214400	0	37021	443970
174	A2AGH8;A2AGH9;A2AGH6-2;A2AGH6;A2AGH6-3;Q2NLB9;Q62006	A2AGH8;A2AGH9;A2AGH6-2;A2AGH6	Mediator of RNA polymerase II transcription subunit 12	Med12	535920000	22	11.725	12033	13618	30681	0	0	47159	48674	17236	39631	29910	0	5734.7	33980	200630	221800	71572	0	48663	99470	106560	187720	107560	0	34074	483590	297590	530960	602640	928980	380090
175	B2RWZ9;A2AGI2;Q69ZI4;Q8BYM5;A2AGI3;A2AGI0;Q924X0	B2RWZ9;A2AGI2;Q69ZI4;Q8BYM5;A2AGI3;A2AGI0	Neuroligin-3	Nlgn3;mKIAA1480	32624000000	1027	230.79	23006000	26361000	44086000	38142000	30582000	31203000	31184000	26534000	44826000	43246000	32943000	31393000	42574000	59021000	51742000	50147000	43282000	36328000	59241000	74580000	106280000	96999000	68252000	71518000	0	0	571880	761330	118850	203100
176	E9PW34;A2AGL3-2;A2AGL3;Q14AQ9;B7ZMP2;Q4U2G7	E9PW34;A2AGL3-2;A2AGL3	Ryanodine receptor 3	Ryr3	3049800000	57	11.076	19855	97381	281870	125480	73863	45555	71434	79887	267740	279310	41244	145230	208620	273070	234430	1451000	853850	1005600	204750	207000	266160	732930	191160	455370	964020	935860	736860	338210	229400	272900
177	A2AGR0;Q80U28;Q80U28-3;A2AGR1	A2AGR0;Q80U28;Q80U28-3;A2AGR1	MAP kinase-activating death domain protein	Madd	54892000000	1798	323.31	10963000	14675000	24644000	21590000	20481000	19269000	22052000	19474000	21605000	19022000	17508000	19367000	26795000	33332000	30228000	31314000	16855000	32429000	41354000	49198000	61884000	54166000	43495000	48148000	1346000	1699700	56122	322440	258370	209870
178	A2AGS6;Q4QQM4	A2AGS6;Q4QQM4	Tumor protein p53-inducible protein 11	Trp53i11	4477100000	60	22.585	4221800	3953000	14659000	26689000	12922000	9494800	10978000	4291400	11304000	6927400	5134500	2447500	16806000	24030000	10389000	20000000	7029400	17405000	34504000	58746000	179560000	180160000	33738000	47275000	0	0	0	0	1757800	1766500
179	Q8BQW4;A2AH25;Q8C5A0	Q8BQW4;A2AH25;Q8C5A0		Arhgap1	40404000	5	-2	0	0	0	0	0	0	0	0	0	0	0	63954	0	0	0	0	0	0	0	251600	0	469900	561340	0	0	0	0	0	0	0
180	A2AH75;Q60575-3	A2AH75;Q60575-3	Kinesin-like protein;Kinesin-like protein KIF1B	Kif1b	7921900	1	-2	0	0	0	0	0	0	0	0	0	0	0	0	0	0	0	0	0	0	0	0	0	0	0	0	0	0	108520	0	0	0
181	A2AHC3;A2AHC4;A2AHC3-2;F6Q2D3;F6QF29;V9GXD7;F6W3X2;V9GXT0	A2AHC3;A2AHC4;A2AHC3-2	Calmodulin-regulated spectrin-associated protein 1	Camsap1	6711800000	254	102.88	876280	1116700	2209700	2613700	2197300	1746700	1845800	2817900	1233400	1684700	1672900	1603900	2084400	2616800	2209600	2930300	1526600	1990800	2853100	2995400	9826100	6420700	3411100	4698400	92727	213860	90652	27947	168040	26436
182	A2AHG0;A2AHG0-2;A2AHG0-3	A2AHG0;A2AHG0-2;A2AHG0-3	Leucine zipper putative tumor suppressor 3	Lzts3	6338600000	121	33.133	5153100	777620	2106200	2372700	1090400	1134400	1189500	8031600	6070400	6706600	1055100	908080	3959900	2787500	4006200	4228900	1560500	1764500	1766500	14728000	25975000	26893000	1100800	807690	355640	0	185840	0	12046	43627
183	A2AHJ7;A2AHK0;Q80UP3;Q91YS0;Q05DE1	A2AHJ7;A2AHK0;Q80UP3;Q91YS0	Diacylglycerol kinase;Diacylglycerol kinase zeta	Dgkz	21595000000	497	108.57	6444400	8634200	14729000	13890000	12710000	14438000	11814000	9098700	21425000	11557000	15281000	11899000	13369000	25325000	18845000	19258000	13574000	17183000	23761000	28974000	39981000	35986000	11585000	12969000	3974500	5645700	0	474650	348920	266140
184	A2AHL1;A2AHL1-2	A2AHL1;A2AHL1-2	Anoctamin-3	Ano3	282020000	7	5.8097	32376	41718	197850	270040	0	0	25378	14990	103760	154100	0	0	239790	557290	1066000	432670	228070	313880	0	149920	964550	0	0	0	0	0	0	70062	0	0
185	Q6XZC3;Q4U221;Q60761;A2AHM0	Q6XZC3;Q4U221;Q60761;A2AHM0		Mageb2;Mageb1	19872000	3	3.0536	0	0	0	0	0	0	0	0	0	0	0	0	0	0	0	0	0	0	0	0	0	0	0	0	0	0	0	0	492560	611460
186	Q6KCA9;A2AHM4;Q5DTG6;Q8BYK5-4;Q8BYK5-3;Q8BYK5;Q8BYK5-2	Q6KCA9;A2AHM4;Q5DTG6;Q8BYK5-4;Q8BYK5-3;Q8BYK5;Q8BYK5-2	Phosphatase and actin regulator;Phosphatase and actin regulator 3	Phactr3	338950000	8	5.6585	0	25079	0	0	82082	0	133200	145640	0	0	103300	154090	1418700	2110700	1229300	1963600	1041100	1349400	200170	606110	726290	816640	0	0	0	0	0	0	0	0
187	A2AHQ7;Q8BWJ3;Q6PE66	A2AHQ7;Q8BWJ3	Phosphorylase b kinase regulatory subunit alpha, liver isoform	Phka2	345590000	21	2.9557	144660	49171	125790	200270	78313	36787	169640	269400	174540	158070	117130	49940	139320	157350	118850	149400	211200	205910	100070	315010	1939000	514970	377250	55548	0	0	0	0	0	0
188	Q3TMU2;Q3YAA9;Q3YAB0;A2AHT3;Q9QXT8;Q9QXT8-3	Q3TMU2;Q3YAA9;Q3YAB0;A2AHT3;Q9QXT8;Q9QXT8-3	Calsenilin	Kcnip3	29472000000	62	3.9492	32089000	94199000	43103000	95228000	97721000	131070000	108850000	35413000	102680000	160230000	109160000	153130000	38490000	45376000	39148000	0	41467000	37596000	145540000	1143700	208200000	155160000	133060000	75289000	61959000	0	0	13406000	56930000	51464000
189	A2AHW8;Q3V0G7-2;Q3V0G7	A2AHW8;Q3V0G7-2;Q3V0G7	GTPase-activating Rap/Ran-GAP domain-like protein 3	Garnl3	949290000	30	10.153	239440	260310	528040	3665300	149620	615440	56194	154530	214550	221160	268370	142210	360150	964730	523080	620940	106150	268400	577460	546680	1806000	1756700	2976800	980530	0	0	255170	533250	95484	99024
190	A2AI08	A2AI08	Taperin	Tprn	819860000	6	2.8537	0	0	0	0	365770	0	4166800	1335500	7188500	227210	0	0	0	1152600	172240	153180	0	182740	1680400	1213400	1941800	977470	0	0	0	0	0	0	139790	124690
191	A2AI14;A2AI17	A2AI14;A2AI17		Grin1	49826000	1	-2	0	0	0	0	0	0	0	126700	0	0	0	0	0	0	0	0	0	0	239680	0	0	304500	188190	0	0	0	0	0	0	0
192	A2AI16;P35438-2	A2AI16;P35438-2	Glutamate receptor ionotropic, NMDA 1	Grin1	454810000	12	10.026	177230	165400	0	0	353850	340160	369890	262150	273040	254400	567640	0	354330	359040	571250	661980	76549	301370	478690	566340	415820	289250	639250	644060	0	0	0	0	0	0
193	A2AI21;A2AI20;P35438;A2AI19;Q3TZ31	A2AI21;A2AI20;P35438;A2AI19;Q3TZ31	Glutamate receptor ionotropic, NMDA 1	Grin1	66334000000	1758	291.82	21643000	24602000	26243000	25728000	31260000	32953000	36632000	29646000	35536000	40754000	27800000	35486000	57706000	49834000	58324000	57379000	40167000	46862000	65210000	78708000	68291000	73127000	58974000	64114000	0	195740	66289	177280	8850	18385
194	A2AI38;P27038;Q8BRV4	A2AI38;P27038;Q8BRV4	Serine/threonine-protein kinase receptor;Activin receptor type-2A	Acvr2a	57770000	3	3.11	0	0	0	0	67154	99005	0	0	0	109440	82471	29424	126380	414050	29012	13328	0	0	0	0	60380	484110	0	0	0	0	348780	0	0	0
195	A2AI52;Q80U87;Q3UQ26;Q58E42;Q3TQM7	A2AI52;Q80U87;Q3UQ26	Ubiquitin carboxyl-terminal hydrolase;Ubiquitin carboxyl-terminal hydrolase 8	Usp8	3865700000	219	66.665	449920	826580	1452500	2899900	1314800	945320	991230	1245500	1006000	1159300	671680	509730	1971400	2376000	2372800	1902500	1336400	1211200	3039400	2083900	2848600	3096500	2667600	4289200	4326800	3951400	2614600	2503100	386650	397410
196	A2AI57;B9EK83;Q923J1;F6QKC0	A2AI57;B9EK83;Q923J1	Transient receptor potential cation channel subfamily M member 7	Trpm7	1872100000	23	6.6189	74614	35267	0	12773	723280	31614	0	101640	82678	20590	63903	312970	293140	805290	448620	7482700	540020	792010	0	172250	0	0	0	151420	1842100	1865100	308690	289480	26944	89912
197	A2AI89;A2AI88;A2AI87;P18826-2;P18826;Q8CBA7;A2AI91;Q3UV91;Q8BSV5;Q3TQJ0	A2AI89;A2AI88;A2AI87;P18826-2;P18826;Q8CBA7;A2AI91;Q3UV91;Q8BSV5	Phosphorylase b kinase regulatory subunit alpha, skeletal muscle isoform	Phka1	3864100000	170	42.818	1232500	678450	1847800	1730100	1499900	1669900	1866500	1536500	1356300	2114600	940970	2663600	2044400	2138700	1176200	2048700	1044600	1791200	5155000	4800700	5077000	5009400	3000000	3303800	643550	639820	770710	619270	37024	110290
198	A2AII6;Q810Q1;Q8BHR8;Q8BHR8-2	A2AII6;Q810Q1;Q8BHR8;Q8BHR8-2	UPF0705 protein C11orf49 homolog	1110051M20Rik	191150000	10	2.5371	977420	773700	674950	1731200	507500	399270	0	331720	0	707690	88936	304240	0	634140	0	649320	0	46326	3880700	0	2654500	882220	0	685310	0	0	0	0	0	0
199	A2AIL4	A2AIL4	NADH dehydrogenase (ubiquinone) complex I, assembly factor 6	Ndufaf6	1059300000	22	7.8446	1125300	372670	2310400	2073900	4334700	3555800	9524700	595880	615890	910720	155410	32655	112280	256120	3741700	0	0	3373400	707520	688310	4735900	5860500	2225900	1036000	380660	1515100	3852500	392720	292160	973250
200	A2AIR4;A2AIR5;Q69Z52;Q3TRP4;F7ARC5;Q1LZM1;F7BA29;Q91ZU9	A2AIR4;A2AIR5;Q69Z52		Grin3a	203360000	12	4.3683	123010	87261	0	313260	331360	166190	162380	131420	129410	259210	0	0	205150	196170	209300	360580	290110	576740	0	0	0	0	38260	117720	0	0	0	0	0	0
201	A2AIR9;A2AIR7;O55017;O55017-2;A2AIS0;Q3UYN6;A2AIZ9;A2AJ01;F7C9S8	A2AIR9;A2AIR7;O55017;O55017-2;A2AIS0;Q3UYN6	Voltage-dependent N-type calcium channel subunit alpha-1B	Cacna1b	10146000000	265	116.07	2059300	2481300	4288700	4194400	2865900	1694700	3895400	2895000	2384400	3378500	2147600	1723500	3033100	3184500	3236900	1339900	1880600	2972600	3853000	6092700	9317800	7988500	6968000	6217000	0	185690	97952	62664	0	152760
202	E9PZY8;A2AIV2;A2AIV2-2;Q8CFK9	E9PZY8;A2AIV2;A2AIV2-2	Protein virilizer homolog	1110037F02Rik;Kiaa1429	2425000000	113	138.51	20967	33428	190810	225820	29270	150830	36616	0	30493	246250	293790	161630	92516	9511.8	79306	180070	476070	618960	34881	498060	551370	489350	573810	1611000	3269500	4596800	2269300	2621400	1401100	1454900
203	A2AIV8	A2AIV8	Caspase recruitment domain-containing protein 9	Card9	1085400000	29	19.968	0	397230	348450	0	0	0	0	3091600	0	47627	0	0	973930	0	2284300	1331500	1821100	1938600	886010	1280500	0	583700	0	0	7510600	7597500	58057	0	0	0
204	A2AIX1;E9QAT4;Q811L5;Q8K000;Q80U43;F7BPW6;Q8R336;F6T8X6;Q3TRA8;Q3TZR0	A2AIX1;E9QAT4;Q811L5;Q8K000;Q80U43;F7BPW6		Sec16a	4045100000	159	81.625	485330	199110	555240	1119800	626100	511680	460070	542010	437760	421300	180670	325830	1185200	1216200	1259600	1261000	1230600	803730	1298800	842570	5809700	894750	1146200	989000	5432900	6202000	1468000	1656400	732470	756230
205	A2AJ15;Q923C1;Q8BTW7;Q8R3F8;A2AJ14;Q8BIL8	A2AJ15;Q923C1;Q8BTW7	Endoplasmic reticulum mannosyl-oligosaccharide 1,2-alpha-mannosidase;alpha-1,2-Mannosidase	Man1b1	1185300000	36	16.763	0	0	373470	0	0	0	14587	28984	139090	0	54452	0	397520	492000	306260	0	135750	0	89736	0	0	0	208050	233050	10018000	7943100	4210600	3409600	1767200	1370600
206	A2AJ26;P41234;Q6ZPZ4	A2AJ26;P41234;Q6ZPZ4	ATP-binding cassette sub-family A member 2	Abca2	1664400000	78	24.867	196810	91618	149300	569340	147290	88980	320570	228990	183440	95187	189400	432010	657180	883150	1581300	469000	272590	357180	1589100	573700	595730	1063700	724750	764530	0	2296500	190520	368310	38293	12035
207	A2AJ72;Q3TIX6;Q3ULP9;F7AM43;A2AJ71;F6S444;F6W2V3;Q8BYI4	A2AJ72;Q3TIX6;Q3ULP9		Fubp3	13070000000	318	264.18	849390	1022300	1908700	766380	792970	850990	1596600	749810	2080600	1718100	3166200	1422200	1429100	3958600	1643000	2928200	1053000	1193700	1547300	2929000	4416600	3928400	2574800	5080900	62631000	63346000	57844000	53103000	21079000	27524000
208	A2AJ88-2;A2AJ88;A2AJ88-3;B0R011;A7L8D7;B0R010;B0R009	A2AJ88-2;A2AJ88;A2AJ88-3	Patatin-like phospholipase domain-containing protein 7	Pnpla7	2542300000	66	41.76	380780	276860	189060	495860	160060	105920	1332500	531620	128430	45357	289780	0	68107	365680	198480	27273	105380	0	927680	0	1806500	558240	438060	773970	10829000	11286000	779710	400820	53180	40204
209	A2AJ95;Q3TY90;Q99NF2-3;A2AJ96;A2AJ92;Q99NF2-4;Q99NF2-2;Q99NF2;Q3TNG2;F6VTS9;Q99NF2-5;A2AJ91;A2AJ90	A2AJ95;Q3TY90;Q99NF2-3;A2AJ96;A2AJ92;Q99NF2-4;Q99NF2-2;Q99NF2;Q3TNG2;F6VTS9	NMDA receptor synaptonuclear signaling and neuronal migration factor	Nsmf	7045000000	316	99.725	7035000	3913000	7593900	2801800	7953200	7944700	5105300	6405000	7246700	2948200	6465700	6013200	12579000	13729000	14470000	15461000	14036000	19031000	12669000	14583000	10610000	7219000	11830000	16634000	0	0	0	497070	57707	0
210	A2AJA9;A2AJA9-2	A2AJA9;A2AJA9-2	Uncharacterized protein C9orf172 homolog	Gm996	15988000000	603	140.34	3758700	4247900	8169700	6860600	6638100	6117400	6742600	4433800	7075000	6641700	5466000	6818600	11835000	13333000	12014000	11893000	8777300	9486400	12806000	16124000	25460000	21125000	18758000	18421000	241360	783850	614500	234280	299960	2687800
211	Q8BX36;A2AJG0;Q80UU2	Q8BX36;A2AJG0;Q80UU2	Ribonuclease P protein subunit p38	Rpp38	1260600000	66	22.5	24040	18373	47283	81228	143230	0	110000	204110	51571	0	0	0	257100	0	0	139870	119710	30825	0	64962	0	305250	0	0	21827000	29082000	10487000	5994600	1992800	3172100
212	A2AJH3;Q3THR4;O70311;Q8CFK1	A2AJH3;Q3THR4;O70311;Q8CFK1	Glycylpeptide N-tetradecanoyltransferase;Glycylpeptide N-tetradecanoyltransferase 2	Nmt2	11655000000	408	113.11	2818000	3701500	7508400	10049000	5282100	6318100	6585200	8167800	7194400	8322800	5655600	5676000	27202000	12652000	10560000	11221000	6056000	7586200	17051000	17856000	39742000	28380000	14461000	19716000	15872000	18066000	16529000	11630000	6035200	6337900
213	A2AJI0;A2AJI0-2;F6WF36	A2AJI0;A2AJI0-2;F6WF36	MAP7 domain-containing protein 1	Map7d1	13158000000	429	123.82	4205300	3485400	11705000	9748600	5358600	5378100	6648200	5701600	7294100	6942600	6961500	7647000	12768000	12591000	11490000	12776000	8739900	9167400	11589000	17649000	28004000	23258000	13328000	17570000	2280500	3374800	3711800	3715600	7455800	5494200
214	A2AJL4;A2AJL3;A2AJL3-2;F7ANG8;H3BJ80;B1AY71;D6RHR3;D6RG41	A2AJL4;A2AJL3;A2AJL3-2	FGGY carbohydrate kinase domain-containing protein	Fggy	175630000	10	4.5735	0	220270	302190	0	0	0	263490	364310	28919	70141	0	123570	60943	160280	0	75673	270260	343740	495510	1362200	1338700	868740	149330	194110	333030	0	0	0	0	0
215	Q6LC96;Q3UMU4;A2AJP1;P28700	Q6LC96;Q3UMU4;A2AJP1;P28700	Retinoic acid receptor RXR-alpha	Rxra	70997000	6	2.8471	0	0	0	0	0	0	0	0	0	0	0	0	0	0	0	0	0	0	0	0	0	0	0	0	750060	729820	647080	512010	152100	48808
216	A2AJP9;A2AJQ0;Q05BF9;A8Y5Q1;A8Y5Q0;Q3UV70	A2AJP9;A2AJQ0;Q05BF9;A8Y5Q1;A8Y5Q0;Q3UV70	[Pyruvate dehydrogenase [acetyl-transferring]]-phosphatase 1, mitochondrial	Pdp1	7869100000	303	75.171	1958100	2749100	11391000	13155000	5226400	5308700	6016000	3439900	3543600	7488100	4222700	3424100	6233100	8422800	6764800	7365800	6313100	5538600	15135000	9851100	30748000	27445000	9411700	10117000	0	0	3432800	3423600	132710	329480
217	A2AJW4	A2AJW4	Protein phosphatase 1 regulatory subunit	Ppp1r3d	72563000	7	3.1594	0	0	65570	0	0	0	67552	0	413470	0	0	0	873100	1191500	371750	348040	159010	412320	103490	479680	0	0	0	49722	0	0	0	0	0	0
218	Q3TM66;A2AK40;Q148S1;O35149	Q3TM66;A2AK40;Q148S1;O35149	Zinc transporter 4	Slc30a4	37369000	2	2.0806	0	173390	0	0	0	0	0	0	0	0	0	0	820620	0	0	0	0	0	0	0	0	0	0	0	0	0	1322800	797310	0	0
219	Q3UVD6;A2AKD7;Q61234	Q3UVD6;A2AKD7;Q61234	Alpha-1-syntrophin	Snta1	15408000000	417	198.41	12686000	14135000	18302000	24174000	16617000	14774000	17297000	16161000	20730000	20102000	16903000	21351000	23113000	28264000	22279000	22854000	15081000	20282000	31904000	46612000	53294000	48078000	35299000	28410000	319450	0	948880	2098700	309090	246370
220	A2AKG8;E9PYJ6;Q80T90;A2AKG8-2;A2AKG8-3	A2AKG8;E9PYJ6	Focadhesin	Focad	1509000000	52	20.463	46138	60981	34089	32053	120310	156970	123640	214440	107090	22362	93773	42120	21998	502690	108970	157540	76695	24832	308140	148310	275070	171040	245400	225280	2297100	2408100	4048100	4249000	287690	538060
221	A2AKH4;Q9D3L3;O09044;B0R030;B0R029;E9Q8A1	A2AKH4;Q9D3L3;O09044;B0R030;B0R029;E9Q8A1	Synaptosomal-associated protein;Synaptosomal-associated protein 23	Snap23	5286300000	137	221.5	2807600	1143400	3412400	8127700	3892900	3467300	2877400	4106600	4827900	6234400	5063100	3848400	7030700	3667200	5246800	3471600	2584400	2400100	11440000	10718000	16328000	9944500	13871000	15521000	74424000	86328000	17392000	10943000	17093000	19381000
222	A2AKI5;P43406;Q3U4C8;Q80Y67;B7ZCI9;F6W6Q6;F6RWM8	A2AKI5;P43406;Q3U4C8	Integrin alpha-V;Integrin alpha-V heavy chain;Integrin alpha-V light chain	Itgav	20852000000	696	198.65	2663300	2482600	4351000	4319400	3814800	3992300	4167600	4335900	4104600	4628500	4836400	6414900	11980000	13853000	16738000	11006000	4446300	11821000	14684000	12696000	25378000	18461000	11601000	12403000	5687400	5694500	45814000	53358000	11930000	9863500
223	A2AKU9	A2AKU9	ATP synthase subunit gamma	Atp5c1	234960000	34	2.9576	474660	396490	661380	198600	295520	327900	340300	457950	348320	247480	238070	271250	473910	432450	381940	345140	138230	532430	69094	110400	610230	270790	1442800	987690	254690	157660	2327000	1754700	0	137650
224	A2AKW0;Q5HZI9;A2AKV9;G3UYJ3;Q3V0T4	A2AKW0;Q5HZI9;A2AKV9;G3UYJ3	Solute carrier family 25 member 51	Slc25a51	9294200000	326	55.01	9728600	9484800	15987000	22607000	11567000	11929000	13220000	11244000	9685300	8434800	16651000	16267000	15328000	35368000	26968000	30528000	12202000	25528000	18620000	29179000	29150000	29642000	24089000	19104000	0	430650	7132800	921960	311420	3403200
225	Q6P6I7;A2AL12;Q5FB19;Q3UZG3;Q8BG05;Q5U3M2;Q58E39;A2AL13;V9GX38	Q6P6I7;A2AL12;Q5FB19;Q3UZG3;Q8BG05;Q5U3M2	Heterogeneous nuclear ribonucleoprotein A3	Hnrnpa3	663740000000	4794	323.31	468740000	574020000	727180000	803490000	596450000	547630000	699870000	667940000	847970000	918710000	439080000	675060000	921110000	1415900000	1061900000	1345700000	696790000	1040900000	1059500000	1310300000	1876500000	2016100000	929910000	1149800000	2654500000	3136500000	4238900000	4009600000	948630000	1264800000
226	A2AL50;Q8C0I1;H3BKN2;A2AL49;Q8BKC4;Q3TNW8;H3BIY5;H3BJ14	A2AL50;Q8C0I1;H3BKN2;A2AL49;Q8BKC4	Alkyldihydroxyacetonephosphate synthase, peroxisomal	Agps	18297000000	479	309.69	1061200	2181300	2516100	2026600	2200700	2115700	2463000	2689200	1267900	895460	2113100	1981900	2985000	3334900	2608100	2126600	2149100	1806900	2745600	1364600	4872300	3984400	5519700	4368500	97822000	105240000	78275000	73110000	14726000	15712000
227	A2AL85;Q8BSY0;Q8CBM2;Q3TU40;A2AL81;A2AL77;A2AL83;Q8CH79;A2AL78;A2AL75;Q9EQ62;Q9CR06;Q9D7J8;Q920F7;A2AL74;Q920F8;A2AL76;Q9EQ64	A2AL85;Q8BSY0;Q8CBM2	Aspartyl/asparaginyl beta-hydroxylase	Asph	22028000000	387	288.22	8087400	7008800	5618100	6882900	23194000	16044000	8726800	7983000	5787700	4683700	20136000	10556000	4429800	512220	9361400	7328700	7676700	9254400	7375800	19320000	33725000	18296000	34736000	58423000	98597000	105020000	29290000	23858000	26783000	29179000
228	A2ALA4;Q62276-2;Q62276	A2ALA4;Q62276-2;Q62276	Mediator of RNA polymerase II transcription subunit 22	Med22	88295000	6	7.8778	0	0	0	0	0	0	0	0	0	0	0	0	532390	0	0	0	0	0	0	0	0	0	0	0	520010	0	3226700	2561600	508520	677610
229	I6L9E0;Q3U3J6;A2ALA6;P09925;V9GXE6	I6L9E0;Q3U3J6;A2ALA6;P09925;V9GXE6	Surfeit locus protein 1	Surf1	2625900000	128	65.803	2530800	2989300	3300600	2564700	3374900	3336800	3519800	3463800	5029000	2680300	3014700	1810800	3259100	7928000	4812700	4058400	2146300	1234700	10092000	7036800	13980000	11714000	8147600	6175500	10275000	11990000	15297000	14516000	2431000	2354100
230	A2ALB2;Q6PAQ4;A2ALB1	A2ALB2;Q6PAQ4;A2ALB1	RNA exonuclease 4	Rexo4	13712000000	74	27.586	27893000	1387700	28991000	27800000	41117000	48115000	1627400	36164000	61697000	69112000	7932000	358360	1068600	406470	0	14983000	1598600	83734	6270800	7423400	0	19647000	3448900	4583100	40638000	53991000	22457000	5520800	8546900	5637100
231	A2ALF2;Q6NZB0;F6TQL3;A2ALF0;A2ALF3;F6QIL6;D3Z4I5;F7CXJ2;E9PZT4	A2ALF2;Q6NZB0;F6TQL3;A2ALF0;A2ALF3	DnaJ homolog subfamily C member 8	Dnajc8	7695900000	141	112.92	6139400	6369400	7871200	6784800	4966700	7596400	6001300	5982100	7699800	9634400	4943700	19264000	13543000	1739700	2078800	790040	342490	589490	12034000	23201000	25750000	19956000	9768200	14982000	66659000	66071000	71791000	58783000	29185000	39190000
232	A2ALI5	A2ALI5	Adherens junction-associated protein 1	Ajap1	77184000	7	2.8487	0	0	0	0	0	0	0	0	0	0	0	0	0	783990	824790	848170	414320	987930	0	0	0	0	0	0	0	0	0	0	0	0
233	A2ALK6;Q3TMR3;Q9JMC8	A2ALK6;Q3TMR3;Q9JMC8	Band 4.1-like protein 4B	Epb4.1l4b;Epb41l4b	61911000	9	4.0272	0	0	0	0	0	0	0	0	0	0	0	0	213470	144840	231830	446350	62211	0	0	0	69063	0	0	0	39582	0	169430	63018	0	0
234	A2ALK8;Q14BS5;A2ALK9;Q8BWC1;A2ALL0	A2ALK8	Tyrosine-protein phosphatase non-receptor type 3	Ptpn3	1818200000	64	21.467	771710	965740	2261000	2099400	704360	740290	1781200	1576600	1387600	1690200	857270	757190	1740300	2674300	1863900	1566000	1238700	1425700	933940	1287200	1296700	2045400	603510	446810	85155	328540	0	0	424530	117810
235	A2ALL9;Q0VF54	A2ALL9;Q0VF54	Calcium-transporting ATPase	Atp2b3	4124600000	69	22.148	1109700	286260	770670	989590	1870100	1348600	1113200	1024700	267220	470420	443180	1223000	3380900	15314000	5574800	4819100	6445900	6056700	2137200	2822900	3471800	2216400	3460600	2088700	0	0	0	0	38552	0
236	E9Q151;A2ALM6;Q8VBW1-3;Q8VBW1-2;Q8VBW1;F6UKB4;A0A023JDV8;B2LHN0	E9Q151;A2ALM6;Q8VBW1-3;Q8VBW1-2;Q8VBW1;F6UKB4;A0A023JDV8;B2LHN0	Transporter;Sodium- and chloride-dependent creatine transporter 1	Slc6a8	196100000	10	5.6709	111320	0	492180	0	0	0	0	0	162620	65385	0	0	0	470510	280580	376930	235140	617400	0	0	0	0	0	0	333230	163720	2547500	2509400	334190	213510
237	A2ALR9;Q3V0C5-5;A2ALR8;Q3V0C5-3	A2ALR9;Q3V0C5-5;A2ALR8;Q3V0C5-3	Ubiquitin carboxyl-terminal hydrolase 48	Usp48	90670000000	84	17.202	39741000	60637000	65226000	117510000	35152000	28212000	46896000	53773000	76691000	44275000	26837000	35276000	18120000	22190000	72514000	92649000	40499000	64121000	70923000	108550000	74963000	64733000	22546000	25482000	44025000	61097000	31262000	29272000	6091400	7119100
238	A2ALS5;A2ALS5-3;A2ALS5-2;A2ALS4;A2ALS5-4;A2ALS3;A2ALS2	A2ALS5;A2ALS5-3;A2ALS5-2;A2ALS4;A2ALS5-4	Rap1 GTPase-activating protein 1	Rap1gap	35508000000	963	323.31	12139000	18112000	30472000	40120000	49733000	23590000	19606000	34736000	23403000	26024000	25250000	34861000	47763000	57872000	36088000	33200000	28825000	37507000	48762000	99483000	99038000	112700000	47268000	57522000	74298	205670	0	0	0	0
239	A2ALS7	A2ALS7		Rap1gap	1718100000	51	14.838	1329000	1541700	6107200	3913500	2545100	1915800	1387300	1648500	1136500	2991300	1059400	1574400	3150100	5617500	3125000	1352700	511370	2673300	3375800	4487900	12076000	9643300	4198800	4453900	0	0	0	0	0	0
240	A7TU71;A2ALU4;A2ALU4-2;Q8C7N5	A7TU71;A2ALU4;A2ALU4-2	Protein Shroom2	Shroom2	8509200000	298	102.28	1108800	1493500	2231500	2448400	1894000	1916500	2927400	2220900	2578600	1985800	2321500	2295700	3119400	2792600	2582500	2706400	1976600	2584200	5529900	6010900	11316000	10377000	4135800	4030200	312970	337390	806260	1030800	0	19529
241	A2ALV3;Q62420;Q8BXU5;F6ZL13;A2ALV1	A2ALV3;Q62420;Q8BXU5;F6ZL13;A2ALV1	Endophilin-A1	Sh3gl2	468770000000	5350	323.31	347290000	355910000	651680000	648730000	519120000	504270000	487840000	440500000	550000000	606400000	449970000	468780000	718210000	810060000	564960000	606420000	449570000	572140000	909540000	1059700000	1447000000	1577600000	930840000	1037300000	3684200	4756800	3862200	10580000	2440900	2586200
242	A2ALW5;A2ALW5-2;Z4YLX5;F2Z410	A2ALW5;A2ALW5-2	DnaJ homolog subfamily C member 25	Dnajc25	353530000	14	8.0092	0	0	0	0	0	0	0	84718	0	89779	0	232610	0	252840	0	0	0	0	692540	198200	388810	0	0	86634	1115900	1633000	1094600	2129600	4212500	5464600
243	A2AM56;Q8K440-2;Q8K440	A2AM56;Q8K440-2;Q8K440	ATP-binding cassette sub-family A member 8-B	Abca8b	152570000	13	14.827	2785.5	25069	49688	39935	67162	12051	63871	69418	0	0	24544	0	0	0	160260	244880	75440	124690	80095	104440	220540	188910	316080	249100	0	0	0	0	0	0
244	A2AM67;Q8JZW5;A2AM66	A2AM67;Q8JZW5	SH2 domain-containing protein 5	Sh2d5	6226800000	167	38.42	2819200	2496500	7385600	6369200	4446500	4001400	3624200	1622600	1359600	4793500	4762300	1498200	5293400	20992000	10320000	11915000	83184000	7209400	4202200	8664600	28628000	16783000	10691000	6160400	56798	0	173550	0	0	0
245	A2AMH5;A2AMH4;Q6X893;Q6X893-2;A2AMH3;A2AMH8	A2AMH5;A2AMH4;Q6X893;Q6X893-2;A2AMH3	Choline transporter-like protein 1	Slc44a1	40646000000	1249	288.28	19468000	27119000	33970000	38346000	23513000	23927000	26257000	28238000	16634000	23200000	31001000	37061000	115420000	130780000	89049000	89956000	71592000	72389000	39082000	51649000	63127000	56057000	53566000	68365000	1193000	2821800	16479000	15247000	2428700	2265100
246	A2AMM0	A2AMM0	Muscle-related coiled-coil protein	Murc	618280000	10	29.366	189790	0	792110	0	0	0	0	0	118720	0	0	0	0	0	0	0	0	0	0	0	0	0	0	0	0	0	23081000	14461000	0	0
247	A2AMS3;Q03249;Q3TQJ2;A2AMS2	A2AMS3;Q03249;Q3TQJ2;A2AMS2	Galactose-1-phosphate uridylyltransferase	Galt	222960000	13	5.4599	0	43896	366540	280150	277490	180210	0	0	246950	219000	0	0	1946100	1206000	2326700	380100	615770	338220	0	0	1120300	997360	0	0	0	832420	0	357520	0	0
248	A2AMU9;Q9D0I8;A2AMV1;Q9QYY3;D6RCI7	A2AMU9;Q9D0I8;A2AMV1;Q9QYY3	mRNA turnover protein 4 homolog	Mrto4;mg684	11659000000	184	121.57	962560	75647	1508800	645480	72214	1375800	130950	259040	1905200	1966400	551480	180700	1022300	502750	0	0	0	0	1479000	538680	395260	2424200	1298900	961370	164470000	189500000	105450000	117630000	41773000	48739000
249	A2AMY5;Q91VX2;F6PYV5;A2AMY7	A2AMY5;Q91VX2	Ubiquitin-associated protein 2	Ubap2	4934400000	146	147.36	256010	281040	1429800	1371700	206700	175720	556970	702270	684260	908240	210320	84993	1170000	4335400	1455000	5117900	2322100	2234700	582750	1799400	790050	2955200	509770	817920	19798000	20333000	9930900	8601400	28625000	31281000
250	A2AMZ4	A2AMZ4	Uncharacterized protein C17orf89 homolog		24652000	4	5.9624	0	0	0	0	0	0	0	0	0	0	0	0	1496500	2612200	0	0	0	0	0	0	0	0	0	0	0	0	0	0	0	0
251	A2AN08-5;A2AN08-3;A2AN08;A2AN08-2;F6SSP6;Z4YMA7;A2VCS3;A2AN08-4;Z4YLP1	A2AN08-5;A2AN08-3;A2AN08	E3 ubiquitin-protein ligase UBR4	Ubr4	54087000000	2461	323.31	2796100	3252300	5100600	5093400	4317300	3716100	4088000	4635600	3997200	5354800	4252100	3312500	5998500	8876200	6672700	7513700	4652200	7400800	6863300	8087500	16821000	14823000	9015800	9248000	10752000	12735000	7955400	8964500	3591000	4214700
252	A2AN37	A2AN37	Uridine-cytidine kinase	Uck1	2650800000	83	24.469	2501100	2487300	4211000	4365000	2524600	2289200	2432300	2838400	2096300	3539300	2982400	3417300	5565900	4828100	4891700	5697800	2890900	1488700	6280600	6906700	14941000	15397000	18625000	5756900	2076500	2627300	2721700	2141000	0	997050
253	Q70KX6;Q8BIT2;Q3UUV0;Q3TMV1;Q3TXU6;A2AN61;Q8VEH2;F7AT58;Q9CUW6;Q6GQU3;F6Q3Z1;F7BM53;F7D5G9;F6S5B6;F6XWQ4	Q70KX6;Q8BIT2;Q3UUV0;Q3TMV1;Q3TXU6;A2AN61;Q8VEH2;F7AT58		Ciz1	264020000	12	2.1996	0	50578	0	0	0	0	0	0	282900	0	354110	251370	0	191630	0	0	0	0	0	0	760950	0	0	0	1349700	1294900	1532200	1381400	536190	814660
254	Q80YU9;A2AN96;O88851	Q80YU9;A2AN96;O88851	Putative hydrolase RBBP9	Rbbp9	13621000000	392	153.55	21418000	20989000	29985000	34856000	27354000	29702000	32744000	28900000	36052000	32270000	22427000	24154000	45286000	63789000	64629000	68332000	40794000	59097000	73380000	70368000	85894000	82412000	47010000	47888000	14565000	4597300	15374000	8651400	851750	1346000
255	A2ANC6;A2ANC5;Q8CF73;Q80V29;Q9D742	A2ANC6;A2ANC5;Q8CF73;Q80V29;Q9D742	AP-5 complex subunit sigma-1	Ap5s1	477600000	24	4.4925	175180	228000	0	242980	354480	0	867260	195270	0	0	0	200270	0	309610	7526300	850720	315580	348980	106600	0	0	0	943990	1772900	9059800	11135000	1016200	1051000	0	37928
256	A2ANL9;A2ANM0;Q9WTS4;Q9WTS4-2	A2ANL9;A2ANM0;Q9WTS4	Teneurin-1;Ten-1 intracellular domain;Teneurin C-terminal-associated peptide	Tenm1	1104600000	66	27.791	46623	112450	209610	314090	118900	72133	183920	138040	50961	95781	30675	34488	236430	578590	356040	351400	234990	421170	252770	445950	1176700	1331700	398520	492150	12331	0	0	76543	443580	151480
257	H3BIW6;F7C3A0;A2AP18-2;A2AP18-3;A2AP18-4;A2AP18;H3BK11;A2AP18-5;Q6ZQB0;Q6PAS6;F6UKG4;F7C512;A6PWW4	H3BIW6;F7C3A0;A2AP18-2;A2AP18-3;A2AP18-4;A2AP18;H3BK11;A2AP18-5	Phosphoinositide phospholipase C;1-phosphatidylinositol 4,5-bisphosphate phosphodiesterase eta-2	Plch2	13136000000	598	210.9	2955500	3504500	5345800	5819500	4812700	4943400	4654100	4781600	3048000	4241900	3228100	3457100	11879000	15098000	12820000	12393000	8234700	10295000	5940000	10322000	18936000	16386000	9714300	10227000	1380000	1724000	1314300	820040	605290	149330
258	A2AP31;Q3UIU2;A2AP32	A2AP31;Q3UIU2;A2AP32	NADH dehydrogenase [ubiquinone] 1 beta subcomplex subunit 6	Ndufb6	40518000000	1512	106.66	54614000	61555000	136990000	105170000	102110000	86574000	84167000	87207000	112350000	97024000	121430000	126360000	239860000	255540000	169450000	185450000	87944000	152490000	135270000	177870000	316840000	286960000	195450000	205760000	24949000	31560000	15600000	9813200	8495100	8608300
259	A2AP74;Q8BIF0-2;Q8BIF0;I7HJQ8	A2AP74;Q8BIF0-2;Q8BIF0;I7HJQ8	CD99 antigen-like protein 2	Cd99l2	909300000	35	12.275	912830	581280	2270600	3318400	2064400	1439900	1328100	874340	1718900	1329000	503100	0	4019800	1539800	2458200	2199600	2391800	3390500	1899800	1018800	8197500	7603700	2227000	1374000	28002000	0	0	0	0	0
260	A2AP78;Q544R9;G5E920;O54879	A2AP78;Q544R9;G5E920;O54879	High mobility group protein B3	Hmgb3	5055300000	81	22.092	235600	0	199740	572800	0	653180	0	208410	0	585310	0	3520000	4709900	0	4617300	943060	4326100	1543900	3437200	3837600	39606000	23695000	17224000	18127000	57678000	54141000	95238000	89902000	68238000	68462000
261	A2AP88;Q8BYK8;Q571G5	A2AP88;Q8BYK8	Zinc finger CCCH domain-containing protein 6	Zc3h6	2688600000	6	2.2283	0	126320	49587	0	0	0	0	0	110320	395540	0	6917000	114280	2087500	232530	0	0	15242	0	0	0	27362000	222880	832370	1367500	0	1083800	0	2322600	2330300
262	A2APB8;Q9CT36;Q8BTJ3	A2APB8;Q9CT36;Q8BTJ3	Targeting protein for Xklp2	Tpx2	6491400000	162	85.188	1060600	600210	129210	995730	151700	966770	0	29703	1176000	906350	15061	6990.8	458600	658990	195840	428140	0	61703	281730	546070	509770	1147900	695420	1661400	22101000	25857000	33426000	33653000	8376000	8157500
263	A2API3;Q80V86	A2API3;Q80V86	Integrator complex subunit 8	Ints8	1245800000	48	11.772	64971	128840	11834	117240	89429	0	178000	118130	0	114120	86031	0	55730	190570	0	0	289680	0	380270	399580	0	479360	131190	282600	4680800	3608600	4251900	4515100	1600000	2184000
264	A2API5;Q9JI18;E9Q202;F6YDG9	A2API5;Q9JI18;E9Q202	Low-density lipoprotein receptor-related protein 1B	Lrp1b	7132000000	124	39.605	190440	266880	827070	266860	294310	422670	2788200	2446900	229330	232570	823550	1689700	776680	1148200	987240	298660	261120	330980	362270	565870	1350400	5634300	591780	547150	931830	908450	2014600	1578000	41703	66593
265	A2APL5;A2APL7;P43006-3	A2APL5;A2APL7;P43006-3	Amino acid transporter;Excitatory amino acid transporter 2	Slc1a2	1232300000	20	3.1829	3762500	3012100	4563400	2216300	397000	610250	1363500	826410	12294	7291000	488690	0	643680	0	3701700	2244700	7288200	2159000	5525900	2932800	818300	35425	1377300	76125	0	0	0	0	0	0
266	Q3UNN2;Q3U8S1;Q3U468;A2APM5;A2APM3;A2APM4;E9QKM8;Q80X37;A2APM1;A2APM2;P15379-2;P15379-3;P15379-6;P15379-11;P15379-5;P15379-10;P15379-9;P15379-4;P15379-8;P15379-7;P15379;Q3TLT9;P15379-12;P15379-13	Q3UNN2;Q3U8S1;Q3U468;A2APM5;A2APM3;A2APM4;E9QKM8;Q80X37;A2APM1;A2APM2;P15379-2;P15379-3;P15379-6;P15379-11;P15379-5;P15379-10;P15379-9;P15379-4;P15379-8;P15379-7;P15379;Q3TLT9	CD44 antigen	Cd44	14622000000	129	145.37	525340	757560	939300	860250	930910	668090	1270800	1079600	2972000	1376700	1759000	1715700	371150	2105300	1398400	0	456380	0	3394800	8458900	5884500	4601700	3755300	4372900	118790000	129410000	286880000	328920000	25417000	35760000
267	Q8K1K8;A2APR8;O08901;Q9CS10;Q8C4D0	Q8K1K8;A2APR8;O08901	Mitotic checkpoint serine/threonine-protein kinase BUB1	Bub1	3870700000	40	12.383	1236700	1166800	2993200	1979500	0	0	93136	1398400	0	0	3828300	5412800	36403	0	0	0	2631100	10205	47273	8411600	11034000	4154800	4018600	3468400	5327000	2344900	2420100	4726300	542390	624000
268	Q8C7K3;A2APT9	Q8C7K3;A2APT9	Kelch domain-containing protein 7A	Klhdc7a	69157000	7	4.8158	0	0	0	0	0	0	0	0	0	58233	165730	0	0	0	414120	572820	62118	382360	440300	0	0	0	0	0	0	0	0	0	0	0
269	A2APV2-3;Q6P247	A2APV2-3	Formin-like protein 2	Fmnl2	16096000000	483	47.267	5569400	6325600	11339000	9863800	6286200	3447600	6707600	6310900	7042900	8462300	7007600	8390100	6124700	4036300	4792400	4204900	3577300	6081100	10031000	4207400	27414000	29035000	16726000	10311000	2244600	2127400	8897500	8895000	916480	324580
270	A2APX7;A2APX6;A2APX8;Q62206;Q68V28;Q68V26;Q05BQ0;A2APX9;B2X2D5	A2APX7;A2APX6;A2APX8	Sodium channel protein	Scn1a	3839500000	144	68.942	852430	821330	1754700	1939800	901430	1000100	1079800	1284900	1391500	1966700	793050	813560	1536900	2843300	2154100	2382200	990940	2076300	1959100	2337800	5743600	4458600	3289000	4559300	41384	45607	89912	103880	13821	0
271	B2RXU2;A2APY6;Q3V1V3;Q8BK69;Q8K089;Q9D801;Q8BM03	B2RXU2;A2APY6;Q3V1V3	ESF1 homolog	Esf1	4615600000	94	89.912	0	101770	0	0	77998	120780	562370	192900	0	289170	0	0	1006300	362750	71675	0	749950	68323	0	0	0	625070	0	783640	34645000	30091000	12215000	18535000	3530000	3308800
272	A2APY7;A2APY7-2	A2APY7	NADH dehydrogenase [ubiquinone] 1 alpha subcomplex assembly factor 5	Ndufaf5	1646200000	66	11.988	243930	865790	1827800	2587900	1304200	2012800	1323100	1610000	1250800	3484500	4881900	295700	2911600	2280300	1626400	1932800	1168400	1426600	2076400	1005000	3015300	5250600	4708100	14330000	1493500	1567100	6587200	4869000	229260	222730
273	A2APZ7;Q06348;Q9CY80	A2APZ7;Q06348;Q9CY80	Paired mesoderm homeobox protein 2	Prrx2	21140000	2	2.2548	0	0	0	0	0	0	0	0	0	0	0	0	0	0	0	0	0	0	0	0	0	0	0	0	0	0	366910	356810	541540	496430
274	A2AQ07	A2AQ07	Tubulin beta-1 chain	Tubb1	3942700	1	-2	0	0	0	0	0	0	187750	0	0	0	0	0	0	0	0	0	0	0	0	0	0	0	0	0	0	0	0	0	0	0
275	A2AQ17;Q9CWX2	A2AQ17;Q9CWX2	Complex I intermediate-associated protein 30, mitochondrial	Ndufaf1	3007000000	95	23.754	2308200	1668600	1877900	3036700	2029000	2413100	2051200	1441100	1657700	2950900	387930	976660	3557900	3234800	2395500	3581600	3243000	2378300	4633100	4944600	10959000	16079000	4794900	4890600	7563700	10890000	9845100	8581400	525660	394490
276	A2AQ19;Q3UXG8	A2AQ19;Q3UXG8	RNA polymerase-associated protein RTF1 homolog	Rtf1	1007300000	35	21.942	208660	0	3291000	0	144610	105940	0	96893	78435	71976	79187	93358	293250	304670	322190	468020	0	152980	108990	194600	754100	410970	359910	386010	4715100	5987600	1367900	931410	1239400	1816800
277	A2AQ41;Q80TY0;A2AQ44;A2AQ42;A2AQ45;Q80TY0-4;Q80TY0-5;Q61053;A2AQ47;A2AQ39	A2AQ41;Q80TY0;A2AQ44;A2AQ42;A2AQ45;Q80TY0-4;Q80TY0-5	Formin-binding protein 1	Fnbp1	12319000	1	-2	0	0	0	0	0	0	0	0	0	0	0	0	0	0	171650	105100	56183	0	0	0	0	0	0	0	0	0	0	0	0	0
278	A2AQ43;Q80TY0-2;Q80TY0-3;F6VVN1	A2AQ43;Q80TY0-2;Q80TY0-3;F6VVN1	Formin-binding protein 1	Fnbp1	7734100000	202	40.346	2619800	3552900	6712200	8014700	5797400	4416500	4999800	4596000	4083400	3390100	3144400	6340200	8377200	19272000	12521000	10439000	7983300	7127900	7677500	13412000	12334000	12047000	9705000	7757900	6256900	9030900	628180	17987000	522360	226510
279	A2AQ87;A2AQ88;Q8CG80-2;Q8CG80;F7AIV2;F6WJR3	A2AQ87;A2AQ88;Q8CG80-2;Q8CG80	SH2 domain-containing adapter protein F	Shf	337120000	8	2.5415	569160	325230	587510	1327400	711590	685440	0	0	1115000	539500	0	340260	479300	0	0	0	0	0	188670	428010	722870	3507200	483830	800460	1063700	59574	38664	0	54567	18905
280	A2AQA7;Q8CFQ3	A2AQA7;Q8CFQ3	Intron-binding protein aquarius	Aqr	6996200000	290	139.63	227720	306830	0	992830	390350	303980	199140	149210	163530	252290	423520	448830	127810	540940	361860	246060	191860	1371500	940900	472220	1780300	593220	771670	888020	12700000	16494000	19797000	14148000	5303200	5786100
281	A2AQC3;Q6DI68;Q505G9;O70228;Q8C4G3;Q8C288;A2AUZ0;A2AQC9;B2FDH4;A2AUZ1	A2AQC3;Q6DI68;Q505G9;O70228;Q8C4G3;Q8C288	Phospholipid-transporting ATPase;Probable phospholipid-transporting ATPase IIA	Atp9a	14531000000	548	231.54	2665000	2321100	5777300	4858100	4734700	4601600	6982200	6491100	5300300	7411300	6154700	6868600	7661100	9228800	9301700	10473000	7641500	8294300	13282000	14388000	25628000	27105000	16986000	17424000	444060	741510	706830	529220	317850	53695
282	A2AQD5;Q922B9;A2AQD6;Q922B9-3;Q3TEM8	A2AQD5;Q922B9;A2AQD6;Q922B9-3	Sperm-specific antigen 2 homolog	Ssfa2	681230000	31	27.136	0	139950	144990	0	84625	98503	0	568220	0	0	0	49041	123580	85188	0	115550	83167	0	0	0	70536	0	118050	0	1385400	1463300	2683700	2218100	486960	248640
283	A2AQE2;Q6A098	A2AQE2;Q6A098	Selenocysteine insertion sequence-binding protein 2-like	Secisbp2l	643720000	13	4.9803	1528700	54561	1134100	56638	0	209140	2862100	140350	0	36285	97202	2503700	97426	226440	610340	497630	345540	0	478530	257200	0	381450	120480	164970	209100	211320	262060	389260	0	0
284	A2AQJ5;A2AQJ6;Q8BXN9;Q8BXN9-2;A2AQJ7;Q8BXN9-3	A2AQJ5;A2AQJ6;Q8BXN9;Q8BXN9-2;A2AQJ7;Q8BXN9-3	Transmembrane protein 87A	Tmem87a	1581900000	66	30.754	663900	1058700	718310	770490	994570	1320500	1535400	2118000	799610	2116900	1360400	497470	935710	3003100	2029200	608050	0	561810	3597300	668980	5490600	5574400	519000	2320400	1800000	2050400	3675400	1427600	2018500	2496800
285	A2AQK4;Q91VF2	A2AQK4;Q91VF2	Histamine N-methyltransferase	Hnmt	4427000000	100	35.036	4285400	3414000	11489000	10559000	6693100	6679900	7220800	7447000	7624300	8401200	5345200	4623500	13439000	4149400	4931500	11177000	3551300	6187400	10922000	11258000	36538000	20797000	20895000	11708000	645790	0	2114600	3369000	205370	270970
286	A2AQL0;Q9Z1W9;G1JLS7;Q3V256;Q3TR01	A2AQL0;Q9Z1W9	STE20/SPS1-related proline-alanine-rich protein kinase	Stk39	18002000000	587	218.25	10434000	10225000	17524000	24882000	15937000	15600000	15250000	12140000	15738000	17631000	16981000	18201000	45996000	68684000	41504000	46101000	37177000	35046000	22763000	20647000	47481000	54895000	34708000	35457000	6503200	8494600	9643400	9995400	2532800	1906000
287	Q8N9U3;A2AQN4;Q9QXG4;Q8C1A8;Q8C141;Q8C113;A2AQN5;F7CU63;D6RHA7;Q8BY91	Q8N9U3;A2AQN4;Q9QXG4;Q8C1A8;Q8C141;Q8C113;A2AQN5	Acetyl-coenzyme A synthetase, cytoplasmic	Acss2	9088400000	363	68.633	4473100	7783500	8192700	7592500	11122000	8942800	9669200	6695800	10608000	7077000	4896300	10273000	10561000	20035000	13952000	14239000	8322900	14082000	8473200	13913000	17940000	17763000	10632000	18809000	812600	1341500	3120100	3148300	0	935530
288	A2AQU8;Q9D975	A2AQU8;Q9D975	Sulfiredoxin-1	Srxn1	204840000	6	2.5781	0	0	0	0	0	0	0	0	0	0	0	174320	291610	0	0	0	0	0	761330	2242400	0	558910	0	0	1520000	2777100	8042700	4052700	0	63280
289	Q3U2T1;A2AQV2;Q3U3W1;Q80V53	Q3U2T1;A2AQV2;Q3U3W1;Q80V53	Carbohydrate sulfotransferase 14	Chst14	79042000	10	6.2236	0	0	0	0	0	0	0	0	0	0	0	0	0	0	0	0	0	0	0	0	0	0	0	0	314240	319070	1035200	699310	846800	945460
290	A2AQZ5;A2AQZ2;A2AQZ7;B7ZNN8;Q9DB26	A2AQZ5;A2AQZ2;A2AQZ7;B7ZNN8;Q9DB26	Phytanoyl-CoA dioxygenase domain-containing protein 1	Phyhd1	475860000	29	45.729	0	0	0	0	388160	0	100590	0	0	0	0	758670	0	0	95278	0	0	0	1285900	0	2255900	742930	0	2604700	6800900	7285300	8747300	5539200	0	0
291	Q05CC5;Q504N1;Q05DE4;B2RWT5;A2AR02;Q80VC1;A2AR01;Q3UZ38	Q05CC5;Q504N1;Q05DE4;B2RWT5;A2AR02;Q80VC1;A2AR01;Q3UZ38	Peptidyl-prolyl cis-trans isomerase G;Peptidyl-prolyl cis-trans isomerase	Ppig	4175700000	144	73.628	2034100	1884400	3397700	3116000	2466300	2253600	2302000	3159800	2034900	1815400	1841000	1158500	3296700	5373600	2334100	806660	1299500	1683700	2025000	1314400	6877600	2929800	3695900	4654100	30180000	31689000	29420000	29830000	12011000	11899000
292	A2AR12;Q8BKH7-2;Q8BKH7;A2AR15;Q8BKH7-3	A2AR12;Q8BKH7-2;Q8BKH7	Target of rapamycin complex 2 subunit MAPKAP1	Mapkap1	850620000	35	7.8562	711870	1384300	980890	394910	1349600	681400	293190	368320	853780	1494100	2131700	1578400	1201300	1182700	801510	687950	497660	1245200	489630	2531300	3191500	1489800	1055200	1345800	729720	836640	516660	0	0	354080
293	A2AR26;Q8BTN2;Q3UDF0;A2AR27	A2AR26;Q8BTN2;Q3UDF0		Slc2a6	770420000	51	39.078	159410	89455	679890	89560	308400	307000	450260	279280	555040	676620	146020	70488	970310	1079100	1306900	403200	494950	539310	522760	492560	1065300	593100	219370	560540	13616000	15256000	3627400	760590	0	0
294	A2AR56;Q6P5H6;Q8BX61;Q8BW31;F2Z484	A2AR56;Q6P5H6;Q8BX61;Q8BW31	FERM domain-containing protein 5	Frmd5	275830000	30	15.373	0	22815	405610	494970	62676	0	43097	108270	202440	63698	33452	0	549330	605840	530030	688200	319300	498620	91427	91183	167570	157820	146040	286950	0	0	815910	687370	0	0
295	A2AR78;Q8R383;Q8C2D3;Q3TNB4;Q3UGW0;A2AR76;P70347-4;P70347-2;P70347	A2AR78;Q8R383;Q8C2D3;Q3TNB4;Q3UGW0;A2AR76;P70347-4;P70347-2;P70347	TRAF family member-associated NF-kappa-B activator	Tank	205530000	4	2.5693	0	0	0	1049000	340780	0	0	72099	0	0	0	359490	0	0	0	0	0	0	0	0	0	0	2269100	4335300	595740	456080	153580	155850	0	0
296	A2ARA8;G3UYN5;A2ARA8-2;G3UYV5	A2ARA8;G3UYN5	Integrin alpha-8;Integrin alpha-8 heavy chain;Integrin alpha-8 light chain	Itga8	915160000	20	9.3354	48561	0	0	0	0	0	0	0	0	0	63222	0	565770	883240	65562	71558	19451	0	0	885520	2210600	2500800	0	101650	31266	52726	6081700	4510700	210810	0
297	B9EHS3;A2ARP1-3;A2ARP1-2;A2ARP1;A2ARP1-7;A2ARP1-6;A2ARP1-5;F6Q5C6;F7AST3;F6VID9	B9EHS3;A2ARP1-3;A2ARP1-2;A2ARP1;A2ARP1-7	Inositol hexakisphosphate and diphosphoinositol-pentakisphosphate kinase 1	Ppip5k1	3133400000	149	38.781	747900	689610	1797600	1202800	710310	457330	536170	435850	938360	738790	333560	647590	1268100	1597700	1961500	2039900	1579000	1234900	1629000	2295800	5769500	4631500	2102700	3242400	637250	706660	50439	39150	78950	71501
298	A2ARP8;Q9QYR6-2	A2ARP8;Q9QYR6-2	Microtubule-associated protein 1A;MAP1A heavy chain;MAP1 light chain LC2	Map1a	953370000000	12648	323.31	136350000	156130000	244600000	242720000	207670000	183810000	182960000	161910000	207200000	213410000	211000000	212650000	262780000	302250000	283930000	276530000	186750000	246010000	324970000	445220000	610990000	555950000	348420000	398520000	1199300	1280000	7046400	5146000	1700300	1534600
299	A2ARS0	A2ARS0	Ankyrin repeat domain-containing protein 63	Ankrd63	5559600000	97	104.77	1962300	2085700	39424000	33185000	2632000	2269900	2624600	945970	1979200	2689300	2743900	1211100	3043700	2547100	4056400	4035100	2514000	3591500	3494100	1053800	106990000	117060000	1774300	2296300	165340	343110	302420	450420	0	0
300	A2ART0;A2ARX1;F8VPV1;Q6PEE4;Q3TPQ7;A2ARL5;A2ARX0;A2BG91;L7N467;L7N247;K7N6W1;Q8C1K5;Q8C1G8;Q8BLB2;Q9EQK3;Q8BJ78;Q8BXW1;Q1PA39;A2ARX2;A2AW64;F2Z412;D3Z288;F6ZHM5;Q9EQK2;A2ANU5;E9Q6B9;F7CWA7;A2AW65;Q9CXH3;K7N6R7;Q05C83;L7N212;B6ZLR4;D3Z5Y8;Q3UML8;A2AQA1;F7A0E9;E9QAG4;Q6P8L0;B8JJZ4;Q8BZW4-2;Q8BZW4;E9QAG8	A2ART0;A2ARX1;F8VPV1;Q6PEE4;Q3TPQ7;A2ARL5;A2ARX0;A2BG91		Gm6710;Gm14391;Zfp951;Zfp933;AW146154;Gm14419;Gm14443;Gm14295	1107300000	12	104.52	0	0	0	0	0	0	0	0	0	0	0	0	0	0	0	0	0	0	0	0	0	0	0	0	1430100	406190	12394000	8597900	1019500	760300
301	A2AS05;A2AS03;E9QAM5;Q3TZD5;Q922U3;Q3T9X6;Q7TT03	A2AS05;A2AS03;E9QAM5;Q3TZD5	Helicase with zinc finger domain 2	Helz2	3172200000	82	54.608	1016900	437280	162580	575440	515930	769610	561650	433570	243970	423860	136630	105040	96563	208460	85529	157820	217860	257720	730590	553230	0	769270	525990	675460	3787100	4105100	341400	440050	81489	134640
302	A2AS47;Q68FH0-3	A2AS47		Pkp4	469530000	16	3.6636	108090	0	37875	0	368010	0	169460	336310	0	375370	583110	0	396840	505280	752570	537180	364090	469600	1000500	0	1084300	848630	0	1092200	0	0	0	0	0	0
303	A2ASI5;Q3UF73	A2ASI5	Sodium channel protein	Scn3a	53854000	6	3.4821	58218	6038	42715	0	0	0	0	0	42062	30664	89229	0	0	82040	145080	0	33542	35028	46939	0	0	0	0	131410	0	0	0	5007	0	0
304	A2ASR8;Q2LC58;P25916;A2ASR7;Q3ULL2;A2ASR6;A2ASR5	A2ASR8;Q2LC58;P25916;A2ASR7;Q3ULL2;A2ASR6	Polycomb complex protein BMI-1	Bmi1	402650000	8	4.1169	751800	403870	953610	726580	606860	0	984380	0	737210	947000	1077200	556190	423080	0	0	0	0	0	1031700	0	2897300	1903100	3090200	2061400	1488400	1247700	9426000	3528200	119690	1643000
305	A2ASW4;Q9EQZ6-3;Q9EQZ6;Q571A8;A2ASW8;Q9EQZ6-2;Q9CS95	A2ASW4;Q9EQZ6-3;Q9EQZ6;Q571A8;A2ASW8;Q9EQZ6-2	Rap guanine nucleotide exchange factor 4	Rapgef4	22636000000	608	180.34	5357500	8513500	10657000	12323000	9131500	8914800	9509000	9257500	9282900	7975200	10193000	13451000	17970000	16750000	14419000	15724000	11351000	14083000	23361000	24283000	32549000	29493000	20817000	20801000	675290	230590	592910	503150	577860	546330
306	A2ASZ8	A2ASZ8	Calcium-binding mitochondrial carrier protein SCaMC-2	Slc25a25	55958000	1	-2	0	0	0	0	0	0	0	0	0	0	0	135900	229300	0	0	896550	255460	113900	0	0	0	0	62197	236260	0	0	0	0	0	0
307	A2ASZ8-3;A2ASZ8-2	A2ASZ8-3;A2ASZ8-2	Calcium-binding mitochondrial carrier protein SCaMC-2	Slc25a25	21686000000	508	140.17	9603400	12078000	21565000	27090000	15493000	15003000	19037000	17881000	15313000	12566000	16859000	18026000	47731000	56634000	39631000	35503000	21230000	24885000	26588000	40014000	57662000	52729000	38534000	23035000	4196300	3688600	6023500	19733000	786370	417950
308	A2ASZ8-5;A2ASZ8-4	A2ASZ8-5;A2ASZ8-4	Calcium-binding mitochondrial carrier protein SCaMC-2	Slc25a25	482420000	11	-2	319040	299820	859740	528820	462000	711900	308400	310930	404250	448910	511460	211220	1462400	966010	362980	315400	425210	533590	0	142820	1963900	637060	345890	1416500	0	0	56130	0	108510	76108
309	A2AT37;F6Q3G7;Q810R2	A2AT37		Upf2	3070000000	238	84.292	458200	714110	874240	484890	653490	911690	1179100	687100	452620	599560	1053300	808650	1245000	1249400	1206100	1118400	735750	875240	1035300	914970	2922300	1607800	1966300	1793400	6709100	5832500	1454000	1713000	918860	464300
310	Q3TG07;A2ATI9;Q3TX06;Q99JX3;Q3TIK1;A2ATI8;A2ATI6;Q99JX3-2;Q3V458;Q922I9	Q3TG07;A2ATI9;Q3TX06;Q99JX3;Q3TIK1;A2ATI8;A2ATI6;Q99JX3-2;Q3V458	Golgi reassembly-stacking protein 2	Gorasp2	20005000000	500	200.09	11379000	8918900	19641000	24389000	25807000	21024000	21464000	32695000	22142000	27995000	26904000	21914000	40449000	87250000	58846000	68434000	31383000	44856000	51972000	52549000	81044000	114080000	73334000	41606000	67069000	59280000	79615000	72070000	25886000	19680000
311	A2ATK9;A2ATL0;A2ATL1;Q8K2R1;A2ATK8	A2ATK9;A2ATL0;A2ATL1		Fam171a1	2780700000	90	56.377	542380	638650	1135000	1955400	881740	586100	687260	581950	858430	1003500	102490	90444	962080	2032500	1584800	1385400	795400	1355300	2641300	2514200	2489600	907830	2496300	1845900	15272000	18965000	247750	109580	0	0
312	A2ATM9;Q9R0B6;Q99K04	A2ATM9;Q9R0B6	Laminin subunit gamma-3	Lamc3	228940000	3	2.6273	45197	0	128890	0	0	0	211790	0	27556	0	0	0	81273	334370	359970	426240	222260	0	211500	0	355450	0	0	210570	0	176890	0	0	0	0
313	A2ATS6;Q7M6Z0	A2ATS6;Q7M6Z0	Reticulon-4 receptor-like 2	Rtn4rl2	2395000000	120	21.218	1838200	1905600	3623200	2229000	2323600	2929800	3982400	2152300	1180800	3428300	2304700	2839300	2564000	5943300	3823400	4280800	2940000	4770800	4911900	4185400	14342000	10018000	6160200	5954600	0	3498100	0	0	0	0
314	Q3TYI5;A2ATZ8;Q8R0S4;J3QK20;Q8R0S4-2;Q8R0S4-1;O88518	Q3TYI5;A2ATZ8;Q8R0S4;J3QK20;Q8R0S4-2;Q8R0S4-1	Voltage-dependent L-type calcium channel subunit beta-4	Cacnb4	14825000000	362	115.23	5408500	7648900	19589000	20462000	11629000	8357200	10999000	9688700	17462000	14811000	10059000	9148900	19759000	39916000	18418000	25993000	21005000	23702000	21127000	26508000	45353000	46070000	18758000	24091000	179840	1077800	863210	0	44361	108480
315	A2VCP7;A2AU35;Q8BHL8;REV__Q3UPM3;REV__Q91YS7;REV__Q63932	A2VCP7;A2AU35;Q8BHL8	Proteasome inhibitor PI31 subunit	Psmf1	3655400000	119	29.599	3671400	5522900	6878300	7933500	6252300	5470100	7014300	6619500	6791800	8480600	7046400	5106500	6649200	7961500	3911700	5196200	6018700	7597700	10634000	12175000	37396000	27152000	22421000	20185000	9842100	9443600	5875400	3231700	4677800	4030900
316	A2AUC6;Q9CZQ9;D6RJ69	A2AUC6;Q9CZQ9;D6RJ69	Bardet-Biedl syndrome 5 protein homolog	Bbs5	16314000	2	2.4191	28958	0	111460	12689	43587	0	81562	0	0	0	24267	0	0	0	42898	0	65884	0	39294	0	31527	269390	0	25322	0	0	0	0	0	0
317	A2AUD5	A2AUD5		Tpd52l2	21755000000	510	323.31	20731000	18264000	42615000	44909000	19990000	21415000	38375000	24006000	37002000	35047000	22129000	27668000	45983000	47346000	29199000	25401000	25738000	25065000	51425000	77470000	127650000	143910000	52494000	33283000	59767000	54869000	77052000	59589000	36975000	34289000
318	B6ZHC9;A2AUK5;B6ZHC4	B6ZHC9;A2AUK5		Epb4.1l1	4971700000	162	106.41	3465800	4241300	5872400	5258800	1851600	2109900	112580	0	2125700	2494800	3945400	4602500	3258300	5472800	2859700	3852200	2251500	2200100	12415000	11394000	0	0	7214900	6382700	0	326410	0	96448	0	0
319	A2AUM0;Q9QZ05;A2AUM2;A2AUM1;Q9QZ05-2;Q9QZ05-3;Q9QZ05-4;Q9QZ05-5;A2AUL9;Q9QZ05-6	A2AUM0;Q9QZ05;A2AUM2;A2AUM1;Q9QZ05-2;Q9QZ05-3;Q9QZ05-4;Q9QZ05-5	Eukaryotic translation initiation factor 2-alpha kinase 4	Eif2ak4	386350000	13	5.7131	0	0	0	0	77984	165910	52838	0	23284	0	0	0	0	0	35435	24784	58253	0	0	0	0	0	119470	144930	1029400	1426300	644310	637860	0	0
320	A2AUT4;Q3UA16-2;Q3UA16;Q3UA16-3;A2AUT1;A2AUT3	A2AUT4;Q3UA16-2;Q3UA16;Q3UA16-3;A2AUT1;A2AUT3	Kinetochore protein Spc25	Spc25	142360000	11	6.5442	0	0	0	0	0	0	0	0	0	0	0	0	0	0	0	0	0	0	0	0	0	0	0	0	3027200	1024800	2438000	2320500	1701500	2430300
321	A2AV25;A2AV25-2	A2AV25	Fibrinogen C domain-containing protein 1	Fibcd1	2418500000	71	17.711	1062800	641490	20564000	4055700	4422200	3794600	1812100	1170800	7384000	7902400	5741600	8777500	2325600	5756300	3139100	2538200	3979000	3217600	2700500	16557000	2777200	3981300	8687300	6939400	1580500	2493200	8531.6	15585	249320	87384
322	A2AVJ7;Q99PL5;Q6ZPS0;Q99PL5-10;Q99PL5-9;Q99PL5-8;Q99PL5-7;Q99PL5-6;Q99PL5-4;Q99PL5-3;Q99PL5-2;Q99PL5-12;Q99PL5-11;Q8C7E8;Q8CAB9;Q3ULC0	A2AVJ7;Q99PL5;Q6ZPS0	Ribosome-binding protein 1	Rrbp1	70181000000	1228	323.31	942860	1204300	2637800	2789000	1604600	2231900	2561100	2107100	2962400	2546400	4260700	2596600	3475600	6129500	7600600	4335900	1484500	2935700	8458300	5044000	10095000	5862400	6657800	5958300	99845000	108240000	98770000	94588000	47360000	59727000
323	Q8VFR9;A2AVT0	Q8VFR9;A2AVT0	Olfactory receptor	Olfr1160	274310000	7	2.4911	0	0	0	0	0	0	0	0	0	0	0	0	9507300	6626300	6087600	6881700	4582800	5501100	0	0	0	0	0	0	0	0	0	0	0	0
324	A2AVZ9	A2AVZ9	Solute carrier family 43 member 3	Slc43a3	61731000	3	2.764	0	0	0	0	0	0	0	0	0	0	0	0	0	0	0	0	0	0	91538	0	0	0	0	0	1998100	2025800	0	0	0	0
325	A2AW86;Q60767;Q3UMG1;Q3TZE4	A2AW86;Q60767	Lymphocyte antigen 75	Ly75	1508500000	45	10.032	371330	336060	410500	94984	217550	204990	758890	479050	274630	572330	79622	118720	181900	0	634870	295900	703130	771270	741680	1365900	311770	491430	586340	586180	87769	123100	1151600	912370	1229800	1619800
326	B2RRC5;A2AWA9;A2AWA9-2;A2AWA7;A2AWA9-3;A2AWB0	B2RRC5;A2AWA9;A2AWA9-2	Rab GTPase-activating protein 1	Rabgap1	18632000000	646	105.55	4544400	4796500	6347500	7737600	6711900	6297900	8632700	7725400	7077400	6799800	5842800	5703900	8100500	11260000	12223000	12135000	7684000	12076000	10780000	15359000	21866000	23127000	12270000	13198000	9146800	11399000	8897100	6967600	3601500	3987000
327	A2AWF8;A2AWF9;E9Q4S7;Q64455;Q61373;Q3V2L7	A2AWF8;A2AWF9;E9Q4S7;Q64455;Q61373	Protein-tyrosine-phosphatase;Receptor-type tyrosine-protein phosphatase eta	Ptprj	3146500000	211	41.926	651390	1148100	855040	1079400	883030	980940	1065200	755990	1210200	828130	509920	712840	1760400	2813700	3111400	3157800	2512200	2877700	2655000	2005500	4162400	1891800	2240500	1648200	4826600	5685000	2166900	1899600	43804	49311
328	A2AWI7	A2AWI7		Sh3glb2	90310000000	1784	323.31	74579000	78415000	144840000	158500000	96948000	102310000	98829000	93144000	111210000	117730000	102590000	118890000	158550000	166920000	204110000	193180000	137390000	123980000	205360000	270840000	381180000	326130000	196210000	200140000	10580000	15119000	2239800	31756000	2334800	2490000
329	A2AWI9;Q8R3V5-3	A2AWI9;Q8R3V5-3	Endophilin-B2	Sh3glb2	510110000	23	4.2897	173620	694850	799900	528050	1170100	1423300	1137000	916010	1280200	499540	531730	780690	943880	1491300	421330	1545800	514570	481170	0	0	3913900	3411600	0	0	0	0	0	0	485050	43291
330	A2AWN8;P59326;Q3TH60;Q3U8D6	A2AWN8;P59326;Q3TH60	YTH domain-containing family protein 1	Ythdf1	1476200000	83	20.338	389540	164220	586240	1554800	991370	1166500	681670	374130	663350	478130	1431500	877690	2705500	3371500	2908000	1653700	1056200	1755700	823420	1716700	1656700	632220	2266100	1347000	8801000	7768400	3642000	2803300	4603900	5312700
331	A2AWP8-4;A2AWP8;A2AWP6;A2AWP8-3;A2AWP8-2;A2AWP8-5;Q922V5;F6S3V7;A2AWP4;A4FUT6;F6ZH54	A2AWP8-4;A2AWP8;A2AWP6;A2AWP8-3;A2AWP8-2;A2AWP8-5	Rho guanine nucleotide exchange factor 10-like protein	Arhgef10l	2046000000	51	28.736	143010	250640	324380	349020	212810	238060	22515000	133820	385070	322550	74203	54690	106960	205960	73846	157420	277180	111530	412280	19961	927630	650670	562430	418600	2220900	2339900	175680	402940	33280	0
332	U5PZE9;Q14BN5;D7RXM0;D7RXL9;A2AWR2;A2AWR3	U5PZE9;Q14BN5;D7RXM0;D7RXL9;A2AWR2;A2AWR3		Gpr155	163780000	14	2.7491	27089	0	0	0	405740	0	138530	169560	0	0	271810	62932	135740	0	137910	0	55922	0	196830	401670	8547500	146950	561840	313650	0	0	0	53543	71226	0
333	Q9DBH1;A2AWT7	Q9DBH1;A2AWT7		Ubtf	12680000000	408	175.24	1131700	1427600	2144700	1869300	2226700	1306800	1156000	1583000	1523700	2494300	1103000	1795500	2867400	3236000	3285500	3319700	1488400	2135200	2007000	2045100	4236700	4404400	3972700	2179700	30370000	37637000	29612000	34012000	28943000	33111000
334	Q8R381;A2BDQ4;Q61772-3;Q61772;Q61772-2;Q8CC52;Q61772-4;Q61772-5;Q3V3T7;F6WVB0	Q8R381;A2BDQ4;Q61772-3;Q61772;Q61772-2	Receptor protein-tyrosine kinase;Ephrin type-A receptor 7	Epha7	2296200000	121	33.011	622190	1905600	1499800	1737300	616300	1046100	842200	618930	3475200	1845500	459460	976010	560130	1325200	643210	708080	393910	995700	2008400	2192100	1430900	1190700	1537400	1341900	0	0	4040200	3630000	0	0
335	A2BDX0;Q6ZQ47;Q3UYC8;Q5BL11;Q5RKY4;Q9Z103;Q8BNY2	A2BDX0;Q6ZQ47;Q3UYC8;Q5BL11;Q5RKY4;Q9Z103	Activity-dependent neuroprotector homeobox protein	Adnp	11089000000	167	109.43	1796300	1494300	1179700	2241000	1296100	1886400	2541300	2912500	568910	948390	598710	717450	503340	2309000	1299800	1981000	1633300	1674900	2136200	2663400	3248100	3096800	8794300	7660500	14042000	19747000	18621000	27726000	6659500	9926800
336	A2BDX3;Q14BE0	A2BDX3	Adenylyltransferase and sulfurtransferase MOCS3;Molybdopterin-synthase adenylyltransferase;Molybdopterin-synthase sulfurtransferase	Mocs3	13310000000	174	46.796	6625000	1687800	14986000	5019100	5026800	4725300	11287000	11879000	6631900	3230200	11910000	14159000	29850000	17647000	9084600	9259300	9571000	11200000	2453600	14109000	12240000	37611000	13952000	18257000	42257000	62430000	12026000	28840000	19432000	11566000
337	A2BE28-2;A2BE28	A2BE28-2;A2BE28	Ribosomal biogenesis protein LAS1L	Las1l	4742600000	257	154.88	476310	218990	677940	416860	481950	326970	740480	501710	453240	439050	468610	210970	550480	1075600	535700	784970	488430	507650	1128800	369300	2448800	1380500	737430	1075000	20462000	24387000	17620000	12239000	8733700	10357000
338	A2BE91;Q5U4F6	A2BE91;Q5U4F6	WD repeat-containing protein 34	Wdr34	748030000	41	11.36	437840	212140	337190	962570	433720	529090	282220	0	909130	895920	745550	222750	528310	318160	4944100	886640	663700	1134800	425170	1837000	0	4020900	3170700	1744700	1465200	4897300	1248700	389460	358760	0
339	A2BE93;Q5U445;Q3T9S3;Q9EQU5;A2BE92;Q9EQU5-3;Q9CRT3	A2BE93;Q5U445;Q3T9S3;Q9EQU5;A2BE92;Q9EQU5-3	Protein SET	Set;BC085271	133760000000	915	323.31	51749000	52560000	77170000	88613000	75787000	64406000	65701000	56759000	86671000	92191000	55381000	58455000	96064000	105990000	81874000	89160000	54435000	70780000	174720000	193290000	314040000	307050000	169250000	156670000	2347000000	2908000000	1127700000	1516400000	296680000	311860000
340	I7HIP8;A2BG75;A2BG77;P97863;Q8C434;Q6GSP7;A2BG76;P97863-3;P97863-2;Q3UFE1;A2ADI3;J3JS90	I7HIP8;A2BG75;A2BG77;P97863;Q8C434;Q6GSP7;A2BG76;P97863-3;P97863-2;Q3UFE1	Nuclear factor 1;Nuclear factor 1 B-type	Nfib	1894700000	60	131.55	363920	272810	422090	259590	692080	796120	482570	828110	998300	813080	188810	0	1409100	3352100	2247900	1569200	1430900	1717900	1069100	0	239000	0	1528200	1428600	0	130810	17165000	13747000	13457000	12335000
341	A2BGI8;Q4G0C5;Q9D868-2;Q3UWH9;Q3UY37;Q9D868;A2BGI9	A2BGI8;Q4G0C5;Q9D868-2;Q3UWH9;Q3UY37;Q9D868	Peptidyl-prolyl cis-trans isomerase;Peptidyl-prolyl cis-trans isomerase H	Ppih	10448000000	174	59.893	3360600	2740700	14823000	5552100	12495000	9660700	3343400	2691200	7740300	12230000	7257100	9085400	13875000	37303000	16710000	15600000	12495000	23628000	20169000	26194000	28322000	47313000	2412300	18405000	44499000	57828000	65470000	39780000	82367000	102910000
342	A2BGN7;Q9D8X0	A2BGN7;Q9D8X0	Protein MANBAL	Manbal	702580000	2	7.5201	9969200	15117000	1623800	0	0	0	0	9447800	0	0	0	0	0	0	0	0	0	0	0	0	0	0	0	12056000	6965300	4000000	43904000	31698000	3064700	2669800
343	Q62012;Q32MH2;L7MU67;B1B0X0;A2BI02;E9QA14;A2BI72;B1AV09;B1B0X6;Q62013	Q62012;Q32MH2;L7MU67;B1B0X0;A2BI02;E9QA14;A2BI72;B1AV09;B1B0X6		Ott;Gm15107;Gm15097;Gm15080;Gm15093;Luzp4;Gm15114	1485900000	12	7.4655	1261700	729900	2133100	1921500	255020	155320	818180	641410	1464300	1309200	0	963900	313770	0	336880	0	0	0	0	0	1656600	1205900	2955400	2079000	0	0	0	0	6581200	9459800
344	A2BI12	A2BI12		Psip1	1128900000	20	6.9016	1352400	1673900	2531700	1782700	884870	1329500	1919100	2256900	2770200	1693400	0	729880	4694400	1331600	2146000	4339600	2660100	4103400	2363000	5565200	7157100	2945100	1763200	1422100	0	0	0	0	0	0
345	A2BI30;F6ZGR6;D3YZ21;Q8BXF0	A2BI30;F6ZGR6;D3YZ21		RP24-297H17.3;D430041D05Rik	15512000000	343	187.82	3371700	6310200	10958000	8780900	4555800	4241900	4584500	5312300	11144000	10966000	3558600	6379500	10930000	16291000	13498000	6367800	2921200	2904600	7405700	9972600	20507000	23324000	9117000	7989200	0	594540	3015600	61360	0	378480
346	Q920G6;A2BI31;O55186	Q920G6;A2BI31;O55186	CD59A glycoprotein	CD59A;Cd59a	869960000	23	7.4213	718300	521670	16897000	12912000	4016700	2571200	5439600	4520800	2651200	1398300	4600400	1011000	16678000	13180000	18859000	20186000	11903000	15077000	14257000	16072000	8984800	7381300	8043700	9610400	0	0	0	0	0	0
347	A2BI37;G5E8W8;D7EYE4	A2BI37;G5E8W8;D7EYE4		Zfp185	48115000	1	2.3163	0	0	0	0	0	0	0	0	0	0	0	0	299330	694470	101850	460310	103170	0	0	0	0	0	0	0	0	0	0	0	0	0
348	A2BIE1;Q3UR75	A2BIE1;Q3UR75		Qser1	235930000	9	2.1539	26680	60406	214240	0	87724	157710	61386	0	69226	85681	50602	149130	38520	0	0	0	0	0	0	285920	0	270330	337590	696150	86628	0	0	0	270730	328180
349	A2CF65;Q3TCD3;F8WHB7;J3QPR7;P49300;Q8JZN1;Q8BUD5;F6QSC4;A9XX86	A2CF65;Q3TCD3;F8WHB7;J3QPR7;P49300;Q8JZN1;Q8BUD5;F6QSC4;A9XX86	C-type lectin domain family 10 member A	Clec10a;Mgl2	64034000	3	4.5005	0	0	648690	0	0	0	0	0	0	0	0	0	0	0	0	0	0	0	0	0	0	0	0	0	1313000	641970	0	0	1163000	0
350	A2CG20;O35449;Q14C00	A2CG20;O35449	Proline-rich transmembrane protein 1	Prrt1	12431000000	262	87.688	55308000	87908000	48035000	44405000	84470000	86036000	84663000	73960000	105700000	100740000	87749000	81995000	97486000	95352000	99692000	71099000	60112000	90966000	76885000	169940000	80939000	56870000	134120000	82708000	5189700	4355900	2879200	1995000	195280	0
351	A2CG33;S4R1K6;A6H5Z6;Q9Z0E2	A2CG33;S4R1K6;A6H5Z6;Q9Z0E2	Chordin	Chrd	26940000000	87	2.8121	7978200	7594200	14096000	10740000	6698600	9698900	14322000	12599000	603790	14480000	12426000	13946000	24821000	43673000	20895000	22307000	16229000	29599000	1096600	0	35975000	25022000	38973000	19762000	211880000	235670000	39353000	86806000	27611000	31270000
352	A2CG49;A2CG49-7;F6QYT9;A2CG49-2;D3Z4R2;D3Z532;A2CG49-6;A2CG49-3	A2CG49;A2CG49-7;F6QYT9;A2CG49-2	Kalirin	Kalrn	32418000000	943	323.31	3172300	3893700	5992100	5716000	5582600	5196700	8339400	3542700	6486000	7343200	3855100	5975900	7419100	10384000	7616700	7951900	4689200	7430600	8992800	10055000	18866000	20538000	8908200	6816300	60501	52637	1720100	401700	358260	29708
353	A2CG49-9;D3Z559;Q6PD97	A2CG49-9;D3Z559	Kalirin	Kalrn	273980000	9	5.5548	0	133890	83632	300090	147380	177930	109810	157370	169620	198950	42959	80269	0	0	0	0	141110	173090	0	189900	0	543080	0	118440	0	0	0	0	0	0
354	A2RRJ4;Q924C1-2;Q8BPF7;Q9CZR7	A2RRJ4		Xpo5	21740000000	829	323.31	2540300	2361600	4419400	3573400	3053300	3081300	3120500	3549600	3634700	6864500	2933900	4336800	4396500	6000800	6121000	3938000	3979500	6584300	5759400	5839300	11879000	10825000	9294800	6851100	53628000	61988000	22942000	27776000	16535000	16675000
355	A2RRJ6;Q80SY4;F6ZBL2;Q3TSS1;F6YFW9;Q3UTL6	A2RRJ6;Q80SY4;F6ZBL2	E3 ubiquitin-protein ligase MIB1	Mib1	2172700000	47	8.388	70802	813750	1154500	908760	729670	564280	504730	725960	669970	931450	323440	1143500	604660	699820	1771400	576240	883070	1532600	1088800	1914700	1198600	3096400	548760	1799400	4014800	3075800	3406300	2846500	128330	390470
356	A2RRK3;O54988-2;O54988;Q3TRK8	A2RRK3;O54988-2;O54988	STE20-like serine/threonine-protein kinase	Slk	34225000000	715	323.31	4411000	5470600	17394000	18814000	7953500	6688200	15236000	10969000	8695900	9065700	8281800	6452000	11400000	18816000	16893000	20152000	7296900	11941000	10988000	12088000	24691000	22482000	14503000	10285000	65039000	81767000	12082000	10803000	8736100	9539300
357	A2RS22;Q9WUM3;D3YUG6	A2RS22;Q9WUM3	Coronin;Coronin-1B	Coro1b	66269000000	1119	323.31	21353000	51637000	72212000	76216000	66011000	66030000	70375000	46880000	39720000	59225000	58162000	62398000	87847000	112560000	107500000	123630000	80225000	113770000	126810000	116920000	179090000	197980000	85441000	124310000	196580000	181270000	155460000	146930000	24423000	30304000
358	A2RS23;Q11136;G3UXC5	A2RS23;Q11136	Xaa-Pro dipeptidase	Pepd	18220000000	634	200.58	6450500	9826000	10802000	12357000	12976000	12216000	15261000	13168000	13254000	17545000	15222000	19618000	22072000	23989000	20137000	11461000	12705000	14072000	23877000	28733000	37484000	30024000	26785000	24522000	82116000	67808000	24141000	19351000	11144000	11600000
359	Q3USI1;Q3TVS7;A2RS43;E9Q2S0;O88185	Q3USI1;Q3TVS7;A2RS43;E9Q2S0;O88185		Pcdh7	3517300000	98	48.598	478080	635600	3045200	1941800	1461000	780030	1611700	948150	1742300	936420	1523300	1763500	755930	796870	2055000	1411000	928020	936750	4545300	6153900	10128000	10000000	3023900	5107200	0	2094500	1811200	2351700	0	0
360	A2RS47;Q8BNL5	A2RS47;Q8BNL5	BTB/POZ domain-containing protein KCTD6	Kctd6	318670000	26	6.6522	483370	773840	312280	359490	1088300	1304300	893920	547050	395900	1050400	1320100	245430	1406000	1949000	1604500	431530	790630	777580	702860	410860	789570	965550	531330	782940	0	0	0	0	0	0
361	Q8C1Z9;F6V6T4;A2RS53;Q9R0Q3;Q3U9H7;Q3THL1;Q8BPI2	Q8C1Z9;F6V6T4;A2RS53;Q9R0Q3;Q3U9H7;Q3THL1	Transmembrane emp24 domain-containing protein 2	Tmed2	27100000000	296	159.92	14525000	15507000	25137000	27574000	25856000	17437000	31016000	28764000	44207000	11229000	28106000	20613000	30538000	25108000	56619000	63936000	47240000	45445000	41782000	75313000	108780000	71362000	12541000	44727000	292980000	294100000	503260000	617970000	55905000	32373000
362	A2RS58;P47941;Q8R5B8	A2RS58;P47941	Crk-like protein	Crkl	10118000000	485	81.797	5970100	7505700	16545000	11817000	11716000	10622000	9819100	11811000	9975800	16723000	13991000	16658000	18704000	20050000	20818000	20601000	16250000	19990000	22464000	27287000	26758000	25833000	29606000	32004000	16157000	25517000	24541000	31936000	5671100	5184700
363	A2RS63;Q8R3V6;Q8R1H6;B7ZNF1;Q3TRP3;F2Z3X3;D3Z4Q1;D3Z0F7;D3Z0I1;Q3UYN3;Q3U001;Q9Z1L3	A2RS63;Q8R3V6;Q8R1H6;B7ZNF1;Q3TRP3;F2Z3X3	CUE domain-containing protein 1	Cuedc1	1292300000	37	6.1464	1360800	1014200	48999	2103200	898410	2553600	0	1763200	1617900	1427800	2405100	111660	2523600	3501100	2434100	2096600	1511800	3941300	3316500	5522000	12649000	9648200	6631600	6938800	0	0	0	0	0	0
364	A2RS68;Q62376;Q9CR32;Q6ZWP0;Q62376-2;Q7TT81;Q99LY5	A2RS68;Q62376;Q9CR32;Q6ZWP0;Q62376-2;Q7TT81	U1 small nuclear ribonucleoprotein 70 kDa	Snrnp70	30428000000	564	97.812	11013000	13736000	19733000	14641000	14023000	16284000	23339000	18188000	14979000	14843000	21263000	17771000	27628000	46925000	33328000	31976000	26624000	32151000	25238000	40318000	70213000	30165000	32939000	46997000	190570000	226990000	223760000	207270000	51578000	56967000
365	Q8VCE7;A2RS96;Q9CXE7;Q3U9T7;Q3TW73;E9PXY3;D3Z615;Q8C5H9;Q3V440;E9Q2J2;Q8C954	Q8VCE7;A2RS96;Q9CXE7;Q3U9T7;Q3TW73;E9PXY3	Transmembrane emp24 domain-containing protein 5	Tmed5	6010400000	107	16.477	104410	84751	423160	865150	2070600	2384800	562260	0	1792700	1014200	3184800	2235700	1582000	5711800	3989400	2295500	3216300	3629600	9861100	12534000	4316700	1374100	5117000	5717300	106670000	123670000	49676000	57106000	20688000	30469000
366	A2RSB1;B7ZNL2;Q8C1W9;Q78ZA7	A2RSB1;B7ZNL2;Q8C1W9;Q78ZA7	Nucleosome assembly protein 1-like 4	Nap1l4	38971000000	1072	323.31	25072000	28944000	72821000	68725000	54822000	44768000	40425000	37327000	56208000	50519000	40978000	46112000	54278000	54422000	56544000	62264000	32118000	42392000	86002000	91103000	181220000	167310000	86391000	93650000	115480000	110360000	160970000	143630000	29319000	30866000
367	A2RSC8;Q8C0N1;Q9D9I8	A2RSC8;Q8C0N1	Kinesin-like protein;Kinesin-like protein KIF2B	Kif2b	1853500000	10	-2	1920000	2227200	5436400	5236400	4210600	4104600	2602000	159780	1787300	4742400	799360	2353000	0	87473	0	181610	0	272050	0	3772500	4289100	3517000	1078600	0	0	0	0	0	0	0
368	Q3UGT3;A2RSF1;Q8K4M5;Q8VI86;F7BCN0;F7BZY0;G8JL54	Q3UGT3;A2RSF1;Q8K4M5;Q8VI86;F7BCN0;F7BZY0	COMM domain-containing protein 1	Commd1;Gm28048	2474600000	86	25.22	3959000	3834300	9507900	16002000	12718000	9464200	11628000	8526200	7223400	6654300	10640000	5450600	0	2407000	9780300	8200700	0	780130	22302000	25052000	47433000	33907000	30578000	35637000	32428000	35584000	13541000	7482700	510400	1194800
369	V5QQD1;A2RSF4;Q9CYP7	V5QQD1;A2RSF4;Q9CYP7	Sestrin-3	Sesn3	48798000	3	4.1737	0	0	0	87006	28898	78896	374110	55490	0	0	0	17662	0	0	0	0	0	0	0	106600	305800	344530	102390	146240	0	95161	0	0	0	0
370	A2RSJ4;Q8C318	A2RSJ4	UHRF1-binding protein 1-like	Uhrf1bp1l	10684000000	356	111.78	1919900	1285300	3110300	3278200	1755800	3225600	1663600	2597800	2879700	3072100	2447100	1610000	4708500	9399900	4928000	5677600	3983800	4425600	6079400	9010800	8332400	9711600	6507000	7384100	464610	1014000	1431100	2295700	87587	595830
371	A2RSQ0	A2RSQ0	DENN domain-containing protein 5B	Dennd5b	1094000000	81	25.664	247350	280070	385460	390340	582840	624060	578600	585670	399690	309800	338040	344250	877830	1417900	825460	889510	758830	1022500	281520	575420	767820	1727900	917360	824630	38446	0	89544	247350	0	0
372	A2RSS6;Q64191;B7ZNK6	A2RSS6;Q64191;B7ZNK6	N(4)-(beta-N-acetylglucosaminyl)-L-asparaginase;Glycosylasparaginase alpha chain;Glycosylasparaginase beta chain	Aga	1441900000	46	55.074	0	1862000	1288900	724170	695020	2777700	1031200	1426600	1142800	884130	928840	128750	924860	658910	0	472980	301670	377650	601260	1773500	3770400	3002000	0	0	6209300	8602200	13995000	21889000	2773000	1865000
373	E0CZ62;A2RST1	E0CZ62;A2RST1		Mgst2	197430000	10	2.3496	0	0	0	0	0	0	0	0	0	0	0	0	0	0	0	0	0	0	0	0	0	0	0	0	0	0	0	0	19147000	30209000
374	Q8BTH7;A2RSV5;P61372-2;P61372	Q8BTH7;A2RSV5;P61372-2;P61372	Insulin gene enhancer protein ISL-1	Isl1	792570000	2	-2	0	0	0	0	0	0	0	0	0	0	0	0	5764500	23886000	0	5168300	0	0	0	0	0	0	0	0	700190	506760	0	0	0	0
375	A2RSV8;P19783;M0QWX2;D6RG40	A2RSV8;P19783	Cytochrome c oxidase subunit 4 isoform 1, mitochondrial	Cox4i1	517520000000	4111	323.31	728860000	761120000	1417600000	1703700000	1073500000	1056500000	1086500000	953530000	1132500000	1188300000	1027900000	1342600000	2170300000	2240500000	1570700000	1757000000	1175900000	1554800000	1899500000	2247600000	4001600000	3557300000	2676200000	2459800000	662370000	697100000	248140000	307930000	186460000	241120000
376	A2RSW6;Q8CFA2	A2RSW6;Q8CFA2	Aminomethyltransferase;Aminomethyltransferase, mitochondrial	Amt	2821500000	92	83.694	556870	734740	3205200	2867900	622990	893110	1057600	993230	845040	1034400	193670	309890	3556200	5174000	1570600	3885500	2473200	1708700	5327200	4635000	7962900	7599400	5859800	5327900	0	0	37962000	21892000	0	0
377	A2RSX9;Q3TVE1;E9QAY5	A2RSX9;Q3TVE1;E9QAY5		Arfip1	645490000	1	2.982	3241700	0	2002700	0	0	0	0	0	1117200	0	0	0	0	0	0	0	2375300	0	0	0	5868100	0	0	0	0	3590100	2296300	5328200	0	0
378	A2RSY1-2;A2RSY1;A2RSY1-3	A2RSY1-2;A2RSY1;A2RSY1-3	KAT8 regulatory NSL complex subunit 3	Kansl3	177560000	15	4.3915	0	0	0	0	0	0	0	0	0	0	0	0	0	0	0	0	0	62947	0	84299	0	0	0	223690	1021100	779140	541990	406690	206590	451400
379	A2RSY6;A2RSY6-3	A2RSY6	TRMT1-like protein	Trmt1l	1456100000	78	48.751	0	32246	18488	0	0	0	0	342220	0	248090	256650	0	47244	0	0	39025	50208	0	0	115140	0	0	534980	0	8477500	7453600	4449800	4686600	2009000	2220200
380	A2RT05;P27545	A2RT05;P27545	Ceramide synthase 1	Lass1;Cers1	2213200000	133	79.401	2196300	1638800	6847600	4636100	5296100	3950300	3030000	3008200	3933200	5837300	4860700	3735000	6974400	11329000	4582300	3975300	3186800	5211100	4232800	7404400	13002000	17805000	5988800	7620900	0	0	4332500	2932500	0	0
381	Q3TF99;A2RT24;Q60754;Q3TXV5;Q3U105	Q3TF99;A2RT24;Q60754;Q3TXV5	Macrophage receptor MARCO	Marco	142960000	4	11.774	0	0	0	0	0	0	0	0	0	0	0	0	0	0	0	0	0	0	0	0	0	0	0	0	2346200	2265300	0	0	0	0
382	A2RT28;Q499X9	A2RT28;Q499X9	Methionine--tRNA ligase, mitochondrial	Mars2	2662000000	181	34.832	1323500	937750	1520600	953150	1199900	952960	909500	1221800	1682000	1779000	1177600	1436000	1638900	4977900	4431700	2122900	1723700	4537300	1415600	1932500	4266100	4473200	3422700	2510300	11010000	11332000	5024700	4440900	3059200	4380000
383	A2RT57;Q9CQC8;Q9CQC8-2	A2RT57;Q9CQC8;Q9CQC8-2	Maspardin	Spg21	1879900000	88	44.945	118330	312350	0	0	648120	579790	650140	848170	41884	40166	662860	132430	146060	0	415160	484540	28934	297470	1816800	1112100	1131800	464240	2450700	1870700	23061000	25333000	18403000	13197000	4793900	5398700
384	B2RPY3;A2RT62	B2RPY3;A2RT62	F-box/LRR-repeat protein 16	Fbxl16	70222000000	1342	323.31	41225000	45139000	95640000	85621000	50384000	50989000	69757000	56848000	64062000	61045000	86201000	60052000	78333000	233640000	189160000	215270000	107650000	80684000	137450000	170660000	308570000	286260000	108000000	112320000	314770	3783800	644630	1317900	4266500	3583600
385	Q9D6U7;A2RTA0;P07310	Q9D6U7;A2RTA0;P07310	Creatine kinase M-type	Ckm	21760000000	351	36.172	13308000	17664000	36791000	33095000	23531000	17697000	25839000	17167000	21522000	20429000	4691300	11549000	14706000	18236000	22379000	62358000	15061000	21788000	62970000	57132000	115630000	100250000	65840000	56446000	0	271220	7947000	5867300	107590	138380
386	A2RTC8;Q3KNM2;F6W8T3	A2RTC8;Q3KNM2	E3 ubiquitin-protein ligase MARCH5	42799	8931900000	255	47.488	7247300	6591500	11212000	15208000	9296600	9660200	9030700	10518000	9288800	12965000	7729800	11369000	14808000	19714000	17884000	18104000	11888000	16135000	23259000	23354000	45805000	56835000	27904000	28259000	18113000	21713000	27551000	22447000	3953600	7564900
387	A2RTH5;Q78K29;Q9D963;Q6PDZ4	A2RTH5		Lcmt1	13841000000	334	45.118	9473900	11502000	16787000	16988000	18235000	17420000	16915000	14999000	20900000	26962000	13681000	16526000	24254000	41743000	27833000	28543000	26055000	26885000	25030000	33346000	60283000	65650000	41279000	37753000	4206300	5806000	4313700	4314200	1032300	376630
388	A2RTI3;O89017;Q3UE99	A2RTI3;O89017;Q3UE99	Legumain	Lgmn	8791000000	230	188.89	483480	1016900	2448600	1366100	1367100	1368400	3140500	1992500	2706500	2197200	1982900	2210700	1520300	1938600	1524500	2022700	1165700	1071500	5539300	7393400	13021000	13984000	4226900	11993000	99796000	125150000	50112000	29297000	4074400	3482300
389	B7ZNU2;S4R265;S4R2L4;A2RTL5;S4R1M5;Q8BI46;Q9CSJ3;S4R2G2;Q922F2	B7ZNU2;S4R265;S4R2L4;A2RTL5;S4R1M5	Arginine/serine-rich coiled-coil protein 2	Rsrc2	483410000	28	13.177	0	0	0	175400	422040	0	0	329460	556130	46504	0	738800	333060	504250	658310	383210	228010	582100	1142600	0	0	0	0	271680	4540000	4877600	2481400	3871000	4174500	3897200
390	A2RTT4;P61089	A2RTT4;P61089	Ubiquitin-conjugating enzyme E2 N	Ube2n	206980000000	1423	221.99	330500000	416470000	502980000	650710000	582780000	483660000	472190000	508400000	534730000	609850000	525880000	621140000	689650000	1069300000	895680000	981890000	535420000	827980000	709700000	1139000000	1364400000	1494500000	867240000	902530000	233610000	253450000	178440000	245870000	95617000	92793000
391	Q3U1B7;A2RTV1;Q14AS7	Q3U1B7;A2RTV1		Serpina3h	809420000	32	13.292	9491.6	1804700	566520	191760	3510900	541940	432900	281510	1078000	1629300	179530	1396100	92793	0	529130	973480	908050	1113500	6187400	3082900	238520	0	2706700	3120700	0	0	0	0	1614900	1535600
392	A2TJV2	A2TJV2	Paralemmin-3	Palm3	335900000	12	5.8719	125500	94031	154670	129470	93130	113140	142750	372090	518310	524070	45138	0	164890	0	17584	327770	0	384890	302190	680190	297700	0	0	178940	340920	786800	0	392070	154650	1470800
393	A2VCN7;Q91V98	A2VCN7;Q91V98	Endosialin	Cd248	43537000	1	2.412	0	0	0	0	0	0	0	0	0	0	0	0	0	0	0	0	0	0	0	0	0	0	0	0	0	0	0	0	1840100	2117800
394	A2VDF5	A2VDF5		Gria3	8693900000	96	8.5666	2732200	3257700	5291800	4809000	5258000	2890600	3739200	3142700	5258900	5488600	5440100	3268400	6747900	3715700	7394500	7884200	2678500	5236600	9885400	12919000	27811000	28981000	9277000	7910600	0	51166	0	0	0	54008
395	A2VDG1;Q8CJG1;Q8CGU0;Q8BJP2;H3BJ70;H3BL59	A2VDG1;Q8CJG1;Q8CGU0;Q8BJP2;H3BJ70	Protein argonaute;Protein argonaute-1	Ago1	2549900000	122	39.528	729510	576710	173530	584220	1095700	1291000	1939800	1307400	1338200	1033000	1249200	721950	1470500	3817700	2377600	3039800	1082700	2534800	2018600	1123300	2225600	3198500	1797100	1493500	121060	54097	2425600	3954700	429520	329070
396	A3KCG1;Q8BWG9	A3KCG1;Q8BWG9	Calcium release-activated calcium channel protein 1	Orai1	144940000	4	3.2895	0	670930	0	0	661910	1365200	0	1059800	0	0	0	0	0	0	0	0	1986800	1643000	0	0	0	0	0	0	1226000	1648400	4314800	3540400	0	0
397	Q91YZ8;A3KFU5;A3KFU8;Q6PHQ9;D3Z5M2;Q99LF8;V9GXG3;Q3TUS5;Q3TSA5;REV__O88570	Q91YZ8;A3KFU5;A3KFU8;Q6PHQ9;D3Z5M2;Q99LF8	Polyadenylate-binding protein	Pabpc4;Gm10110	17700000000	414	116.46	2468000	3507600	4592400	4097700	4610400	3658800	3860700	3684400	2939300	4667300	5337700	4794300	8289200	15321000	6928800	5258700	4371200	6658800	7011100	9181300	16390000	15462000	11943000	11599000	49468000	60148000	49797000	46654000	38954000	42182000
398	A3KFX0	A3KFX0	Cytosolic 5-nucleotidase 1A	Nt5c1a	1022800000	39	14.941	439230	870480	497560	313320	1018600	785440	369280	1289400	1906100	1739500	2018800	1412200	986610	2189300	3158800	3420200	2334300	3329100	2692000	1228500	1865400	1192000	2748900	3105900	0	0	0	0	0	0
399	A3KG93;Q6ZQ88;G8JL40;F6Z4I3;F6ZC60	A3KG93;Q6ZQ88;G8JL40	Lysine-specific histone demethylase 1A	Kdm1a	4681200000	241	140.87	49193	172880	92900	305440	229040	366930	232730	617850	235140	230570	203910	683620	682630	764390	547160	1054100	228510	478230	536250	847590	1824800	453720	984280	816320	21521000	25404000	14097000	17553000	5665500	7148400
400	A3KGA5;Q61908	A3KGA5;Q61908	Cx9C motif-containing protein 4	Mtcp1;Cmc4	266110000	9	3.2247	1550100	1433900	4609600	8407900	0	1055500	2852500	1060900	2517600	3673100	1002100	946290	0	0	0	0	0	0	6422300	6012000	2801700	13462000	8719800	0	0	0	0	0	0	0
401	B9EKQ1;A3KGB4;Q9Z1A9	B9EKQ1;A3KGB4	TBC1 domain family member 8B	Tbc1d8b	2154000000	159	26.463	574490	841370	589820	657260	852060	748400	1443100	1151800	1070200	973650	307880	742870	789880	1541700	1678800	1081400	824910	949990	1055500	913650	1063400	1543000	2039500	2766400	1334800	1409600	3265700	2365300	1379700	1182300
402	A3KGF9	A3KGF9	Uncharacterized protein C15orf52 homolog		258920000	7	9.4758	0	0	0	0	0	0	0	0	0	0	0	0	73948	0	68436	0	51143	897250	0	0	159310	0	0	0	1270300	1020000	4202900	1503800	0	0
403	A3KGG8;Q9D9Z1;H3BKK2;F7BE71;A3KGG6;H3BKV9	A3KGG8;Q9D9Z1;H3BKK2;F7BE71	Small kinetochore-associated protein	Knstrn	416580000	15	8.29	0	0	0	0	0	0	0	0	0	0	0	0	0	0	0	0	5928000	0	0	6455900	0	0	0	0	0	0	4401500	0	4646000	4604900
404	Q5BL14;Q58E57;A3KGL9;B7ZCQ3;F6W687;P09602;E9Q2Z4;Q5XK38;J3QM43	Q5BL14;Q58E57;A3KGL9;B7ZCQ3;F6W687;P09602;E9Q2Z4;Q5XK38;J3QM43	Non-histone chromosomal protein HMG-17	Hmgn2;Gm16494;Gm6594	33185000000	191	18.067	67813000	76193000	115140000	97065000	213780000	209310000	132130000	194050000	81066000	107220000	79289000	96203000	28853000	45863000	35938000	47545000	32649000	41855000	223920000	402580000	312010000	353210000	163390000	254380000	818530000	699480000	552220000	337150000	1140300000	1337200000
405	A3KGQ6;Q9D898	A3KGQ6;Q9D898	Actin-related protein 2/3 complex subunit 5;Actin-related protein 2/3 complex subunit 5-like protein	Arpc5l	38940000000	570	323.31	60162000	62315000	124550000	97450000	92643000	83521000	64799000	50603000	109330000	111670000	84855000	62768000	167590000	252410000	106330000	125770000	92926000	133490000	186800000	220690000	277540000	276930000	131270000	144040000	29816000	23832000	26016000	27478000	8561000	8841600
406	A3KGR9;Q9D8V0-4;Q6PGJ8;Q8HWB1;Q9D8V0-2	A3KGR9;Q9D8V0-4	Minor histocompatibility antigen H13	H13;Hm13	842740000	31	4.0706	971430	1229700	1217500	2965300	1149200	1281700	490020	516200	0	1554500	1183200	1777100	778170	1055200	145740	0	2216100	2507200	2494500	2945000	6206100	8100600	1540800	1410300	1005600	1080700	2087400	1663600	0	0
407	A3KGU4	A3KGU4		Sptan1	150080000	4	-2	0	0	0	0	0	553520	186390	0	0	0	574710	0	1215500	1610100	1208800	813660	182810	1503600	0	0	2064900	2592500	0	0	0	0	0	0	0	0
408	A3KGU5	A3KGU5		Sptan1	4008400000	152	101.7	356890	315160	911870	857310	560160	491720	509430	756190	629390	761330	547920	489720	1122200	1227000	947870	1093500	684410	783760	1235800	691850	1200300	1089300	1120500	1504400	22329	68140	69265	544810	409720	318740
409	B9EKJ1;A3KGU7;B2RXX6	B9EKJ1;A3KGU7;B2RXX6		Sptan1	4706300000000	38877	323.31	461970000	505310000	900430000	926820000	712810000	660100000	659920000	601740000	794180000	846250000	661850000	802320000	1017900000	1257100000	1036700000	1070400000	729110000	983380000	1330800000	1540700000	2189800000	2003900000	1335400000	1404800000	3456600	5682400	114760000	112590000	48048000	51676000
410	A3KMD2;Q8BIV3	A3KMD2;Q8BIV3	Ran-binding protein 6	Ranbp6	2304100000	104	20.889	494580	420090	590150	876260	1086100	383190	726410	518480	846770	680300	792310	1278600	2056300	1793800	1302900	1501600	1084500	1036200	2052600	1131500	4114300	2407200	3748300	2739700	444680	629980	538720	2459900	629060	36784
411	A3KMF2;Q5DTZ3;G3X8R8;P59759	A3KMF2;Q5DTZ3;G3X8R8;P59759	MKL/myocardin-like protein 2	Mkl2	9406300000	288	79.457	3483700	3984300	6642700	6596200	4877400	4529400	4864300	4685000	4433200	3219100	4977600	6687900	9141100	10900000	10735000	12544000	5651400	9045500	10917000	14792000	30042000	20529000	15123000	9652100	3324600	3456300	1986800	1075700	3087700	4174300
412	Q5XM34;A3KMF4;E9Q921;O88573;B1AVP1;Q3UP77;O35233;Q3UQD9;REV__D6RCZ5	Q5XM34;A3KMF4;E9Q921;O88573;B1AVP1;Q3UP77;O35233	AF4/FMR2 family member 1	Aff1	612290000	33	6.4896	104640	109370	29777	21445	0	282770	0	0	24394	17801	32991	182410	393570	756840	327690	0	0	0	81285	115760	0	151540	0	656490	944440	1376000	1157600	1269500	122990	228200
413	A3KMJ8;P61759;Q3TIR6	A3KMJ8;P61759;Q3TIR6	Prefoldin subunit 3	Vbp1	17227000000	450	77.832	14664000	18231000	43378000	54896000	21311000	21763000	28582000	23309000	40947000	40038000	19410000	27948000	27154000	30840000	31355000	24927000	25818000	37802000	37135000	42733000	101530000	99962000	54682000	61792000	52728000	53642000	46259000	35902000	13657000	16089000
414	A3KML3;P68254;F6VW30;P68254-2;F6YY69	A3KML3;P68254;F6VW30;P68254-2;F6YY69	14-3-3 protein theta	Ywhaq	503200000000	3447	323.31	433460000	482560000	838850000	788690000	741850000	647320000	755030000	597030000	881040000	806580000	972480000	969100000	826240000	1100200000	955040000	990560000	695030000	839800000	1078100000	1285400000	2576500000	2586000000	1499200000	1459200000	595820000	560210000	747590000	737420000	266340000	242830000
415	E9Q9C5;Q8C1D9;A3KML5;Q80YP7;P63082;D3Z3B2;Q3UK60;A4FVC9	E9Q9C5;Q8C1D9;A3KML5;Q80YP7;P63082;D3Z3B2;Q3UK60	V-type proton ATPase 16 kDa proteolipid subunit	Atp6v0c	289010000000	1419	323.31	1353400000	1542900000	1259900000	1833200000	2482700000	2279700000	1531900000	2570500000	1688000000	2218300000	1420500000	1427400000	5142100000	3473300000	3127200000	3484500000	2215200000	2823200000	3474100000	4450700000	5966900000	6193500000	2295300000	2734000000	1416200000	1705800000	820550000	909640000	288050000	122890000
416	A3KMP2;A3KMP2-2;D6RH59	A3KMP2;A3KMP2-2	Tetratricopeptide repeat protein 38	Ttc38	911660000	35	12.457	282440	467880	1713300	1008900	555200	657510	201260	0	980170	661890	689080	1126100	816470	406360	1996900	1928600	848030	607220	2610200	4324700	1413300	1632700	454960	456170	2292500	1866700	865930	0	572110	0
417	A3KN70;Q8CHG1;Q9JLM7	A3KN70;Q8CHG1;Q9JLM7		Dclk1	51583000	2	2.4048	0	0	0	0	0	0	0	0	0	0	0	0	0	0	0	0	0	0	0	0	728860	593780	0	0	0	0	0	0	0	0
418	A3QWY0;Q80U80;Q9WTZ2;Q3UHA7;Q3TP75	A3QWY0;Q80U80;Q9WTZ2;Q3UHA7	Membrane-bound transcription factor site-1 protease	mKIAA0091;Mbtps1	173220000	6	5.8143	0	0	0	0	0	0	0	0	0	0	13378	28403	947070	164050	0	0	0	0	161830	0	414580	162760	0	444460	109080	0	578690	535410	151780	137790
419	B3Y998;L0L4R1;L0L4K0;L0L1W8;V9TRK2;V9TQ89;V9TP30;V9TP20;V9TN76;W0SMJ3;W0SLU4;U6C8B8;U6C8B6;U6C7E5;U6C7D9;U6C6V9;U6C6V7;Q9TDS6;B1P8W3;R9TNV1;Q7JCZ3;Q71EK3;Q71EK1;Q71EJ7;G3EBA2;A3R3Q8;P00158;H8Y1I5;A0A023NE65;A0A023NCS0;A0A023NE78;A0A023NDP5;A0A023ND59;A0A023NDQ1;A0A023NCR8;A0A023NDP0;A8DUU6;Q36290;A8DUS7;A8DUR3;Q3V2F9;Q3V2T7;Q5VI45;Q9TET3;C4PAV8;B0LAD5;E3VQ38;Q85PJ1;G9B4I2;G9B4I1;G9B4H2;G9B4G5;G9B…	B3Y998;L0L4R1;L0L4K0;L0L1W8;V9TRK2;V9TQ89;V9TP30;V9TP20;V9TN76;W0SMJ3;W0SLU4;U6C8B8;U6C8B6;U6C7E5;U6C7D9;U6C6V9;U6C6V7;Q9TDS6;B1P8W3;R9TNV1;Q7JCZ3;Q71EK3;Q71EK1;Q71EJ7;G3EBA2;A3R3Q8;P00158;H8Y1I5;A0A023NE65;A0A023NCS0;A0A023NE78;A0A023NDP5;A0A023ND59;A0A023NDQ1;A0A023NCR8;A0A023NDP0;A8DUU6;Q36290;A8DUS7;A8DUR3;Q3V2F9	Cytochrome b	cytb;CYTB;mt-Cytb;Mt-Cyb;cytB	10943000000	222	3.3243	43094000	53983000	69998000	77025000	80491000	73966000	77596000	59795000	68868000	63972000	66160000	64745000	91971000	104690000	94726000	87136000	65338000	77203000	85697000	105230000	174600000	160170000	117820000	124920000	25706000	32073000	11362000	11923000	9347900	8979400
420	Q7JCX7;Q7JCA9;G3EBA9;A3R3W7;P00416	Q7JCX7;Q7JCA9;G3EBA9;A3R3W7;P00416	Cytochrome c oxidase subunit 3	mt-Co3;COX3;COXIII	194120000000	258	113.51	1452600000	2879000000	2067900000	2130600000	1100000000	1887100000	3607800000	4403400000	996390000	1297700000	1018900000	1487200000	6294100000	14024000000	8646000000	9150500000	4497200000	7412000000	3865700000	3981900000	3497000000	4520400000	1705600000	2186200000	1514900000	1061600000	113580000	0	57057000	202640000
421	Q7JCZ0;A3R404;P03930	Q7JCZ0;A3R404;P03930	ATP synthase protein 8	mt-Atp8;ATP8;Mtatp8	86740000000	462	48.927	132970000	143300000	363760000	551340000	329470000	378900000	337830000	295750000	370140000	428090000	348390000	372620000	907680000	1583600000	900220000	868210000	541140000	729390000	500930000	1136200000	1481900000	1337000000	1015200000	842160000	564060000	511420000	25791000	92974000	106920000	150570000
422	A4FTZ0;Q8CB27	A4FTZ0;Q8CB27	Ubiquitin thioesterase OTU1	Yod1	290440000	19	6.6113	630260	538910	845680	700420	470150	641560	560610	740570	693450	708670	0	24748	855460	0	557580	420900	0	0	606180	1186900	2153400	3277000	800340	672030	0	0	0	0	0	0
423	A4FU75;Q6WQJ1;S4R2M3	A4FU75;Q6WQJ1	Sn1-specific diacylglycerol lipase alpha	Dagla	10388000000	520	105.54	2930900	4051400	5019600	6212900	5039700	5537200	5394900	5731200	7544300	7886700	4157900	6643100	7447800	12704000	12463000	9601500	6760900	8211100	11682000	12236000	12556000	9588100	8028500	7785100	194260	578350	7906800	8287200	522700	981510
424	A4FUQ0;P60191;Q3UYK4	A4FUQ0;P60191;Q3UYK4	Regulating synaptic membrane exocytosis protein 4	Rims4	243440000	16	6.1165	0	193720	596720	679980	461590	167790	448580	212230	0	456510	260620	80501	1159500	1049300	957260	937820	401350	421520	1246500	1126700	3307900	2668900	308810	3142800	0	0	0	0	0	0
425	A4FUS1;Q641N3;Q5CZY9;P14131	A4FUS1;Q641N3;Q5CZY9;P14131	40S ribosomal protein S16	Rps16	107190000000	1246	68.327	57452000	72693000	149280000	144000000	112180000	110960000	110910000	105430000	105830000	139280000	91114000	86328000	169010000	180120000	148450000	157670000	126130000	152260000	203990000	235910000	494480000	438200000	289830000	233390000	1202800000	1391700000	743390000	708240000	360550000	410820000
426	A4FUU4;Q64FW2;H3BJ51;H3BKK1;F7CW61	A4FUU4;Q64FW2;H3BJ51;H3BKK1	All-trans-retinol 13,14-reductase	Retsat	162820000	16	15.871	0	0	0	0	0	0	0	16340	0	0	0	0	0	0	96973	79733	113310	124780	0	0	0	0	0	0	755300	629010	1137300	760760	330400	479010
427	A4FUV7;A4FUV6;F8VQL0;P16056;Q3TCS4;F6X333;Q6Q533;Q6Q531;A1A597;A2VCS0;F6RCC5;D3YVY2	A4FUV7;A4FUV6;F8VQL0;P16056	Receptor protein-tyrosine kinase;Hepatocyte growth factor receptor	Met	2157100000	46	12.767	193800	408500	1548400	1136800	1403600	1143100	1259100	33339	484140	782460	0	269360	380040	903240	387940	72787	104800	23689	0	0	235510	1546500	2429600	3557200	391620	64170	6419700	4629100	328000	245500
428	A4FUW0;A4FUV9;Q8BFW4-2;Q8BFW4;Q8BJT1	A4FUW0;A4FUV9;Q8BFW4-2;Q8BFW4	Tripartite motif-containing protein 65	Trim65	134620000	8	4.6664	0	0	0	0	0	0	0	0	0	0	129550	84714	0	412780	738510	116860	181180	416400	0	0	0	0	0	0	1330000	891360	141000	133860	261370	547280
429	Q14DP5;A4GE64;Q65CL1;A4GE65	Q14DP5;A4GE64;Q65CL1;A4GE65	Catenin alpha-3	Ctnna3	1126400000	12	5.8578	0	0	0	409200	0	0	0	0	0	0	28596	139520	6677500	5977800	5418000	3042000	62421	132350	0	0	0	0	0	199860	0	0	0	0	0	0
430	E9Q835;A4PI81;Q8BYR5-2;S4R1C6;E9Q5C0;E9PVF7;Q8BYR5-4;Q8BYR5-3;Q8BYR5;Q8BYR5-5;A4PI82;F6SH36;Q8BYR5-6;A4PI83;A4PI84;A4PI80;Q8BYR5-7	E9Q835;A4PI81;Q8BYR5-2;S4R1C6;E9Q5C0;E9PVF7;Q8BYR5-4;Q8BYR5-3;Q8BYR5;Q8BYR5-5;A4PI82;F6SH36;Q8BYR5-6;A4PI83	Calcium-dependent secretion activator 2	Cadps2	15511000000	510	186.99	3645500	4042000	6393500	7148300	6379000	5852300	9549000	4705300	3581900	4515900	3299000	4536500	5544700	8873200	6730100	6873100	5505300	7503100	7661600	12172000	21943000	18706000	13895000	12210000	45969	1227400	390840	497610	317810	137410
431	A4QMQ0;Q9CZD5;D3YWL2;D3Z0H9	A4QMQ0;Q9CZD5	Translation initiation factor IF-3, mitochondrial	Mtif3	409810000	12	4.2798	223090	394170	671700	569040	1758300	510360	1220600	434700	868060	2503200	66150	0	0	295610	0	0	202280	0	459390	1303500	1488800	1878600	1722900	1356700	0	0	2648000	0	1092700	1099600
432	A4QPD1;Q64318;Q3URK4;Q8C5P2	A4QPD1;Q64318	Zinc finger E-box-binding homeobox 1	Zeb1	353130000	10	17.26	0	0	0	0	0	0	26232	0	0	0	19229	24768	70771	142560	0	0	0	37624	55652	0	0	0	0	0	197210	0	45664	4646300	560350	713120
433	A4QPD3;P15307	A4QPD3;P15307	Proto-oncogene c-Rel	Rel	868950000	23	26.224	88465	74288	141680	398140	276270	707280	92337	42851	195020	121490	351880	0	228350	0	0	0	0	0	65697	920350	506550	0	0	0	6984500	11819000	3407400	335050	626710	647540
434	A5A4Z2;G3UZ30;A5A4Y9;A5A4Z1;A5A4Z0	A5A4Z2;G3UZ30;A5A4Y9;A5A4Z1;A5A4Z0		Ppp1r11	635880000	16	4.5033	4005800	3827700	4057100	3298400	6628900	10288000	0	0	8451700	766770	0	0	7419700	3033900	7966100	16570000	5739200	5702300	8731100	6913000	20226000	0	3550100	0	0	0	0	0	0	0
435	A5CVE4;B7ZN44;B2RQE3;P83093;I1E4X8;F6WBP9;Q8BIM2;Q8C4Z8	A5CVE4;B7ZN44;B2RQE3;P83093;I1E4X8;F6WBP9;Q8BIM2	Stromal interaction molecule 2	Stim2	8509100000	291	179.84	2858600	4298300	4480600	3563000	8560100	6471200	5344100	6328300	7527700	6704000	5909600	5881600	7394000	10915000	9300300	8341700	9581700	11308000	10144000	14908000	5460900	7419000	8954200	8146600	1789500	1249700	4618600	4112700	867660	950400
436	F6TSJ9;E0CXR8;E0CZE2;E0CZ83;B2RUK1;B7ZNY3;F6S7Z1;G3XA13;A5D6P2;Q99NH2-2;Q99NH2;F6UGU7;E0CX45;E0CY24;E0CXL4;Q99NH2-4;Q8BPQ6;Q8BPQ4;E9PYJ2;Q99NH2-3;Q99NH2-5;Q4JJC0;F6URI7;F6TB42	F6TSJ9;E0CXR8;E0CZE2;E0CZ83;B2RUK1;B7ZNY3;F6S7Z1;G3XA13;A5D6P2;Q99NH2-2;Q99NH2;F6UGU7;E0CX45;E0CY24;E0CXL4;Q99NH2-4;Q8BPQ6;Q8BPQ4;E9PYJ2;Q99NH2-3;Q99NH2-5	Partitioning defective 3 homolog	Pard3	161920000	13	8.4027	0	0	0	0	0	0	0	0	0	0	0	0	0	0	0	0	0	0	0	0	0	0	0	0	0	0	871160	485020	991380	444110
437	A5D6P3;O35379;Q8C7V6;Q3UDM1;E9Q1I5;Q8BRD0;Q9JL41;Q9CVX4;D3YYJ6;D3YZY1	A5D6P3;O35379;Q8C7V6	Multidrug resistance-associated protein 1	Abcc1	4963900000	157	152.53	8598.1	87988	370950	752810	443210	390960	153250	50144	455450	408980	230950	276260	211540	321790	275330	192700	339370	337050	255910	196050	318190	1026800	230790	24502	5409400	5883000	19506000	19296000	1337600	1744800
438	A5GZX3;Q9CPU0	A5GZX3;Q9CPU0	Lactoylglutathione lyase	Glo1	97778000000	1535	141.3	136470000	163770000	290010000	245460000	201700000	204800000	274190000	236320000	233290000	288600000	204790000	241510000	384670000	627530000	495500000	464770000	424890000	352980000	426580000	512790000	677320000	638490000	402190000	446030000	74775000	66029000	51403000	44298000	35839000	41892000
439	A5X3G4;M0QW59;Q3UVC0;C4IXV3	A5X3G4;M0QW59;Q3UVC0	Kinase suppressor of Ras 2	Ksr2	1539000000	90	27.2	175010	312880	492540	426600	597810	759780	0	41744	554280	540530	338790	939120	1576700	1083500	1220300	6474400	497290	1338600	1112200	1119100	3020700	2899800	1735600	2188900	0	0	0	149420	0	0
440	A6H5X4-3;A6H5X4;A6H5X4-2;B4XVQ0	A6H5X4-3;A6H5X4;A6H5X4-2	PHD finger protein 11	Phf11	119700000	5	6.2296	128070	200770	74995	0	0	198510	0	0	72863	0	0	163450	0	0	0	377470	0	510470	0	0	0	0	0	0	5092700	2275800	0	112610	0	0
441	A6H5Y3;Q8BUC4	A6H5Y3	Methionine synthase	Mtr	965840000	41	8.4376	73374	141510	438740	417710	134040	193970	29329	65755	195370	160690	2715800	242360	50110	991600	178200	264440	222090	179150	2804900	248260	458890	261190	394220	187740	785100	858770	0	0	83755	274760
442	A6H5Z3;A6H5Z3-2;Q6PCN5;Q8C1X1;E0CXR2;Q5DU10;Q8C203;E0CY34;Q8K2N8;Q9D4R7	A6H5Z3;A6H5Z3-2;Q6PCN5	Exocyst complex component 6B	Exoc6b	11396000000	528	72.463	4612500	4279100	6073900	5304400	7051800	6680400	4632800	4632500	5592600	5793000	4468900	6174500	7473500	13774000	8773200	30581000	4841500	5602300	8715300	6201500	19138000	18869000	7911000	7900000	1368200	3040500	1482700	2698500	704400	651080
443	Q4QQR6;F7BJB9;A6H605;Q6A0C2;Q8R0R0	Q4QQR6;F7BJB9;A6H605;Q6A0C2		Morc3	2659800000	129	61.28	0	76200	243230	0	0	18442	0	0	0	20455	66808	137180	40478	0	0	0	6856100	25878	0	0	83991	0	0	36394	13070000	14038000	2396100	2158000	4675100	3554800
444	A6H611;Q8BLL4	A6H611;Q8BLL4	Mitochondrial intermediate peptidase	Mipep	4158000000	175	42.487	1089100	1461500	2555400	2594400	3272200	2391400	2032400	1858400	1258900	1948000	1490900	825840	3285300	5970100	2407200	4217200	2898200	3220500	3690900	4163900	5275800	5305100	3546000	3580700	6245300	7148600	3233500	2526400	205020	692540
445	A6H624;Q9D0E3	A6H624;Q9D0E3	LysM and putative peptidoglycan-binding domain-containing protein 1	Lysmd1	666620000	42	16.077	484700	430430	709680	967510	1399700	535010	1217100	2217700	2703300	2010900	568500	559690	4055700	4286200	4547300	3037900	3145900	3343200	1417100	734530	2491300	1005600	889910	1682100	0	0	0	0	0	0
446	A6H630;A6H630-2;A6H630-4;A6H630-3;D6RG65	A6H630;A6H630-2	Protein-glutamate O-methyltransferase	Armt1	8994700000	368	107.67	7841200	6939000	9090600	10151000	7803000	9927900	7442200	8370000	7539000	16530000	5424000	7469200	13718000	20303000	11053000	8787300	9099200	12175000	14831000	16887000	35434000	34918000	16227000	14468000	4773700	8682800	3141000	3311600	316060	487620
447	A6H650;E9Q1N6;B7ZNG9;Q3TYC0	A6H650;E9Q1N6;B7ZNG9		Rasgef1a	372430000	40	5.3647	108360	129980	752420	220900	349310	241410	220650	216920	0	286890	181300	38959	238180	3190000	481960	569960	1125400	173160	356950	748980	377920	731910	373640	898730	0	0	0	0	0	0
448	A6H659;Q3U1F9	A6H659;Q3U1F9	Phosphoprotein associated with glycosphingolipid-enriched microdomains 1	Pag1	737170000	44	16.672	861620	859330	1399400	480380	1973700	878130	1379300	545610	1105200	1658400	496400	217720	1433700	2100400	689220	2579200	501580	2335200	1968800	657990	3462900	1146800	1760800	2940900	328290	1161800	1647600	1051600	871960	304300
449	F7B6A4;E0CZ97;A6H697;F6SYN4;E0CYD2;E0CYQ0;F7C1U0	F7B6A4;E0CZ97;A6H697;F6SYN4;E0CYD2;E0CYQ0;F7C1U0		Kctd17	11993000000	31	68.04	12367000	27596000	26521000	37261000	11421000	2916200	31061000	34334000	11731000	7696500	50744000	19989000	29617000	2758600	104260000	109570000	64988000	100460000	123650000	212430000	0	30342000	0	14311000	1175600	1938400	3204400	5102700	7811800	4999100
450	A6H6A9;A6H6A9-2	A6H6A9	Rab GTPase-activating protein 1-like	Rabgap1l	1360200000	80	14.915	525160	552870	899910	1036500	871530	703480	849610	388840	644610	883470	599880	310160	1325700	2423600	1974700	2207100	1009500	1945400	1284200	1713400	2248300	1636200	1708800	2238600	24345	189910	233990	0	305720	177280
451	A6H6A9-3;Q9CRQ7;A6H6A9-4	A6H6A9-3;Q9CRQ7	Rab GTPase-activating protein 1-like	Rabgap1l	2434300000	41	28.77	1730800	1475200	1142800	2590500	2145700	1511600	1667900	1229700	1389000	1735300	2008400	1987500	4645600	6704800	5486000	7324600	4175200	3017500	2077000	3304100	3586700	3933900	3963300	4257600	97295	0	452660	126260	0	0
452	F6SJC5;A6H6E9	F6SJC5;A6H6E9	Tetratricopeptide repeat protein 23-like	Ttc23l	461520000	65	2.0524	563710	699400	1487600	1303500	1136400	1307500	1085200	1215500	917450	978210	407520	1138400	1339900	2338400	627800	2053500	824350	1185300	2801100	2332900	1225000	1759300	2019000	2380400	3091500	3526700	2160900	2544300	3426600	3403200
453	A6H6H4;Q6ZWY8	A6H6H4;Q6ZWY8	Thymosin beta-10	Tmsb10	1067100000	39	12.538	5974600	5953300	9546900	6028200	8776100	9932900	8395800	10855000	0	6744400	4594600	0	13719000	4833800	0	6966000	7112600	12672000	0	14482000	2961900	0	18184000	1843700	0	0	8332900	9948600	41602000	47315000
454	A6H6H9;Q5QGZ6;Q61818-2;Q61818;B1AU85	A6H6H9;Q5QGZ6;Q61818-2;Q61818	Retinoic acid-induced protein 1	Rai1	1276600000	24	8.6419	0	134670	1503000	764910	895320	990480	496500	479660	110360	0	214060	313650	258210	0	33812	0	47121	72676	142410	203490	2604200	1008900	1257800	281400	0	0	1041300	561660	276600	336410
455	F6UK66;A6H6M8;Q810U5-3;Q810U5;Q3TNK7;Q810U5-2	F6UK66;A6H6M8;Q810U5-3;Q810U5;Q3TNK7;Q810U5-2	Coiled-coil domain-containing protein 50	Ccdc50	394250000	5	4.2153	0	0	465940	0	325040	0	495530	269710	0	355570	434320	191310	0	0	0	0	876690	777440	686160	2160900	2311900	0	780430	1725500	3702200	5426300	0	0	1053100	1153500
456	A6H6S8;Q8CI61	A6H6S8;Q8CI61	BAG family molecular chaperone regulator 4	Bag4	1105300000	70	21.356	1106300	984080	656930	647380	2530200	2137200	3822500	1708100	645430	1259700	928750	1911200	2841300	3980300	1222100	2235400	2258600	1531000	3244300	2757600	6245700	3931300	3958500	4713900	274530	451390	4766200	4903500	723380	702200
457	A6H8H2;A6H8H2-2;E9Q449;Q3U2Y9	A6H8H2;A6H8H2-2;E9Q449	DENN domain-containing protein 4C	Dennd4c	3931900000	93	68.186	60652	119320	0	0	6969.3	128200	814320	60031	0	0	119180	13354	442490	187690	591200	280650	71914	154790	374300	10905000	3859100	6520700	0	405430	2526500	2993900	2164200	2204600	1789700	2135900
458	A6H8H5	A6H8H5	Potassium voltage-gated channel subfamily B member 2	Kcnb2	119720000	2	2.2312	31460	0	820290	189960	0	70372	0	0	0	0	0	0	0	0	0	0	124290	0	461850	1152200	0	0	0	0	0	0	0	0	0	0
459	A6MDC5;Q8VE98	A6MDC5;Q8VE98	CD276 antigen	Cd276	212870000	12	6.7881	0	0	0	0	0	0	0	0	0	0	0	0	0	0	0	0	0	0	0	0	0	0	0	0	0	6207500	3001000	3405000	1871100	3254400
460	A6MDD2;Q6NVE2;Q5DTQ3;Q60673;Q925J6;Q925J7;Q3UTI6;Q6P3E6;Q64500	A6MDD2;Q6NVE2;Q5DTQ3;Q60673;Q925J6;Q925J7;Q3UTI6	Receptor-type tyrosine-protein phosphatase-like N;Protein-tyrosine-phosphatase	Ptprn	4221600000	214	88.91	1750600	1586000	3359100	2891100	962500	1478700	3958800	3531800	3386600	2724900	1383100	2005800	3987600	4012600	3598100	5482300	3469700	4287800	2705300	1540600	9773600	10376000	11331000	8350500	0	0	0	0	241730	0
461	A6MDD3;Q8R422	A6MDD3;Q8R422	CD109 antigen	Cd109	5299900000	159	139.3	201790	183760	104390	66380	192060	218200	24665	169120	203110	131890	483050	549320	229520	811310	214860	192860	190520	96729	658260	1573200	337420	0	677030	1029700	45791	328470	29492000	31833000	1034400	1328600
462	A6P3E4;G3X8U9	A6P3E4;G3X8U9	Mitogen-activated protein kinase	Mapk8	25507000	1	-2	53770	0	0	257520	0	0	0	0	0	0	0	22651	0	0	0	0	0	0	0	0	0	0	0	0	0	0	162880	214340	128890	222740
463	A6PW28;Q80U16;Q6PAN3;Q80U16-4;Q80U16-3;Q80U16-7;Q80U16-6;Q80U16-5;Q80U16-2;Q9D9C2	A6PW28;Q80U16;Q6PAN3;Q80U16-4;Q80U16-3;Q80U16-7;Q80U16-6;Q80U16-5;Q80U16-2	Protein FAM65B	Fam65b	128720000	7	2.9871	20527	26737	0	32912	45841	44109	46505	196180	60417	24231	43416	52898	631500	166510	0	0	218170	88576	281920	97333	0	0	67586	0	0	0	0	0	0	0
464	A6PW84;Q3V1T4;A2A7Q5;Q3V1T4-3;Q3V1T4-2;F2Z499	A6PW84;Q3V1T4;A2A7Q5;Q3V1T4-3;Q3V1T4-2	Prolyl 3-hydroxylase 1	P3h1;Lepre1	2365600000	115	119.75	0	262730	0	96041	168150	92824	930850	19875	517340	828850	46607	658690	662970	45815	0	120300	85184	123970	0	1015300	577480	3382300	520130	634770	1958700	1548700	7191100	10114000	12644000	18007000
465	B2RSI0;A6X8Z5	B2RSI0;A6X8Z5	Rho GTPase-activating protein 31	Arhgap31	2072800000	13	4.4367	515770	354260	1915000	876950	139160	435970	1216200	925670	1624600	1308600	772650	1444700	522350	106820	993570	0	2581800	829880	1760200	2689900	2383800	1013800	814930	683540	0	0	0	0	0	0
466	A6X919;A6X919-2;A6X919-3	A6X919;A6X919-2	Probable C-mannosyltransferase DPY19L1	Dpy19l1	5054900000	129	27.968	1269800	1874800	2955000	2606600	1044100	1727700	2046100	1491900	1175400	1996400	1596800	1680200	5784700	12593000	4119800	5494700	5185000	10822000	2777800	2106200	5801200	9416900	6394000	11984000	1883600	950960	20349000	12390000	4215700	4938800
467	Q8CFW8;E9PXX4;E9PX38;A6YR19;E9Q4S1;Q8BI47;E9PYP0;E9Q8J6;E0CXQ1;Q8BIA0;E9PUL4;E9Q7S6;E0CY70;F7CT85;Q3U4Q2;Q3UUK9	Q8CFW8;E9PXX4;E9PX38;A6YR19;E9Q4S1;Q8BI47;E9PYP0;E9Q8J6;E0CXQ1;Q8BIA0;E9PUL4;E9Q7S6	High affinity cAMP-specific and IBMX-insensitive 3,5-cyclic phosphodiesterase 8B	Pde8b	556100000	28	7.1402	301070	131190	348840	398230	560150	394760	457280	448230	186690	301670	484800	175030	232360	227220	235780	403470	278000	260340	714310	986930	3076400	2476500	888690	1348600	0	130660	0	0	0	0
468	A6ZI44;D3YV98	A6ZI44	Fructose-bisphosphate aldolase	Aldoa	441980000	10	10.315	0	0	0	0	0	0	0	0	0	0	0	0	0	0	0	0	0	0	0	0	0	0	0	0	5239500	6959600	3569500	1910500	0	0
469	A6ZI46;Q9CPQ9	A6ZI46;Q9CPQ9	Fructose-bisphosphate aldolase	Aldoart1	4237000000	9	5.0674	0	0	0	0	118930000	136540	0	0	0	4704800	646410	1867900	0	0	0	0	0	41752	2545600	565270	22527000	3506500	255750	13753000	0	0	0	0	0	0
470	A7E1Z5;E3VWA1;D3Z7G8	A7E1Z5;E3VWA1	Anion exchange protein	Slc4a4	738080000	17	9.0125	229610	0	0	0	0	0	0	1247400	0	526330	1004000	124260	1248600	1299800	1353200	1953100	808480	1225400	716540	977990	0	3036500	1166800	501030	0	0	0	154290	0	0
471	A7ISP9;F8WJ93;Q3UMY5;Q3UMY5-4;Q3UMY5-2;Q3UMY5-3;Q3TGL8	A7ISP9;F8WJ93;Q3UMY5;Q3UMY5-4;Q3UMY5-2;Q3UMY5-3	Echinoderm microtubule-associated protein-like 4	Eml4	12176000000	241	67.272	1266300	1468200	1904500	3411300	1955000	2145600	3009600	2869400	2857100	2372800	1158000	824260	2442200	4627200	3544700	4541100	3099600	4010100	2037900	4261100	6167400	6429600	2547800	3423800	36426000	43408000	30250000	24151000	2909700	4101200
472	A7M7S2;Q8VIJ8;Q8BZ59;Q8BXG6	A7M7S2;Q8VIJ8;Q8BZ59;Q8BXG6	Nitrogen permease regulator 3-like protein	Nprl3	358810000	27	6.6408	204980	278770	435210	441330	609010	477960	205660	206970	141170	236820	178870	230770	113620	68394	604730	546010	614910	834420	877550	1125100	1900200	1593700	593880	728640	0	0	0	40497	0	0
473	Q2NL41;A7MCW7;Q3U3N2;P83626	Q2NL41;A7MCW7;Q3U3N2;P83626	Tumor necrosis factor receptor superfamily member 26	Tnfrsf26	136670000	3	4.6715	0	0	0	0	0	0	0	0	0	0	0	0	0	0	0	0	0	0	0	0	0	0	0	0	4755600	5006400	0	0	0	0
474	Q4FJV3;A7UKX1;O88551	Q4FJV3;A7UKX1;O88551	Claudin;Claudin-1	Cldn1	157980000	16	4.9905	727070	597060	0	0	1311900	574860	1002400	516850	0	985580	376070	0	1347200	2209900	0	4628900	1048000	2245000	0	0	0	2176200	0	0	0	0	0	0	0	0
475	A7VJ98;Q9CQI3;Q80X87;D3YY93	A7VJ98;Q9CQI3;Q80X87	Glia maturation factor beta	Gmfb	59594000000	730	244.43	131640000	111890000	236870000	195230000	216520000	175140000	187500000	143160000	253990000	244190000	175910000	272120000	158210000	250040000	157360000	154200000	126490000	180900000	284620000	380600000	540120000	401050000	226880000	355720000	110470000	128360000	63467000	47506000	23060000	26180000
476	A7VJA4;Q9ERL7;D3Z2F6;D3YY16;Q3U6A4	A7VJA4;Q9ERL7;D3Z2F6;D3YY16	Glia maturation factor gamma	Gmfg	201670000	6	4.148	790780	64437	0	0	1221300	1842200	1066400	57466	443630	154440	1685100	0	0	0	0	0	0	0	459230	0	0	0	0	0	5255300	6667700	459480	0	0	0
477	Q3THE7;A7VL18;Q9JLJ2;Q3UDG0;Q3TMT4;Q3V1N7;Q3U367;Q3TG52;Q9CRH9	Q3THE7;A7VL18;Q9JLJ2;Q3UDG0;Q3TMT4;Q3V1N7;Q3U367;Q3TG52	4-trimethylaminobutyraldehyde dehydrogenase	Aldh9a1	43442000000	866	188.71	15641000	18184000	34380000	30376000	27651000	23055000	34805000	26209000	32181000	28753000	29077000	27903000	61238000	75199000	58500000	46536000	42177000	44146000	46196000	56598000	98341000	104620000	64191000	74306000	96497000	105810000	73650000	63154000	33107000	25534000
478	A7VMV2;Q99KP3;Q9D221	A7VMV2;Q99KP3	Lambda-crystallin homolog	Cryl1	11519000000	511	145.79	12502000	12763000	14674000	16204000	12698000	13185000	19094000	15552000	19908000	19299000	19495000	16533000	24305000	35920000	17619000	18588000	13481000	20188000	24832000	35041000	44110000	41030000	48586000	36536000	10927000	12725000	0	0	147690	0
479	A7YB12;Q91WK7;D6REF6;B7ZBY0	A7YB12;Q91WK7;D6REF6;B7ZBY0	Ankyrin repeat domain-containing protein 54	Ankrd54	132950000	4	4.4779	0	0	0	0	0	0	0	0	0	0	0	0	2068200	252120	0	0	0	0	0	0	0	0	0	0	1807400	2658000	0	262490	1153300	2025800
480	Q6LD55;A7YL62;P09813	Q6LD55;A7YL62;P09813	Apolipoprotein A-II;Proapolipoprotein A-II	Apoa2	55968000	2	2.2621	924010	1881200	0	0	0	0	4210700	2312000	0	0	0	0	0	0	0	0	0	0	0	0	0	0	0	0	0	0	0	0	0	0
481	A7YY80	A7YY80		Epb4.1l3	200840000	9	3.4577	0	0	0	0	0	0	0	0	0	0	0	0	0	0	0	0	0	0	586130	0	423050	0	0	0	0	0	840770	1049800	387990	501700
482	A8C1T7;Q91XD7	A8C1T7;Q91XD7	Cysteine-rich with EGF-like domain protein 1	Creld1	7473000000	184	213.63	1636600	2207400	3319400	3092600	4133700	2913600	3941500	3409400	3423300	3088200	3412300	3446600	9994700	17107000	9274500	12548000	8731300	8331100	5900000	15021000	15604000	18920000	10879000	16289000	2016800	6076900	67050000	63144000	0	0
483	A8C1U1;Q80XR4;Q545L1;Q3TXC6;Q3TVZ0;Q3THL4;Q3U364;Q9QY33	A8C1U1;Q80XR4;Q545L1;Q3TXC6;Q3TVZ0;Q3THL4;Q3U364;Q9QY33	Tetraspanin;Tetraspanin-3	Tspan3	71339000	7	4.2524	0	0	0	0	191280	0	0	0	0	0	0	0	1336200	1391300	1770200	1281800	1016800	939000	0	0	0	0	0	0	0	0	0	0	0	0
484	A8C756;A8C756-2;A8C756-4;A8C756-3;A8C756-5	A8C756	Thyroid adenoma-associated protein homolog	Thada	880620000	62	23.031	3079	0	0	0	7129.2	5421.4	0	0	0	14669	0	64750	28601	54715	39329	36865	0	31953	55000	79416	0	0	4606.2	0	1970000	1949200	1838100	1011700	432020	603400
485	A8DUK7;A8DUK4;A8DUQ5;A8DUM2;A8DUL2;A8DUL0;A8DUK2;A8DUP0;A8DUP7;A8DUK0;P02088;E9Q223;A8DUL5;A8DUP3;B1Q450;Q9QUN8;Q54AH9;Q549D9;D0U293;A8DV41;P02089;A8DV59	A8DUK7;A8DUK4;A8DUQ5;A8DUM2;A8DUL2;A8DUL0;A8DUK2;A8DUP0;A8DUP7;A8DUK0;P02088;E9Q223;A8DUL5;A8DUP3;B1Q450	Hemoglobin subunit beta-1	Hbbt1;Hbb-b1;Hbb-bs;HBB1	123320000000	1403	323.31	1243100000	1295300000	88611000	78881000	34581000	22998000	2911900000	2629300000	39543000	43435000	57434000	59587000	545340000	709100000	36749000	38075000	143900000	203520000	82536000	94542000	134340000	114520000	315500000	285800000	0	0	426270	46162	1103600	627000
486	A8DUN2;A8DUQ1;A8DUL7;A8DUP5;Q61650;Q61348	A8DUN2;A8DUQ1;A8DUL7;A8DUP5		Hbbt1	50493000	2	-2	0	0	0	0	0	0	0	0	0	0	0	0	0	0	0	0	0	0	0	0	0	0	0	1213900	2358000	1018400	0	0	0	0
487	A8DUV1;Q61287	A8DUV1;Q61287		Hbat1	23831000000	378	323.01	669810000	553610000	103630000	50621000	6911000	6441800	592050000	771480000	14619000	8789400	94808	2426100	0	0	4758800	5872900	26223000	34693000	23892000	24128000	37015000	40683000	0	572930	0	284750	0	0	226320	0
488	A8IP69;P61982	A8IP69;P61982	14-3-3 protein gamma;14-3-3 protein gamma, N-terminally processed	Ywhag	1256000000000	3710	323.31	1586300000	1573700000	2413400000	3422300000	2518500000	2222700000	2334000000	2565800000	2706800000	2705700000	2276900000	1472200000	1684600000	2642600000	2744300000	1455300000	2502000000	2879300000	3534700000	4623000000	5975700000	4547800000	3041700000	3160100000	1023300000	869350000	422330000	367190000	250630000	255330000
489	A8Y5J3;Q9CWS4;D6RH69	A8Y5J3;Q9CWS4	Integrator complex subunit 11	Cpsf3l	757920000	30	6.3761	22856	166470	145140	230090	114260	76075	58368	49874	129180	119570	0	0	28526	52191	82088	42554	0	0	76321	0	685340	119610	134550	428020	2920000	3720800	4027900	5590400	1029100	1605500
490	A8Y5N8;Q91WB4	A8Y5N8;Q91WB4	Pleckstrin homology domain-containing family F member 2	Plekhf2	181520000	10	5.6432	0	0	0	65031	0	0	181500	0	0	0	0	0	0	0	0	0	0	0	0	154920	900430	478950	486070	653600	5633900	3356800	548860	505530	0	0
491	A9CLV6;Q9QZI8;E9Q553;Q8C5F9;E9PY81	A9CLV6;Q9QZI8;E9Q553;Q8C5F9;E9PY81	Serine incorporator 1	Serinc1	6566700000	129	15.615	1421900	2134400	1001600	1291100	2870900	3495400	9508600	8558700	8167400	9362100	8258800	13627000	11381000	15715000	9066300	12342000	7293200	9712300	20116000	22737000	35209000	31391000	23738000	24380000	5963900	5920800	15298000	15247000	5410400	4996600
492	A9DA50;Q9D1T0;REV__CON__P19013	A9DA50;Q9D1T0	Leucine-rich repeat and immunoglobulin-like domain-containing nogo receptor-interacting protein 1	Lingo1	40953000000	951	274.5	23600000	23168000	32360000	37793000	29817000	33286000	27363000	64940000	26309000	37399000	24423000	26486000	61516000	103150000	88536000	67855000	59576000	81419000	64137000	67824000	87049000	112680000	61738000	73480000	2239800	397020	851570	983090	257200	441400
493	Q810R7;A9E3L2;Q9Z2I2;Q80YE1	Q810R7;A9E3L2;Q9Z2I2;Q80YE1	Peptidyl-prolyl cis-trans isomerase;Peptidyl-prolyl cis-trans isomerase FKBP1B	Fkbp1b	4376500000	107	17.993	15124000	19017000	45303000	53540000	47315000	26018000	19344000	20454000	35580000	47195000	31563000	36643000	61073000	53424000	67373000	93491000	44115000	55644000	78957000	99339000	156000000	121110000	138390000	92821000	0	0	0	0	0	0
494	A9UGK3;Q6VN19;REV__E0CYK3;REV__Q8BZG5-2;REV__E9PUL0;REV__Q8BZG5;REV__G3X8Q8	A9UGK3;Q6VN19	Ran-binding protein 10	Ranbp10	2379100000	61	58.495	875200	543560	461840	297490	2170200	1721700	745500	1656300	1485800	846660	2695900	1595400	3761300	1126600	2075800	2234800	3048400	4046400	2717600	632220	3801400	4097400	3299200	3078300	21894000	23199000	864630	2051700	1122400	980630
495	W0TGY1;Q9ME04;Q7JCY6;F1JVR2;A9UIX0;P03911;Q3UPP3;Q3UQ59	W0TGY1;Q9ME04;Q7JCY6;F1JVR2;A9UIX0;P03911;Q3UPP3	NADH-ubiquinone oxidoreductase chain 4	ND4;mt-Nd4;Mtnd4	33190000000	390	22.182	43240000	64607000	58373000	86650000	105990000	76683000	67127000	60315000	58226000	51645000	98476000	45639000	104500000	139930000	127150000	151300000	75480000	134210000	86941000	140850000	200550000	206370000	170720000	161300000	10784000	17384000	636820	468460	3825700	3712100
496	B0EVI6	B0EVI6		Cnnm1	202140000	16	2.9076	19428	0	0	0	116650	263110	165050	0	114140	209540	131740	111940	104710	300930	427790	320430	524060	228500	267770	253990	468890	713690	313720	263320	0	0	0	0	0	0
497	B0F2B4	B0F2B4	Neuroligin 4-like	Nlgn4l	3131300000	112	39.718	1234500	1286700	5842900	4646800	3833300	3340000	1779300	1381200	3775900	5238900	1923200	2452000	1898400	3699700	2801300	2712700	1822800	2060200	7900500	8629800	15829000	12278000	4131000	7103300	0	135730	136190	0	103410	0
498	B0FTY3;Q8R1N4;Q8R1N4-2;Q8R1N4-3;B1AS63;Q8R1N4-4	B0FTY3;Q8R1N4;Q8R1N4-2;Q8R1N4-3	NudC domain-containing protein 3	Nudcd3	9650400000	300	81.926	8994900	8430900	10676000	14365000	9256900	13996000	12704000	6898200	14694000	22259000	11856000	8632800	8978600	13074000	13260000	12889000	10349000	12669000	17544000	24031000	30772000	31758000	25937000	18172000	12359000	12289000	2606500	5271900	4692600	2685300
499	B0LAA9	B0LAA9	Phosphoglycerate kinase	Pgk1	5178200000	90	10.76	5548300	7171800	9077500	36251000	17539000	19419000	11836000	12111000	14776000	24953000	7551100	13654000	15044000	27027000	30841000	29286000	22954000	19181000	33620000	15432000	68390000	57635000	34652000	10675000	59584000	47101000	36367000	41788000	7582800	2696900
500	B0LAC8	B0LAC8		Atp6v1b2	370000000	15	2.1655	0	1017600	2153300	4366900	1840300	2249400	1793300	796790	0	0	965120	994670	0	0	0	0	1781600	1956400	2208000	0	6266900	6927700	1731600	4061800	0	0	0	0	0	0
501	B0QZH6;Q80Y50-2;Q80Y50;B0QZH4;Q80Y50-4;Q80Y50-3	B0QZH6;Q80Y50-2;Q80Y50;B0QZH4;Q80Y50-4;Q80Y50-3	Calmodulin-binding transcription activator 2	Camta2	532790000	24	6.5972	74899	31485	206600	154500	231520	251280	152250	48975	142220	359990	207620	253040	590570	364020	191660	367020	4990300	148620	242560	284970	52028	329120	220050	157370	0	0	0	0	0	0
502	B0QZL1	B0QZL1	Enolase	Eno1	19421000	1	-2	0	0	0	0	0	0	0	0	0	0	0	0	0	287040	814200	392710	0	0	0	0	0	0	0	0	0	0	0	0	0	0
503	Q8CHR4;O35619;B0QZN5;P63044	Q8CHR4;O35619;B0QZN5;P63044	Vesicle-associated membrane protein 2	Vamp2	665630000000	4864	323.31	3357800000	2811600000	5460000000	6689100000	4317500000	4937400000	4490700000	4306400000	4247600000	5741500000	2655200000	3915100000	4991000000	4086500000	3573500000	4277500000	3389100000	3882100000	6637000000	7751200000	13055000000	11257000000	8751100000	7836300000	99978000	125760000	161890000	200150000	69649000	51017000
504	H3BJY1;H3BJ78;H3BKF4;H3BIZ8;B0QZP8;O55101	H3BJY1;H3BJ78;H3BKF4;H3BIZ8;B0QZP8;O55101	Synaptogyrin-2	Syngr2;Gm20708	1344300000	21	9.779	1921100	2516600	0	0	4438900	3826900	5743400	4214100	0	0	6410800	3886500	0	4334800	0	0	4539500	3877200	0	0	0	0	2507000	7145900	111420000	48293000	112360000	87672000	25890000	7109100
505	B0QZW1;F2Z488	B0QZW1;F2Z488		Gria3	37645000000	1078	321.76	10017000	11902000	22832000	24772000	18969000	16890000	18301000	14963000	20173000	17115000	19154000	21803000	32612000	44648000	35234000	26634000	31693000	37569000	44522000	59999000	94938000	81775000	37872000	38078000	243640	480130	213550	538210	97452	224120
506	Q8BWQ2;Q8BVY4;Q8BU36;B0QZW5;B0QZW4	Q8BWQ2;Q8BVY4;Q8BU36;B0QZW5;B0QZW4		Supt3	37148000	7	4.2741	0	0	0	0	0	0	0	231340	0	0	0	0	0	0	0	0	0	0	0	0	0	0	0	0	0	0	0	0	988840	964990
507	B0R077;Q8CG95;B1AXS6;B1AXS8;B1AXS7;B1AXS5;Q9JLM4;Q32P02	B0R077;Q8CG95;B1AXS6;B1AXS8;B1AXS7;B1AXS5;Q9JLM4	Zinc finger MYM-type protein 3	Zmym3	1128900000	11	4.7821	0	0	0	0	0	0	0	0	0	0	0	0	0	776110	733970	391000	174610	723230	0	0	0	0	0	0	223900	644900	25931000	29309000	283160	223500
508	B0R091;P61022;B0R092	B0R091;P61022	Calcineurin B homologous protein 1	Chp1	9821100000	324	83.885	8914300	13512000	22822000	18661000	16811000	11599000	25175000	19944000	20111000	23649000	15783000	24180000	19067000	34341000	23231000	24124000	15543000	12501000	15866000	14786000	51200000	41123000	38706000	29467000	6468500	9398700	16088000	13370000	12209000	15170000
509	B0R0S4;Q8VCH5;A2AUF7;Q3U6R8;D6RGR6;D6RHN6	B0R0S4;Q8VCH5;A2AUF7;Q3U6R8	Rab9 effector protein with kelch motifs	Rabepk	1547300000	104	46.214	1402500	1334200	4277100	4954100	2026400	1713800	2613300	2997100	2457100	2889200	562950	1307300	3283700	4232000	3193600	4691600	4132400	3356300	2250600	4865400	6044600	5388400	2901500	377390	6332700	4691600	2799900	1529100	1249800	1159400
510	B0R0Y8	B0R0Y8		Sh3kbp1	137000000	3	3.69	0	1251200	1134800	93698	321080	378830	473180	405560	0	0	0	0	239230	379160	0	0	0	367170	0	0	3679200	0	0	2693400	0	0	0	0	0	0
511	B0V2N1-6;B0V2N1-2;B0V2N1;Q3UNN3	B0V2N1-6;B0V2N1-2;B0V2N1;Q3UNN3	Receptor-type tyrosine-protein phosphatase S	Ptprs	127230000	3	-2	41273	30408	85281	117790	0	66897	52049	50349	57197	0	21389	0	0	0	0	0	0	0	120130	102060	258720	190270	0	78471	0	0	0	0	0	0
512	B0V2N1-4;B0V2N1-3;B0V2N1-5;Q3TP78;Q3TQ52;Q63847;Q64494	B0V2N1-4;B0V2N1-3	Receptor-type tyrosine-protein phosphatase S	Ptprs	54881000000	1792	323.31	15729000	16029000	18951000	23505000	18556000	18671000	23111000	21036000	24082000	23242000	15699000	18873000	28460000	35301000	28548000	29080000	17844000	24071000	40631000	46900000	62801000	68719000	44236000	43140000	154100	2797400	360510	612640	1111600	492830
513	B0V2Q7;Q3UN02;B0V2Q9	B0V2Q7;Q3UN02	Lysocardiolipin acyltransferase 1	Lclat1	5582000000	94	39.536	3170000	3968900	10274000	10794000	4607600	6589900	1163000	13953000	13439000	12590000	1409500	2336300	5275300	10418000	4447000	3969500	1854100	401700	1916200	23978000	9332800	54070000	3360500	4204700	2791300	3909100	28060000	34075000	8358800	9073600
514	B1APT1;B1APT2;Q9CZJ0;B1AX06;E9PYE1;E9Q0C0;E9PWC1	B1APT1;B1APT2;Q9CZJ0	Metallophosphoesterase MPPED2	Mpped2	453950000	12	4.1855	1158000	1754200	759660	4029100	2713500	1519400	0	1022400	0	0	0	0	1436800	5440600	3413200	1721500	1279500	1041200	2033600	0	0	0	0	940680	0	0	0	0	0	0
515	B1APX2;Q69ZV3;Q3UE31	B1APX2;Q69ZV3;Q3UE31	Uncharacterized protein KIAA0930 homolog	5031439G07Rik;mKIAA0930	1951500000	86	20.402	1326100	1591900	2233500	1624000	1761600	2082900	958360	1752100	1320300	2057600	821650	1299600	1519500	5167200	3436800	4131600	1593100	2331900	1864300	2453700	5199000	3661700	2828300	3787900	3763400	3825800	1659500	480500	463360	295000
516	Q3V299;B1AQD9;Q9Z2R6;B1AQD7	Q3V299;B1AQD9;Q9Z2R6;B1AQD7	Protein unc-119 homolog A	Unc119	486590000	25	7.2588	224670	0	0	506220	834890	385590	873650	394450	288600	680360	388490	377110	1200500	0	445470	172300	626670	508830	1277300	0	1491500	1180900	3198000	2067600	3160300	7768800	240730	0	329740	0
517	B1AQJ2;B0QZF8;Q8BV95;Q3TMY1;Q8BMX4	B1AQJ2;B0QZF8	Ubiquitin carboxyl-terminal hydrolase 36	Usp36	2727000000	59	31.991	164150	188490	35464	3078800	12676	0	839910	1305600	1078300	658150	557650	460900	76984	0	53894	0	0	0	0	147690	6147400	3720300	1369100	1533100	3108100	5077500	955860	1764600	3873300	5109700
518	B1AQX6;B1AQX7;Q9QWI6-3;B1AQX8	B1AQX6;B1AQX7;Q9QWI6-3		Srcin1	1753500000	138	6.2155	320730	336650	297690	495470	445280	777250	458760	779110	319640	310780	561230	581250	885910	1591900	1231600	1097200	1312800	1490800	1122300	1741900	1538900	1993400	675530	659450	41720	0	0	59465	0	0
519	B1AQX9	B1AQX9		Srcin1	254490000000	4038	323.31	46771000	64646000	105900000	111640000	85149000	83948000	80647000	74888000	77898000	73646000	80623000	76134000	135800000	181320000	127670000	152140000	107790000	134920000	165020000	196940000	297680000	277670000	171250000	183270000	2056500	2109900	1921300	1836900	301180	1975800
520	B1AQY2;Q69ZH9;F8VQ11;D6RDB5;Q69ZH9-2	B1AQY2;Q69ZH9;F8VQ11;D6RDB5	Rho GTPase-activating protein 23	Arhgap23	11822000000	377	133.71	1829500	3166100	5146200	5413100	3964400	4037400	4620000	2876600	5237700	3207500	2738600	2863400	4944500	5686600	10134000	5466500	4495300	4923300	6656400	9165300	5830500	8307300	7151500	4714800	0	266250	215780	60129	23318	0
521	B7ZC46;B1AQY9;Q8CHH9;Q8CHH9-2;E0CYM4	B7ZC46;B1AQY9;Q8CHH9;Q8CHH9-2	Septin-8	42986	134720000	8	-2	19098	12947	0	0	204420	198170	244940	189430	0	0	219380	0	369750	1235800	441100	454750	389230	646120	0	206360	0	0	257270	299940	0	0	0	0	0	0
522	B1AQZ0	B1AQZ0		42986	148200000000	2182	323.31	86930000	97121000	201250000	202380000	135800000	132220000	145930000	137010000	155150000	180230000	146110000	140400000	235470000	260060000	226920000	257440000	170850000	198350000	282780000	338080000	556700000	538060000	340710000	334850000	33715000	32436000	49306000	49437000	18754000	15416000
523	Q3TET1;Q3UI47;B1AQZ2;P28741;Q80UK1;Q3TSP1;Q3TTS7;Q8CGJ1;B1AQZ5;F6V6Z9;Q2A657	Q3TET1;Q3UI47;B1AQZ2;P28741;Q80UK1;Q3TSP1;Q3TTS7;Q8CGJ1	Kinesin-like protein;Kinesin-like protein KIF3A	Kif3a	11509000000	300	111.81	4946400	6936200	13299000	11309000	8603500	9614300	7281900	7986300	8019600	8508200	4632600	8230600	9535800	11765000	11462000	12858000	9436200	6111700	12160000	13185000	19147000	22247000	13253000	13256000	4036400	2407300	2890700	3506600	582620	448230
524	Q3UPK1;Q8VHB4;B1AR09;B1AR10	Q3UPK1;Q8VHB4;B1AR09;B1AR10		Mllt6	76410000	4	6.1681	198470	59749	0	0	0	125000	0	0	0	0	0	0	0	0	260720	101940	107630	228940	0	152740	0	0	0	0	1040100	663540	0	0	0	0
525	Z4YKM2;B2RWE3;B3DFI8;B1AR13	Z4YKM2;B2RWE3;B3DFI8;B1AR13	CDGSH iron-sulfur domain-containing protein 3, mitochondrial	Cisd3	3359400000	71	13.189	824880	3122000	7694300	7074100	4436400	5959500	6931300	5285700	4462100	4321200	1697600	2523000	12548000	17163000	10713000	5356900	6030700	6525600	3841200	2941600	15518000	31205000	7172700	12772000	21001000	12683000	40932000	36302000	0	8362300
526	F7C528;E9Q614;B1AR17;F6V4V3;Q8K0T3;Q8BR71;Q9CUI4	F7C528;E9Q614;B1AR17		Chd3	1741500000	48	13.558	1143200	723350	197020	241040	272300	187650	536300	424250	541050	496060	448130	717980	265810	662370	256330	318410	226620	374670	525660	455430	1330800	1228100	1233000	3769700	136090	263700	122330	173610	373110	309460
527	B1AR50;Q9DCD6	B1AR50;Q9DCD6	Gamma-aminobutyric acid receptor-associated protein	Gabarap	1264100000	26	2.6523	0	692270	4615300	3419200	2569000	564240	0	2187500	4894200	3697100	196350	6316700	9576300	1510000	6550900	1977900	5599100	7958200	1176200	0	1240500	0	11229000	9606900	23703000	5524400	34672000	8539100	0	0
528	B1ARD6;Q7TME9;Q8CB82;Q80VG8;Q7TME8;Q8C7F7;Q7TMF0;Q3UBN9;Q7TMF1;B1ARD8;F6RTS1;Q8R3R7;E9Q0R4	B1ARD6;Q7TME9;Q8CB82;Q80VG8;Q7TME8;Q8C7F7		Slfn9	4355000000	181	75.711	768160	889280	1185000	1198200	1083000	821240	671370	1050800	1122200	1047200	856330	784420	314290	65584	1127300	287160	1207000	262030	831050	33128	1987900	1428000	921770	1691600	5752900	3876100	7451900	6825100	15810000	13735000
529	B1ART1;B1ART2;V9GX23;Q6A066;F6XI52	B1ART1;B1ART2;V9GX23		Vps13d	3704900000	163	50.955	254820	307970	234720	484720	439010	522580	495020	530110	240010	363590	574010	302540	753720	602810	618150	627790	393030	498890	457580	566420	1410400	1318400	1079100	953720	7267.8	117910	64048	19164	29530	37841
530	B1ARU4;E9PVY8;Q9QXZ0;Q9QXZ0-2;E9QNP1;Q9QXZ0-4;F6SHS0;Q8C221	B1ARU4;E9PVY8;Q9QXZ0;Q9QXZ0-2;E9QNP1;Q9QXZ0-4	Microtubule-actin cross-linking factor 1	Macf1	177190000000	5591	323.31	5661300	6101900	12752000	14935000	8490400	8110300	8113300	7445300	10421000	10619000	6820400	7724900	15714000	15047000	12856000	14186000	10617000	13574000	14502000	21513000	38856000	31479000	21314000	19711000	6910600	8487500	7187100	7626000	3438000	3594700
531	B1AS06;Q3TY61;Q6PFD5	B1AS06;Q3TY61;Q6PFD5	Disks large-associated protein 3	Dlgap3	34581000000	871	323.31	7883900	11063000	28826000	28262000	16341000	14237000	12973000	13060000	12863000	15172000	19227000	16422000	26974000	41138000	27073000	27224000	17689000	22674000	31836000	36016000	70046000	64124000	33113000	31775000	520140	1709400	218760	167130	41551	85446
532	B1AS29	B1AS29	Glutamate receptor ionotropic, kainate 3	Grik3	1158000000	42	15.633	274620	573510	1118900	1392200	241140	164370	667580	553490	55167	332960	96787	259410	534110	424380	204350	296700	225250	268180	639460	80367	4528600	4332000	1401100	1747200	0	0	106410	159740	0	0
533	B1AS37;Q9D032-2;Q9D032;B1AS34;Q8R051;Q8BYA8;Q8BMY2;Q3U5B9	B1AS37;Q9D032-2;Q9D032;B1AS34	Single-stranded DNA-binding protein 3	Ssbp3	1315000000	25	5.656	0	92301	0	247780	2995000	0	3938100	2581700	2270400	968890	0	0	0	1888000	1017300	1452200	1010800	3259200	14516000	10959000	4451000	22662000	26684000	26539000	0	0	350820	0	1025100	2590400
534	B1AS67;Q66T02-2;Q66T02	B1AS67;Q66T02-2;Q66T02	Pleckstrin homology domain-containing family G member 5	Plekhg5	10691000000	113	32.416	956120	478630	1165900	573450	1264300	1390000	1336000	1009700	845120	1407500	1049300	734540	2467700	4726800	1254000	1886200	1032900	1322100	1109300	1109900	1726500	1130400	1659800	154710000	221170	203940	366840	130820	160030	136420
535	B1ASD1;P17012;Q3URA1;B7ZN32	B1ASD1;P17012;Q3URA1;B7ZN32	Zinc finger X-chromosomal protein	Zfx	398830000	16	9.9893	0	0	0	0	0	0	0	0	0	0	0	0	147690	0	0	30747	0	0	0	97538	0	0	0	19382	787780	739380	2562900	4523400	614350	3342400
536	Q9D186;Q3KNM9;B1ASQ2;Q9DCZ4	Q9D186;Q3KNM9;B1ASQ2;Q9DCZ4	Apolipoprotein O	Apoo	46577000000	943	311.33	98231000	99933000	124990000	138700000	138840000	131630000	89336000	60388000	115190000	116140000	133830000	148900000	221660000	173780000	158170000	131230000	116010000	119720000	219400000	232140000	464190000	363950000	319170000	335700000	45985000	32518000	154410000	139100000	20606000	13847000
537	B1ASU0;P59823;Q0VDP7	B1ASU0;P59823	Interleukin-1 receptor accessory protein-like 1	Il1rapl1	2951400000	108	35.332	575990	644200	1820200	2072400	1036100	778770	3693100	3451800	724960	4655900	141610	784630	1871400	6755800	3805800	3408700	3170000	2769800	1746700	2468000	9060600	7856100	4515800	2090900	104430	83349	48984	0	119780	15389
538	B1ASU9;O55047;B7ZC85;O55047-2;Q6NZC4;P70320;O55047-3;B7ZC84;D6RHM1;F6XSD0;Q3TTG3	B1ASU9;O55047;B7ZC85;O55047-2;Q6NZC4;P70320;O55047-3	Serine/threonine-protein kinase tousled-like 2	Tlk2	258100000	16	7.8533	58524	71618	37979	0	0	0	44614	0	70012	0	0	40183	16226	0	0	0	0	157100	30522	66306	0	0	81223	0	908800	407390	852310	1138600	1240800	643770
539	B1ASY9;Q571K4	B1ASY9;Q571K4	TGF-beta-activated kinase 1 and MAP3K7-binding protein 3	Tab3	240260000	17	3.7743	31009	57678	120160	172160	108670	119000	0	116770	200080	184750	226550	14475	153470	467150	618860	199220	700580	156270	523110	273760	313790	1111500	615180	592220	0	95858	0	0	0	108230
540	B1AT36	B1AT36		Psmd12	319830000	3	-2	182750	210980	903890	1252800	101670	0	328990	239060	461400	539940	0	0	0	0	0	0	0	0	0	1577600	2018700	0	1185500	688620	0	0	0	0	0	0
541	B1AT82;Q9D0M1;Q8BK29;B1AT83;B1AT84	B1AT82;Q9D0M1;Q8BK29	Phosphoribosyl pyrophosphate synthase-associated protein 1	Prpsap1	12509000000	597	161.2	4670300	5227400	10601000	8104500	10732000	9935700	10055000	10694000	8840800	9036400	9282400	9960700	18794000	12486000	14758000	16456000	11182000	19705000	17325000	23282000	35148000	29574000	22431000	17840000	32869000	34065000	19146000	21620000	14975000	12333000
542	B1ATD2;Q60787;Q3U5Y3;Q8CAS1;B1ATD1	B1ATD2;Q60787;Q3U5Y3;Q8CAS1;B1ATD1	Lymphocyte cytosolic protein 2	Lcp2	535880000	19	18.256	0	0	0	566830	0	0	0	0	802880	729620	0	163290	840570	0	48309	0	18111	133240	338180	0	0	0	121670	0	6991300	7664500	475520	0	21112	223390
543	Q66I45;B1ATD5;B1ATD4;R4GML8;Q8K296;M0QW74;Q8K296-2;Q8R0N4;Q9CVQ1;Q80U24	Q66I45;B1ATD5;B1ATD4;R4GML8;Q8K296;M0QW74;Q8K296-2	Myotubularin-related protein 3	Mtmr3	1288000000	52	27.223	29510	73763	611600	678690	249970	250270	277350	302550	113230	75949	77628	94262	444340	988100	727230	1076600	731950	185190	522610	943760	718460	584980	206790	639310	2565200	2530400	1034400	1342300	200650	122440
544	Q8C3C9;B1AV77;B1ATI0;P47740;Q3U7B5;Q8BQ93;Q99PH3;Q99PH4;Q8C5J1	Q8C3C9;B1AV77;B1ATI0;P47740;Q3U7B5;Q8BQ93;Q99PH3;Q99PH4;Q8C5J1	Aldehyde dehydrogenase;Fatty aldehyde dehydrogenase	Aldh3a2	19188000000	595	78.707	11424000	11254000	26932000	31303000	17657000	19655000	17918000	20000000	21945000	25723000	16469000	19031000	24863000	44816000	25814000	17560000	12807000	16847000	30830000	34556000	76126000	59936000	49092000	44019000	17265000	29368000	59147000	66449000	11735000	11644000
545	B1ATI9;Q3U432;Q0VBR8;Q60780;Q3U8N2;Q6A075;Q60780-2	B1ATI9;Q3U432;Q0VBR8;Q60780;Q3U8N2;Q6A075;Q60780-2	Growth arrest-specific protein 7	Gas7	22789000000	484	272.35	16233000	21835000	35863000	34332000	20175000	21325000	21096000	15650000	19622000	21288000	14105000	14838000	50030000	51730000	57425000	54504000	40252000	51867000	42342000	51799000	82140000	79159000	37045000	33676000	6605500	5878100	28253000	20102000	267200	118150
546	B1ATS4;Q8R0X5;Q3U1K2;Q64518-2;Q8C213;B1ATS5;E9Q559;Q64518-3;Q64518;Q3U6T4	B1ATS4;Q8R0X5;Q3U1K2;Q64518-2;Q8C213;B1ATS5;E9Q559;Q64518-3;Q64518	Calcium-transporting ATPase;Sarcoplasmic/endoplasmic reticulum calcium ATPase 3	Atp2a3	296440000	3	-2	0	321150	789560	642240	368650	254650	427340	325970	296610	481020	467040	0	0	0	0	0	0	0	168180	268760	265900	0	485340	160370	0	0	118450	208650	0	0
547	Q3V165;B1ATV6;B1ATV5;Q8K2G4-2;Q8K2G4;E9Q0R0;B1ATV4	Q3V165;B1ATV6;B1ATV5;Q8K2G4-2;Q8K2G4;E9Q0R0;B1ATV4	Bardet-Biedl syndrome 7 protein homolog	Bbs7	260800000	6	2.9173	0	0	38663	14307	49314	0	77780	293240	0	0	6737.1	43973	0	118960	0	0	0	0	170220	3535300	628220	539650	311480	237280	0	0	0	0	0	0
548	B1ATZ0;B1ATZ1;Q3TLL4;Q3UMA3;Q99LI8;B1ATY9;F6VV02	B1ATZ0;B1ATZ1;Q3TLL4;Q3UMA3;Q99LI8;B1ATY9	Hepatocyte growth factor-regulated tyrosine kinase substrate	Hgs	33468000000	606	187.98	12001000	11049000	30724000	26389000	17287000	16815000	21147000	19206000	19573000	25317000	17015000	17956000	17368000	35856000	22190000	27756000	21360000	40949000	38333000	42927000	55415000	73237000	49646000	43065000	23214000	38271000	21864000	17133000	5488200	7739600
549	B1AU25;Q9Z0X1;Q2QKE3;Q1L6K5	B1AU25;Q9Z0X1	Apoptosis-inducing factor 1, mitochondrial	Aifm1	84206000000	1614	323.31	31556000	32867000	61301000	60202000	41369000	37490000	33054000	30604000	40357000	45837000	30139000	42028000	76796000	77341000	66554000	60278000	52487000	56643000	84069000	105170000	167680000	127190000	82730000	96826000	205390000	260950000	202240000	199950000	67054000	75556000
550	B1AU60;B1AXA6;Q925Q8-3;Q925Q8-2;Q925Q8	B1AU60;B1AXA6;Q925Q8-3;Q925Q8-2;Q925Q8	Dachshund homolog 2	Dach2	10820000000	9	-2	3684000	1716800	805120	2146800	1952400	1986000	4043600	2046000	819930	1222100	381230	0	2872900	3353300	4892400	4704400	1229500	0	4892800	5617900	114680000	159040000	133570000	5796300	0	0	0	214780000	0	0
551	B1AU74;Q9CWP6;Q9CWP6-3;Q3U0U1;Q9CWP6-4	B1AU74;Q9CWP6;Q9CWP6-3	Motile sperm domain-containing protein 2	Mospd2	3684700000	182	84.232	32502	0	416380	436740	189670	97638	0	377210	509950	247240	195580	1057100	430190	861170	1085700	910450	416490	283750	1646700	2417100	3473000	1683000	1700200	316060	10670000	13141000	14525000	11563000	22839000	23625000
552	B1AUE5	B1AUE5	Peroxisome biogenesis factor 10	Pex10	143380000	7	4.1903	0	0	1048700	0	0	86739	0	0	0	0	0	78525	0	49411	0	172090	0	239540	0	0	0	0	0	0	1348100	2148300	789350	0	1192500	1280700
553	B1AUN2;B1AUN3;Q3UKV0;A4FUS0;A0AUM9;Q3T9T4	B1AUN2;B1AUN3;Q3UKV0;A4FUS0;A0AUM9		Eif2b3	6298100000	236	83.929	2282600	3317000	3017500	2414500	2833400	2143800	3250000	2855200	3399600	5356700	3189200	1706900	6488200	11114000	5702100	9232100	4797100	5806200	5032100	8682700	12824000	12113000	5803700	8186200	23134000	26341000	6658300	10106000	10066000	9320600
554	G8JL47;B1AUR6;B1AUR6-2;Q8R3F6;Q3TPX2;G5E925;G3UXR9	G8JL47;B1AUR6;B1AUR6-2;Q8R3F6	Protein MMS22-like	Mms22l	79109000	4	6.8027	0	50717	0	0	0	0	0	0	0	0	0	0	0	0	0	0	22033	0	0	0	0	0	0	0	198870	188540	119610	112230	343020	220680
555	B1AUY7;Q540H0;Q9QY36;B1AUY8;Q684Q8	B1AUY7;Q540H0;Q9QY36;B1AUY8;Q684Q8	N-alpha-acetyltransferase 10	Naa10	6860000000	165	76.324	5294100	12990000	8178800	4348200	3084000	4384500	11587000	2227600	9716000	7369600	2778300	2053000	4181400	5312900	4922300	6184400	2350300	2463000	4018200	586010	10354000	6870300	7751600	7651900	70393000	90245000	32576000	32188000	34148000	32541000
556	B1AUZ1	B1AUZ1		Naa10	488020000	4	-2	0	0	398960	0	0	0	0	0	755520	0	0	14846000	0	0	1821500	0	864120	0	0	0	0	0	10472000	0	0	1391800	0	0	1984700	0
557	B1AV66;Q8BR70	B1AV66;Q8BR70	Protein YIPF;Protein YIPF6	Yipf6	963560000	15	9.3404	1363400	843120	613410	0	1091700	0	0	1556200	2126800	1025200	2499800	0	8606200	0	6685200	9178100	4047300	2076100	0	5252400	7367800	3376300	0	2542700	4141300	5786300	9133700	8166000	0	117250
558	B1AVB1;Q99MW4;B1AVB2;Q8BYC8;B1AVB4;E9Q796;B1AVB5;B1AVB3;I6L9E4	B1AVB1;Q99MW4;B1AVB2;Q8BYC8;B1AVB4;E9Q796;B1AVB5;B1AVB3;I6L9E4		Scml2	241510000	9	3.2526	0	0	0	0	0	184020	0	0	0	177930	0	0	0	0	0	0	0	0	0	1633300	0	0	0	14785	367100	272900	300350	0	1196000	1342600
559	Q3U4G8;B1AVH4;Q8C0P5;B1AVH5;Q3U8R5;Q8R0L6;Q8BLN0;Q6NVB7	Q3U4G8;B1AVH4;Q8C0P5;B1AVH5;Q3U8R5;Q8R0L6;Q8BLN0	Coronin;Coronin-2A	Coro2a	9749800000	286	48.675	2986400	3979700	20457000	19127000	3665500	5902100	7577200	5457800	12622000	9726500	3700100	3924100	11975000	10858000	16693000	13275000	6454600	9860500	14105000	11500000	20081000	34390000	12927000	18503000	6076500	7159500	791810	1343200	0	328150
560	Q8CAB3;B1AVY2;P26049	Q8CAB3;B1AVY2;P26049	Gamma-aminobutyric acid receptor subunit alpha-3	Gabra3	2082000000	61	23.991	922220	462680	805640	2532000	511190	1365800	189350	107630	349620	520930	472890	494660	3089300	2948500	615080	2862000	2222900	2989300	1164600	7917200	14527000	9653700	2562000	3502200	395780	971660	588740	316270	0	0
561	B1AVZ0	B1AVZ0	Uracil phosphoribosyltransferase homolog	Uprt	1877300000	83	16.941	1169900	2827500	1630900	1786900	950480	825550	2731500	3712200	2901600	1429900	440220	1580800	2417300	4854400	2565600	2636100	1365400	1208700	2549700	4572100	8732800	4218300	5732800	4120600	7091000	5786000	10642000	8915400	2618700	2278600
562	B1AW21;Q9Z2C5;Q3TLK7;Q9D4L1;Q8CD00;Q3UDN6;Q8CCE6	B1AW21;Q9Z2C5;Q3TLK7;Q9D4L1;Q8CD00	Myotubularin	Mtm1	706400000	46	17.272	59207	118700	97458	0	165480	238480	42557	28218	153810	48360	0	31790	887020	451410	323950	722840	534310	706580	0	36688	0	134020	640480	281740	4620000	5819700	517000	1078600	182360	192070
563	B1AW58;Q8BW96;Q8BW96-3	B1AW58;Q8BW96;Q8BW96-3	Calcium/calmodulin-dependent protein kinase type 1D	Camk1d	1640200000	91	23.185	1857900	1817400	3807000	4145400	2496900	1666300	1835800	2307400	1622300	2082500	1253400	1355300	3810400	6237500	5299800	4614200	2516400	5740900	3696400	2780300	5277800	4302300	3040000	2941300	877340	462570	0	0	0	259550
564	B1AWB9;O88207;A3KGE7	B1AWB9;O88207	Collagen alpha-1(V) chain	Col5a1	6614100000	265	323.31	12755	165670	0	0	18481	0	17868	49233	0	0	118790	0	0	187930	45720	0	180910	0	102200	526870	0	448380	0	2259000	130860	102150	692680	557990	28942000	33627000
565	B1AWE0;Q6PFA2;Q3THU7	B1AWE0;Q6PFA2;Q3THU7		Clta	111630000000	554	323.31	221220000	314500000	463070000	326170000	353610000	352500000	294250000	277270000	283130000	236420000	332740000	396500000	301320000	446830000	574640000	448200000	346820000	398740000	490460000	805080000	713630000	643440000	468890000	418330000	204070000	223830000	254410000	227690000	181490000	163880000
566	B1AWL2;A2SW42;B1AWL4;B1AWL5;Q8CD61;Q69ZA0;Q4FZD0	B1AWL2;A2SW42;B1AWL4;B1AWL5		Zfp462	7330900000	35	6.8977	57896	439620	146410	1661100	2478000	61164	0	26727	0	60595	1975600	2511600	103300	13829	1882000	4883700	3968800	1385400	7021600	12012000	7263000	187100	1651300	1351000	2799700	3452800	1513100	1278300	421470	483570
567	B1AWN6;Q62242;Q8CCS4;Q8CAJ8;Q68V27;F6U9Y2;F7AMU5;A9JQD3;Q8C274	B1AWN6	Sodium channel protein	Scn2a1	71334000000	1878	323.31	17232000	19429000	33597000	40850000	25275000	27815000	25366000	23285000	29238000	35006000	24773000	28075000	44416000	64759000	44346000	51122000	30035000	41264000	45211000	59847000	110940000	103670000	57946000	60714000	1459000	1514700	513550	623180	356240	350300
568	Q8C943;B1AWV9;Q5DTL9-2;J7K287;G3F8Y7;G3F8Y9	Q8C943;B1AWV9;Q5DTL9-2;J7K287;G3F8Y7;G3F8Y9	Anion exchange protein;Sodium-driven chloride bicarbonate exchanger	Slc4a10	919830000	4	-2	0	268530	558910	498470	0	0	30677	849740	0	83091	436940	0	1283200	344960	767110	0	937500	1015200	1877100	2066000	3789700	1670800	133570	2160600	0	0	0	0	0	0
569	B1AX58	B1AX58		Pls3	58911000000	1435	323.31	23220000	18642000	33494000	34442000	30132000	31129000	26856000	26329000	34310000	28900000	26373000	21917000	54248000	53065000	41097000	43062000	30522000	36531000	50956000	49339000	65475000	73810000	54945000	56423000	21533000	23930000	178320000	189270000	38659000	39915000
570	B1AX98;Q505F5;E9PV22;F6YT33;F6Z4L9	B1AX98;Q505F5;E9PV22	Leucine-rich repeat-containing protein 47	Lrrc47	28652000000	915	280.98	8967400	10626000	15575000	18042000	13713000	17345000	15743000	14799000	13488000	15383000	14500000	13410000	26105000	28417000	20025000	24954000	18556000	18741000	26257000	31690000	54622000	44021000	30785000	27850000	61306000	68795000	46510000	40338000	7091300	6336200
571	Q8BT77;B1AXC8;Q8K2Q5;Q3TFT3;B1AXC7;B1AXC5	Q8BT77;B1AXC8;Q8K2Q5;Q3TFT3;B1AXC7;B1AXC5	Coiled-coil-helix-coiled-coil-helix domain-containing protein 7	Chchd7	623660000	26	7.9782	648770	748690	2136400	2014500	2159600	1764300	1716200	940380	1255400	1624000	2118300	2110100	5141800	6071300	5433700	5194400	2993100	8363700	5362100	4924200	9535900	10272000	3494500	3989100	4020000	0	4133800	1492600	1073700	3211400
572	B1AXI2;B1AXI4;B1AXI6;Q3UTH8-2;Q3UTH8-4;Q3UTH8;S4R1K5;Q3UTH8-3;S4R1A7;S4R1J2	B1AXI2;B1AXI4;B1AXI6;Q3UTH8-2;Q3UTH8-4;Q3UTH8;S4R1K5;Q3UTH8-3	Rho guanine nucleotide exchange factor 9	Arhgef9	8057200000	297	29.409	6898200	7418100	12397000	14146000	12390000	12286000	8191100	9458600	14060000	15005000	6913500	12160000	13224000	19442000	11551000	12536000	7191300	10511000	8852500	18848000	33934000	26686000	21486000	19098000	258670	0	571420	156010	44879	0
573	B1AXI9;J3QMP9;Q62036	B1AXI9;J3QMP9;Q62036	Centrosomal protein of 131 kDa	Cep131	294150000	20	8.6658	0	28971	0	14092	0	0	0	0	0	19256	4830.2	0	0	0	0	0	0	0	0	35000	0	0	35973	0	448920	370660	1007300	1442800	389030	288430
574	B1AXP6;B1AXP6-2;B1AXP6-3;B1AXP6-4	B1AXP6;B1AXP6-2;B1AXP6-3;B1AXP6-4	Mitochondrial import receptor subunit TOM5 homolog	Tomm5	8341700000	93	12.773	14423000	17299000	54941000	26163000	15029000	46457000	39828000	31864000	62373000	20391000	26645000	46990000	26754000	25885000	64512000	42530000	10494000	1617700	68221000	91602000	83201000	66062000	63560000	95674000	114860000	128050000	188150000	146780000	12554000	35422000
575	B1AXV0;Q8BVG0;F6Q3S1	B1AXV0;Q8BVG0	DOMON domain-containing protein FRRS1L	Frrs1l	13179000000	275	203.7	17255000	22286000	14746000	19449000	33422000	20612000	20066000	23927000	19765000	23480000	28407000	24174000	36042000	55009000	61629000	69728000	40100000	48628000	43062000	70348000	36074000	26090000	37856000	31348000	0	0	0	0	104090	80197
576	B1AXY5;Q3U478;P15535;Q05CE5;Q3TJS1;P15535-2	B1AXY5;Q3U478;P15535;Q05CE5;Q3TJS1;P15535-2	Beta-1,4-galactosyltransferase 1;Lactose synthase A protein;N-acetyllactosamine synthase;Beta-N-acetylglucosaminylglycopeptide beta-1,4-galactosyltransferase;Beta-N-acetylglucosaminyl-glycolipid beta-1,4-galactosyltransferase;Processed beta-1,4-galactosyltransferase 1	B4galt1	117810000	5	16.361	0	0	0	0	0	0	0	0	0	0	0	110540	0	0	0	0	179350	0	151450	0	0	387390	0	0	2188600	2146900	296000	847440	119710	117930
577	B1AXZ4;B1AXZ5;B1AXZ6;B1AXZ3	B1AXZ4;B1AXZ5;B1AXZ6	ELAV-like protein	Elavl2	20162000000	494	135.36	14028000	17049000	29682000	34348000	26058000	26383000	18009000	21108000	27389000	25939000	23524000	24017000	61791000	83839000	39814000	32094000	25648000	30630000	72058000	44868000	79554000	100430000	72904000	69642000	1477100	3949400	0	371450	454290	1013400
578	B1AY10;B1AY10-2;B1AY10-3	B1AY10;B1AY10-2;B1AY10-3	Transcriptional repressor NF-X1	Nfx1	282510000	29	9.6094	0	0	101780	0	0	31507	0	0	24670	0	0	0	201640	38711	119270	141400	0	225040	0	0	0	0	0	40971	992120	893200	272200	434010	328020	310070
579	E9PV45;B1AY13;B1AY13-2	E9PV45;B1AY13	Ubiquitin carboxyl-terminal hydrolase;Ubiquitin carboxyl-terminal hydrolase 24	Usp24	9245500000	533	116.86	764630	987330	1263200	1566800	1143600	883690	1610400	1723500	1240500	1238700	1481500	1440000	1875400	2613100	2081500	1970100	1379700	1681500	3230800	3102600	5583500	4266600	3388300	3913400	2578000	3462100	1930500	1853500	682490	699480
580	B1AYC9;Q8R5A3	B1AYC9;Q8R5A3	Amyloid beta A4 precursor protein-binding family B member 1-interacting protein	Apbb1ip	2816700000	68	63.748	66801	107180	456570	94227	0	19757	130960	0	42874	58175	0	94771	36440	0	149760	75278	95038	122790	416870	469160	0	0	324920	728840	40104000	42313000	4944100	4061400	2609200	3075000
581	Q9D2L4;B1AYG7;B1AYG6;Q9Z0T9	Q9D2L4;B1AYG7;B1AYG6;Q9Z0T9	Integrin beta;Integrin beta-6	Itgb6	5446000000	52	2.0607	674810	859380	1991000	2385100	1101600	1327100	2130200	790120	983970	1723600	664520	1678400	2201900	1776600	489140	1973900	1117900	1547100	5541000	1899800	5050000	6266600	3870700	2811100	12364000	13591000	95714000	79357000	17689000	17063000
582	B1AYU7;Q8C5N3-2;Q8C5N3;B1AYU4;Q6ZPL7;A2AK44;A2AK42;Q3TLI8;Q5FWA5;Q499E2;Q8BKP8;Q99LG3;J3QNR0;J3QM48;B1AYU8;B1AYU9;Q8BTT7	B1AYU7;Q8C5N3-2;Q8C5N3;B1AYU4;Q6ZPL7;A2AK44;A2AK42	Pre-mRNA-splicing factor CWC22 homolog	Cwc22;mKIAA1604;Gm13695;Gm13697	3305000000	92	39.421	64624	31463	182240	157670	233480	72358	66192	93278	80735	288840	28746	798100	777550	868150	56530	457380	61446	113960	90801	62837	0	79719	75439	59441	15551000	13897000	16030000	10978000	1937100	2905800
583	B1AZ14;Q3UMF0-3;Q3UMF0-4;Q3UMF0-2;Q3UMF0;B1AZ15;B1AZ26;B1AZ25;B1AZ20	B1AZ14;Q3UMF0-3;Q3UMF0-4;Q3UMF0-2;Q3UMF0;B1AZ15	Cordon-bleu protein-like 1	Cobll1	2428000000	83	39.217	69398	53876	453000	582530	386380	346910	139770	272210	1241700	30598	80012	116140	20549	65498	172550	285430	252220	119010	219760	7903.1	858220	0	138360	326870	121250	127350	7656000	6922900	4148900	4760400
584	B1AZ39;P0C0A3;B1AZ42;B1AZ41;Q3TS10	B1AZ39;P0C0A3;B1AZ42	Charged multivesicular body protein 6	Chmp6	7314300000	224	103.01	9056200	9152500	18129000	20490000	15936000	16130000	14347000	11215000	11129000	14364000	18633000	8259700	21285000	33587000	20311000	24170000	17680000	27846000	38772000	32619000	61394000	70230000	24686000	33931000	15434000	16524000	19761000	13035000	11999000	14826000
585	D3YWD3;B1AZA5;B1AZA8;Q8C3N3	D3YWD3;B1AZA5;B1AZA8	Transmembrane protein 245	Tmem245	1725300000	58	59.959	796470	350330	291220	1515600	719720	643280	887760	751350	144680	795160	1491100	1364500	880360	0	675780	1806200	914740	412130	227580	361360	1960700	1178100	459790	1433900	2318600	450300	12339000	20434000	3511300	4785700
586	B1AZF9;B1AZF3;Q80YE4-2;Q80YE4;Q80YE4-3;Q80YE4-4	B1AZF9;B1AZF3;Q80YE4-2;Q80YE4;Q80YE4-3;Q80YE4-4	Serine/threonine-protein kinase LMTK1	Aatk	669400000	35	10.86	61708	270420	181390	353350	589330	293760	99787	95101	384550	197490	229760	0	856840	1221200	529570	294100	237180	433300	778140	328160	2399100	1886500	666920	708720	278680	0	0	0	0	12944
587	B1AZI6;Q3US09;E9Q5E2;Q3UYT9;Q3UUT9;F6RBN0;F6SBF2;Q8C690;Q3TPY8;F6QCT0;F6W2C7;B1AZI7;B8A4C2;F6VK25;Q8CCY8	B1AZI6;Q3US09	THO complex subunit 2	Thoc2	10022000000	375	138.71	123850	537890	395140	281540	1183400	606460	457560	1604100	501280	495770	789400	5193900	1577600	2770600	1327500	1531300	764150	1048000	500100	2714000	1764600	4380500	1783800	2318700	19075000	20424000	13954000	13851000	6168600	7068600
588	B1AZM2;L7N236;A2AJU2;B1AVZ5	B1AZM2;L7N236;A2AJU2;B1AVZ5		Gm15091;Gm15127;Gm10439	2646400000	94	40.361	22460	0	84911	0	0	0	0	0	0	0	0	0	784280	212970	1177200	1400400	944210	1088000	84036	0	0	0	0	0	0	0	31519	0	30347000	28370000
589	B7ZNS2;B1AZP2;Q3UCF7;B1AZP2-3	B7ZNS2;B1AZP2	Disks large-associated protein 4	Dlgap4	120320000	2	2.144	0	47346	146400	186060	0	0	293910	0	119680	348020	0	0	0	0	0	0	0	806100	116930	0	0	0	102790	103520	0	0	0	0	88400	0
590	B1AZP2-2;E9PUF2;I1E4X0;F6YMR0;H3BJD4;H3BJW9;H3BKJ0	B1AZP2-2	Disks large-associated protein 4	Dlgap4	24716000000	739	323.31	8212600	10312000	12518000	13667000	13288000	12322000	9293000	10609000	10208000	13631000	13250000	14875000	27930000	29283000	23209000	26401000	17854000	24064000	20310000	35866000	55784000	47037000	24165000	21771000	3484100	4551500	0	86169	234070	191630
591	B1B0E8;Q62377;B1B0F0;B1B0E9;B1B0F1;Q3TN32	B1B0E8;Q62377	U2 small nuclear ribonucleoprotein auxiliary factor 35 kDa subunit-related protein 2	Zrsr2	483240000	29	47.94	0	0	0	0	0	0	0	0	0	72438	0	129150	505620	247460	234710	95099	379150	246330	0	0	0	221110	62550	0	234180	206250	842350	697890	6854600	6868700
592	B1B1A8;Q6PDN3;Q6PDN3-3;Q6PDN3-2;Q6PDN3-4	B1B1A8;Q6PDN3;Q6PDN3-3	Myosin light chain kinase, smooth muscle;Myosin light chain kinase, smooth muscle, deglutamylated form	Mylk	4791500000	230	10.554	617850	704630	1234600	1265400	1076400	980530	872080	877140	1097900	1055200	847470	928470	1241400	3021900	1549700	1520000	1064900	1559200	1398100	1584300	3429900	3631500	2164100	1724900	958040	1033100	509460	472470	247520	287420
593	B1B1D8;Q9D773;B1B1D7	B1B1D8;Q9D773;B1B1D7	39S ribosomal protein L2, mitochondrial	Mrpl2	4141800000	125	117.78	4817700	5798300	6620500	3363500	4643600	7500900	2186200	3950000	1555100	5489300	3046100	3947600	2372400	282830	5500400	4908400	6334000	6620000	2403200	9578200	12453000	5144700	1580900	5840500	23036000	19504000	21609000	26023000	6391900	5490700
594	B1GX81;Q61036;B1GX80;A3KGC5;A3KGC4;A3KGC2	B1GX81;Q61036;B1GX80;A3KGC5	Non-specific serine/threonine protein kinase;Serine/threonine-protein kinase PAK 3	Pak3	471330000	8	-2	0	0	377330	128890	563100	438230	592130	89222	0	436040	131170	10018	584960	703250	829320	583510	0	41813	810070	1112000	0	3296400	2394900	1916500	0	0	0	165420	0	0
595	B2BH30;Q3UVX5;E9QMC2;B7ZMP7;F6YJ89;F6WSV0;Q4VA56;Q3UVX5-2;Q80T47;REV__P0DM65;REV__S5WDD2	B2BH30;Q3UVX5;E9QMC2;B7ZMP7;F6YJ89;F6WSV0;Q4VA56	Metabotropic glutamate receptor 5	Grm5	45075000000	995	228.6	10758000	13720000	20453000	20632000	18743000	15589000	17905000	17350000	17124000	16796000	18487000	12248000	34641000	43893000	50300000	48329000	32698000	37612000	26393000	41618000	53312000	49904000	37921000	35224000	150570	30852	58046	887760	408370	281830
596	B2CY77;P14206	B2CY77;P14206	40S ribosomal protein SA	Rpsa	284280000000	2843	323.31	140720000	207570000	228600000	278820000	212280000	233770000	223100000	218440000	254250000	235920000	209350000	233370000	359860000	368160000	241600000	260120000	206960000	234690000	396090000	447500000	824900000	787000000	568520000	577900000	2626900000	3050700000	1756800000	1745700000	893920000	928820000
597	B2KF50;Q570Z6;REV__Q9CXP8	B2KF50;Q570Z6		Uhrf1bp1	485530000	18	9.335	153300	126020	290810	223490	135150	19971	336330	264240	326750	174850	45788	445220	35558	269140	277310	308610	61133	116610	5337.4	217730	314620	438570	40763	822510	229350	167900	80235	297430	0	0
598	B2KF54;B2KF52;Q3TT38	B2KF54;B2KF52;Q3TT38	Uncharacterized protein C6orf106 homolog	D17Wsu92e	4035600	3	3.1631	0	0	0	0	0	0	0	0	0	0	0	0	0	0	0	0	0	0	0	0	0	0	0	0	0	0	0	0	504450	0
599	B2KFS7;Q8BFQ9;Q8JZU3	B2KFS7;Q8BFQ9;Q8JZU3	Kelch-like protein 42	Klhl42	330970000	12	2.8447	0	137920	171620	296080	0	0	0	0	51042	309400	45984	528750	238940	1872900	285490	824910	260330	0	0	0	2132700	0	144190	2263500	2342400	0	0	241200	552880	538740
600	B2KFW6;Q9QWH1;Q9QWH1-2;B1ASA3;B1ASA2	B2KFW6;Q9QWH1;Q9QWH1-2	Polyhomeotic-like protein 2	Phc2	941100000	57	19.863	141940	87097	834780	211050	67868	353310	0	253930	187860	156780	0	0	560660	857860	383290	1027000	196370	278500	860310	0	0	0	0	0	654950	1202800	5489700	2395300	3154900	4171200
601	G3UXK5;Q5DTM3;B2KG46;Q8BR07-3;Q8BR07;Q8BR07-4;G3UY88;Q8BR07-2	G3UXK5;Q5DTM3;B2KG46;Q8BR07-3;Q8BR07;Q8BR07-4	Protein bicaudal D homolog 1	Bicd1	976010000	10	2.3898	69672	77502	145360	332740	117640	113430	73572	558970	577810	697170	209130	56401	66716	228690	45897	59501	0	0	0	240140	1011200	190680	639650	2871300	108560	77518	3152800	4544900	0	0
602	B2KGA7;Q505B7-2;Q505B7;A8Y5E9	B2KGA7;Q505B7-2;Q505B7;A8Y5E9	Protein archease	Zbtb8os	1029900000	36	27.125	982040	979770	1810200	3038700	2782400	1063500	1463300	721310	0	1041300	1285700	0	2948500	454850	864630	614090	3035700	702790	5405600	1972000	8876200	5551600	0	1342400	16865000	14058000	12594000	10644000	633710	1257200
603	B2KGP3;Q80TL0	B2KGP3;Q80TL0	Protein phosphatase 1E	Ppm1e	54514000000	1148	253.47	41099000	37540000	34836000	40738000	60552000	55022000	46771000	39288000	56928000	68311000	45311000	65533000	69542000	87020000	79290000	72845000	38723000	86018000	78339000	95216000	95078000	74554000	84301000	95992000	767420	519800	2464500	4898200	0	52608
604	B2L107	B2L107		Vsnl1	474760000	16	2.9827	259110	210130	385510	971620	0	0	0	340540	942500	4226800	962900	3562700	6050500	0	301100	561010	100030	1641800	3903900	1710800	544830	161560	3227200	1586100	0	0	0	0	0	0
605	B2LVG5;Q8BQZ5;B2LVG6;E0CXT7;Q8BQZ5-3;Q8BQZ5-2;F7B6Z5;M0QWM8	B2LVG5;Q8BQZ5;B2LVG6;E0CXT7;Q8BQZ5-3;Q8BQZ5-2	Cleavage and polyadenylation specificity factor subunit 4	Cpsf4	936180000	40	10.512	101360	22231	171200	174880	39447	0	99015	324860	0	101040	48644	0	0	281400	0	2718000	574600	0	0	0	0	562100	0	472360	8780600	12954000	9567900	5819000	5312000	6944800
606	B2M0S2;B2M0S3;D3Z4P7;B2M0S4	B2M0S2;B2M0S3		Tu52	55541000	3	2.2419	0	0	0	0	0	0	0	0	76870	0	0	0	0	376810	0	0	167190	0	0	0	0	0	0	0	140940	163640	262030	201040	0	0
607	B2M1R6;P61979-3;Q3U9Q3;Q3U6X2;H3BKD0;D3Z5X4;H3BKI8;H3BJS9	B2M1R6;P61979-3;Q3U9Q3;Q3U6X2;H3BKD0;D3Z5X4	Heterogeneous nuclear ribonucleoprotein K	Hnrnpk;Gm7964	3272400000	108	5.945	1319300	1202800	2328800	2310000	3216400	3311000	1422900	1187900	2735400	2734000	2534600	1485400	3130300	3872600	2837000	1949400	2218400	2330800	2646600	2642900	9891900	2737000	4940700	4442500	6355800	8326100	10803000	11444000	4885500	5629700
608	B2M1R7;Q3TF69;Q61990-3	B2M1R7;Q3TF69;Q61990-3	Poly(rC)-binding protein 2	Pcbp2	809060000	39	105.86	0	330300	265670	0	1005000	663460	1045600	270690	573870	313840	0	0	2735400	4330300	1327800	592490	0	0	0	0	0	0	0	0	6682200	8296900	3628500	2133600	3723900	2533700
609	Q3UWP8;B2MWM9;P14211	Q3UWP8;B2MWM9;P14211	Calreticulin	Calr	496370000000	4622	323.31	111680000	132860000	238500000	281180000	211830000	194480000	222020000	180940000	248000000	251840000	210300000	313390000	298230000	286260000	268060000	272180000	193480000	245730000	424170000	509930000	875570000	834730000	455080000	408160000	2214200000	2181400000	3347600000	3022300000	684470000	736260000
610	B2RPS1;Q0PD56;P61021;A2A5F6	B2RPS1;Q0PD56;P61021	Ras-related protein Rab-5B	Rab5b	20824000000	650	249.84	28074000	22135000	64861000	59790000	42898000	46281000	43808000	31177000	46465000	56971000	35827000	46578000	68278000	77228000	61112000	71453000	32270000	49864000	63259000	75313000	130360000	127870000	53844000	51141000	10987000	11157000	23835000	33272000	9127200	12174000
611	Q8CEW7;B2RPU8;D3Z5B1;Q9D1L0;Q8K3S8	Q8CEW7;B2RPU8;D3Z5B1;Q9D1L0	Coiled-coil-helix-coiled-coil-helix domain-containing protein 2	Zbed5;Chchd2	15431000000	325	144	5338900	4756300	8664600	12451000	8765800	5738300	8509800	7071400	6743200	7626500	12047000	12502000	12026000	19355000	7938300	11889000	8312800	10279000	13700000	17688000	38517000	30589000	19726000	21960000	16615000	22980000	48925000	31290000	11437000	10408000
612	B2RPV4;Q66JV4;Q66JV4-2	B2RPV4;Q66JV4;Q66JV4-2	RNA-binding protein 12B-B	Rbm12b2	5284100000	56	13.518	3631.5	0	27348	2594200	191570	114140	146780	91700	505060	541240	597700	2658200	50549	406590	233840	314240	26873	1179700	222900	814020	329760	1823700	227230	317130	50357000	7054000	7056500	6052600	2986100	2636100
613	B2RPW2;Q8BGV8	B2RPW2;Q8BGV8	Mitochondrial dynamics protein MID51	Mief1	1696400000	47	9.3207	1290500	1234700	992550	2566200	2050800	1915600	2378600	2680500	2005600	2028700	1301600	405300	1269200	2434800	1778200	2185300	1165000	1563400	1731900	7055500	7256200	5400900	2960500	2849100	1892500	2636300	2619600	1887100	238360	81450
614	B2RPZ7;Q8BYI8;Q8BYI8-2	B2RPZ7;Q8BYI8;Q8BYI8-2	Uncharacterized protein KIAA1467	8430419L09Rik;Kiaa1467	4480100000	171	36.416	2375600	2695300	3772400	4623100	3663000	5398000	4672700	3208600	3189300	4022400	3977600	3347900	8439900	8690000	7196300	7311100	5747300	6135700	8129100	11933000	14683000	15746000	8667400	8199800	291000	344530	1964900	4288200	3179500	35688
615	B2RQ13;B7ZMW5;P70261;B7ZMW4	B2RQ13;B7ZMW5;P70261;B7ZMW4	Paladin	Pald1	462900000	32	12.922	0	105330	0	152600	76297	71470	295280	110160	169880	94548	61283	94320	410140	556120	147440	203390	265330	139990	130230	0	0	0	367580	579970	1300000	1922500	222950	303910	0	635770
616	B2RQ14;Q8CDA1;Q8CDA1-2;Q8CA68;Q8CDA1-3;Q8CDA1-4	B2RQ14;Q8CDA1	Phosphatidylinositide phosphatase SAC2	Inpp5f	5566400000	124	29.671	602460	852710	1093300	1625900	1178600	1107900	2510100	1858000	2080700	2605500	3861500	2388000	2965700	3562800	1980500	1334400	1008800	1139500	4201400	7709400	8059200	9172500	5392000	4328900	1094100	968230	2788000	1645300	359720	45559
617	B2RQ36;Q8R4C2;Q05D93;D6RET4;Q9CSV9;D3Z7T9	B2RQ36;Q8R4C2;Q05D93	RUN and FYVE domain-containing protein 2	Rufy2	1063500000	64	15.858	18820	0	283030	397540	707420	941710	441210	881230	195100	28515	252700	614100	354790	614430	411940	464370	313360	188540	231630	866980	1825200	1719800	1468600	1474800	870080	1852800	1528400	2154100	291680	1726200
618	B2RQ71;E9PWR4;B7ZMZ7;Q69ZV2;Q6PGL8;Q6NY04;Q5EBR0;Q8CBE5;F7BCF6	B2RQ71;E9PWR4;B7ZMZ7;Q69ZV2;Q6PGL8		Dip2c	18041000000	680	173.72	4507900	3939100	7167700	6678400	5954200	4641500	4025400	6727400	5120000	5613100	4533200	4481900	8782600	13443000	9294300	9803000	7124500	10541000	8681100	10980000	25837000	24004000	12969000	11286000	1813900	2309700	2930600	1768700	293260	260130
619	B2RQ80;E9PUL9;B9EKN8;E0CY98;B2RXX2;B2RY17;P83510;E0CZD7;E0CXD6;E0CZF8;P83510-2;E0CYV5	B2RQ80;E9PUL9;B9EKN8;E0CY98;B2RXX2;B2RY17;P83510;E0CZD7;E0CXD6;E0CZF8;P83510-2	Traf2 and NCK-interacting protein kinase	Tnik	44599000000	1191	323.31	13797000	12739000	21094000	22534000	12474000	18460000	15503000	18044000	16897000	18647000	15786000	14298000	26773000	24828000	29571000	32234000	21467000	31179000	37600000	42401000	54964000	51729000	29055000	39513000	2009100	2898600	684380	254870	374340	352990
620	B2RQ83;B7ZN04	B2RQ83;B7ZN04		Gemin5	131670000	10	9.0373	0	0	0	0	0	0	0	0	0	0	0	13347	0	0	0	0	0	0	153590	0	0	0	0	0	0	0	0	0	599770	664490
621	Q8C000;B2RQA0	Q8C000;B2RQA0		Gm5124	187710000	10	5.0503	193250	84196	92236	185740	518760	286340	277330	257130	0	129740	19457	0	0	472720	324920	218140	0	508660	674390	599600	730750	1012900	317200	48834	0	0	0	0	0	0
622	B2RQC6;E9QAI5;G3UWN2;B2RQC6-2;Q6P9L1;E9QAT6;Q7TN13;Q80VF8;Q9CWQ9;F6S3Z3;O88862	B2RQC6;E9QAI5;G3UWN2;B2RQC6-2;Q6P9L1	CAD protein;Glutamine-dependent carbamoyl-phosphate synthase;Aspartate carbamoyltransferase;Dihydroorotase	Cad	56721000000	1532	323.31	699530	1340000	2814200	3686700	1520300	1628100	2392000	1999000	2296500	1886300	1323600	2552300	2265700	3334000	3195300	2798300	1389900	11003000	3235200	3027200	12035000	7093600	3447000	5026700	101090000	113860000	64763000	65889000	23395000	21685000
623	B2RQC7	B2RQC7		Dip2b	451730000	42	11.976	138730	120090	225420	297960	244880	149860	260090	192810	232580	357180	0	171760	86717	131040	105050	0	0	0	284800	387430	558400	637340	563410	547130	0	249660	0	0	80679	0
624	B2RQD1;Q99MX7	B2RQD1;Q99MX7	Cat eye syndrome critical region protein 6 homolog	Cecr6	8162500000	377	75.676	5785000	7235100	14388000	12881000	8642600	8823100	8626800	6159000	9458100	8267000	10614000	12840000	11583000	14527000	14292000	19143000	12458000	12995000	14619000	24958000	60422000	40486000	16668000	14325000	341600	138220	60465	49381	121860	117750
625	B7ZN36;B2RQD4;Q3URE9	B7ZN36;B2RQD4;Q3URE9	Leucine-rich repeat and immunoglobulin-like domain-containing nogo receptor-interacting protein 2	Lingo2	5545100000	18	11.745	2804400	3798800	20836000	24944000	66356	0	20151000	389020	29511000	23134000	15277000	0	4741400	12201000	1093500	4255700	153050	435700	446630	595280	1857500	1749000	25517000	760990	0	0	0	0	1847000	1473100
626	B2RQF4;Q50L42;Q50L42-2	B2RQF4;Q50L42	Cytosolic phospholipase A2 epsilon	Pla2g4e	447500000	12	4.932	0	0	29539	0	115690	122590	200500	226810	146890	21807	70739	127920	0	1367900	256750	0	11457	25651	0	273490	3374300	870590	520850	1731900	0	32962	80507	0	831460	1034100
627	B2RQF5;Q3UV20;P60755;F6UYI7	B2RQF5;Q3UV20;P60755	MAM domain-containing glycosylphosphatidylinositol anchor protein 2	Mdga2	1737100000	91	23.883	329710	420610	844460	1027000	448650	443000	769050	278140	519580	1672200	1193500	251220	2437000	3778700	1170200	1247500	1111900	623810	1547500	904610	3963500	3101000	893380	1320900	160000	254700	265700	0	0	42093
628	B2RQG2;Q80U54;A0PJJ1;Q8BU94;Q8BLA7;Q8VCJ7;Q4FZG1	B2RQG2;Q80U54		Phf3	3028600000	52	21.154	78874	918120	367110	529010	161830	798270	410510	392890	450980	707930	375170	803210	275420	105310	284980	318670	301920	283160	462180	867370	2415200	3160100	1318700	132450	1633700	1707500	1755800	2948900	912800	1007500
629	B2RQI4;E9PUL6;F7B0S9;Q8CGQ8-2;Q8CGQ8	B2RQI4;E9PUL6;F7B0S9;Q8CGQ8-2;Q8CGQ8	Sodium/potassium/calcium exchanger 4	Slc24a4	3081000000	105	22.362	1063900	1359300	99597000	2052300	1270100	1586600	2115900	1632400	2137300	2066200	659800	3507200	7012900	3128200	6255900	7703900	2146400	5734700	4481700	4535800	6236600	7374100	9816500	8848100	124980	0	0	112830	0	0
630	G5E8P2;B2RQQ2;P97433;P97433-2	G5E8P2;B2RQQ2;P97433;P97433-2	Rho guanine nucleotide exchange factor 28	Arhgef28	804530000	27	10.045	217800	409980	43968	0	333240	191600	157700	390300	0	93945	284790	381340	566270	884100	442470	564390	243550	454060	283700	134240	155930	459770	262890	188480	454100	1062000	206090	0	142520	238220
631	B2RQQ5;Q8CFR9;A0PJ96;Q3TZM8;Q3TYV8;Q3UPV4;Q8CAI9;Q3UF78	B2RQQ5		Map1b	40986000	1	-2	11460	0	75154	0	0	16731	35656	0	0	0	0	0	0	0	0	0	0	0	0	35175	52525	0	59775	57946	0	0	0	0	0	0
632	B2RQQ7;Q7TT50	B2RQQ7;Q7TT50	Non-specific serine/threonine protein kinase;Serine/threonine-protein kinase MRCK beta	Cdc42bpb	32891000000	935	323.31	5940000	5254900	10390000	15221000	6757000	6683900	8150600	7799900	10186000	10417000	9116400	5770200	11857000	11218000	14677000	14645000	9039700	12177000	10175000	20242000	43108000	35399000	17887000	17295000	5742100	5575300	7987200	6323600	2676500	2195100
633	B2RQQ8;P08122;D3YV27;Q99K97	B2RQQ8;P08122	Collagen alpha-2(IV) chain;Canstatin	Col4a2	13071000000	368	214.99	1037900	1047200	3754600	3875300	2340500	2574700	2205900	2085300	1521500	2515000	2615900	3310300	8399400	11812000	10331000	11267000	7750700	10135000	4471900	4720700	9109200	9632200	5202100	5891000	37315	47340	5104400	6004600	197210	52555
634	B2RQR5;Q8BPQ7;Q3TDT4;D3Z7V4;D3YUT7;Q8BPQ7-2;D3Z7V5	B2RQR5;Q8BPQ7;Q3TDT4;D3Z7V4;D3YUT7	Small G protein signaling modulator 1	Sgsm1	11254000000	302	96.015	3293600	2793000	5291000	6696800	5706400	5630200	5337200	5082700	4834900	5020700	5282000	4803100	7373100	13956000	10240000	10232000	11179000	12943000	10227000	8127600	18781000	17143000	12299000	16030000	85812	0	0	0	13356	0
635	B2RQS1;Q3TNV4;B3STQ1;B3STQ3	B2RQS1		Strn3	243530000	9	6.4974	0	0	572450	0	0	0	0	0	0	0	0	381170	672300	668160	598660	746510	509760	482820	0	0	0	0	178260	0	0	599580	1268400	1713500	306040	0
636	B2RQV1;Q8BWZ3;Q8BWZ3-2;Q8BY54;Q8BKI9;G3UZ51;F6XQZ4	B2RQV1;Q8BWZ3;Q8BWZ3-2	N-alpha-acetyltransferase 25, NatB auxiliary subunit	Naa25	10471000000	470	128.6	1283100	1357100	2941300	2460800	2031000	2474800	2020600	1811900	1853700	1923500	898920	2013400	1761300	2973000	1667200	1783200	954920	1955200	3543600	3859400	8975900	7305100	2481000	5512900	27419000	38106000	23042000	18848000	10077000	10574000
637	B2RQW1;Q61333;Q3U4L9;D3Z4L9	B2RQW1;Q61333;Q3U4L9;D3Z4L9	Tumor necrosis factor alpha-induced protein 2	Tnfaip2	1292800000	50	27.368	0	14353	0	0	0	0	0	18418	1515400	1162100	61975	0	0	0	0	0	47642	0	0	1946900	0	160360	0	0	9792500	12480000	3196900	1730000	63573	130100
638	Q3TXM3;B2RQX4;O35544	Q3TXM3;B2RQX4;O35544	Amino acid transporter;Excitatory amino acid transporter 4	Slc1a6	36967000	1	-2	0	167240	142200	297470	0	0	0	0	0	367940	49060	0	0	0	0	0	0	0	466590	0	455140	0	0	0	0	0	0	0	0	0
639	D3YZN4;Q7TNG0;D3Z1Z1;B2RQY8;Q3ULF4;D3YXB7;F6W695;G3UX97;D3Z342;F6VTG4	D3YZN4;Q7TNG0;D3Z1Z1;B2RQY8;Q3ULF4;D3YXB7	Paraplegin	Spg7	6689600000	255	106.45	2151600	2147900	6846100	5284400	3940400	2948300	3994300	2960200	3621500	3115700	3206300	2704000	5786900	8186000	4727700	5765300	2788700	5043200	4021600	5429900	17647000	14495000	7136500	7495200	7624800	6504500	8930700	7014700	463660	1179500
640	F7B458;B2RQZ0;Q8BXG3-2;Q8BXG3	F7B458;B2RQZ0;Q8BXG3-2;Q8BXG3	Intraflagellar transport protein 57 homolog	Ift57	1338800000	13	2.236	0	0	0	0	680100	641700	997280	870640	0	0	1079500	881750	4633900	11166000	5636400	7171100	1296100	10487000	806230	0	551600	0	566820	1176900	452370	663230	15602000	16984000	0	1332600
641	B2RQZ6;Q8BWS5	B2RQZ6;Q8BWS5	G protein-regulated inducer of neurite outgrowth 3	Gprin3	2024800000	59	21.337	742580	790560	3443400	4151400	793700	581720	1053700	778150	973180	984410	1228200	1021000	1131600	1948600	1125000	1399500	1254500	1834000	855720	1745300	4763000	5881200	2046000	1639400	158850	151520	182880	399970	21973	0
642	B2RR26;Q8BZW8;Q9CW64;Q8C1S8	B2RR26;Q8BZW8;Q9CW64;Q8C1S8	NHL repeat-containing protein 2	Nhlrc2	4935400000	197	177.2	1751900	1508000	3220900	985360	2346700	2188600	2535000	2374200	1463100	3371300	1758600	1133500	4117500	2541700	2135100	2549600	7388000	6191400	2901500	2217400	6119400	2327000	3024600	4977400	22868000	24647000	17432000	17853000	2556600	2722900
643	Q8BX26;B2RR29;Q8BUM3;B7ZNE1	Q8BX26;B2RR29;Q8BUM3;B7ZNE1	Protein-tyrosine-phosphatase;Tyrosine-protein phosphatase non-receptor type 7	Ptpn7	465170000	16	19.779	46063	0	253000	0	0	0	143620	0	164530	0	0	42919	0	0	0	1042800	0	0	0	0	0	324560	0	0	10090000	13082000	459520	194000	0	0
644	E9QNG1;B2RR82;Q9Z0R6;Q80TG5;Q9Z0R6-2;Q3V3Y8;Q3TQ85;Q8CD59	E9QNG1;B2RR82;Q9Z0R6;Q80TG5;Q9Z0R6-2;Q3V3Y8	Intersectin-2	Itsn2;mKIAA1256	10689000000	344	88.725	885440	2203500	1870600	1916200	3295800	3180200	1822700	2496700	1994400	1618000	2830500	2460000	3861100	5195800	3849700	4303500	2788200	4058100	4343000	6752400	11095000	11161000	6057500	6749900	1762100	6948900	658540	4567000	82398	539640
645	B2RR83;Q3UST9	B2RR83	Probable ATP-dependent RNA helicase YTHDC2	Ythdc2	2054300000	139	36.079	173640	405450	558660	272550	702620	778160	341900	505180	237830	193020	273740	352450	513400	1140300	732500	375370	704570	657160	661120	1077500	846760	1375900	1269100	409520	1510900	1791900	237970	4381600	180660	163860
646	B2RRB5;O88705;O70508	B2RRB5;O88705	Potassium/sodium hyperpolarization-activated cyclic nucleotide-gated channel 3	Hcn3	1046600000	6	9.4507	62409	992940	409840	639200	459860	902630	1280700	1397300	0	46215	3872500	2655600	234850	0	446350	99522	0	397130	0	396000	2288300	1800800	437230	2916300	0	69607	0	0	0	0
647	B2RRB9;Q4QQM5;Q4QQM5-3;Q4QQM5-2	B2RRB9;Q4QQM5;Q4QQM5-3;Q4QQM5-2	Protein FAM73A	Fam73a	7389900000	58	31.158	4931600	7137700	5426400	3148500	13286000	857780	24003000	17814000	923870	648530	451240	563440	10602000	727730	951430	1675200	248760	382690	40955000	1233500	22369000	19197000	2260900	32991000	94930	0	0	0	2058300	2407700
648	B2RRE0;Q9WTQ5;Q9WTQ5-2;Q6IR43	B2RRE0;Q9WTQ5;Q9WTQ5-2	A-kinase anchor protein 12	Akap12	12390000000	442	287.5	1818800	1777900	6735100	5786800	3170000	1660900	3426300	3335800	3802800	4375000	1894500	2643700	2858500	3208700	4431200	3625100	2758200	3453900	5972500	5960900	6886800	9332500	5811800	6979000	259460	2357400	28369000	28161000	9588.2	40805
649	B2RRE3;H7BX08;Q8C1B1;Q8C1B1-2	B2RRE3;H7BX08;Q8C1B1;Q8C1B1-2	Calmodulin-regulated spectrin-associated protein 2	Camsap2	15386000000	537	204.82	2925300	3130200	5689600	4927000	5240200	4583000	4192900	3861300	4443500	4495200	3653800	3679500	9331700	9010700	9336300	9032800	7121400	8699500	6865300	10222000	13413000	20111000	7616000	6946400	1800800	1446400	956310	823210	675960	613840
650	B2RRE7;G3UXQ0;G3UXM1	B2RRE7	OTU domain-containing protein 4	Otud4	1895600000	53	26.979	2523700	0	0	0	127430	343550	102730	84647	71405	43570	229920	136420	1775600	2928800	2118100	568000	1287000	1157400	1370600	2099600	2521000	1945200	0	0	3511600	5059100	1773000	1924100	584260	817110
651	B2RRF0;P35822;Q8C462;Q99KV5;Q8C819	B2RRF0;P35822	Protein-tyrosine-phosphatase;Receptor-type tyrosine-protein phosphatase kappa	Ptprk	1786900000	18	8.8227	501640	733600	1989600	1318200	841180	957050	835330	57235	74529	62539	241460	67272	142170	187840	141710	128050	0	57689	340310	296560	4702800	3717300	2514100	2450300	37997	0	920570	592960	137960	99802
652	B2RRH9;Q3THK7	B2RRH9;Q3THK7	GMP synthase [glutamine-hydrolyzing]	Gmps	53409000000	1783	323.31	13567000	13553000	24891000	26293000	17921000	21810000	18142000	17323000	17210000	23399000	14920000	16918000	38126000	51960000	36143000	33219000	25474000	30482000	31586000	35683000	66221000	63612000	41753000	44128000	58708000	65877000	71256000	60489000	53794000	55523000
653	B2RRI2;Q689Z5;Q689Z5-2;Q3TMM7;I6L981;Q3UPW9;A0JLU6;Q8R594	B2RRI2;Q689Z5;Q689Z5-2	Protein strawberry notch homolog 1	Sbno1	2855400000	131	52.475	70340	71989	91717	350850	199560	496710	152850	178360	116280	109420	209030	116300	346170	502350	464030	490880	276100	254930	393220	775930	573590	345550	379170	496070	9602800	9984500	1923400	2888300	2651300	3059400
654	B2RRM5;Q3V009;Q05DM6;Q3V009-2	B2RRM5;Q3V009;Q05DM6;Q3V009-2	Transmembrane emp24 domain-containing protein 1	Tmed1	1953500000	44	15.03	470730	1711600	1996900	2691300	1394100	1781600	463970	1835000	2143900	1168700	2489800	2724800	0	0	0	0	1068200	0	3543900	0	16055000	9750800	7972100	5992500	24324000	50037000	73256000	70571000	18611000	23529000
655	B2RRP1;Q99MS8	B2RRP1;Q99MS8	Tubulin polyglutamylase complex subunit 1	Tpgs1	778120000	22	32.949	499730	362800	1312700	2941300	978140	1304400	1895200	836660	22068	2109100	530300	784100	154640	817820	450510	311190	706830	60579	1019200	1741500	7515100	1438200	4622000	3751000	682060	372600	0	668580	365740	652090
656	F6VRL0;F2Z465;B2RRQ8;P97318-4;P97318-5;P97318-6;P97318-3;P97318-8;P97318-2;P97318	F6VRL0;F2Z465;B2RRQ8;P97318-4;P97318-5;P97318-6;P97318-3;P97318-8;P97318-2;P97318	Disabled homolog 1	Dab1	355940000	24	6.132	369390	347610	1136400	340850	356730	304240	1043900	912820	0	0	806310	945010	2711800	2141700	0	0	227500	1136500	1564600	798050	902070	1988600	1050500	4644700	0	0	0	0	0	0
657	B2RRR9;Q8BHC9	B2RRR9;Q8BHC9	Alpha-(1,3)-fucosyltransferase 11	Fut11	772330000	23	45.227	107980	97775	0	0	0	0	43828	0	0	0	0	0	0	0	0	0	0	487830	122230	0	0	1153800	0	117460	480350	0	14015000	9129500	402890	473240
658	B2RRS4;E9PWV7;Q923K4;Q8C1M1;D6RDC6;Q923K4-2	B2RRS4;E9PWV7;Q923K4;Q8C1M1	tRNA modification GTPase GTPBP3, mitochondrial	Gtpbp3	259610000	18	11.569	0	0	0	0	0	0	0	0	0	0	17194	0	0	850480	203370	194860	297930	0	0	0	337560	210410	0	0	4115200	3776200	954650	359520	118220	365150
659	Q4FK24;Q3UE35;Q3UAR6;B2RRS6;Q9WTV6	Q4FK24;Q3UE35;Q3UAR6;B2RRS6;Q9WTV6	Ubiquitin carboxyl-terminal hydrolase;Ubl carboxyl-terminal hydrolase 18	Usp18	42566000	4	4.6245	0	0	0	0	0	0	0	0	0	0	0	0	0	0	0	0	0	0	0	0	0	0	0	0	1313400	1051400	0	0	0	0
660	D3Z4U0;B2RRT9;D3Z4T9;Q9R020;E9PUD0;Q9R020-2;V9GX51	D3Z4U0;B2RRT9;D3Z4T9;Q9R020;E9PUD0;Q9R020-2	Zinc finger Ran-binding domain-containing protein 2	Zranb2	3828500000	100	27.253	1597000	563880	2500000	4010100	1493700	2146400	1782400	2222800	2016600	2353900	3021000	2888500	3424600	5328200	4173400	3063800	2598100	3104400	3071000	1901700	6860100	3414700	6307900	4121800	25000000	29170000	12315000	11415000	15332000	15111000
661	B2RRU7;Q9ESM3	B2RRU7;Q9ESM3	Hyaluronan and proteoglycan link protein 2	Hapln2	17370000000	548	138.6	9991000	9428700	18833000	17638000	6918900	8302300	15011000	13624000	19350000	23691000	21583000	16685000	49935000	59874000	44210000	50340000	20004000	26931000	39605000	48451000	46467000	46321000	52094000	48602000	1108800	3533300	0	459380	0	4739000
662	Q3UAF7;Q3UAF6;B2RRX1;P60710;Q3U5R4;Q3UA89;Q3U939;Q61276;Q3UGS0;Q3TIJ9;Q3UCF8;Q3U804;E9Q1F2;E9Q606;Q99NC5;F8WGM8;E9Q2D1;F6WX90;Q7M0E4	Q3UAF7;Q3UAF6;B2RRX1;P60710;Q3U5R4;Q3UA89;Q3U939;Q61276;Q3UGS0;Q3TIJ9;Q3UCF8;Q3U804;E9Q1F2	Actin, cytoplasmic 1;Actin, cytoplasmic 1, N-terminally processed	Actb	64444000000	465	247.61	0	0	1160600	867140	1556900	0	0	0	1271200	1110100	633180	0	245220000	271050000	168370000	220770000	123340000	180730000	0	2316400	0	2664700	3284200	2819400	396110000	313420000	29765000	265890000	317140000	252440000
663	B2RRX2;P63328	B2RRX2;P63328	Serine/threonine-protein phosphatase;Serine/threonine-protein phosphatase 2B catalytic subunit alpha isoform	Ppp3ca	1235000000000	8700	323.31	1000600000	1008000000	1521800000	1569100000	1316500000	1280900000	1330800000	1260000000	1570400000	1640300000	1487400000	1646100000	1863000000	2423000000	1945600000	2130400000	1779300000	1771300000	2598500000	3362700000	3192100000	3073300000	2300100000	2452400000	37675000	38195000	43282000	37730000	26255000	32057000
664	B2RRY4;Q9JLB2	B2RRY4;Q9JLB2	MAGUK p55 subfamily member 5	Mpp5	2055200000	107	26.807	527510	652030	928150	2323200	2227500	2255200	2268200	2755400	832270	886970	1492700	2480100	1111600	1330000	1197400	1617500	847970	1624600	3304500	2099700	6544100	2632000	2678900	3047900	671460	86529	487290	664760	227900	323510
665	B2RRY8;Q8BGZ1;F2Z3Z1	B2RRY8;Q8BGZ1;F2Z3Z1	Hippocalcin-like protein 4	Hpcal4	165370000000	2164	323.31	267190000	288810000	438960000	489100000	368560000	366530000	326640000	307890000	358440000	408420000	395490000	339810000	351240000	489070000	361230000	395700000	253140000	346120000	788770000	864280000	1596400000	1607000000	635820000	646210000	1410400	2341300	0	24685000	894810	918610
666	B2RRZ7;Q3U0V2;I6L995;D6RCI0;D6RGL2	B2RRZ7;Q3U0V2	Tumor necrosis factor receptor type 1-associated DEATH domain protein	Tradd	10896000000	208	100.4	6850700	9377200	14929000	10194000	11255000	12123000	10551000	10572000	11034000	11273000	10097000	21129000	22634000	29026000	29268000	18916000	16970000	17751000	17521000	37164000	28887000	34597000	35375000	38930000	54366000	51337000	8432800	6622600	8886500	9246400
667	P63141;B2RS05;P59053-2;P59053	P63141;B2RS05	Potassium voltage-gated channel subfamily A member 2	Kcna2	12977000000	544	154.66	7488900	8141000	22563000	21113000	15120000	12801000	16064000	12484000	20512000	20681000	21505000	16022000	27969000	32880000	20256000	16806000	9454900	16962000	43072000	34135000	72016000	57585000	32142000	31636000	188850	138610	90513	0	15434	22969
668	B2RS09;Q7JJ13;Q7JJ13-2;U3KLT0;I7HPW1;G3UZR9;Q3TH63	B2RS09;Q7JJ13;Q7JJ13-2;U3KLT0;I7HPW1	Bromodomain-containing protein 2	Brd2	13150000000	147	41.893	2358800	8604900	1514000	2625300	2726300	3273800	7421500	8800500	11677000	10535000	3021400	15051000	361960	168120	1420000	581010	619240	862970	31485000	45335000	15566000	44675000	26174000	30173000	15775000	19077000	16141000	13995000	7804700	7580700
669	Q8C4Y1;B2RS19;P28574	Q8C4Y1;B2RS19;P28574	Protein max	Max	705670000	11	27.255	0	0	0	765030	0	0	0	0	235540	0	0	0	0	0	0	0	0	0	0	0	651810	0	0	0	19553000	41476000	4319500	3565600	0	0
670	B2RS27;P27671;Q3UY04;Q9QYS5;P70317;Q9QZR7	B2RS27;P27671	Ras-specific guanine nucleotide-releasing factor 1	Rasgrf1	17432000000	668	240.56	3890900	4107700	11604000	4006100	5836900	4761000	6963800	7325800	5663900	5997300	3760400	5587500	9086600	10609000	5867800	9017100	4604400	7968500	15042000	15224000	13541000	23220000	9654500	21603000	284850	1641500	243460	660090	83204	41881
671	Q3TMB5;B2RS30;Q9Z1Y4	Q3TMB5;B2RS30;Q9Z1Y4	Thyroid receptor-interacting protein 6	Trip6	650940000	27	9.3915	0	85685	0	0	0	0	0	0	0	0	0	0	133360	10098000	0	2038400	0	0	0	0	0	0	0	0	122160	0	2139000	1631600	3280100	3719200
672	B2RS36;Q5EE38;Q5EE38-3;Q5EE38-2	B2RS36;Q5EE38	Adrenocortical dysplasia protein	Acd	199870000	16	6.9911	0	0	401100	430200	0	67656	234040	0	318550	480630	120620	0	59692	0	0	0	0	0	0	0	0	0	0	0	2395800	2095900	1057400	508440	748520	1075000
673	B2RS41;Q8BWF0	B2RS41;Q8BWF0	Succinate-semialdehyde dehydrogenase, mitochondrial	Aldh5a1	290390000000	2534	323.31	149730000	170090000	279650000	311300000	209550000	178590000	241610000	211550000	308260000	260030000	209910000	227200000	466960000	656440000	444490000	525610000	339970000	435490000	391330000	461910000	735570000	743320000	534940000	536460000	807100	1097200	17650000	22772000	1360600	897460
674	B2RS43;Q9Z1R4	B2RS43;Q9Z1R4	Uncharacterized protein C6orf47 homolog	D17H6S53E;D17h6s53e	1096100000	54	7.6002	2475800	3141500	379810	2234800	1728800	2135500	7726200	4323500	4408300	4096000	2379800	439900	990040	6054000	1451800	1788300	1160900	1827400	4962800	9296600	7334100	2417900	3347500	8561500	1627500	1891600	845790	847900	1351100	113020
675	Q3TME3;B2RS80;Q9QYC7	Q3TME3;B2RS80;Q9QYC7	Vitamin K-dependent gamma-carboxylase	Ggcx	453220000	15	5.1538	41353	29979	153440	174080	87746	46414	212610	67478	94155	60773	132050	0	1380200	104110	0	0	197440	0	0	144350	937080	0	404800	249310	1026700	1264800	3117100	1529500	1355500	1352100
676	B2RS85;Q9QXV8	B2RS85;Q9QXV8	Protein sprouty homolog 2	Spry2	282520000	14	5.7087	0	221510	430800	206660	519130	386340	520310	405510	259170	0	144640	231460	1016400	482070	785430	1019700	182820	1075400	378370	1570100	2006900	573580	97466	302160	0	154900	0	0	543040	612140
677	B2RSC8;P46935;Q3TUU1;A0JNZ0;Q3V335;V9GWV8;V9GXK3;Q8BNU7;V9GXS6	B2RSC8;P46935	E3 ubiquitin-protein ligase NEDD4	Nedd4	39373000000	1055	323.31	6104500	6678000	12661000	9644100	10876000	8827400	9872700	10925000	11954000	10468000	10012000	12484000	9303600	13923000	11278000	10848000	7077100	9011000	19173000	22536000	39633000	33005000	24026000	29214000	1545500	7716000	148220000	130490000	117410000	101020000
678	E9Q4A5;B2RSE6;Q3TL26	E9Q4A5;B2RSE6;Q3TL26	Dimethyladenosine transferase 2, mitochondrial	Gm1818;Tfb2m	154230000	3	2.2894	0	0	0	0	0	0	0	0	0	0	0	0	0	0	0	0	0	0	0	0	0	0	0	0	722720	1001100	1357600	1439600	757140	653650
679	B7ZNV0;B2RSG2;O35980	B7ZNV0;B2RSG2;O35980	Endonuclease III-like protein 1	Nthl1	39892000	3	2.0616	0	0	0	0	0	0	0	0	0	0	0	0	0	0	0	0	0	0	0	0	0	0	0	0	1103700	1265500	0	124060	0	0
680	B2RSG4;Q3V0I2	B2RSG4;Q3V0I2	Proline-rich protein 7	Prr7	2052400000	166	23.955	2375100	4240600	5686300	2431100	3255700	5110300	4312500	5073900	5033700	6075200	4458600	3413500	6420400	7033600	6665500	6950600	5912300	7739900	9866000	6906300	19422000	17256000	10451000	14945000	0	0	0	0	0	0
681	B2RSH2	B2RSH2	Guanine nucleotide-binding protein G(i) subunit alpha-1	Gnai1	135110000000	1228	323.31	157790000	181950000	227540000	247820000	194210000	211200000	202070000	159100000	218210000	213260000	177240000	201580000	350500000	470810000	352730000	416380000	247640000	312870000	383520000	418660000	943480000	841450000	368690000	443330000	2284600	1506400	1029700	117230	219230	271430
682	Q8CBQ2;B2RSH3;Q08091;Q08091-2	Q8CBQ2;B2RSH3;Q08091;Q08091-2	Calponin;Calponin-1	Cnn1	178550000	11	3.7354	0	0	0	0	197120	140100	0	335690	160780	0	0	30110	0	286250	2169900	1296900	4417000	503650	0	0	907200	0	0	0	0	0	58176	0	0	0
683	B2RSI3;Q2EMV9;Q2EMV9-2;Q3U0S9;Q9DAS7	B2RSI3;Q2EMV9;Q2EMV9-2	Poly [ADP-ribose] polymerase 14	Parp14	13811000000	98	30.951	600070	162480	2710800	2871300	927870	1812700	3609800	807590	1266700	1636000	1323100	2981400	1504500	1620600	895420	524980	709550	405980	5174800	8629500	16907000	26637000	11148000	11027000	3341400	4736000	79505	53928	14884	23121
684	B2RSN3;Q9CWF2;Q62363;G3UZR1	B2RSN3;Q9CWF2	Tubulin beta-2B chain	Tubb2b	2829300000000	13408	323.31	2531000000	2786500000	4804200000	4861300000	2975600000	3229300000	3150600000	3087200000	4532700000	4354200000	3482800000	4495000000	5295400000	5756300000	4838800000	5254900000	4202300000	4448500000	5669900000	6357700000	10748000000	10765000000	8067700000	9093500000	674260000	836310000	899370000	764510000	324800000	318660000
685	Q3UC74;B2RSR0;Q9DBW0	Q3UC74;B2RSR0;Q9DBW0	Cytochrome P450 4V2	Cyp4v3;Cyp4v2	197890000	7	6.2024	0	0	0	0	0	0	0	0	0	0	0	0	79758	0	0	91532	1110200	193510	0	0	0	0	0	0	1990400	2205700	20047	129220	0	0
686	B7ZNW3;B2RSR2;Q8BH47	B7ZNW3;B2RSR2;Q8BH47	Vesicle-trafficking protein SEC22a	Sec22a	278020000	11	4.8597	0	160820	260280	258100	119890	118950	79576	0	0	0	219450	36816	165000	0	0	242990	280230	0	288790	0	578320	0	167920	414800	3204400	3852500	4081500	2933200	1105000	1289800
687	B2RSR7;Q3ULJ0;Q3ULJ0-2;D3Z0L6;Q6NXY9	B2RSR7;Q3ULJ0;Q3ULJ0-2	Glycerol-3-phosphate dehydrogenase [NAD(+)];Glycerol-3-phosphate dehydrogenase 1-like protein	Gpd1l	76633000000	1407	258.26	51257000	50514000	97089000	99682000	73248000	72325000	71139000	55453000	81926000	105260000	84884000	95639000	102750000	111630000	101470000	113530000	91285000	124380000	152540000	162060000	281170000	315620000	192930000	179710000	26581000	19230000	6303100	8552300	9152000	10123000
688	Q3U202;Q3UQJ0;B2RSU4;Q80V62	Q3U202;Q3UQJ0;B2RSU4;Q80V62	Fanconi anemia group D2 protein homolog	Fancd2	2413100000	20	5.0392	0	0	0	0	0	0	0	0	0	59213	7419.6	0	281560	4155300	0	1517300	0	0	170290	2220400	139450	0	7354200	12639000	387200	392870	604110	649000	381820	380080
689	B2RSV4;Q921M3;Q921M3-2	B2RSV4;Q921M3;Q921M3-2	Splicing factor 3B subunit 3	Sf3b3	65269000000	1775	323.31	3784500	4234800	7684100	9031100	7870500	7332200	9944900	6744400	7357200	6180300	6853500	7604400	18730000	17238000	20010000	13214000	12222000	10773000	14356000	17386000	34106000	30469000	18081000	18267000	133890000	147750000	162110000	167590000	77002000	90000000
690	B2RSW8;Q9R0L6;Q9R0L6-2	B2RSW8;Q9R0L6;Q9R0L6-2	Pericentriolar material 1 protein	Pcm1	4149800000	103	62.266	0	44914	402830	515250	468290	222000	298510	281170	424210	635310	114590	30609	2138200	3069500	2577200	1144900	1274300	1585200	1379100	725130	3921200	1681500	430660	1155700	2875400	2327100	4469900	3546600	1302600	1246900
691	B2RSY3;Q640R3	B2RSY3;Q640R3	Hepatocyte cell adhesion molecule	Hepacam	54253000000	977	323.31	39172000	52420000	78150000	76121000	63600000	62837000	58772000	60725000	56483000	73756000	69490000	63782000	124750000	124010000	94752000	100930000	68514000	87793000	114410000	176360000	151160000	160420000	162380000	134580000	937350	1437200	1102200	737530	96281	893470
692	B2RT77;Q78WZ7	B2RT77;Q78WZ7	DNA-directed RNA polymerase I subunit RPA43	Twistnb	1057000000	44	41.884	232100	240450	0	0	637600	307590	190960	60531	0	222530	0	0	207400	0	370560	1140100	0	166300	566820	0	457130	1803900	0	405630	17688000	24153000	4774100	4586700	8278800	9011500
693	B2RT97;Q9WVJ2;E9Q5I9;E9Q0U1;F6ZQQ3;E9PY93;F6PXS6	B2RT97;Q9WVJ2;E9Q5I9	26S proteasome non-ATPase regulatory subunit 13	Psmd13	71663000000	1479	323.31	33192000	34110000	44573000	46973000	51671000	42877000	49819000	75376000	46396000	43690000	47324000	37328000	38264000	89914000	50768000	51713000	33368000	50948000	84376000	64811000	241930000	186700000	118680000	93967000	219900000	270720000	193410000	197450000	112170000	103860000
694	B2RTB0;Q3UHX2;Q1WWJ8	B2RTB0;Q3UHX2;Q1WWJ8	28 kDa heat- and acid-stable phosphoprotein	Pdap1	19635000000	445	249.41	21498000	25593000	43502000	57540000	41989000	42404000	47181000	41149000	31084000	39607000	45162000	80914000	56360000	72750000	47822000	51343000	31864000	48780000	67335000	100470000	222600000	95519000	77266000	59266000	163520000	180650000	71612000	117110000	81125000	118610000
695	B2RTC8;Q3V132	B2RTC8;Q3V132	ADP/ATP translocase 4;ADP/ATP translocase 4, N-terminally processed	Slc25a31	3418600000	171	2.3791	2032400	2824900	1446100	7405600	2921200	3347000	4305000	3145000	1093500	819400	2515900	4448000	14279000	3037300	9459600	6816900	4430400	8789300	9949500	11475000	12470000	15402000	7505300	8455300	0	0	145980	78134	0	37106
696	B2RTE3;Q4FK66;Q4FK66-2	B2RTE3;Q4FK66	Pre-mRNA-splicing factor 38A	Prpf38a	2987400000	100	22.426	220910	774980	2119900	3395500	551410	518770	1811500	659170	1926500	1310900	670270	1772100	4437500	8119500	2477600	3877800	2021400	1721500	2541200	4465900	2817800	4241200	1458500	1059000	23494000	25957000	36536000	35400000	11210000	11592000
697	B2RTE8;Q8BNN1;Q8BNN1-2	B2RTE8;Q8BNN1	Spermatogenesis-associated protein 2-like protein	Spata2l	2345800000	91	21.044	1234400	1481700	9815800	10477000	2323200	3017100	1638900	1517500	2591400	3541500	1680400	2030200	1852000	3153200	3641800	3386800	568130	3561100	4004600	4611700	19431000	31385000	3482400	3037200	0	0	0	0	0	0
698	B2RTJ2;Q3URF8	B2RTJ2;Q3URF8	BTB/POZ domain-containing protein KCTD21	Kctd21	1153400000	29	5.1499	4715400	3683300	4019200	5083500	4930500	6857100	2274900	2146100	5902400	2595700	5361000	97444	413990	373450	563210	0	276450	0	382280	1441500	11388000	11431000	1666200	928390	2184500	2048500	3866800	4091100	0	0
699	Q3UEU2;B2RTJ8;O35710-2;O35710	Q3UEU2;B2RTJ8;O35710-2;O35710	Nocturnin	Ccrn4l	1721400000	70	25.955	992190	1519400	1950800	3041100	1456000	1100700	1816100	1641100	1944700	1360000	1743800	1522000	486230	3886700	3055400	2273400	2791400	2332000	2451700	1512500	5307000	4603600	2234600	3472200	275060	42017	1241700	2723900	355840	227050
700	B2RTL2;O89084;O89084-3;Q3TUD0;O89084-2;C9K100;O70285;Q80UU8	B2RTL2;O89084;O89084-3;Q3TUD0;O89084-2;C9K100	cAMP-specific 3,5-cyclic phosphodiesterase 4A	Pde4a	2267400000	109	76.845	847160	1092400	4038700	2894300	777650	1391100	1810900	1319500	1998000	2108900	1136800	791670	3960200	4252500	3677200	2689300	2383400	2140800	2004300	2305500	4605700	2650700	544710	1034400	208200	42891	0	22317	0	0
701	B2RTL6;Q9Z1T2;E9PWF0;Q05895	B2RTL6;Q9Z1T2	Thrombospondin-4	Thbs4	1782300000	69	43.918	928500	1333700	459440	217040	1108300	1289200	1011300	2654400	2339400	2860900	2834500	3803000	2896900	4506700	734360	1338800	748210	520540	3168700	4545700	592520	184850	2272900	2659200	269000	0	0	291160	131980	0
702	B2RTM0;P62806;Q6B822	B2RTM0;P62806	Histone H4	Hist2h4;Hist1h4a	3240200000000	8995	323.31	3961700000	5398300000	8909100000	8135000000	6561600000	7021300000	7015600000	6818800000	7615800000	9035500000	10312000000	9034600000	12190000000	13564000000	9540200000	11081000000	7373100000	9112001000	14869000000	15090000000	20145000000	18076000000	16834000000	14969000000	38578000000	58724000000	71742000000	59925000000	28537000000	29867000000
703	B2RTM2;P56501	B2RTM2;P56501	Mitochondrial uncoupling protein 3	Ucp3	67636000	3	2.471	0	0	0	0	0	0	0	0	0	0	0	0	0	496970	0	240560	0	466220	0	1430200	0	0	0	0	0	0	0	0	747870	0
704	B2RTM4;P58321	B2RTM4;P58321	Ubiquitin carboxyl-terminal hydrolase;Ubiquitin carboxyl-terminal hydrolase isozyme L4	Uchl4	18143000	2	-2	0	0	0	0	666800	0	0	0	0	0	0	0	0	0	0	0	0	0	0	0	0	0	0	0	0	0	0	0	0	542710
705	B2RTN5;Q91YM2;Q3TSU7;Q3UVZ8;Q5U612	B2RTN5;Q91YM2;Q3TSU7	Rho GTPase-activating protein 35	Arhgap35	20153000000	771	207.42	3264100	4469600	7847800	7747600	7565300	6083900	5613300	5724000	7159200	6817300	3956300	5618800	9938800	14843000	8576000	8942000	7019100	9623300	10258000	10896000	19320000	18254000	12202000	12469000	874310	1330500	2655000	2876300	864660	1108900
706	E9Q9E8;B7ZMQ1;B2RU38;Q18PI6-3;Q18PI6;Q18PI6-2	E9Q9E8;B7ZMQ1;B2RU38;Q18PI6-3;Q18PI6;Q18PI6-2	SLAM family member 5	Cd84	328000000	7	3.3196	0	0	0	0	0	0	0	435470	0	0	0	0	0	0	0	0	0	0	0	0	0	0	0	175970	3800100	12852000	0	0	0	0
707	B2RU82;F8WHL1	B2RU82;F8WHL1		Slc30a9	190070000	5	2.8121	0	0	67426	124120	0	0	637680	782700	137330	89896	0	0	0	0	933600	640150	0	0	0	0	927030	876110	846470	491500	0	0	0	0	0	0
708	B2RUA1	B2RUA1		Pnisr	242490000	9	3.4928	0	0	2033100	0	0	0	138280	0	58492	0	0	0	0	0	0	0	0	0	0	0	0	1531200	0	0	208880	222700	1435000	1834100	899860	1742300
709	B2RUA5;Q7TSI3;Q8BNQ1	B2RUA5;Q7TSI3	Serine/threonine-protein phosphatase 6 regulatory subunit 1	Ppp6r1	4326600000	125	109.19	643430	991440	764560	749720	4164600	4193300	1685700	4783600	853540	3280300	6096300	6723900	990710	3075800	1627300	6530200	3773400	2465900	7206300	2013400	5676900	8004600	2573400	4810500	14404000	18606000	3363400	1513000	1305100	747500
710	Q5U463;B2RUA8;Q6S5J6-2;Q6S5J6-3;Q6S5J6;Q6S5J6-4	Q5U463;B2RUA8;Q6S5J6-2;Q6S5J6-3;Q6S5J6;Q6S5J6-4	Krev interaction trapped protein 1	Krit1	306500000	26	5.273	128160	155910	440320	550950	160300	433750	452080	132620	164800	292330	47115	39103	155480	207110	124380	197050	384660	464070	145190	195730	526190	838370	81524	146920	0	0	0	0	101740	97262
711	B2RUC1;O54818;Q3V2G6	B2RUC1;O54818;Q3V2G6	Tumor protein D53	Tpd52l1	1442300000	32	21.213	1119800	1173400	9471700	11326000	2032100	3579100	1667000	2850900	5909700	3094800	667270	1282000	3296300	2582100	5066700	5924700	2547200	5938700	5161200	977310	4984200	10653000	2458100	874020	3586100	3484800	1315900	0	0	0
712	B2RUC7;Q9Z1Z2	B2RUC7;Q9Z1Z2	Serine-threonine kinase receptor-associated protein	Strap	57255000000	1366	323.31	23957000	35324000	72014000	84884000	48921000	50899000	42130000	39638000	42838000	64962000	42522000	41863000	53457000	80817000	51154000	44292000	40414000	47965000	84259000	99775000	168920000	160420000	113620000	92357000	161580000	172080000	126940000	167150000	60907000	69586000
713	B2RUD1;D3YV67	B2RUD1		Tmem165	77266000	12	20.149	0	0	0	0	0	0	0	0	0	0	0	0	0	0	0	0	0	0	0	0	0	0	0	0	0	0	0	0	2046400	2782700
714	B2RUE0;Q9Z0V1;Q3UH54;Q9Z0V1-2;Q9Z0V1-3	B2RUE0;Q9Z0V1;Q3UH54;Q9Z0V1-2;Q9Z0V1-3	Potassium voltage-gated channel subfamily D member 3	Kcnd3	2782000000	113	30.902	1331500	1443600	2343300	2303000	2642100	1542700	2582300	1502600	2993500	2423500	681150	1623600	4213800	5685900	4181600	3772800	3452400	3248300	4276700	5202900	5550800	8915100	5122900	8080100	332770	1030300	103470	111230	212090	32539
715	B2RUE8;F8VPL5	B2RUE8;F8VPL5		Map4k4	6760500000	242	96.777	1816300	2486900	4011100	3345600	2149500	2113800	2389400	2637500	2352600	2743800	1570900	1223000	4397700	12816000	6324900	6550200	4579900	4657000	5059900	2516000	3765200	4465200	3000400	3798700	2150900	3420000	1030400	2174800	3065800	3019800
716	B2RUG2;Q8R516-2;Q8R516;A2A9P8;Q8R516-3	B2RUG2;Q8R516-2;Q8R516	E3 ubiquitin-protein ligase MIB2	Mib2	301480000	25	10.401	66715	52610	72289	59011	74592	81415	70534	82397	30398	0	0	79450	0	571230	446470	465040	352340	766150	249700	332490	666170	375940	267590	289290	0	115950	15218	0	0	0
717	B2RUG4;Q61602;B7ZNV2;Q3UMJ8;Q3TYX7;Q0VGV1;Q0VGT2	B2RUG4;Q61602;B7ZNV2;Q3UMJ8;Q3TYX7	Transcriptional activator GLI3;Transcriptional repressor GLI3R	Gli3	565040000	7	5.5541	0	0	0	34731	0	0	0	0	45202	0	31472	0	6404900	251560	0	0	0	0	46544	0	0	0	0	48579	0	0	1116900	71359	179220	203030
718	B2RUG9;E9QLQ9;Q61315;Q61315-2;Q61315-3;Q61315-4;Q8BNP7;E9Q4H1;Q8BRD8;Q8C493;Q3UQT2;F6Q4R2;Q8C9I9	B2RUG9;E9QLQ9;Q61315;Q61315-2;Q61315-3;Q61315-4;Q8BNP7;E9Q4H1	Adenomatous polyposis coli protein	Apc	20314000000	151	128.22	308530	465280	794610	719560	540280	602710	1423100	1016700	830520	781700	899060	4631600	896440	2094700	8906700	10474000	1313900	12322000	1105300	872940	2815800	40059000	15078000	2218700	24089	14043	125170	250490	31901	0
719	B2RUH2;Q6GQW0;Q8BRL1;E9QJW1;H7BWX5;Q6GQW0-2;Q6GQW0-3	B2RUH2;Q6GQW0;Q8BRL1;E9QJW1	Ankyrin repeat and BTB/POZ domain-containing protein BTBD11	Btbd11	919340000	27	18.389	109450	126890	286080	275300	166470	257680	102920	57659	56189	0	0	0	819610	1326600	1196700	1283700	178580	520000	644740	260790	0	291580	962050	898250	90705	0	1099000	7002700	4860.4	7852.2
720	B7ZNV9;E9Q4Z6;B2RUH8;Q8C008;Q5FWA4	B7ZNV9;E9Q4Z6;B2RUH8;Q8C008	Double zinc ribbon and ankyrin repeat-containing protein 1	Dzank1	2944500000	90	30.448	544660	825130	3017500	1691500	1129300	962520	1317000	1135600	1522500	1442400	453730	1712200	1741900	4119100	2079700	2173100	960000	1927900	2896000	2289300	10063000	6900700	5394700	4432000	0	587940	0	0	0	23926
721	B2RUJ4;Z4YKQ9;Q4QY64;Q4QY64-2	B2RUJ4;Z4YKQ9;Q4QY64	ATPase family AAA domain-containing protein 5	Atad5	56924000000	118	13.696	8480000	10997000	5866400	9646900	9385100	10878000	20759000	17017000	11167000	8330900	19426000	10309000	46761000	17353000	29394000	39644000	25252000	27153000	10757000	21208000	53845000	34774000	19564000	16323000	6659900	7549000	18401000	23947000	762320	518790
722	Q3UH26;B2RUJ5;B2RUJ5-3;B2RUJ5-2	Q3UH26;B2RUJ5;B2RUJ5-3;B2RUJ5-2	Amyloid beta A4 precursor protein-binding family A member 1	Apba1	9449200000	201	104.59	5216000	5053000	9839500	9557900	9021000	6355600	8171900	8127200	9930800	9295900	8290000	5065500	6161500	9957600	6426200	9885800	6738500	10068000	12274000	14130000	23502000	21581000	15736000	11735000	86049	83144	0	0	0	0
723	S4R203;B2RUJ8;Q8R1F4;S4R1B0;Q9CZD7;S4R2V0	S4R203;B2RUJ8		Arhgap12	251730000	6	4.0744	31524	17110	0	637970	0	772980	0	0	635770	660750	165490	0	0	0	377410	319720	0	0	0	0	0	0	306160	0	0	0	1011000	0	0	0
724	E9Q1A0;B7ZNY0;G3X9L9;B2RUJ9;Q80YT7	E9Q1A0;B7ZNY0;G3X9L9;B2RUJ9;Q80YT7	Myomegalin	Pde4dip	775210000	16	7.1052	0	0	0	25743	40318	37228	26925	30831	39180	31029	6555.1	10067	0	0	0	463190	237240	307370	114320	0	118840	614690	267140	363650	817850	1178900	95112	70237	139660	132010
725	B7ZNY4;B2RUK2;Q80TH2-1;Q80TH2;Q80TH2-2;B7ZNX6;B2RUJ2	B7ZNY4;B2RUK2;Q80TH2-1;Q80TH2;Q80TH2-2;B7ZNX6;B2RUJ2	Protein LAP2	Erbb2ip	2707800000	146	62.728	155470	179970	430640	671210	211980	237500	196820	187010	263390	286990	205570	128270	714750	1111400	767830	612680	578700	839020	1234200	212540	1964700	311720	406010	526180	625130	665960	4075000	5029100	3498000	3428500
726	B2RUK5;Q3ULD5;Q6PD20;Q8K1L7;Q9D2F6	B2RUK5;Q3ULD5;Q6PD20	Methylcrotonoyl-CoA carboxylase beta chain, mitochondrial	Mccc2	28564000000	881	225.96	9817100	11856000	31646000	28152000	19077000	17629000	25990000	21727000	20025000	18134000	24478000	26755000	40178000	58299000	35664000	35837000	25213000	32263000	26044000	42019000	72039000	74657000	57526000	56185000	17497000	19706000	20517000	20224000	1398500	2083000
727	B2RUK8;Q3USL1	B2RUK8;Q3USL1	Kelch domain-containing protein 9	Klhdc9	132270000	7	6.717	107920	128730	262420	214180	159850	0	70213	91811	214980	160790	0	132240	350940	587490	697730	558560	190370	158430	462220	470570	0	0	604110	362320	0	0	0	0	95561	217320
728	B2RUM8;Q8K363;Q9CSG7;Q9CSJ2	B2RUM8;Q8K363	ATP-dependent RNA helicase DDX18	Ddx18	19118000000	436	323.31	501570	442880	465320	337750	137130	165190	255810	404650	443840	620040	52832	1068800	788450	135610	115910	103540	0	961950	124780	2641600	1804400	1584100	1240100	1245600	131100000	142330000	66731000	64801000	40670000	41818000
729	B2RUN2;Q8C817	B2RUN2;Q8C817	Transmembrane protein 200A	Tmem200a	154900000	7	5.426	141470	458020	200370	223210	0	0	0	0	243450	338580	0	0	286770	611660	385230	387620	429020	1055600	109740	124600	344740	396740	0	0	0	0	0	0	0	0
730	B2RUP0;Q8C5L7;Q8C545	B2RUP0;Q8C5L7;Q8C545	RNA-binding protein 34	Rbm34	1426600000	68	42.987	527800	500880	165870	125850	328550	288490	0	572810	0	175260	0	457270	0	0	0	0	0	0	0	664520	976760	841480	1023300	567770	11544000	12979000	4906300	6668500	4927200	6628000
731	B2RUP8;Q3UMW8	B2RUP8;Q3UMW8	Ceroid-lipofuscinosis neuronal protein 5 homolog	Cln5	2819000000	10	4.3922	0	0	0	0	84406	0	0	0	0	0	0	53966	16121000	21094000	10833000	12408000	16879000	20359000	0	0	300220	367820	0	0	0	0	2764200	3143500	0	0
732	B2RUR0;O35601;O35601-2;Q8CAX4;Q3TA12;E0CY17;F6V072	B2RUR0;O35601;O35601-2;Q8CAX4	FYN-binding protein	Fyb	6457300000	78	121.06	0	13450	197810	367690	0	0	34194	26752	249640	188040	48501	0	0	529120	1496700	377070	330340	0	0	144680	367570	0	132850	206220	70065000	71768000	3153700	4047800	0	0
733	B2RUR3;P06795	B2RUR3;P06795	Multidrug resistance protein 1B	Abcb1b	7422000000	271	145.84	2624900	2666300	2910400	5963300	3291100	3298400	1213600	1740500	4999100	885700	830790	2577100	2981600	3929200	4060600	3130200	2223900	3228800	2999800	3660100	9054200	6743700	3692200	4479600	6349000	7142000	381910	1226700	7201900	8698000
734	B2RUR8;D3Z210;D3YYZ8	B2RUR8	OTU domain-containing protein 7B	Otud7b	2301000000	127	30.444	368230	631400	1085000	1145100	589600	690190	1054600	1119000	1833500	689090	425060	381880	1268400	1671700	1691800	998040	2782200	2537000	867420	1807300	3732800	2027100	1651900	3282900	3902700	3924400	690090	1112500	570530	586110
735	B2RUS7;Q8BNE2;Q9Z2P1;Q8BIU4;Q9JL44	B2RUS7;Q8BNE2;Q9Z2P1		Abcc8;SUR-1	1728400000	73	14.428	207480	225670	829520	1142800	1057400	885980	727440	185120	916630	4103500	601330	639840	541670	1395000	360670	1011500	320860	251870	488270	892770	569210	534990	369220	943660	1067000	779570	94039	312970	40957	108330
736	Q3TZ80;B2RV69;Q5SYH2;Q3U0H6	Q3TZ80;B2RV69;Q5SYH2;Q3U0H6	Transmembrane protein 199	Tmem199	990240000	43	46.719	0	0	0	294940	0	0	808550	184220	0	153160	148210	0	0	2161600	539010	1654200	418960	1633300	0	0	821180	951150	758380	1171500	26349000	29558000	6807500	12761000	796360	2052300
737	B2RV71;Q9D1I2;Q80VN1	B2RV71;Q9D1I2	Bcl10-interacting CARD protein	1110007C09Rik	654490000	10	2.4533	0	0	5716200	9614200	6985800	0	3290600	3585000	1446700	1191200	0	0	141960	419620	0	0	0	165340	0	4631500	607760	519220	0	384340	1623100	793730	2389600	3243400	0	0
738	Q3V1L7;B2RV73;Q8VHI3;Q3UHF9	Q3V1L7;B2RV73;Q8VHI3	GDP-fucose protein O-fucosyltransferase 2	Pofut2	1506600000	78	25.141	290650	225510	335390	598040	41562	243480	600240	679180	776590	891320	381810	664240	72763	525990	116090	383980	405340	468890	1737200	1634400	1190800	1706300	1341300	301840	1438800	2193400	13551000	11911000	1904200	1990200
739	B2RVD5;Q8CBB6;Q921L4;Q8CGP1;P10853;A0JLV3;Q8CGP2;Q64475;Q8CGP2-2;A0JNS9;P70696;Q8VEE3;G3X9D5	B2RVD5;Q8CBB6;Q921L4;Q8CGP1;P10853;A0JLV3;Q8CGP2;Q64475;Q8CGP2-2;A0JNS9;P70696	Histone H2B;Histone H2B type 1-K;Histone H2B type 1-F/J/L;Histone H2B type 1-P;Histone H2B type 1-B;Histone H2B type 1-A	Hist1h2bk;Hist1h2br;LOC665622;Hist1h2bf;Hist1h2bj;Hist1h2bp;Hist1h2bb;Hist1h2ba	2494200000000	6406	315.18	1724700000	1683000000	3908900000	3211200000	2392000000	2658400000	2774200000	2638400000	2974300000	2348300000	3278000000	2966400000	6018900000	7599600000	4584400000	3981600000	2619900000	3547000000	4836300000	7261800000	7953600000	8584600000	5591300000	7184200000	21750000000	14641000000	31518000000	31086000000	10903000000	14525000000
740	D3Z2M5;B2RVL4;Q99ML1	D3Z2M5;B2RVL4;Q99ML1	Bcl-2-binding component 3	Bbc3	43634000	3	2.6903	0	0	0	0	0	0	0	0	0	0	0	0	0	0	0	0	0	0	0	0	0	0	0	0	0	0	0	0	4368900	10176000
741	B2RVN8;Q8BUM6	B2RVN8;Q8BUM6	Protein FAM163B	Fam163b	682970000	21	43.713	1703900	1938800	1401700	1549000	636210	1554900	5207000	799000	2550800	5523000	1267800	2900700	4372500	2756000	4171500	6977300	1513900	4448300	2671500	6434100	21199000	6911800	607380	8471900	0	0	0	0	0	0
742	B2RVP5;Q3THW5;P0C0S6;Q8R029;Q3TFU6;Q3UA95;G3UWL7	B2RVP5;Q3THW5;P0C0S6;Q8R029;Q3TFU6;Q3UA95	Histone H2A;Histone H2A.V;Histone H2A.Z	H2afv;H2afz	69868000000	643	274.23	63030000	59657000	124380000	145830000	118620000	93497000	142520000	106290000	140770000	109670000	71678000	107960000	184710000	149940000	178890000	193940000	95531000	138040000	170160000	182830000	308210000	259680000	182920000	186880000	989830000	951830000	2454000000	2171800000	781050000	780450000
743	B2RVQ1;Q9CQG6;Q9CQG6-2	B2RVQ1;Q9CQG6;Q9CQG6-2	Transmembrane protein 147	Tmem147	463000000	20	3.3483	282480	441910	286430	0	428080	543540	410320	425660	0	544920	158400	350820	852510	336260	826950	972830	265940	1064300	179430	396630	591240	646720	747340	991660	5040600	5115600	5562600	5206600	389570	2556400
744	B2RVQ7;Q9D115	B2RVQ7;Q9D115	Zinc finger protein 706	Zfp706;Znf706	693620000	24	6.7349	0	640270	2645000	2174500	0	2543700	1001300	2132400	0	530910	3270400	8077400	653780	1751100	266680	3069800	360060	784740	0	1031800	6625700	3779000	2548300	3010500	9594500	10774000	13658000	11646000	10535000	12499000
745	Q3U3W2;B2RVR2;Q80TD8	Q3U3W2;B2RVR2;Q80TD8		Tmem181a;Tmem181b-ps;mKIAA1423	908490000	25	7.2881	735560	907040	0	773540	756430	466660	1225600	1157300	0	539680	511410	1012700	551260	1391200	802510	440870	987020	924110	0	0	5275900	3700700	3865900	4242600	2717600	2587200	1916000	7935800	0	0
746	B2RVT1;D3Z159;Q3U898	B2RVT1;D3Z159;Q3U898	Myeloma-overexpressed gene 2 protein homolog	Myeov2	14163000	1	2.6549	0	0	0	0	0	0	0	0	0	0	0	0	0	0	0	0	0	0	0	14163000	0	0	0	0	0	0	0	0	0	0
747	B2RW11;Q7TST1	B2RW11		Ankrd34a	4951800000	240	65.462	3222300	4043000	7000800	5825800	8141900	3694500	5079900	3877300	5692500	7626300	2986600	4729700	6110000	8335200	7282700	6355500	4848300	8269800	10368000	8492900	18172000	15422000	10314000	8099600	2174000	0	215480	388630	80054	0
748	B2RW20;Q8C9H6;F6RUA3;Q8C9H6-3;E9QN41;Q8C9H6-4	B2RW20;Q8C9H6;F6RUA3;Q8C9H6-3;E9QN41;Q8C9H6-4	Striatin-interacting proteins 2	Strip2	1155500000	23	15.231	648780	641740	1021900	827890	1083100	601630	156320	1121600	559440	398170	2421800	1512700	384520	237360	903420	238540	318970	401270	2570400	1854400	2976500	2785900	2865600	1651400	0	0	0	0	0	0
749	B2RWB7;Q8BZA9	B2RWB7;Q8BZA9	Fructose-2,6-bisphosphatase TIGAR	9630033F20Rik;Tigar	6878900000	277	103.79	6906100	5131900	4931100	5658000	10046000	11734000	9067700	7963300	5706800	8836200	7213400	10692000	12333000	19977000	12480000	13748000	9463400	11375000	17263000	21732000	53142000	35716000	16604000	18352000	51657000	62686000	3411400	4399200	100990	267550
750	B2RWC4	B2RWC4		Lrrc73	2200600000	72	25.011	4778800	3421600	11881000	15583000	5416500	11131000	11140000	11417000	10374000	12886000	5934400	7012300	15644000	20103000	14667000	15059000	10456000	14882000	17817000	16948000	35448000	15821000	11190000	10461000	271730	2440000	1221600	971840	0	0
751	F8WIX8;Q149V4;B2RWH3;Q64523;Q6GSS7;Q61668	F8WIX8;Q149V4;B2RWH3;Q64523;Q6GSS7	Histone H2A;Histone H2A type 2-C;Histone H2A type 2-A	Hist1h2al;Hist2h2ac;Hist2h2aa1	1971800000000	3669	323.31	2033800000	2729400000	4510700000	4055600000	2793700000	2960500000	3568700000	3460900000	4196100000	4937300000	4766200000	4103500000	8416800000	8132200000	6372000000	9389000000	5961400000	5348900000	6155900000	8526600000	14704000000	10867000000	9388300000	10456000000	20630000000	23157000000	29510000000	36809000000	11515000000	12236000000
752	B2RWI2;Q9EP89;Q80UJ8;A1A4A8;Q3UEQ3;A0PJ65	B2RWI2;Q9EP89;Q80UJ8	Serine beta-lactamase-like protein LACTB, mitochondrial	Lactb	9474600000	299	101.14	2735800	2920300	18393000	12119000	83657	357420	10524000	11547000	9086700	9771500	83074	343320	358910	232210	3261800	5446000	4370600	5101800	472320	1052400	28348000	30500000	8554900	7948000	34112000	35131000	23102000	20793000	304610	54984
753	B2RWJ3	B2RWJ3	Transmembrane protein 240	Tmem240	59674000	4	2.0631	0	0	0	602220	0	0	0	0	0	0	0	266270	0	0	2333000	2448200	0	1081300	0	1033600	730560	1450500	0	0	0	0	0	0	0	0
754	B2RWS6;Q8BJ14	B2RWS6	Histone acetyltransferase p300	Ep300	1589000000	79	53.749	92269	0	135790	22533	38391	15327	283740	35858	21288	41772	84258	79637	263530	405480	0	370250	22621	293200	5369.3	200130	630350	28667	125770	367960	4360400	4391700	1542700	923100	2227900	2134700
755	B2RWU2;Q3UHF7	B2RWU2;Q3UHF7	Transcription factor HIVEP2	Hivep2	2317100000	34	19.659	61660	1759900	62546	103720	1109900	197990	2473100	1452700	251600	148830	37035	0	167960	977990	426790	366240	601960	458360	377810	81385	2566700	765920	2115900	2383500	0	27007	0	0	0	16019
756	G5E8P4;G3UWY3;B2RWU4;Q5NBX1-2;Q5NBX1-3;Q5NBX1;G3UZ73;Q5NBX1-5;Q5NBX1-4	G5E8P4;G3UWY3;B2RWU4;Q5NBX1-2;Q5NBX1-3;Q5NBX1	Protein cordon-bleu	Cobl	601210000	6	5.6654	0	76428	85798	750760	210170	139040	99060	150960	0	79826	23100	0	0	0	0	0	471350	101590	398600	1035800	2862300	807690	142750	269530	1268500	0	0	0	0	0
757	E9Q6G4;B2RWU5;Q91V24;B7ZNA4;Q8R1I3	E9Q6G4;B2RWU5;Q91V24;B7ZNA4	ATP-binding cassette sub-family A member 7	Abca7	1630300000	26	12.197	86284	777300	402360	1209900	350390	278060	824870	1055700	630190	429890	233860	65756	221290	103540	110800	90689	51153	86399	333240	289310	3981800	1054500	1138300	404240	53520	0	913510	216650	282500	0
758	B2RWV7;Q8BQ30;Q8BQ30-2;B7ZND7;Q3U3A9	B2RWV7;Q8BQ30;Q8BQ30-2;B7ZND7	Phostensin	Ppp1r18	2817100000	112	127.43	0	0	102550	105400	405880	87531	124560	92261	114100	125930	103820	0	0	2887200	184390	179900	0	189440	355000	33759	346400	138310	760980	713230	15278000	15516000	11767000	9057800	9610700	9972600
759	E9QAH1;E9PVZ8;B2RWW2;Q571K1;Q8CGE5;Q6PAK0;B7ZNF9;Q80UY9;Q3UYL3;E9Q028;Q9CTU9;Q3U289	E9QAH1;E9PVZ8;B2RWW2;Q571K1		Golgb1	26619000000	397	203.54	1566200	673140	2040500	3239000	2872700	3063600	2774300	2682600	4122000	4255600	399050	3475900	375470	1573900	98182	925730	275880	363660	3257100	2795900	9391400	9277400	6418200	5819500	8013400	14590000	9964500	9470000	1741800	1748100
760	B2RWX1;B7ZCJ1;B7ZCJ0;Q6DFV3;G3UWM5;G3UX38;A2BHQ2	B2RWX1;B7ZCJ1;B7ZCJ0;Q6DFV3;G3UWM5	Rho GTPase-activating protein 21	Arhgap21	7582000000	357	107.64	1143200	630920	1926800	1573700	1140900	1477500	1665400	1688900	1567200	2137200	1547800	939270	2860700	4344400	6192300	3546500	2663200	3017600	2357100	3995700	4832000	3003600	3149600	3326300	0	74905	222010	71947	3472.1	44841
761	B2RWY1;Q3ULB5	B2RWY1;Q3ULB5	Non-specific serine/threonine protein kinase;Serine/threonine-protein kinase PAK 6	Pak6	307950000	6	3.3432	0	0	0	0	0	0	0	0	0	0	0	0	225410	542330	166380	40082	162160	1777900	0	612330	1725700	2958100	175430	168320	0	0	0	0	0	0
762	Q3TDB1;Q4FK10;Q3TAY1;B2RWZ3;O35298;Q3V0A4	Q3TDB1;Q4FK10;Q3TAY1;B2RWZ3;O35298;Q3V0A4	Acyloxyacyl hydrolase;Acyloxyacyl hydrolase small subunit;Acyloxyacyl hydrolase large subunit	Aoah	118380000	8	7.1243	0	23395	0	0	0	0	0	0	0	0	25905	0	0	0	0	0	0	50013	0	0	0	0	0	0	2104400	2005100	0	19170	0	0
763	B2RX00;Q9ESK9;Q8CHH8;F7CC56;F7CCJ3;E9PX56;Q6NZG0;F6TLJ4;E0CYY6;E0CZG6	B2RX00;Q9ESK9;Q8CHH8;F7CC56;F7CCJ3	RB1-inducible coiled-coil protein 1	Rb1cc1	3240600000	148	55.587	278040	217310	291300	757720	428430	247010	374340	279610	631190	686060	937260	281480	787080	1874500	726620	367120	486030	1196800	1141000	1289400	2359000	12104000	627400	1096400	260310	58835	294120	192820	583680	304780
764	Q3UGY4;Q3UGX2;B2RX08;E9Q397;P15508;Q5DTG9;Q149M1;Q8BWJ8	Q3UGY4;Q3UGX2;B2RX08;E9Q397;P15508	Spectrin beta chain, erythrocytic	Sptb	75461000000	2814	323.31	12509000	11939000	17653000	15740000	16821000	15219000	13572000	12295000	18930000	22274000	11611000	11487000	22639000	25529000	19586000	18417000	12340000	16728000	23335000	23870000	32444000	31618000	23350000	19440000	511300	644700	455080	616730	202470	81422
765	B2RX11;Q0KK55;F6SPU5;D3Z5B8;Q0KK55-3;D3Z3X0;Q0KK55-2	B2RX11;Q0KK55;F6SPU5;D3Z5B8	Protein very KIND	Kndc1	2060800000	69	16.156	215670	235940	331860	1125200	1083700	1412300	593200	599330	692040	743250	587590	1072400	397130	434230	675320	843290	497340	327760	1488100	2154800	1784100	1705800	1606700	1295800	0	0	0	15712	4921.2	0
766	B2RX13;Q3UQ28;Q80U60;D3Z5M7	B2RX13;Q3UQ28;Q80U60	Peroxidasin homolog	Pxdn	2087800000	93	94.689	140570	250430	698200	332970	630450	420090	392400	214890	730540	375530	0	0	33023	184000	442540	168790	119560	204690	1019000	1299100	0	917610	446790	995180	799320	1028400	2043900	2060800	3866200	4183100
767	B2RX15;Q6ZPS6	B2RX15;Q6ZPS6	Ankyrin repeat and IBR domain-containing protein 1	Ankib1	452870000	24	10.801	49800	17611	4644.4	0	80544	47695	582850	483190	0	0	63457	72609	348500	1016400	426200	513190	420870	268790	558340	231870	448200	336130	528490	423090	0	0	183440	42569	115690	159980
768	D3YUM6;D3Z1C4;B2RX33;Q8BWB6	D3YUM6;D3Z1C4;B2RX33;Q8BWB6	Metalloreductase STEAP2	Steap2	212120000	14	3.6091	77257	111610	0	164510	0	0	59652	98058	0	0	192980	187170	0	0	0	0	0	750650	0	118900	0	0	0	188660	304800	206620	2270700	1245100	781390	1726800
769	B2RX66;Q5F2E8;Q3UUG1	B2RX66;Q5F2E8	Serine/threonine-protein kinase TAO1	Taok1	14091000000	498	134.82	3984700	4432200	8204200	9272300	6156000	6012400	6427700	5132500	8409200	7835500	6157700	14065000	6411200	10070000	5990400	8109300	3741400	6575600	12920000	16220000	24073000	22623000	14281000	14422000	2920900	2668900	3958400	2494300	1026300	2614300
770	B2RX77;Q9D483;Q9D483-2;F6QK97;D3YYS2	B2RX77;Q9D483	DNA-directed RNA polymerase III subunit RPC3	Polr3c	1368700000	35	13.61	1084000	0	1499100	1023900	2708200	1575700	1880800	1104200	2215300	1749800	590550	12013	50549	99791	58849	0	29168	146340	61102	0	2845900	2009500	1099300	148270	6088200	3947500	784400	3064000	834290	1308300
771	B2RXC1;B2RXC1-2	B2RXC1	Trafficking protein particle complex subunit 11	Trappc11	7853500000	342	73.608	1848000	1733500	3229900	3203300	2727900	2917200	2805100	2024400	2843600	3009900	1587700	2512000	6169500	6699700	5013800	4300100	4275000	3804500	3674100	5534300	11071000	6773400	7031000	9499500	5728000	4734700	3759300	3058400	727340	415480
772	B2RXC2;Q8BKB2	B2RXC2;Q8BKB2		Itpkb	305580000	6	2.5202	0	239210	0	769490	0	251930	358030	641610	285000	256650	0	0	0	359920	153230	197340	0	0	0	439760	461170	0	568150	475280	0	0	0	0	0	0
773	B2RXC6;Q7TSI4	B2RXC6	DNA-directed RNA polymerase	Polr3a	243170000	19	11.411	0	0	0	0	0	0	0	0	0	0	0	0	27106	0	0	0	0	0	0	0	0	0	0	0	624930	518740	562390	456950	143940	198990
774	B2RXL7	B2RXL7		Kidins220	6749400000	270	55.694	657260	748150	1591700	1941200	545560	1432100	2039700	5288500	1612000	2277600	1364300	812140	2853300	1845500	4153400	4340400	1428800	1097900	3286700	7842700	4180900	3510300	2401200	2982600	1714800	1851100	2020600	1299700	638840	3287600
775	B2RXM1;Q69Z70;Q810C1;B2RWY3	B2RXM1;Q69Z70;Q810C1;B2RWY3	SLIT and NTRK-like protein 1	Slitrk1	1139800000	62	14.838	870250	969830	1267800	778650	1072900	1036300	1281400	998170	1018700	648690	175500	750270	1518200	901410	1347900	1776900	561940	750830	1728400	1600600	4957100	2904800	1983900	1603800	0	0	59897	959250	0	0
776	B7ZWI2;B2RXM7;Q9D1J3	B7ZWI2;B2RXM7;Q9D1J3	SAP domain-containing ribonucleoprotein	1110005A23Rik;Sarnp	23371000000	336	105.96	8746300	16380000	31840000	22122000	25203000	21019000	21314000	18915000	27414000	29027000	22939000	46511000	22830000	33668000	33643000	38268000	9713000	42168000	58727000	59848000	155030000	115840000	58801000	92706000	103570000	146680000	48399000	44623000	77971000	124130000
777	E9Q3A7;B2RXP4;Q3UFN0	E9Q3A7;B2RXP4;Q3UFN0		Cdh19	557850000	17	11.281	38152	109280	0	0	53155	0	0	64063	496940	0	116310	63403	0	87693	222210	1901000	0	0	117470	0	0	0	0	0	0	0	6025500	5385100	0	0
778	B2RXW8;B2RXQ2;B8QI33;Q3UJC0;S4R1I7	B2RXW8;B2RXQ2;B8QI33		Ppfia1	3487300000	107	40.712	0	97914	366800	458380	665320	285440	974190	730410	308900	631660	1314900	280380	249600	737570	487990	605520	375340	322810	2687800	1525400	1693200	1465500	1673200	5782800	3551100	3416900	5972500	6396300	965280	1266700
779	B2RXQ4;B7ZWK0;Q69Z74;B2RXX0;P51954;Q8CD72;Q8BSB6;Q3UXI0	B2RXQ4;B7ZWK0;Q69Z74;B2RXX0;P51954;Q8CD72;Q8BSB6	Serine/threonine-protein kinase Nek1	Nek1	388810000	9	2.4398	31281	0	0	54059	49324	0	30261	0	0	12077	0	157720	44035	0	79246	80465	34667	79846	703170	396090	0	0	92163	157960	84548	3441600	0	0	81034	25415
780	B2RXQ6;Q8BNJ6;Q8BNJ6-2	B2RXQ6;Q8BNJ6;Q8BNJ6-2	Neuropilin and tolloid-like protein 2	Neto2	155250000	12	3.5123	98555	55557	201670	307260	105930	190890	168410	105850	108190	0	60868	37211	0	0	55681	120240	261100	0	0	282550	1334800	660850	228400	320650	0	0	0	0	0	0
781	B2RXQ8;Q8BFQ4	B2RXQ8;Q8BFQ4	WD repeat-containing protein 82	Wdr82	9420700000	250	165.53	4928200	3972900	8214000	10293000	7573700	9637700	9958200	6832600	6139600	3548800	10286000	6079400	9536500	14821000	12085000	11676000	9340700	6763600	16389000	18313000	26751000	16936000	12640000	13670000	32429000	71255000	46647000	26133000	16651000	21532000
782	B2RXR1;Q4QRL3-2;Q4QRL3	B2RXR1;Q4QRL3-2;Q4QRL3	Coiled-coil domain-containing protein 88B	Ccdc88b	4156000000	102	120.34	241720	560880	430340	435590	386780	517260	539730	588200	312410	467100	507250	647850	167310	871210	897250	156630	173790	11857	288830	1342000	1782800	2480900	2931100	1061700	13172000	15610000	0	353780	172160	661930
783	B2RXR2;Q8VD65	B2RXR2;Q8VD65	Phosphoinositide 3-kinase regulatory subunit 4	Pik3r4	17679000000	659	125.25	3532000	4907300	7288700	7925400	6751700	6049800	5264400	5746700	7891700	6505500	4335100	4541100	5659200	9958000	7419000	7135700	5241800	7366300	7941800	9627800	29125000	19647000	12346000	16986000	8088100	9386000	8531400	5493700	885490	598400
784	B2RXR6;J3QK13;E9QNQ2;J3QNJ4	B2RXR6;J3QK13;E9QNQ2	Serine/threonine-protein phosphatase 6 regulatory ankyrin repeat subunit B	Ankrd44	930590000	35	19.22	344460	365930	372850	318500	614950	325320	90309	401370	290190	338370	0	70624	71360	730900	78860	253760	130900	122240	569840	1241800	643980	778470	996230	1270800	4944700	3314800	27020	52513	111940	118700
785	B2RXR7;B2RY66;F8VPK8;B2RY69;Q8BY10;Q2TJI1;Q2TJI2;Q2TJI3;Q2TJI0;Q8C421	B2RXR7;B2RY66;F8VPK8;B2RY69		Pcdh9	5406000000	161	115.05	1058100	2314100	3364600	2852300	4781000	1791200	2392600	2202700	2255000	3069200	3303300	2712700	3382300	3964300	5753200	3522800	3899600	4441000	4536800	7206800	5587400	6117900	2135400	2736500	0	152270	0	128410	71133	77339
786	B7ZWL5;E9Q9L6;B2RXS1;Q6ZQA0;Q6ZQA0-2;F6VTL9;F6ZZB1;D3Z2K6;F7CGQ9;Q8BTE2	B7ZWL5;E9Q9L6;B2RXS1;Q6ZQA0;Q6ZQA0-2;F6VTL9	Neurobeachin-like protein 2	Nbeal2	1799500000	63	95.409	128880	181840	974630	404370	180330	308010	183390	75788	220150	206350	0	147250	57045	0	137270	104990	62141	0	390820	184040	0	172760	808260	151490	3810500	4510900	32068	85109	11890	0
787	B2RXS3;Q69ZJ3;F8VQ70;Q501L8;Q8BKW5;Q8BX16;Q8C0H1;Q8BIZ8;Q80VY7;Q8C1F7	B2RXS3;Q69ZJ3;F8VQ70;Q501L8;Q8BKW5;Q8BX16;Q8C0H1;Q8BIZ8		Scaper	1088700000	36	15.406	139470	181230	278370	280520	99296	455590	471050	295620	488740	390140	595730	166930	450550	884980	332830	325420	92463	218620	751380	625210	2202000	1971800	1005700	1356500	0	0	78133	103970	0	82644
788	B2RXS4;Q99LF0;Q8K2J5;REV__Q8BQK8;REV__Q3UTJ8;REV__A2AKG8-3;REV__Q80T90;REV__E9PYJ6;REV__A2AKG8	B2RXS4	Plexin-B2	Plxnb2	22684000000	809	323.31	1020500	1287100	1335600	1035000	1683500	1824700	1939600	1671900	1832000	1574600	1557600	1507600	4348100	6722800	4331100	3378200	2549400	3399000	5369100	5004100	8929000	9073500	9626300	5293300	28655000	33684000	34283000	30406000	6463300	7054800
789	B2RXT3;E9Q7L0	B2RXT3;E9Q7L0		Ogdhl	198150000000	4558	323.31	66551000	86046000	142010000	155260000	80202000	79648000	86218000	83863000	126310000	139440000	71849000	98374000	174620000	212000000	146560000	145080000	105480000	119930000	174440000	227690000	381490000	316030000	188800000	190140000	15267000	14870000	76192000	75965000	12944000	17298000
790	B2RXT8;F8VPQ2;B2RY61;Q05CI2;Q6PE90;Q8BY40;Q8CIT8;Q8BWM4;E9Q9V1	B2RXT8;F8VPQ2;B2RY61;Q05CI2;Q6PE90		Arid4a	11272000000	13	6.9273	0	705530	59939	527240	121050	0	29936000	67595	107460	47590	79250	0	77263	19450000	23803000	38021000	0	27803000	145410	178920	0	279050	8764200	429450	502420	613370	179730	428980	0	0
791	B2RXV4;Q0P6A9;B2RXV4-2	B2RXV4	Feline leukemia virus subgroup C receptor-related protein 1	Flvcr1	99463000	10	14.493	0	0	0	0	0	0	0	0	0	0	0	0	0	0	0	0	0	0	0	0	0	0	0	0	3380600	2577100	0	122190	281510	269450
792	B2RXW7;Q3TAT4;Q9QUF9;Q3TYN1;Q9Z0D8;Q9QUF8;Q9QUF7;Q9Z0J3;V9GZK9;Q62238;O88305;Q6P3Y0;V9H0U1;V9GZK7;V9GZP9;G3UZS2	B2RXW7		C4b	212190000	20	5.7345	16863	25288	0	3252.6	0	0	98166	113840	112060	75730	87155	156720	0	0	0	0	0	0	0	0	233310	229990	636490	517520	0	0	0	0	0	0
793	E9PVY0;B2RXX8;D3YYN8;Q3UU96;H7BX44;Q3UU96-2;F6Q5A5;F6S5Z6;F6YZJ7;Q3TSA3;F6W0C2	E9PVY0;B2RXX8;D3YYN8;Q3UU96;H7BX44;Q3UU96-2;F6Q5A5;F6S5Z6	Non-specific serine/threonine protein kinase;Serine/threonine-protein kinase MRCK alpha	Cdc42bpa	12346000000	410	110.78	1488700	2070800	3464200	3992500	3140300	2713000	2436600	2339300	2799600	2964400	2230900	2825000	9033500	14607000	7269000	11768000	4809500	9739700	4632700	4562500	9140200	4334900	3472000	4548400	710190	897170	2013700	949720	6025900	361020
794	B2RXY7;P48758	B2RXY7;P48758	Carbonyl reductase [NADPH] 1	Cbr1	139380000000	1805	323.31	118000000	127670000	220570000	271900000	157130000	166450000	171910000	172230000	202230000	212190000	168450000	191040000	317860000	305740000	457360000	284860000	204210000	278950000	348990000	460170000	763610000	712230000	505410000	494310000	2371200	887350	609870	2657700	7436800	8105700
795	B2RY04;Q8BK93;Q91YL4	B2RY04	Dedicator of cytokinesis protein 5	Dock5	1460100000	66	25.329	63110	0	21697	189280	52034	28308	41940	121200	18838	211110	43594	32990	71811	143660	113100	65529	0	139460	82813	82374	300140	49779	182290	210520	733870	838730	4243900	4008000	286660	209940
796	B2RY09	B2RY09		Etl4	21577000000	581	215.64	2317700	4763000	8483800	8576500	5095800	3958200	4926600	4456200	3678600	4164000	3071200	4632200	10353000	14241000	19400000	20937000	7314300	16838000	8297200	13146000	19298000	16112000	11945000	11574000	348860	771650	4106400	5501500	397770	3737100
797	B2RY15;Q3TKJ2	B2RY15		Tln2	1007300000	17	8.5554	104780	70363	0	0	390780	317330	0	0	0	0	366630	263390	662840	611840	0	0	216950	0	596370	681450	680430	827780	456140	423590	0	0	0	0	0	0
798	B2RY22;J3QP81;E9Q6L0;E9QKH0;Q80TV8;A5D6Q8;Q3TPM6	B2RY22;J3QP81;E9Q6L0;E9QKH0;Q80TV8;A5D6Q8	CLIP-associating protein 1	Clasp1	24006000000	1047	231.61	4395800	4646100	7551600	8206100	7612100	6988000	6466400	6532400	6093300	7336000	6658300	6414500	8303600	9889700	6746000	7746600	5731500	7143900	9293600	12324000	24155000	22659000	14979000	15129000	5437100	4874900	3583700	2640900	1401700	1548000
799	B2RY27;Q8BYC6;Q3V3K3;F6RXB5;Q3TBA7;E9Q364	B2RY27;Q8BYC6;Q3V3K3	Serine/threonine-protein kinase TAO3	Taok3	2019500000	77	20.679	432530	502870	683580	776940	769070	552350	494110	522760	686980	697990	547260	695950	708520	820290	1065000	952830	731090	761620	1481700	1150900	2509200	2125500	1414700	1331400	7064100	7055400	1717400	1397900	414350	326560
800	E9Q512;B2RY51;H3BJG4;Q3UFU7;Q3UTR9;Q8BVJ9;Q9CRV3;H3BJH8;Q811I5;H3BJU5;REV__Q3UQ12	E9Q512;B2RY51;H3BJG4		Trip11	3045400000	80	35.051	314890	240900	367740	565110	368150	211950	772460	3689300	301110	330850	296120	57741	84114	1147200	73115	444660	0	932410	789070	277510	1769000	409750	866380	1440800	1955700	2101200	347690	391940	589190	616820
801	B2RY56;S4R2B0;Q8BU35;S4R2A4;S4R2J1	B2RY56;S4R2B0	RNA-binding protein 25	Rbm25	15971000000	363	307.8	1768500	2883300	4834200	4054200	4875700	3355800	3374900	2019600	4690700	5139300	2584700	3161200	2928900	2614200	4961200	5288700	3618500	4949400	7322700	6927200	10453000	8279400	10432000	5106800	84776000	90140000	50405000	56287000	22827000	23573000
802	B2RY58;O70507	B2RY58;O70507	Potassium/sodium hyperpolarization-activated cyclic nucleotide-gated channel 4	Hcn4	2098100000	46	6.624	1043700	43844	1481500	2136100	1146700	1316500	1491700	1371400	1001100	1602100	1506800	631830	3012500	893610	839770	1042300	1026200	106440	2135300	2562700	1403900	1304100	3565000	2075800	781380	908070	0	248190	53668	76182
803	E9Q1Z2;B2RY64	E9Q1Z2;B2RY64		Enthd1	439160000	1	-2	191200	0	163660	195610	0	2281300	0	341480	318220	252100	265670	337730	0	0	0	0	0	0	0	0	1144800	1158300	0	1379000	0	0	0	0	0	6137400
804	B2RY77;P0C1Q2;F6SXR7	B2RY77;P0C1Q2	Dual 3,5-cyclic-AMP and -GMP phosphodiesterase 11A	Pde11a	2364800000	28	4.1482	83146	102880	286080	105810	170020	120950	275720	359970	174550	287840	144430	707490	444650	603520	1005800	2043700	362860	2404500	261260	306260	14098000	11802000	6003600	5864400	0	0	0	241500	0	0
805	E9QMR2;B2RY79;B2RY08;B2RXS7;F8VPN7;Q8BIK4;Q8BIK4-2;Q7TN11;Q6PF84;Q8BIK4-3;Q3UYH1	E9QMR2;B2RY79;B2RY08;B2RXS7;F8VPN7;Q8BIK4;Q8BIK4-2;Q7TN11	Dedicator of cytokinesis protein 9	Dock9	21725000000	941	237.64	2712100	3209200	3714100	3927900	5447500	5163900	7519800	7078100	6268500	6605100	5062400	5559700	7609200	10839000	8136100	8811800	6884700	7561100	9708800	10757000	10062000	10324000	12360000	11972000	1162000	1203400	683750	1101600	568490	552090
806	E9Q3T3;B2RY84;L0N7N1;Q7TQJ9;O35064	E9Q3T3;B2RY84;L0N7N1;Q7TQJ9	Kinesin-like protein;Kinesin-like protein KIF14	Kif14	917310000	18	6.2897	59736	74037	56611	161780	65060	0	150830	105990	192700	154540	0	56470	2861800	883580	508010	252170	131210	135220	190100	78570	244190	401400	456120	0	330560	204820	273720	301860	51408	111120
807	B2RY90;F6RCA2	B2RY90		Isoc2a	17112000000	555	156.51	27622000	20611000	42441000	45017000	39617000	34806000	32329000	37301000	64663000	43795000	31824000	38137000	51442000	131820000	65969000	86084000	74913000	86798000	77521000	76985000	156190000	137670000	89326000	99257000	22433000	24610000	32463000	27535000	7008900	4999200
808	G3UVU9;B2WTI1;B2WTI2;Q9ERI5-2;Q9ERI5;F6VRF7;F6VMC4;A4FUU3;F7BDP4	G3UVU9;B2WTI1;B2WTI2;Q9ERI5-2;Q9ERI5;F6VRF7;F6VMC4;A4FUU3	Bifunctional arginine demethylase and lysyl-hydroxylase JMJD6	Jmjd6	1189100000	58	28.617	19466	0	0	91635	66460	0	0	20522	0	0	169130	0	160720	395840	0	171660	0	0	175430	290130	366460	0	0	0	18224000	23866000	11411000	10156000	3908700	4825800
809	B2ZRS3;Q570Y9;B2ZRS8;B2ZRS7;B2ZRS6;B2ZRS5;Q570Y9-2;Q570Y9-3	B2ZRS3;Q570Y9;B2ZRS8;B2ZRS7;B2ZRS6;B2ZRS5;Q570Y9-2;Q570Y9-3	DEP domain-containing mTOR-interacting protein	Deptor;Depdc6	437200000	16	12.908	1002900	407050	1318400	1125000	145000	866390	180530	294680	323610	277030	163060	0	0	218260	292890	0	0	0	295020	296750	1222500	472520	199890	0	4698000	1933300	2573000	703170	0	0
810	B3V097;B3V099;A2AEK3	B3V097;B3V099		Cstf2	362340000	2	2.2669	166660	0	0	0	0	0	391120	432330	357280	0	0	311500	0	0	0	0	0	0	868560	1308900	2480700	3213500	2717500	1172200	0	0	0	0	0	0
811	Q3TAM0;B3VQI8;Q61462;Q8C5D4;Q61462-2	Q3TAM0;B3VQI8;Q61462;Q8C5D4;Q61462-2	Cytochrome b-245 light chain	Cyba	5500700000	35	121.19	0	0	2990100	0	0	0	0	0	0	0	2474400	0	1222300	2341500	0	0	0	0	0	0	0	0	0	0	305300000	296270000	0	0	283130	316650
812	B5B2N7;B5B2N2;Q9DBQ6;Q3UME0;B5B2N5;B5B2N4;Q6P7T9;O88942-3;O88942-2;O88942;Q9JHD3	B5B2N7;B5B2N2;Q9DBQ6;Q3UME0;B5B2N5;B5B2N4;Q6P7T9;O88942-3;O88942-2;O88942;Q9JHD3	Nuclear factor of activated T-cells, cytoplasmic 1	Nfatc1	1634800000	31	8.1145	110220	55281	36549	176240	770550	53758	953210	1443900	87559	280650	143430	51242	2732700	106770	3015000	3891500	6105400	4328300	187730	251350	0	1609200	2841400	1890200	719050	859580	637390	1067400	1914300	833590
813	B5B2P6;B5B2Q2;B5B2P7;Q60591-2;Q60591;B5B2P8;B5B2Q4;Q60591-4;Q3TTU8;B5B2Q6;A2AQC8;B5B2R5;B5B2Q8;B5B2Q9;Q6P3F6;Q8C443;B5B2R0;Q8CBG5;B5B2R8	B5B2P6;B5B2Q2;B5B2P7;Q60591-2;Q60591;B5B2P8;B5B2Q4;Q60591-4;Q3TTU8;B5B2Q6;A2AQC8;B5B2R5	Nuclear factor of activated T-cells, cytoplasmic 2	Nfatc2	494240000	19	11.404	228220	89600	277140	282840	167320	200620	335620	651400	86957	515470	321640	761190	180860	0	27757	42101	0	0	0	0	194410	144340	114360	0	2523300	2997900	208900	155860	101780	134880
814	B5TVM2;B5TVM7;B5TVM4;B5TVM5;B5TVM6;B5TVM8;B5TVM9	B5TVM2;B5TVM7;B5TVM4;B5TVM5;B5TVM6;B5TVM8	Immunoglobulin-like domain-containing receptor 2	Ildr2	6340000000	189	63.854	3360800	4159700	8878600	5711100	3499800	5530700	6248400	6104400	3099100	4850800	2951100	5106100	5906700	7145700	8570100	8264500	4959400	6131900	7964500	6701200	17162000	20550000	6665800	12333000	887380	818740	449760	1963900	135530	0
815	B6YY24;Q3UVG3	B6YY24;Q3UVG3	Protein FAM91A1	D15Ertd621e;Fam91a1	3596600000	229	66.518	1005800	1072500	1205400	2156000	1536500	1412800	1535900	1353900	1575500	1258700	1908800	937040	2759200	4415800	2285600	2362700	2403100	2902200	1693100	2562100	6528900	4600100	2239200	2689600	5888000	5664200	4907000	6678600	1042800	1342600
816	B6ZHD0;O70318;Q8C928;Q8CGJ6;Q7TPN6;Q8BSR4	B6ZHD0;O70318;Q8C928;Q8CGJ6	Band 4.1-like protein 2	Epb4.1l2;Epb41l2	24692000	2	-2	0	0	0	0	0	0	0	0	0	0	0	0	0	0	0	0	0	0	0	0	0	0	0	0	0	51505	334310	0	0	0
817	B7FAU9;Q8BTM8;B7FAV1;Q3U7N9;F6XC15;J3JS91;I7HPX4;F6Z2C0;Q8BTM8-2;Q4FZG4;F7AVL7;Q9JJ37	B7FAU9;Q8BTM8;B7FAV1	Filamin-A	Flna	184820000	4	3.1225	4370.2	1548.8	0	0	0	0	0	0	0	0	0	1551.8	8228.2	0	0	0	0	0	0	0	0	0	0	0	27852	43394	288100	848940	0	0
818	Q9EQ79;Q8JZS4;B7XGA6;P09242;Q3TQ02;Q3TJD3;E9Q7P8;B1AXF5;B1AXF6	Q9EQ79;Q8JZS4;B7XGA6;P09242;Q3TQ02;Q3TJD3	Alkaline phosphatase;Alkaline phosphatase, tissue-nonspecific isozyme	Alpl	1235600000	75	32.423	164840	782680	245020	2300600	1018900	304790	958130	1296200	389550	471590	1093300	1212400	3897100	5391400	2721900	2441600	1709300	2266100	1002100	1180800	961560	2503800	2185100	1526400	138250	0	0	1669900	0	23426
819	B7ZBW1;Q9Z351-13;B7ZBW2;B7ZBV9;Q9Z351-12;F6UC55;Q3UY10;B7ZBV3;B7ZBV7;B7ZBV6;B7ZBV4;Q9Z351-4;Q9Z351-2;Q9Z351;B7ZBV8;Q9Z351-3;B7ZBV5;G5E900;Q9Z351-5;Q9Z351-6;G3UWC1;Q9Z351-7;G3XA60;Q9Z351-8;Q9Z351-11;Q9Z351-10	B7ZBW1;Q9Z351-13;B7ZBW2;B7ZBV9;Q9Z351-12;F6UC55;Q3UY10;B7ZBV3;B7ZBV7;B7ZBV6;B7ZBV4;Q9Z351-4;Q9Z351-2;Q9Z351;B7ZBV8;Q9Z351-3;B7ZBV5;G5E900;Q9Z351-5;Q9Z351-6	Potassium voltage-gated channel subfamily KQT member 2	Kcnq2	19087000000	647	301.65	8504200	9830400	15726000	15748000	6443600	6565000	13687000	14615000	12520000	16559000	8737900	10996000	15300000	23335000	20508000	19143000	14740000	18231000	20103000	17226000	19451000	21464000	14687000	18715000	957770	414440	1407400	1252000	89893	101830
820	B7ZBY7;B7ZBY6	B7ZBY7		Ube2v1	13284000	1	-2	0	0	0	0	0	0	0	0	0	0	0	0	0	0	948890	0	0	0	0	0	0	0	0	0	0	0	0	0	0	0
821	B7ZC21;B7ZC22;Q3TP50;O70139	B7ZC21;B7ZC22;Q3TP50;O70139	cAMP-dependent protein kinase inhibitor gamma	Pkig	56211000	3	2.0272	0	0	0	0	0	0	0	0	0	0	0	0	0	0	0	0	5002400	0	0	4059000	9675500	0	0	0	0	0	0	0	0	0
822	B7ZCF1;Q8BUP7;Q3UD94;F6Q2E3	B7ZCF1;Q8BUP7;Q3UD94		Psmc3	20096000	2	-2	0	0	0	0	0	0	0	0	0	0	0	0	0	453930	0	239030	0	0	0	0	0	0	0	0	0	0	0	0	0	0
823	B7ZCI2;F6RV61;Q8BWC6;B7ZCI3;Q0II04;Q0VD73	B7ZCI2		Nebl	562340000	2	-2	0	0	104960	51557	0	249000	0	0	0	0	0	0	0	6518000	0	0	0	0	254720	0	0	0	0	421030	0	0	0	0	0	0
824	B7ZCR6;Q6PHP4;Q6ZPW1;F6R5G3	B7ZCR6;Q6PHP4;Q6ZPW1		Znf512b	677880000	14	4.0128	0	0	1570800	51200	80062	38228	362160	267540	1346600	1515900	36455	295270	433260	468480	0	104960	137000	0	39290	512530	71232	68766	740070	594400	567470	112070	716390	148380	57977	92373
825	Q8BFU4;Q78NN4;B7ZCT1;Q9CX84;B7ZCT0;Q8CGT5;Q9CTC4	Q8BFU4;Q78NN4;B7ZCT1;Q9CX84;B7ZCT0;Q8CGT5	Regulator of G-protein signaling 19	Rgs19	143610000	6	2.9932	333670	624030	742300	889020	0	0	0	0	0	0	0	0	0	0	0	0	425500	324620	0	0	1406000	1767000	0	1728100	1636900	1170100	0	0	0	0
826	Q3TPY5;Q3TMI0;B7ZCU4;Q3TJR5;B7ZCU0;Q8CBW3-2;Q8CBW3-4;Q3UAH6	Q3TPY5;Q3TMI0;B7ZCU4;Q3TJR5;B7ZCU0;Q8CBW3-2;Q8CBW3-4;Q3UAH6	Abl interactor 1	Abi1	75295000000	1432	278.66	54397000	82259000	83932000	114760000	83098000	87332000	70629000	71537000	109820000	106400000	93445000	89283000	141180000	172200000	134960000	136610000	121550000	145520000	164010000	185060000	245980000	270440000	192700000	194890000	28793000	37827000	20629000	18143000	6451700	9875900
827	Q6AXD3;B7ZCU3;Q3TJ64;J3QNK8;Q8CBW3-3;Q8CBW3;B7ZCU2;B7ZCU5;Q8CBW3-5;Q3UBL3	Q6AXD3;B7ZCU3;Q3TJ64;J3QNK8;Q8CBW3-3;Q8CBW3;B7ZCU2;B7ZCU5;Q8CBW3-5;Q3UBL3	Abl interactor 1	Abi1	69154000	12	-2	191570	247830	0	0	0	0	0	0	261360	0	322260	188800	0	299070	445230	0	398330	349960	0	0	0	0	0	0	0	302300	0	0	0	0
828	B7ZCV4;B9EID1;Q8BGB8;Q8BLS2;D6RJJ8	B7ZCV4;B9EID1;Q8BGB8;Q8BLS2;D6RJJ8	Ubiquinone biosynthesis protein COQ4 homolog, mitochondrial	Coq4	332650000	16	4.0162	657400	833730	1040200	950880	71904	121930	0	113760	719270	1024900	0	70339	365620	0	0	0	0	0	0	104000	544800	1381800	663240	500860	4906200	8629400	1022400	1528700	0	336890
829	B7ZD29;Q3U2G7;A2AUX3;Q3UHC7-4;Q3UHC7;F6RK07;Q3UHC7-2;Q3UHC7-3;Q52KF5;F6QQP6	B7ZD29;Q3U2G7;A2AUX3;Q3UHC7-4;Q3UHC7;F6RK07;Q3UHC7-2;Q3UHC7-3;Q52KF5;F6QQP6	Disabled homolog 2-interacting protein	Dab2ip	5819800000	225	63.711	1407200	1238100	3059900	3732700	2006400	1470000	1959600	1849800	1128100	1561000	1339900	1111000	3281000	3987600	3155300	2679300	2105300	3053000	3988300	4387900	10458000	9022200	3642400	1937700	0	17641	579000	252800	142750	58863
830	B7ZDF7;Q6P9T4;Q3UJF1;Q3U2E0;B7ZDF5;Q9Z2V6;A2AWS5;Q80TW3;B7ZDF4;B7ZDF6	B7ZDF7;Q6P9T4;Q3UJF1;Q3U2E0;B7ZDF5;Q9Z2V6;A2AWS5;Q80TW3	Histone deacetylase;Histone deacetylase 5	Hdac5	1101900000	44	29.646	272410	325120	640960	599020	743390	333580	558010	355530	435900	489880	582380	804880	195260	2023000	894700	846320	771160	740510	800320	918020	1416100	871360	1266900	1140400	483580	523290	589030	378450	6471.7	28673
831	B7ZMP1;B7ZMP1-2;E9Q1R1	B7ZMP1;B7ZMP1-2	Probable Xaa-Pro aminopeptidase 3	Xpnpep3	3234000000	182	78.748	751920	1078600	862230	1015800	2027800	943380	1755600	1372200	1212400	1991600	615660	1150300	6002100	3809700	1628200	1993100	1250900	820700	1000700	1977400	8941400	4677900	2291600	3432400	14661000	17894000	7830300	4999200	3425100	2910600
832	B7ZMR0;Q76LS9-2;Q76LS9;Q76LS9-3	B7ZMR0;Q76LS9-2;Q76LS9	Protein FAM63A	Fam63a	2718300000	87	44.796	262970	2856900	6323400	557750	3874300	3443300	2222100	2704000	773580	1798800	2677000	3177900	7611500	10781000	9399700	6704100	3620500	4065800	10827000	1283200	5789300	11748000	7392100	7793200	23816000	31734000	97666	0	4127600	3753500
833	Q05BD6;B7ZMR4;P47743;D3YZL1;Q3UYA3	Q05BD6;B7ZMR4;P47743;D3YZL1	Metabotropic glutamate receptor 8	Grm8	796950000	33	13.242	402050	496310	1432100	796260	132640	119570	94888	145530	1076600	1187500	0	0	955540	729260	630380	754790	192760	812820	88477	279320	2506900	1674800	211210	253200	0	63920	0	0	0	0
834	B7ZMR9;Q0VEE6;D3YV79;D3YZL3	B7ZMR9;Q0VEE6;D3YV79;D3YZL3	Zinc finger protein 800	Zfp800;Znf800	725330000	15	6.7432	0	0	3263900	0	0	60823	1216900	0	0	0	0	50338	1251200	1889400	0	240180	0	146950	216560	2514100	0	0	1275700	1694500	1033300	1238500	1861300	2017100	543600	819020
835	B7ZN02;Q5DTX6	B7ZN02;Q5DTX6	Junctional protein associated with coronary artery disease	9430020K01Rik;Jcad	1530600000	60	36.403	93632	97792	1309100	1500100	263440	272040	134750	269250	511060	161850	320420	157820	356640	1079200	685380	624770	415450	777380	578530	996230	3921100	2064400	660010	1239100	0	0	225390	1033400	86774	42635
836	B7ZN11;Q8C398	B7ZN11;Q8C398	Phosphatidylinositol-glycan biosynthesis class W protein	Pigw	358970000	5	2.4632	0	0	1023000	785050	0	0	0	0	0	5042200	200100	412670	605720	0	0	0	0	0	0	1322300	0	1813000	698830	0	113540	140960	3876100	2859800	0	0
837	D6RCW1;B7ZN34;Q0VE29	D6RCW1;B7ZN34;Q0VE29	Sterile alpha motif domain-containing protein 12	Samd12	6133500	1	2.383	0	0	0	0	0	0	0	0	0	0	0	1533400	0	0	0	0	0	0	0	0	0	0	0	0	0	0	0	0	0	0
838	B7ZN49	B7ZN49		Stxbp5l	763430000	29	54.156	112170	318850	0	0	0	0	1087600	1038300	654980	440730	168880	302600	0	0	0	0	892630	1609100	0	0	4851600	4872400	946360	1324000	0	0	0	0	0	0
839	B7ZN50;B2RQE5	B7ZN50;B2RQE5		Stxbp5l	426430000	11	2.4181	227620	137430	165140	119720	290290	208310	0	699200	0	370610	399700	776250	0	1299800	1252800	1182600	916390	1244400	0	862910	0	0	0	0	0	0	0	0	0	0
840	B7ZN55;B9EHG7;Q9JHE3	B7ZN55;B9EHG7;Q9JHE3	Neutral ceramidase;Neutral ceramidase soluble form	Asah2	516360000	9	2.7346	85509	80299	161110	0	0	0	148050	270430	0	0	0	201840	1660000	1758300	2739400	1535300	5059300	1586500	358560	0	668900	0	247870	1267000	0	0	83768	0	572420	639840
841	B7ZN59;Q6IEE6	B7ZN59;Q6IEE6	Transmembrane protein 132E	Tmem132e	463050000	20	6.7935	289910	371680	332170	1134000	286570	179890	210300	103620	437480	462770	94832	102730	363230	182940	388620	194570	294100	202770	266790	88094	709400	603600	428530	241430	563790	736640	270230	0	85881	20359
842	Q9R200;B7ZN92;Q9WTV4;Q3TB85;Q3T9N8;E9QNL8;B7ZN91;Q3U159;H2ELL3;E9Q5M7;B7ZN90;D3Z627;P24063;D3YW95;Q3URE4	Q9R200;B7ZN92;Q9WTV4;Q3TB85;Q3T9N8;E9QNL8;B7ZN91;Q3U159;H2ELL3;E9Q5M7;B7ZN90;D3Z627;P24063;D3YW95;Q3URE4	Integrin alpha-L	Itgal	4371400000	42	35.196	913890	6481800	2718000	2999700	1566900	213340	11921000	1166900	514530	1449000	172240	2059200	292470	5514900	76181	1121700	717650	962440	27794	3421100	1877500	352690	1837000	2560300	6673400	5467300	0	219500	29048	25959
843	B7ZNA3;Q6GYP7-3;Q6GYP7-5;Q3U5E2	B7ZNA3		Ralgapa1	8237100000	333	97.211	902840	1124200	2162000	2133000	1558900	2764600	2322900	1702900	1846100	1026700	1672400	2348600	3516700	4373900	5064000	3530500	1941900	4618800	2505500	5668400	7371700	8324900	5252100	3853100	759050	71100	970480	1362500	525700	1095600
844	B7ZNA7;Q6A039;E9QQ68;Q8K257;G3UWY9;Q921M0;Q76LY3;E9PYB1;Q5U224;E9Q2V7;E9Q8K4;G3UVU5;F6Q3H8;Q8CGA2	B7ZNA7;Q6A039;E9QQ68	TBC1 domain family member 12	Tbc1d12	25065000	3	13.479	0	0	0	0	0	0	0	0	0	0	0	0	0	0	0	0	0	0	0	0	0	0	68267	120680	0	0	0	0	142710	311040
845	B7ZW84;B7ZNB2;Q80ZA7-2;Q80ZA7	B7ZW84;B7ZNB2;Q80ZA7-2;Q80ZA7	Fragile X mental retardation 1 neighbor protein	Fmr1nb	45435000	5	7.3245	0	0	0	0	0	0	0	0	0	0	0	0	0	0	0	0	0	0	0	0	0	0	0	0	0	0	0	0	5054700	4032300
846	B7ZNF6	B7ZNF6		Ctnnd2	93838000	1	-2	0	1587	87995	0	0	9510.9	43661	43758	92863	17915	67470	0	9096.6	31528	0	0	0	0	112100	180520	214830	261340	33669	132700	0	0	0	0	0	0
847	B7ZNJ0;Q3UEW9;B2RRI4;B2RRI1;Q3UNK7	B7ZNJ0;Q3UEW9;B2RRI4;B2RRI1;Q3UNK7		Adam17	1214200000	34	31.282	0	16952	29416	0	1033500	138450	98386	128280	41709	26058	56044	60619	0	42156	0	0	24005	0	191980	1459200	489520	392790	209520	245880	7370400	7425100	917800	1803700	642920	506280
848	B7ZNJ3;Q6P9K8-4;F6R2B3	B7ZNJ3		Caskin1	22559000000	116	4.1485	9681500	12047000	8579200	12332000	16734000	13078000	13094000	8956300	6959300	11221000	19965000	16076000	5441300	6725200	5093000	5235600	2261100	3147100	30635000	27437000	7678200	9545000	21821000	15471000	0	0	0	0	0	0
849	B7ZNJ5;G3X907;Q9WTS6-2;Q9WTS6;F6RJC1;D3YW49	B7ZNJ5;G3X907;Q9WTS6-2;Q9WTS6;F6RJC1	Teneurin-3	Tenm3	8970000000	280	216.44	554630	368130	812430	433950	465760	442080	556150	428420	315260	507730	383100	247250	842160	802650	627830	811990	889850	814100	797230	536380	2179900	2311000	342970	740830	63883	38299	22621000	22957000	117650	160190
850	B7ZNK7;Q3TYD9;P63002;P63002-2	B7ZNK7;Q3TYD9;P63002;P63002-2	Amino-terminal enhancer of split	Aes	2030600000	26	7.582	4305300	7613400	6512100	17069000	5141100	9208100	7902700	6072500	7181400	9245900	1518400	1003500	3621500	10631000	11701000	15480000	5018000	11138000	7913100	2613500	22206000	20797000	5291200	4695400	2997400	0	2794200	11283000	2176700	2496100
851	B7ZNK9;Q3UMC0;Q8CH38;Q9Z2U6;D6RGM7;Q9D3R6-3	B7ZNK9;Q3UMC0	Spermatogenesis-associated protein 5	Spata5	31737000000	309	82.742	5556800	5687600	13525000	18390000	9850800	8361500	13870000	12286000	11963000	11598000	8506800	19869000	13747000	14403000	9360200	9507300	5114800	8165300	17015000	29481000	51147000	48189000	20422000	19383000	27630000	33345000	27625000	29783000	11772000	13396000
852	Q91VU7;B7ZNL8;Q69Z76;Q3UQN6;Q3ULP8;F7AC41;F7CG42;F6XMS4	Q91VU7;B7ZNL8;Q69Z76;Q3UQN6;Q3ULP8;F7AC41		Pus7	4715300000	145	257.52	99869	165770	0	345280	168070	185960	41717	113680	148430	0	80703	226160	2995000	4236100	41059	83955	325280	858820	250540	421280	1603200	82457	438950	157940	29041000	34660000	13637000	9887800	7152800	7559200
853	B7ZNP3;B7ZNP2;Q3V4B5	B7ZNP3;B7ZNP2;Q3V4B5	COMM domain-containing protein 6	Commd6	899460000	25	9.0206	1994500	1347300	0	0	2159300	3202200	3588400	3924200	2257700	5099900	2310100	4228100	3526100	0	4917600	2095100	3313000	7373800	4582800	0	8096900	5984000	4076200	4040900	13909000	8117900	8795300	621130	1788000	1082900
854	B7ZNX2;P53995;A2ATQ5;Q3TP10;Q3UE43;Q6PG65	B7ZNX2;P53995;A2ATQ5	Anaphase-promoting complex subunit 1	Anapc1	3325800000	225	85.49	680580	885920	874780	808340	504270	513890	428100	197330	862310	1007500	310890	273020	457090	820920	475190	679910	386090	324070	1487800	528560	1401600	545140	649510	547950	2954000	4148700	2668500	2634400	2483200	2389500
855	B7ZP24;Q3UK78-2;Q3UK78	B7ZP24;Q3UK78-2;Q3UK78	Polycomb group RING finger protein 5	Pcgf5	57457000	4	2.1476	0	184160	344130	406210	0	0	0	0	295590	324470	0	0	0	0	0	0	290920	377760	0	0	0	543760	0	0	0	0	0	0	921270	415830
856	B7ZP45;P70193	B7ZP45;P70193	Leucine-rich repeats and immunoglobulin-like domains protein 1	Lrig1	758220000	16	3.7171	24819	0	0	0	0	0	0	55497	0	0	0	0	0	0	0	0	10223000	0	0	0	321440	928880	330500	220180	0	0	536870	417360	433350	294390
857	B7ZP47;Q65Z40;F6YCH1;G3UXQ2	B7ZP47;Q65Z40;F6YCH1	Wings apart-like protein homolog	Wapal	2834200000	111	88.03	50559	187390	5239100	203070	219550	107380	196150	272410	99888	22084	150050	142540	48952	4176500	163560	56755	23619	177700	138770	39402	274900	0	469190	393800	6141400	7660700	3084700	2766500	1836100	2950000
858	B7ZW89;B2RQ68;Q6KAP6;Q05CE8;E9Q9L3;F6XG76	B7ZW89;B2RQ68		Luzp1	8902600000	224	94.801	2496100	3843500	3630700	5207300	2148300	3022500	3117600	2334700	3256600	2436000	2163200	4235100	4250700	6838900	5279500	8478300	4095300	6244200	7996900	7755500	8373300	6252500	8751300	6647500	455730	116470	461660	403080	1700100	1654700
859	B7ZW94;Q8C3F2;Q8C3F2-3;Q3V3X9;Q8C3F2-2	B7ZW94;Q8C3F2;Q8C3F2-3;Q3V3X9	Constitutive coactivator of PPAR-gamma-like protein 2	Fam120c	10497000000	303	66.06	2973400	3650000	3999800	3644700	4570700	3735400	2744300	18998000	4679600	3215700	1371800	2161600	4432400	10718000	5952800	8332200	8482200	7065100	8716200	8772700	32300000	33359000	14607000	12432000	1516800	1725300	7843500	7375800	2849500	1046100
860	Q545R3;B7ZWC0;Q62433;Q3TSR4;Q3TD08;E9Q514;E9Q5I8;E9Q3F9;E9PVF3;F6VLR8;E9Q0J8;E9PZC7;E9Q7G8;E9Q147;E9Q7V2	Q545R3;B7ZWC0;Q62433;Q3TSR4;Q3TD08	Protein NDRG1	Ndrg1	34956000000	762	323.31	29280000	25202000	62353000	57645000	50420000	39016000	59512000	44501000	46990000	57364000	36611000	42694000	120310000	213920000	107840000	130970000	72368000	97755000	104180000	106800000	127300000	111860000	126830000	118370000	97745000	33064000	6421200	8312400	21329000	27816000
861	B7ZWC4;Q07113;B9EKB8;Q8C2F9;Q8K0J1;Q8C6V9;Q80VF2;Q7TMR1;F6SFP4	B7ZWC4;Q07113;B9EKB8	Cation-independent mannose-6-phosphate receptor	Igf2r	31569000000	442	323.31	206850	109770	315900	277240	201340	749830	432520	556880	352960	338230	1445700	1271300	792440	1400100	410530	615840	455400	873170	1976900	2865500	3368800	3500200	3504800	3265900	599860	613500	99217000	105210000	228630	430850
862	B7ZWE5;Q9Z0H7;Q3THY9	B7ZWE5;Q9Z0H7;Q3THY9	B-cell lymphoma/leukemia 10	Bcl10	168570000	16	5.96	0	249930	0	0	281590	0	323350	0	1533200	93852	0	77540	247130	348420	227550	357580	307880	112840	310040	168490	1360700	882890	0	0	1287200	301540	0	0	2449100	1120000
863	B7ZWK3	B7ZWK3		Sptan1	46888000	3	-2	0	20721	48734	0	41724	0	55293	58251	11278	0	0	0	0	0	0	0	0	0	0	13401	0	0	0	0	0	0	0	0	0	0
864	E9Q0B0;B7ZWM6;Q3UTJ2;Q3UTJ2-4;Q3UTJ2-3;Q3UTJ2-6;Q3UTJ2-7;D3Z4W6;D3YTN2;D3YUT0;D3YY43	E9Q0B0;B7ZWM6;Q3UTJ2;Q3UTJ2-4	Sorbin and SH3 domain-containing protein 2	Sorbs2	711340000	27	14.108	0	235150	133140	0	304890	318250	42024	60041	331990	0	0	0	579680	601880	232510	519970	398740	383730	467590	817020	2501200	1183400	633230	0	0	0	0	0	0	0
865	B7ZWN1;Q80WE4-3;Q80WE4;Q80WE4-4;Q80WE4-2	B7ZWN1;Q80WE4-3;Q80WE4;Q80WE4-4;Q80WE4-2	Kinesin-like protein;Kinesin-like protein KIF20B	Kif20b	1550200000	58	28.324	225450	112950	163440	19227	0	19608	208900	13522	323610	114320	65445	38679	21362	64943	0	123910	0	0	273760	212940	52804	1763300	749630	224800	1943700	1115800	1390100	1383700	846170	1446100
866	Q3UJK7;Q5PR18;B8JJ61;O08843	Q3UJK7;Q5PR18;B8JJ61;O08843	Leukocyte-specific transcript 1 protein	Lst1	103260000	3	18.068	0	0	0	0	0	0	0	0	0	2759100	0	0	0	0	0	0	0	0	3474100	0	0	0	0	0	16198000	11988000	0	0	0	0
867	B8JJC1;Q6P1B8;Q8BJ37	B8JJC1;Q6P1B8;Q8BJ37	Tyrosyl-DNA phosphodiesterase 1	Tdp1	488230000	14	8.7616	0	0	0	0	0	0	0	25110	55659	0	0	0	0	0	0	0	0	0	145030	517220	0	0	2262500	873650	1664900	2325300	1593400	1454600	287320	419910
868	B8JK51;Q8K015-2;Q8K015	B8JK51;Q8K015-2;Q8K015	Centromere protein O	Cenpo	447210000	5	2.2322	0	0	0	0	547100	0	0	0	0	0	0	0	0	0	0	0	0	0	0	0	10039000	9030700	8462900	0	0	0	2074800	1900400	4677500	535190
869	B8JK56;Q80TY9;Q8VHH7;Q6PG12;Q6PGC0;Q9JK77	B8JK56;Q80TY9;Q8VHH7;Q6PG12;Q6PGC0	Adenylate cyclase type 3	Adcy3	1733400000	55	26.913	211580	1168700	2502000	1604200	365640	533650	437760	641810	1822500	396570	282580	541960	718430	652860	34104	1263600	3557900	617890	1347100	391900	2846000	4751800	1490800	3918900	0	0	0	0	0	0
870	B8JKU8;B8JKV0;B8JKU9	B8JKU8;B8JKV0		Amn1	296650000	8	3.243	538650	707990	3448200	829520	0	704310	0	1152000	395240	688230	254370	755510	2906800	0	268730	0	1917100	5906700	1168100	0	0	0	871040	0	306720	0	0	0	0	0
871	B8QI34;Q5DTM9;Q8BSS9	B8QI34;Q5DTM9;Q8BSS9	Liprin-alpha-2	Ppfia2	28161000000	901	323.31	6829300	8647400	12677000	11621000	13847000	11295000	10291000	9309600	13887000	12330000	8273200	13349000	12155000	16855000	16286000	14887000	12949000	14207000	15000000	23311000	27038000	27450000	20842000	20455000	1857300	1574000	1352500	1379500	364430	721190
872	B8QI35;C7G3P1;P60469;F6UYF1;Q9CWF5	B8QI35;C7G3P1;P60469;F6UYF1	Liprin-alpha-3	Ppfia3	84467000000	2199	323.31	19871000	21200000	38135000	38775000	25882000	26222000	29761000	27921000	34790000	41082000	26185000	27111000	36405000	52671000	50974000	56045000	30853000	42106000	57803000	69401000	97062000	102820000	58784000	62208000	1175800	2984300	1089100	965320	2019700	606000
873	B8QI36	B8QI36		Ppfia4	7957900000	275	135.22	2015000	2556200	6590000	3247800	2648300	3433000	4738600	3934500	4285600	6554700	1928900	3068700	3066300	5857400	5518700	4703300	4777000	6059100	5445800	5558200	4663300	1771800	5502100	5266200	0	7046600	3399200	40088	7669	0
874	B8X349;Q58A65-2;Q58A65;Q58A65-5	B8X349;Q58A65-2;Q58A65;Q58A65-5	C-Jun-amino-terminal kinase-interacting protein 4	Spag9	19376000000	605	259.86	4008400	2048500	4465400	7105400	3558100	5443500	3608500	5256000	6194000	6601000	8057100	7459200	7140000	11690000	5541900	7238900	6575800	5354500	10519000	9329000	16354000	15118000	10929000	9090500	9995100	18891000	20093000	19525000	2449000	1998200
875	B8XCJ6;Q8BLN6;F6ZAB0;I6L9J4;Q8BLN6-2	B8XCJ6;Q8BLN6	Protein unc-80 homolog	Unc80	1569200000	28	5.1946	42886	23322	586950	124110	146610	38747	127120	35386	285210	220210	440330	728670	48577	223560	120130	477380	102260	148030	1311100	80105	37481	227190	320180	1499200	59728	563470	0	55185	1075900	27543
876	B8ZXI1;Z4YJE9;B8ZXI1-2;D6RGP3	B8ZXI1;Z4YJE9;B8ZXI1-2	Queuine tRNA-ribosyltransferase subunit QTRTD1	Qtrtd1	1562700000	60	14.294	74314	55213	109580	241090	720140	0	473650	332290	93408	188910	264560	0	88256	4205900	71190	95175	187940	1951500	1117000	931010	1434900	9131700	316020	1659900	12927000	16312000	8220000	6122900	1321000	2388100
877	F6QYE1;B9EHC7;O09161;E9PZ67	F6QYE1;B9EHC7;O09161;E9PZ67	Calsequestrin;Calsequestrin-2	Casq2	59762000	4	2.1087	0	0	0	0	0	488330	0	0	0	0	0	0	288680	0	999170	936870	29911	370140	0	0	0	0	196030	0	206300	0	0	0	0	0
878	B9EHD0;Q8K1T1	B9EHD0;Q8K1T1	Leucine-rich repeat-containing protein 25	Lrrc25	3361100000	48	93.476	202380	145170	0	0	0	0	0	485800	564460	724710	348100	671090	0	0	0	291280	0	0	85883	566870	1550100	0	1648000	551550	99116000	99180000	1614200	1457600	505700	362750
879	B9EHE8;E9Q9Q2;Q80ZH9;Q3URW7;F6TDX7;Q80U91	B9EHE8;E9Q9Q2;Q80ZH9		R3hdm1	6525400000	30	8.1142	928570	295960	418120	186230	427260	3901600	822540	452200	556520	354270	481390	60668000	967920	2032300	1599600	758470	1749200	1429300	2137700	2626600	755880	1431300	78482000	0	2463800	2059900	1243600	943480	0	1546900
880	B9EHI9;Q3UZV7-2;Q3UZV7;E9PUJ3;Q3UZV7-3;Q3UZV7-5;Q3UZV7-4;Q3UZV7-7;Q3UZV7-6	B9EHI9;Q3UZV7-2;Q3UZV7;E9PUJ3;Q3UZV7-3;Q3UZV7-5	UPF0577 protein KIAA1324-like homolog	9330182L06Rik	190520000	7	5.7422	0	0	94345	256100	16306	86548	48169	38309	118350	128110	41413	0	161820	24993	196470	20292	49273	61435	223710	209540	727820	225510	394700	0	0	0	0	0	0	0
881	B9EHJ3;P39447;Q91YW2	B9EHJ3;P39447	Tight junction protein ZO-1	Tjp1	21603000000	762	248.51	3173300	4082700	6804900	5454400	5225500	4179000	3714100	4283800	4834400	4994100	4510100	3842300	7986300	8569700	10448000	8295000	5215800	6152100	8284100	11840000	15475000	13253000	7704800	10544000	226500	156230	16055000	15015000	4512500	6961600
882	B9EHN0;Q02053	B9EHN0;Q02053	Ubiquitin-like modifier-activating enzyme 1	Uba1	678050000000	10971	323.31	185980000	241680000	309750000	295290000	254750000	243240000	246700000	231950000	313950000	314720000	261890000	310300000	530270000	615050000	425950000	462930000	356670000	429400000	481890000	520490000	868380000	827610000	569930000	559750000	311410000	353950000	480950000	399760000	128490000	157430000
883	E9Q784;B9EHN9;Q8CIK5;Q9CXN5;Q8BHW0	E9Q784;B9EHN9;Q8CIK5		Zc3h13	1573000000	33	29.747	95600	0	31990	62756	201650	0	495740	101760	854340	87069	0	13467	0	1647600	0	0	0	0	545270	0	7396100	3328600	0	340590	1219000	733210	784240	1146700	305240	271880
884	Q3UH45;B9EHS4;Q6ZQE1	Q3UH45;B9EHS4;Q6ZQE1		Tecpr2	3084100000	126	31.469	1070400	901460	1719200	2121400	1999800	1462800	1328400	579230	1638700	1784300	1059100	686810	1637100	3536600	1474200	1977600	977680	1696400	2064700	4935100	6189300	5686900	2205500	1574500	129460	122540	0	0	0	0
885	B9EHT4;D3Z115;D3YXY6;D3Z2W8	B9EHT4	CAP-Gly domain-containing linker protein 3	Clip3	2816700000	82	25.773	850460	1511400	1309200	1284000	1938700	1652800	2382600	1962800	1892900	1416600	3956400	4051700	492080	2409000	1842800	1780600	2076600	1439100	8056400	8293000	8100600	7332600	5945300	5689000	1101400	1391400	0	0	318400	0
886	B9EHV1;Q3UFX8	B9EHV1		Myo9b	5385900000	123	78.115	0	3810	3084.3	9830	15077	0	14663	18270	19379	0	6586.8	0	28481	0	16258	0	16510	0	0	0	34528	16842	44708	19237	12243000	13880000	6017200	6092000	4124400	462690
887	B9EHX4;Q62388;Q6NX74;Q3UT15	B9EHX4;Q62388	Serine-protein kinase ATM	Atm	1518300000	56	12.866	36550	37268	316860	140670	64455	96290	0	22592	88992	74232	0	58360	0	0	35507	14733	13184	0	92635	69419	394770	318650	136830	280850	1305000	1160000	1729200	1088300	204940	210980
888	B9EHY2;Q80W54;I7HIP5	B9EHY2;Q80W54	CAAX prenyl protease 1 homolog	Zmpste24	9069000000	346	260.11	1416900	1509000	3705100	2015400	2855200	3333000	1600800	2909500	3552600	3193100	1993600	2437200	3129000	2946500	6172400	6499100	3577300	4610500	5671400	3849500	14795000	9749300	4970900	3873300	38135000	49402000	91291000	87815000	29902000	34949000
889	B9EHZ5;Q9JLB0-2;Q6NSS8;Q811G2;Q8BP37;E9Q2R8	B9EHZ5;Q9JLB0-2;Q6NSS8;Q811G2	MAGUK p55 subfamily member 6	Mpp6	47232000000	1113	299.35	21211000	21050000	48673000	44304000	34186000	33563000	43015000	38325000	39021000	46276000	27526000	38927000	48631000	56770000	46046000	36562000	37979000	58319000	52157000	69840000	99321000	91676000	72752000	75261000	12343000	17322000	11288000	10042000	4938300	5619200
890	B9EI57;Q8CH25-2;Q8CH25;Q9CS69	B9EI57;Q8CH25-2;Q8CH25	SAFB-like transcription modulator	Sltm	6422500000	255	140.99	1155700	804730	1460000	1243100	1843800	1753800	1232300	674250	982260	2119100	1248900	286850	3638000	4356500	3080600	2908400	2027100	1954000	3010900	2552400	6546500	5518600	3458300	4353000	11624000	9373000	19652000	14416000	6561200	6096400
891	B9EIA9;Q3U0K9;Q00322;Q3UE64	B9EIA9;Q3U0K9;Q00322	CCAAT/enhancer-binding protein delta	Cebpd	314900000	7	2.9083	0	0	0	0	0	1048200	0	12635000	0	0	1935400	0	517580	0	0	0	0	0	0	0	0	0	0	0	4710200	4622300	0	0	290210	482760
892	B9EIC7;Q8K0S0;E0CXJ1	B9EIC7;Q8K0S0	Phytanoyl-CoA hydroxylase-interacting protein	Phyhip	115890000000	2545	323.31	123800000	149240000	244520000	182270000	176350000	151730000	187400000	173250000	190150000	202460000	234310000	202560000	279250000	349690000	303110000	389150000	196390000	309470000	338670000	414580000	548190000	456550000	298420000	319370000	2343400	3433500	5503300	4833600	830690	561570
893	B9EIE8;Q9DA03;D6RD13	B9EIE8;Q9DA03	Complex III assembly factor LYRM7	Lyrm7	1260700000	59	19.361	1865000	4223600	6879700	3891300	1686700	2504100	5274200	4824800	4456200	3229900	3487100	3456000	4463500	16856000	2538100	4281600	8303500	2920700	990700	900970	3131900	2768600	16662000	14772000	3466500	1529000	21470000	29266000	0	0
894	B9EIE9;P46664;Q8C909	B9EIE9;P46664	Adenylosuccinate synthetase isozyme 2	Adss	32275000000	953	219.19	16125000	16992000	27819000	25984000	24923000	28770000	25789000	28857000	28468000	28010000	25069000	24529000	43381000	37756000	26626000	30914000	28081000	34311000	30594000	35345000	70297000	84916000	44094000	40016000	106510000	116430000	73015000	73055000	32511000	32171000
895	D3YUW8;D3YUX1;Q3TSQ2;Q0VGT3;B9EIG6;Q8BZH4;F7D0L1	D3YUW8;D3YUX1;Q3TSQ2;Q0VGT3;B9EIG6;Q8BZH4	Pogo transposable element with ZNF domain	Pogz	5701800000	198	86.941	190710	98093	47689	344930	1013300	2757300	1699600	1099600	119840	258330	270690	1524700	1050400	1753900	612010	1766900	764410	5034800	267370	4039500	5233200	3482800	2935700	289310	7674700	10431000	9233600	14429000	2732400	2694300
896	B9EIT8;Q8C1Z8;E0CZ56	B9EIT8;Q8C1Z8	tRNA methyltransferase 10 homolog A	Trmt10a	260170000	18	6.8239	0	0	0	0	0	0	0	0	96967	0	0	121780	0	0	0	0	0	0	0	0	0	0	392120	262960	2129700	2163600	1790000	1980600	1942100	2128900
897	B9EIU1;Q8BTR1;Q3TMX9	B9EIU1		Eprs	1155400000	40	58.226	13638	0	0	81342	69571	52298	0	289490	0	0	69838	0	0	0	2998300	2096800	125190	750050	0	354050	217520	0	915210	698450	0	0	0	0	1473800	1348500
898	B9EIU3;Q9WU60;Q8CHF0;Q3TRR6	B9EIU3;Q9WU60;Q8CHF0	Attractin	Atrn	2754100000	118	43.855	406510	329680	707260	1028100	654380	684860	847320	867090	687260	828000	722760	1019800	1377100	2756300	2191800	1817300	1612700	2891600	1271700	1680400	3034900	1747200	2790200	2637200	186430	595550	2699200	335720	533980	401890
899	Q8C7Z5;Q56VN0;B9EIV1;Q499F6;Q9JM63	Q8C7Z5;Q56VN0;B9EIV1;Q499F6;Q9JM63	ATP-sensitive inward rectifier potassium channel 10	Kcnj10	9264800000	249	127.27	6641200	7184700	23811000	15901000	17755000	18134000	11259000	10214000	13330000	14666000	15303000	22454000	15292000	24484000	22005000	28581000	11125000	16418000	49070000	53949000	27772000	22462000	44045000	47923000	975030	1392700	1048900	497270	673010	622930
900	B9EIV8;Q9WVL3;Q9WVL3-2;Q8C6Y2;Q920I2;Q9QY65	B9EIV8;Q9WVL3;Q9WVL3-2	Solute carrier family 12 member 7	Slc12a7	784940000	39	16.128	0	15198	0	0	0	24037	43342	0	0	0	105730	0	0	0	77039	0	0	0	53106	278590	0	0	255900	0	3282000	3319200	3208800	2410900	1201400	1115900
901	B9EIX2;Q80U49;Q80U49-2	B9EIX2;Q80U49	Centrosomal protein of 170 kDa protein B	Cep170b	20857000000	675	323.31	2617700	3726600	8123900	8164100	4860800	4430500	4832500	4543200	5136200	5011600	5692000	4460400	9064000	10384000	8127100	7365800	5994700	7074200	9917000	11286000	23218000	22698000	10880000	13684000	1179000	43055	887660	933210	91701	50385
902	B9EJ14;P62956;Q8C061	B9EJ14;P62956;Q8C061	Voltage-dependent calcium channel gamma subunit;Voltage-dependent calcium channel gamma-7 subunit	Cacng7	10454000	4	2.6253	0	0	0	0	0	0	0	0	0	162150	0	0	0	308320	0	167020	0	166640	0	0	0	0	0	0	0	0	0	0	0	0
903	B9EJ15;Q8C5W0-4;Q8C5W0;Q8C5W0-2;Q8C5W0-3;Q3UGS6;Q571C8	B9EJ15;Q8C5W0-4;Q8C5W0;Q8C5W0-2;Q8C5W0-3;Q3UGS6	Calmin	Clmn	7168100000	297	150.98	2648800	3183200	4401000	4846000	3879900	3035100	4466900	3664400	4145500	4545600	4210100	4305100	5849600	6375300	5346700	6285200	4743000	7445000	7280200	9142700	7996900	5487000	9186300	6687000	591490	267770	0	0	160060	152730
904	B9EJ23	B9EJ23		Cask	293040000	11	7.38	0	0	0	0	0	0	0	0	0	0	0	73570	672240	1069000	0	557270	192360	490070	0	0	0	0	1855000	725840	0	0	0	0	0	0
905	B9EJ24;Q9DBC0;A4FUU9;S4R1U9	B9EJ24;Q9DBC0;A4FUU9	Selenoprotein O	Selo	1568000000	72	16.949	1341900	953340	1268400	1450200	747040	1183800	1091800	714310	1659400	1690100	2158000	2429400	1768100	2049800	1724100	1062000	561810	1084600	1171300	1774500	4503300	3478700	3068400	5377000	172350	0	230590	86654	0	0
906	B9EJ29;Q80UG2	B9EJ29;Q80UG2	Plexin-A4	Plxna4	55424000000	1912	323.31	10968000	12689000	15259000	16144000	16012000	17195000	15837000	17423000	15966000	19834000	13122000	10532000	21095000	34968000	20876000	22894000	16297000	23291000	21859000	28612000	37419000	32043000	30600000	29507000	297360	749920	755520	632150	608510	372050
907	B9EJ54;Q6ZQG1;Q6PDG0;Q6P9L5;Q6P9Y6;E9Q880;Q9D6C1;Q3UFI7;Q80VE6;B0LAE1	B9EJ54;Q6ZQG1;Q6PDG0;Q6P9L5		Nup205	28629000000	879	323.31	748090	635910	1329700	2001500	1846200	1446500	764720	4220200	1261800	1313600	1195800	1504800	1046300	4487200	1228200	1511400	1235000	1068000	4157800	2909800	4879100	3955700	3110800	2320800	45970000	44630000	54758000	34242000	10700000	12878000
908	Q8CHZ9;B9EJ57;Q05C75	Q8CHZ9;B9EJ57	Transcription termination factor 1a, mitochondrial;Transcription termination factor 1b, mitochondrial	Mterf1a;Mterf1b	139840000	6	2.8921	0	0	0	0	0	0	364860	0	0	0	0	1303500	804310	0	0	0	0	0	0	0	0	275120	327830	0	507530	448790	790150	0	0	0
909	B9EJ80;Q3UMB1	B9EJ80;Q3UMB1		Pdzd8	10025000000	236	63.571	2756400	3191100	2520500	3991600	4206500	3969300	5340300	2796600	4526700	4549000	4452400	802540	677980	770940	1753000	717920	627120	623430	7043500	10113000	16420000	15766000	12229000	11342000	1416500	2306500	12160000	13872000	1209900	2075200
910	B9EJ86;G3X9N6;Q69ZJ4	B9EJ86;G3X9N6;Q69ZJ4	Oxysterol-binding protein	Osbpl8	22726000000	806	323.31	2857100	3772400	11431000	11260000	7510700	4965600	8937600	7225900	4893700	5689300	5897900	4593900	9633900	13778000	10630000	10274000	6362000	9185200	11287000	8078100	30466000	32875000	16724000	11411000	59302000	64180000	11304000	11288000	1396400	1487800
911	B9EJ97;A2AG68;Q64430;Q3TAY6;Q3T9Y7	B9EJ97;A2AG68;Q64430	Copper-transporting ATPase 1	Atp7a	1724300000	44	30.87	85719	0	101300	0	921490	183940	85453	111150	0	82832	189540	135570	374060	0	127410	0	0	0	0	167030	593380	495710	593280	301490	3937400	4432400	2754800	2360800	722620	5875100
912	B9EJA2-5;B9EJA2;B9EJA2-4;R7RU63;R7RVD4;B9EJA2-2;B9EJA2-3;D3Z1E3;F6Q1W8;D3Z551;F6XSM7;Q9JKQ5	B9EJA2-5;B9EJA2;B9EJA2-4;R7RU63;R7RVD4;B9EJA2-2;B9EJA2-3	Cortactin-binding protein 2	Cttnbp2	26616000000	737	323.31	4692300	5710500	7991500	7358500	6466800	5662400	6936900	6051300	7150800	7351400	7390300	9551200	13134000	10959000	11376000	11861000	8286500	12385000	12042000	17856000	21259000	15193000	20760000	20276000	141100	154720	95286	39000	94742	185710
913	G3UWK6;E9PVW8;B9EJA3;Q64487-12;G3UX60;G3UYU6;E9Q7I7;Q5SPA9;Q64487-2;Q8R169;Q3V315;Q8C922;Q8CC54;Q3UUC2;Q8CC23;G3UYR6;G3UX75	G3UWK6;E9PVW8;B9EJA3;Q64487-12;G3UX60;G3UYU6;E9Q7I7;Q5SPA9;Q64487-2;Q8R169	Protein-tyrosine-phosphatase;Receptor-type tyrosine-protein phosphatase delta	Ptprd	69668000000	2282	323.31	15808000	18546000	29389000	25962000	22058000	21261000	23476000	20075000	27301000	26244000	22284000	21956000	38829000	51411000	33349000	38606000	27832000	35710000	42005000	49072000	72604000	82966000	50111000	48107000	658900	609100	1035800	776600	313140	1256600
914	F7DCH5;B9EJA4	F7DCH5;B9EJA4		Clasp2	130400000	5	6.3972	0	0	0	62452	111470	0	0	0	26871	0	147890	0	143160	202900	250050	106920	0	61898	0	116020	0	0	108280	196140	0	0	0	0	0	0
915	B9EJI9;Q8BN70	B9EJI9	Transmembrane protein 229A	Tmem229a	193570000	8	2.8292	203430	271630	400060	444380	280330	412490	246170	273690	687710	206270	228850	255960	579400	384880	134660	0	0	329930	1398000	759860	881650	1070800	587690	716170	0	0	0	0	0	0
916	B9EJR4;O35387;Q3UXX9	B9EJR4;O35387	HCLS1-associated protein X-1	Hax1	1118500000	117	85.707	1041700	624190	879910	894360	1389900	1195700	732790	655410	684640	902510	302740	1032500	1256600	672720	1321900	923830	748390	421000	1370400	981960	3633100	4738500	1462400	1389200	7427500	9529400	5358700	3808100	4454400	2303300
917	B9EJR8;B2RY24;Q7TPU1	B9EJR8;B2RY24	Dynein assembly factor 5, axonemal	Dnaaf5	5000900000	45	42.661	32592000	0	0	0	48965000	11299	0	0	0	695640	0	0	0	2469900	35779	0	0	0	0	0	106480	0	0	0	4789400	4469200	772890	1647700	878390	623130
918	B9EJX5;Q8C176	B9EJX5;Q8C176	Transcription initiation factor TFIID subunit 2	Taf2	1254200000	27	2.8931	0	0	0	0	222130	266580	356380	178630	44492	75197	436570	344330	112790	1088600	986250	187250	861840	831970	760920	4469600	705550	518620	590360	707940	582730	655600	969950	450960	334340	209050
919	Q3U0J1;B9EJX8;Q9D0W5	Q3U0J1;B9EJX8;Q9D0W5	Peptidyl-prolyl cis-trans isomerase;Peptidyl-prolyl cis-trans isomerase-like 1	Ppil1	9896700000	188	23.229	6863200	10912000	36021000	23764000	14219000	11124000	10201000	8621800	25318000	19963000	14431000	6603500	30739000	28085000	27087000	21566000	16512000	20603000	44056000	25609000	39625000	48793000	25852000	26947000	104880000	124680000	66715000	64683000	42777000	42411000
920	B9EK76;Q80TE4-2;Q80TE4;Q5EBP0	B9EK76;Q80TE4-2;Q80TE4	Signal-induced proliferation-associated 1-like protein 2	Sipa1l2	1049200000	34	16.508	33287	317000	518740	411310	137480	77581	425870	427860	225610	830150	125920	342460	60774	362180	227100	293140	72533	169140	306990	318910	986050	1008300	1018500	1224400	361320	416510	0	0	6530.2	0
921	B9EK95	B9EK95		Myof	29447000	5	-2	0	0	0	0	0	0	0	0	0	0	49594	0	0	0	0	0	0	0	0	0	0	0	0	0	0	0	0	0	41131	127400
922	Q05CE4;Q3UV52;B9EKB3;Q8BZZ3;Q7TMG3	Q05CE4;Q3UV52;B9EKB3;Q8BZZ3	E3 ubiquitin-protein ligase;NEDD4-like E3 ubiquitin-protein ligase WWP1	Wwp1	619180000	22	14.539	140100	132420	96184	589760	0	105730	887240	746710	348910	182850	511720	1302500	1155500	689680	192950	233900	177750	224300	0	425720	1158200	1147300	728880	573040	175050	664370	110400	80727	193770	198430
923	B9EKB5;A2AUY4;Q69ZI8;F6R4Y5;Q8C0K4;A0PJF0;Q3UGV3	B9EKB5;A2AUY4;Q69ZI8		Baz2b	2210000000	20	2.225	0	0	0	0	0	15634	2168800	0	3069600	0	0	0	1374600	306370	248840	572170	807170	2879400	0	7681700	0	0	0	0	365590	534000	408910	289350	76926	50339
924	B9EKC0;Q4H4B5;E9PZ12;Q4H4B4;Q6RHR9-3;Q6RHR9;Q5DTM1;Q3TQ86;Q4VBG2;Q6RHR9-2;Q8CCP7	B9EKC0;Q4H4B5;E9PZ12;Q4H4B4;Q6RHR9-3;Q6RHR9;Q5DTM1;Q3TQ86;Q4VBG2;Q6RHR9-2;Q8CCP7	Membrane-associated guanylate kinase, WW and PDZ domain-containing protein 1	Magi1	8060100000	223	149.98	1088500	1543200	3236100	3203000	1609800	1746700	2435600	1978000	1961000	2453800	2263800	1773600	3815500	5979300	2948700	4143300	2646400	5865700	4328200	6583000	18519000	18656000	7025100	8006000	286680	5366400	1639600	1273000	152760	7472400
925	B9EKC1;Q8CEE6	B9EKC1;Q8CEE6	PAS domain-containing serine/threonine-protein kinase	Pask	666420000	37	10.733	0	0	370250	209960	0	0	477140	0	0	0	337720	30460	0	55132	0	38557	0	0	517010	0	0	98121	109070	76615	1085300	2904900	1217500	1206300	886210	1128300
926	Q3TZN9;E9Q236;B9EKC2;E9Q467;B7ZWC5	Q3TZN9;E9Q236;B9EKC2;E9Q467;B7ZWC5		Abcc4	1719800000	103	20.298	100710	80220	199850	89001	122010	216220	117840	165270	95058	60201	187330	110220	1278800	2479900	1136100	1233800	179690	356840	152560	193580	602560	480610	294790	648470	2904200	2348500	4857700	1629900	641730	276230
927	G3X8Q1;B9EKC5;Q3TDW4;Q6PH97;Q8BIF4;Q3TC43;REV__Q3T9K4;Q80X22;Q8C9Z9;F8VQ79;Q1EG27-2;Q1EG27	G3X8Q1;B9EKC5;Q3TDW4;Q6PH97;Q8BIF4		Cabin1	1324500000	10	4.7329	42567	70767	0	80546	45523	67913	64928	28242	448860	0	194060	115880	442280	0	0	44509	0	0	164860	166760	324790	0	285770	62563	249150	228810	6868400	625930	69147	76199
928	B9EKE7;Q3UHI4	B9EKE7;Q3UHI4	Protein TMED8	Tmed8	1084900000	50	9.8913	537780	1606900	2306600	790020	1623600	1532800	1514600	2489500	3212400	2051600	1936900	968270	2489500	3240400	3997900	4978800	4599700	10778000	1992000	3951100	9930700	11610000	515570	2068000	2504000	0	228800	0	0	0
929	B9EKE9;Q3TQX5;Q62167;B7ZWF1;B9EIA2;P16381	B9EKE9;Q3TQX5;Q62167;B7ZWF1;B9EIA2;P16381	ATP-dependent RNA helicase DDX3X;Putative ATP-dependent RNA helicase Pl10	Ddx3x;D1Pas1	117640000000	2189	323.31	19896000	24131000	40312000	44206000	36929000	30487000	30415000	31285000	33618000	40854000	41019000	36700000	59255000	75025000	62695000	60531000	59806000	64414000	76999000	83623000	128850000	115480000	80176000	83030000	326470000	374570000	234040000	268560000	159380000	146570000
930	B9EKI3;D6RJK7	B9EKI3;D6RJK7	TATA element modulatory factor	Tmf1	4081100000	34	14.576	0	0	4280200	364670	667630	3441800	2120500	932300	4908100	7206800	122470	41597	0	77309	181060	0	49403	126760	2802200	577610	8987900	9666100	2967700	2699500	1484100	1406000	6191800	1895600	560230	1019300
931	B9EKI5;Q3TTA7;Q3TTA7-2	B9EKI5;Q3TTA7;Q3TTA7-2	E3 ubiquitin-protein ligase CBL-B	Cblb	597240000	14	4.8697	0	0	0	0	0	0	0	0	0	0	7592.2	52721	760850	1722700	1857800	2744300	793510	1442200	65430	175770	0	0	0	96444	71479	0	0	0	0	0
932	B9EKJ7;P58871;Z4YJL4	B9EKJ7;P58871;Z4YJL4	182 kDa tankyrase-1-binding protein	Tnks1bp1	26649000000	877	323.31	4057100	4117100	5897400	7722000	6650600	8322700	8947200	7422100	12571000	7811600	9602300	8212500	10342000	13525000	10952000	10702000	7721300	10567000	12080000	19100000	20525000	11840000	13500000	19862000	326740	1352800	6602500	2655200	11186000	12373000
933	B9EKK3	B9EKK3		Iqgap2	670180000	27	8.1166	0	0	344290	362940	337390	253380	222470	309630	0	0	34377	84649	267590	189690	243820	362200	628470	544530	303680	271520	0	214720	844030	1019200	0	0	0	0	0	0
934	B9EKL6;Q63739	B9EKL6;Q63739	Protein tyrosine phosphatase type IVA 1	Ptp4a1	1201600000	56	9.3815	1141900	1301100	4176400	3027800	2273400	1467000	2850700	2773000	2266100	4733100	1638500	1214200	4072800	9391500	3439100	5258200	3939200	4034200	3353400	6260400	8496700	7619100	3458700	2689300	1145600	311030	0	0	97115	0
935	B9EKL9;Q05BC3-2;Q05BC3;D3Z4J9;Q05BC3-3;D6RII3	B9EKL9;Q05BC3-2;Q05BC3;D3Z4J9;Q05BC3-3;D6RII3	Echinoderm microtubule-associated protein-like 1	Eml1	3490300000	118	44.96	1353700	1801600	3547700	2799000	930830	849410	921850	1904900	344450	855840	1606400	1312300	3087600	4429300	1235000	1284400	1065100	1646600	5026800	3042600	9617900	9700700	4836500	7885500	269650	255890	840510	1045700	1032100	1347100
936	B9EKP5;Q6KAM8	B9EKP5;Q6KAM8		Flna	261320000000	4323	323.31	1640000	1912800	4226400	4479400	4382400	4900900	5534800	6440100	4933500	4369600	4150100	5198000	6428800	9947700	13274000	12974000	8021800	12036000	10229000	12645000	23159000	18847000	11936000	12039000	202030000	238700000	303210000	290780000	228630000	263550000
937	B9EKR1;B2RXS8;Q9WUT8;Q8C4M8;Q810U6;Q8BJY4;Q99LN6;Q3US98	B9EKR1;B2RXS8;Q9WUT8	Receptor-type tyrosine-protein phosphatase zeta;Protein-tyrosine-phosphatase	Ptprz1	231680000000	2357	323.31	38868000	41595000	75575000	73373000	57554000	53869000	72890000	69764000	58439000	68384000	52482000	50465000	96610000	117200000	105710000	107220000	71209000	100590000	98018000	151460000	201240000	223600000	116320000	129700000	26897000	14200000	53904000	71866000	5133000	9245200
938	B9EKR4;Q69ZK0;B2RXQ5;I7HPV9;Q69ZK0-2;Q3U173;Q3USZ7;Q9Z206-2;Q9Z206	B9EKR4;Q69ZK0;B2RXQ5;I7HPV9	Phosphatidylinositol 3,4,5-trisphosphate-dependent Rac exchanger 1 protein	Prex1	10813000000	493	149.36	1238700	1312800	2486300	2078500	2639000	2519600	2095200	2007100	1968200	2998600	1883400	2415600	3424000	4315800	2808100	3470700	2379500	2512200	5204300	6121700	12631000	15137000	4904800	5014200	5631400	5393500	3619500	3192100	31438	41967
939	B9EKS2;Q6ZPY7;Q6ZPY7-2;Q3UI14	B9EKS2;Q6ZPY7;Q6ZPY7-2	Lysine-specific demethylase 3B	Kdm3b	3541100000	83	21.752	174100	361290	1585700	1093800	846040	396020	451480	371570	1394600	927930	1856800	699210	0	16098	714260	398740	624270	436100	734430	2003800	4719300	1994700	1136900	897050	2351900	1653800	3339200	3721300	1133400	852910
940	B9EKS7;Q8BHF7;Q3U6T3;F8WI04	B9EKS7;Q8BHF7;Q3U6T3;F8WI04	CDP-diacylglycerol--glycerol-3-phosphate 3-phosphatidyltransferase, mitochondrial	Pgs1	9048400000	401	120.43	2172500	3993500	8329100	7768400	5434200	4615300	3779600	6654600	6300300	5127300	4812600	6142800	10408000	10471000	7716200	7872200	5309000	10711000	14758000	19187000	41019000	37571000	17762000	28686000	10092000	10949000	9305700	13371000	1571800	1267500
941	B9EKT6;F8VQ29;Q3UQP1	B9EKT6;F8VQ29		Iqgap3	2562200000	127	92.218	2587.4	96095	594570	220170	220920	0	29438	0	413870	654170	124370	74023	108860	653470	637000	602710	336000	506490	18526	75972	0	67522	76678	0	1297500	1892500	3900400	2859100	5080200	6714200
942	Q543Z1;B9UIT4;P21836;Q78ED5	Q543Z1;B9UIT4;P21836	Carboxylic ester hydrolase;Acetylcholinesterase	Ache	5731800000	226	77.699	2387300	2941400	22694000	20557000	3815200	3891900	2524700	2724400	4774800	3478400	2884700	2052900	4041500	4520300	2537300	4413300	2131300	4903700	2711100	6303000	55304000	46489000	5180800	4056900	227720	1159400	582340	469830	345890	350260
943	B9VU59;X2FTC5;E3VX21	B9VU59;X2FTC5			726970000	39	37.909	958340	0	203460	0	1203300	402200	762620	551860	420570	929320	0	209810	1240500	864800	1106700	168960	427260	1896500	0	0	1314100	0	0	0	0	0	2148600	2129100	4053200	6969100
944	C1IE02;Q8VCD6;Q3TYE9	C1IE02;Q8VCD6	Receptor expression-enhancing protein;Receptor expression-enhancing protein 2	Reep2	9678100000	204	164.16	21100000	13679000	23119000	23392000	11596000	12017000	24461000	19385000	20275000	16468000	14050000	17139000	9686900	16154000	14582000	22468000	14575000	14631000	34752000	46494000	55791000	88688000	27772000	41073000	0	759590	134450	567190	0	73738
945	C3S7Q6;C3S7Q5	C3S7Q6;C3S7Q5		Ofcc1	2658100000	5	-2	0	5917.7	6575900	13286	2155400	0	0	0	5139900	5659700	711110	0	0	5690900	400380	419820	0	0	5167100	0	16089000	4850600	5672100	7829400	0	0	0	0	70948	0
946	Q9D517;C4B4E7;Q3TXT9;D3YUW0;D3Z1M6;D3YV65;D3YTN7	Q9D517;C4B4E7;Q3TXT9	1-acyl-sn-glycerol-3-phosphate acyltransferase gamma	Agpat3	12565000000	322	70.826	10297000	15296000	16779000	22092000	18460000	16637000	18813000	19877000	19550000	19553000	15128000	9896900	24249000	40677000	24699000	27992000	18433000	29228000	27297000	40468000	64405000	55790000	46097000	41478000	2188900	2221900	21767000	19395000	6570600	2701200
947	C4PFH5;O35047;D6RFC4	C4PFH5;O35047;D6RFC4	Homologous-pairing protein 2 homolog	Psmc3ip	141530000	7	3.6463	0	0	0	0	0	0	0	0	0	0	0	0	0	0	0	0	0	0	0	0	0	0	0	0	1241300	1471900	2054500	3901300	1005500	434960
948	E9QMV2;C6EQJ5;Q4KML4	E9QMV2;C6EQJ5;Q4KML4	Costars family protein ABRACL	Abracl	7943500000	200	40.888	29467000	28875000	41668000	15785000	37938000	43016000	31008000	38659000	34092000	54421000	32387000	68976000	93107000	201000000	74101000	64957000	93190000	53244000	51239000	53240000	43226000	0	45734000	24141000	170500000	320880000	80314000	101690000	24414000	34604000
949	C7IVS7;Q32MF3;Q8CC27-2;Q8CC27-3;Q8CC27;Q8CC27-4;C7TQ54;C7TQ55;C7TQ56;A2ASJ7;F6S5Y2	C7IVS7;Q32MF3;Q8CC27-2;Q8CC27-3;Q8CC27;Q8CC27-4	Voltage-dependent L-type calcium channel subunit beta-2	Cacnb2	2250300000	100	37.593	1281800	1694900	1706000	2597900	2288300	2010200	2502800	2267500	2529500	2930400	1355800	1265900	4480700	3673500	3859500	2293600	3255700	2841700	2502800	6967700	2446300	1446800	2697000	1787100	275270	1334400	0	0	0	0
950	C7TQ60;C7TQ61;Q0PCR6;C7TQ59;C7TQ57;C7TQ58;C7TQ62;Q01815-2;Q01815;F8WJL1;F8WIW9;F8WGN0;F7C376;Q5S8D1;B7ZN95;Q01815-3;B1AVA5;B1AVA6;A3KPC9	C7TQ60;C7TQ61;Q0PCR6;C7TQ59;C7TQ57;C7TQ58;C7TQ62;Q01815-2;Q01815;F8WJL1;F8WIW9;F8WGN0;F7C376;Q5S8D1;B7ZN95;Q01815-3	Voltage-dependent L-type calcium channel subunit alpha-1C	Cacna1c	3387900000	124	34.2	534360	538280	1290100	1137800	650790	620870	1056800	621970	450400	843550	1220100	920770	1624400	2843800	1687900	1218100	1431500	1094900	1497200	2707800	1387500	4424100	2666500	2045500	0	0	0	0	273480	138520
951	C9K0Y3;P23818;F6YNQ1;C9K0Y8;G5CJW6;G5CJW7;G5CJW8	C9K0Y3;P23818;F6YNQ1	Glutamate receptor 1	Gria1	2229900000	43	-2	905650	889410	1093500	1079700	1308000	820420	1563200	1277900	1898500	1378200	2477000	1625300	703650	3238700	892580	694450	471640	1215800	2413700	3700900	3705800	3248100	3077200	3151700	52418	0	0	0	0	0
952	C9K0Y5;C9K0Y6;Q3TZK0;Q3TTV2;Q3UY17;B0QZW2	C9K0Y5;C9K0Y6;Q3TZK0;Q3TTV2		Gria3	483240000	23	2.5104	241180	205700	742980	661940	558710	497850	0	188580	478470	413150	0	504390	209490	276270	392580	319300	354970	341780	544720	545960	547380	0	1089700	952430	0	0	0	0	0	0
953	C9K0Y7	C9K0Y7		Gria4	3725600000	146	24.931	2100000	2169200	3892500	4564700	3081300	2733300	2679200	2370600	2057600	2862700	2506800	579980	2084900	3187700	3972700	3125900	1879400	2209800	3299300	3720300	8447900	5868000	4441900	4669600	76262	126970	464550	95333	0	0
954	Q3UVR2;C9K0Z6;O88507;Q9D586;A2AMR7	Q3UVR2;C9K0Z6;O88507	Ciliary neurotrophic factor receptor subunit alpha	Cntfr	18922000000	368	204.89	23062000	29926000	43728000	37154000	20014000	24498000	28207000	22482000	22720000	30149000	9942200	6438100	34622000	59494000	55070000	53917000	25613000	50717000	43222000	48493000	86648000	103230000	42361000	44366000	0	0	0	0	0	0
955	C9K0Z8;O88703	C9K0Z8;O88703	Potassium/sodium hyperpolarization-activated cyclic nucleotide-gated channel 2	Hcn2	8686700000	342	117.03	4902700	4647600	11336000	9208500	5031500	4094400	6116800	4969700	5011400	6246200	5446000	4751900	9119900	12431000	8811300	9446900	4203500	6900900	12367000	11576000	19324000	16674000	11774000	11812000	0	0	363230	0	176630	85458
956	C9K0Z9;Q9D3L0	C9K0Z9;Q9D3L0	Membrane protein FAM174A	Fam174a	281340000	4	2.556	0	0	3979100	0	1712700	1350000	0	0	0	2989000	0	1588200	0	1266400	1962000	0	0	0	5954500	4954000	6280600	0	9103100	5751100	0	0	0	0	0	0
957	Q14DQ3;C9K101;Q8VHJ5	Q14DQ3;C9K101;Q8VHJ5	Serine/threonine-protein kinase MARK1	Mark1	16111000000	329	82.447	4799200	3748500	11947000	11337000	7709000	8127000	6966700	5877100	7311600	8930800	6744300	6448200	15409000	19729000	11568000	8495400	9825300	13138000	12679000	21452000	44426000	38757000	15157000	23359000	275900	847430	1305100	1189000	854750	390960
958	D0EM45;Q9JKL5;D0EM46;D0EM47;Q9DAJ7	D0EM45;Q9JKL5;D0EM46;D0EM47	Calcineurin B homologous protein 3	Tesc	3806500000	139	23.961	6161200	5946400	15474000	21323000	10069000	11288000	5365900	13129000	9376200	7533300	3442000	8825300	8720000	7008600	9274500	9083100	7989300	11688000	14361000	21707000	47000000	39841000	10410000	11462000	0	415880	290390	0	0	20822
959	D0ESZ6;Q7TPE9;P22777;D0ESZ5;G5E899	D0ESZ6;Q7TPE9;P22777;D0ESZ5;G5E899	Plasminogen activator inhibitor 1	Serpine1	140280000	11	6.4509	0	0	0	0	0	0	0	0	380460	0	0	0	0	0	0	69876	82946	0	0	599960	0	0	0	0	0	0	1782000	2208200	215170	272800
960	D0EW11;Q8K5B2;Q99KV4;D3Z6A4;D3Z1G3	D0EW11;Q8K5B2;Q99KV4;D3Z6A4;D3Z1G3	Multiple coagulation factor deficiency protein 2 homolog	Mcfd2	683220000	21	10.505	0	0	0	0	0	0	0	0	0	0	0	0	0	0	0	0	0	0	0	0	0	0	0	0	22744000	14547000	21525000	25844000	10808000	18403000
961	D0QMC3;D0QMC5;D0QMC7;O35368-2;O35368;O35368-3	D0QMC3	Myeloid cell nuclear differentiation antigen-like protein	Mndal	1408100000	29	21.14	0	0	107040	0	378160	306110	0	197250	428370	930120	0	0	335820	0	35137	0	0	0	84560	198890	0	0	237920	368340	14824000	17911000	2389300	3937400	0	0
962	D0VYV6	D0VYV6		Epb4.1l3	5462400000	113	43.57	2082200	1075100	3332300	4314500	3167300	2894800	2292200	1883300	2311500	1309300	2852400	3255300	2715600	5681900	3285200	4144500	1808500	3308700	4200000	7003800	11289000	12165000	5586000	5112500	0	0	0	368000	103370	0
963	D2KHZ9;P16858;S4R257;Q3TUZ9;D3Z0Z9;Q4VBD1;Q6IWE3;S4R1W8;W8QM43;S4R1N5;Q8CEV2;Q2VWQ4;V9GXA7;Q3V2I5;S4R2G5;Q64467;V9GXK0;Q8BJ40	D2KHZ9;P16858;S4R257	Glyceraldehyde-3-phosphate dehydrogenase	GAPDH;Gapdh	5384300000000	28654	323.31	3991000000	4506700000	7099800000	6878200000	4698000000	4731200000	4894900000	4599700000	6326500000	6461900000	6980700000	6688100000	11978000000	12633000000	9514500000	10285000000	7227300000	9368700000	11569000000	13773000000	19078000000	19532000000	12801000000	12836000000	9329601000	10686000000	7349100000	6600000000	2006600000	1974100000
964	D3YTP3	D3YTP3		Mtx3	7583400000	251	90.989	5705800	6392400	13179000	18794000	8645600	9823400	9686300	9440100	11925000	9046000	7040900	12432000	14415000	29202000	14174000	14768000	7831000	7301300	17788000	25253000	34258000	36295000	23680000	20214000	2307300	149780	5334100	3489600	363280	236630
965	D3YTQ3;F6VQH5;F6ZKM7	D3YTQ3;F6VQH5		Hnrnpdl	19518000000	602	257.67	8596900	10060000	29978000	28477000	14389000	9476800	15196000	9371900	20892000	22215000	12055000	13102000	21487000	26283000	18444000	20335000	16395000	17324000	27163000	22463000	61732000	53655000	28792000	29808000	28299000	41985000	90389000	88397000	26821000	35038000
966	D3YTQ9	D3YTQ9		Rps15	187680000	4	-2	282780	1993100	0	272460	0	974800	0	6093300	3275200	3374200	0	5476800	0	0	2381300	1650500	0	0	0	1036800	0	0	0	0	0	0	0	0	0	0
967	D3YTR6;Q8R0G7;D3YWA9;D3YWU4;D6REG2	D3YTR6;Q8R0G7;D3YWA9;D3YWU4	Protein spinster homolog 1	Spns1	1689100000	88	50.81	202380	345480	1009000	486020	700280	272310	1045300	1120200	1009500	1350800	1190700	1183400	565270	687330	919320	1043600	0	1679000	2121600	716490	3549900	3224500	3012100	3089100	23392000	23913000	10233000	7030200	2556300	1712800
968	D3YWT0;D3Z569;D3YTS1;Q9R0P6	D3YWT0;D3Z569;D3YTS1;Q9R0P6	Signal peptidase complex catalytic subunit SEC11;Signal peptidase complex catalytic subunit SEC11A	Sec11a	6226500000	194	28.594	3050800	1976400	3810900	2445100	2545700	1290300	4028200	3903300	2927300	3755100	5006500	2205200	8527900	12267000	6629900	7541800	5636000	2067200	4260900	5043000	8551200	11016000	12030000	7299600	66674000	74553000	122290000	121040000	25710000	27955000
969	D3YTS3;Q68FD9	D3YTS3;Q68FD9	UPF0606 protein KIAA1549	D630045J12Rik;Kiaa1549	17067000000	363	85.137	2801500	2893000	5995600	8362000	10610000	11104000	4633200	6853900	5789100	5790200	5486200	5714000	5998900	7924500	14930000	15916000	4601700	6556300	14930000	19258000	32499000	20248000	14085000	17846000	8569800	5726700	16021000	15267000	1663500	1339700
970	D3YTU0;Q9CXX2;Q62442-2;Q62442	D3YTU0;Q9CXX2;Q62442-2;Q62442	Vesicle-associated membrane protein 1	Vamp1	27746000000	567	323.31	72140000	76114000	110710000	116980000	125510000	153630000	94762000	94889000	132780000	133970000	52354000	97106000	211450000	247020000	150370000	186410000	121130000	144570000	203790000	256980000	176890000	124050000	183620000	200850000	116610	0	0	0	0	0
971	D3YTU5;D3YVV3;Q3TS37;D3Z2G0	D3YTU5;D3YVV3		Ankrd29	3040400000	135	43.757	3468000	6474900	7295500	7885600	7329000	6638600	5712600	3505800	5694100	4704500	2148600	3450000	10043000	7206800	8446800	8055300	3873900	8853200	11913000	10105000	11174000	9130100	5847300	9913500	0	0	0	0	0	43330
972	D3YTU6;D3Z649;D3YXJ8;D3Z592;F6VNZ6;Q8BHX7	D3YTU6;D3Z649;D3YXJ8;D3Z592		Kcnt2	249300000	22	3.8194	90057	189060	0	102400	224530	224240	80486	0	178270	237760	72608	140140	125170	350650	375980	347060	243020	237710	109100	534000	0	0	0	224620	0	0	0	0	0	0
973	D3YTZ7;Q9CR30;D6RDE6;Q8VCY7	D3YTZ7;Q9CR30;D6RDE6;Q8VCY7	Josephin-2	Josd2	545020000	10	2.8846	1690300	910520	7617500	7206000	1469700	1820600	3227300	2523000	4639400	5523600	4889100	416990	2468300	561600	2341500	0	556560	0	4395900	3383600	768410	6506700	4610000	601170	0	0	0	0	0	0
974	D3YU11;Q7TN33;D6RHP1;D6RGB9;D3YX51;Q7TN33-2	D3YU11;Q7TN33;D6RHP1;D6RGB9	CUGBP Elav-like family member 6	Celf6	117080000	5	2.3501	91757	35832	452690	130110	193590	129440	379150	329620	0	129630	249930	193580	443420	0	79462	202520	132130	47007	0	983600	0	0	1118400	0	0	0	0	0	0	0
975	D3YU12;Q8K2T1;G5E8S7;Q8K2T1-2;Q8K2T1-3	D3YU12;Q8K2T1;G5E8S7;Q8K2T1-2;Q8K2T1-3	NmrA-like family domain-containing protein 1	Nmral1	10946000000	357	130.83	6751600	10944000	19136000	22157000	17111000	16753000	14960000	22890000	14915000	15747000	10707000	13570000	26811000	36702000	18868000	29991000	18544000	23891000	18956000	27246000	30916000	37144000	30389000	21504000	24196000	23655000	3106300	5538100	6273500	6744200
976	D3YU17;Q8VCM8;F6S731	D3YU17;Q8VCM8	Nicalin	Ncln	14124000000	537	128.91	8975600	5526100	12478000	13944000	7634400	10925000	10067000	9775000	9404600	9341700	10221000	10355000	17632000	16715000	9097200	12582000	7603200	9372200	14647000	13319000	40249000	32436000	20541000	21381000	56950000	74611000	72737000	77517000	26799000	29716000
977	D3YU33;Q8CHK3;F6UP63	D3YU33;Q8CHK3	Lysophospholipid acyltransferase 7	Mboat7	8636500000	305	174.47	8507200	16532000	19001000	19195000	13299000	13920000	16229000	14493000	6867800	9508400	15409000	38288000	23386000	36599000	14289000	15835000	5063600	11889000	31624000	31402000	63544000	41985000	19376000	37352000	22555000	25739000	31777000	48676000	5220500	6779300
978	D3YU56;Q9WU40-2;E9QP59;Q9WU40	D3YU56;Q9WU40-2;E9QP59;Q9WU40	Inner nuclear membrane protein Man1	Lemd3	7320400000	224	179.2	1409200	1521400	2811700	3356700	2376900	1524700	2283200	2133300	2740500	2179200	1938800	2028100	2137200	2263400	3640400	3519300	1579000	2912100	1601300	5653300	6989600	5177300	3337800	3814100	7531600	6648000	15512000	16018000	3859300	7717000
979	D3YU58;Q9WVM3	D3YU58;Q9WVM3	Anaphase-promoting complex subunit 7	Anapc7	1444500000	83	38.512	166430	129380	231950	701510	158410	408820	636850	427360	333330	26535	89155	304690	762660	955270	1205500	2012400	903560	1059800	141190	0	1563700	1651700	1331400	1202400	6219300	8833300	5088100	2816500	4790100	5658800
980	D3YU59;Q3UH68;D3Z589;D3YU22;Q3UH68-2;Q3UH68-3;Q8CGB7;F6X3N8;D3YV55;F6W1Y9;D6RHT2	D3YU59;Q3UH68;D3Z589;D3YU22;Q3UH68-2;Q3UH68-3;Q8CGB7	LIM and calponin homology domains-containing protein 1	Limch1	4524300000	225	63.744	1251500	1434300	1546000	1656300	2041000	1533900	1228800	1395500	997860	1165900	1544900	1737700	2643800	5197900	3336700	3890500	3575100	3570800	3646800	4373800	7070100	6467500	1065900	2247400	594290	742850	187410	335870	31197	22947
981	E9QL53;D3YU89;P49025;P49025-5;D3Z1U0;F6SBR5;P49025-3;H3BL47;D3Z477;D3Z1K6	E9QL53;D3YU89;P49025;P49025-5;D3Z1U0;F6SBR5;P49025-3	Citron Rho-interacting kinase	Cit	10899000000	371	138.35	748560	663850	3711600	4228000	1346100	1185400	1137200	886990	961320	967300	709170	570620	2465900	4987000	1898400	3151800	1327100	1824400	2677600	2571800	9834600	8588100	3548300	4327900	490450	414400	933110	1073300	1817000	6120300
982	Q99KH2;Q5HZZ0;D3YU95;P63034-2;P63034;D3YU96;P63034-3;D6RCZ5;D3Z5C3	Q99KH2;Q5HZZ0;D3YU95;P63034-2;P63034;D3YU96;P63034-3;D6RCZ5	Cytohesin-2	Cyth2	9373400000	319	55.887	6532500	6332800	14462000	15655000	9524700	8904800	10010000	7735700	7578500	8889200	5489600	12079000	18037000	8807000	14491000	14107000	23719000	11578000	19246000	16199000	46755000	41928000	16214000	19712000	1854800	1989600	3707800	2686400	43047	668020
983	D3YUC9	D3YUC9		Msrb3	36687000	2	3.0819	0	0	0	0	0	0	0	0	0	0	0	0	0	0	0	0	0	0	0	0	0	0	0	0	0	0	0	0	7337400	0
984	D3YUD3	D3YUD3		Inpp4a	44921000000	1380	323.31	15001000	19165000	30445000	37635000	23716000	21979000	27519000	23541000	25993000	27722000	22250000	19048000	41553000	56144000	36548000	44457000	29776000	41778000	41141000	53536000	105250000	97307000	44266000	42943000	2390400	2276400	1325500	518690	100070	517930
985	D3YUE4	D3YUE4		Fam151b	1226500000	34	12.205	1662700	1777200	2479900	3476200	2018500	1330500	1410800	399080	385530	3883400	1607900	2836700	3669300	5137900	3312800	5424800	779520	2458500	925800	2207800	16428000	15677000	1525100	4135200	249180	322100	0	284000	1623600	179180
986	D3YUG5;D3YUI2;Q3U1I6;Q8K4J6-2;Q8K4J6;Q3U3V7	D3YUG5;D3YUI2;Q3U1I6;Q8K4J6-2;Q8K4J6;Q3U3V7	MKL/myocardin-like protein 1	Mkl1	824040000	38	17.661	626740	1384000	757290	483110	462610	558200	419490	345420	148910	649670	85990	113090	1006000	1261700	517400	564990	898430	485940	772560	469980	861310	1662900	287100	503720	5628700	6879300	825740	0	312810	456900
987	D3YUH8;Q6IFT4	D3YUH8;Q6IFT4	Rho GTPase-activating protein 20	Arhgap20	267220000	5	4.2368	39061	0	0	0	76178	0	0	0	0	66969	0	0	202060	1071600	680890	96381	135140	80370	0	0	215820	169940	0	174690	853200	820550	0	0	265700	0
988	D3YUJ3;E9Q226	D3YUJ3;E9Q226		Ccnyl1	1357200000	28	4.5565	135250	141450	650350	699210	166940	0	0	3346000	178290	225350	229810	53159	89133	4204600	12314000	335020	466750	8394900	13828000	592690	1753300	1009000	0	8927400	0	0	1022000	1038900	947000	942460
989	E9Q9A0;D3YUL8;D3Z230;Q3UEQ1;D3YTM1	E9Q9A0;D3YUL8;D3Z230;Q3UEQ1;D3YTM1		Inpp4a	29546000	1	-2	0	0	0	0	0	0	0	0	0	0	0	0	0	615550	0	0	0	0	0	0	0	0	0	0	0	0	0	0	0	0
990	D3YUM1;Q91YT0;D3Z1U9;D3Z0K1;D3YXX5;D6RG60	D3YUM1;Q91YT0;D3Z1U9	NADH dehydrogenase [ubiquinone] flavoprotein 1, mitochondrial	Ndufv1	340110000000	4282	323.31	209690000	261730000	424070000	446760000	299280000	310410000	309870000	318110000	384570000	388690000	240350000	310740000	600260000	635910000	642780000	641030000	442210000	510220000	487020000	610790000	1272200000	1242000000	689330000	604810000	103550000	101640000	25620000	32399000	25424000	25222000
991	F8WI64;D3YUP0;Q0P5W1-3;Q0P5W1;Q0P5W1-2;Q8CIG5;F6ZLN8;D3Z5P1;D3YU67	F8WI64;D3YUP0;Q0P5W1-3;Q0P5W1;Q0P5W1-2;Q8CIG5;F6ZLN8	Vacuolar protein sorting-associated protein 8 homolog	Vps8	2123000000	122	31.904	112130	193480	435300	872000	746630	351830	644160	537830	327340	262450	470710	570780	569290	1088500	874800	1087100	695420	988180	566290	1569400	3361100	3280700	1233500	1950600	318950	412940	216970	246560	67738	72398
992	D3YUP1;Q9WVG6-2;Q9WVG6;D6RFA7	D3YUP1;Q9WVG6-2;Q9WVG6	Histone-arginine methyltransferase CARM1	Carm1	8742100000	285	193.05	3162700	2884800	6527400	6746500	4544200	5159200	6343500	5896300	7277900	6267300	4549000	2919200	28868000	9783900	6268900	6376400	4875900	5054900	5014800	8895600	22660000	12153000	8433200	8100700	25971000	32442000	13983000	13784000	8279700	8182100
993	D3YUS5;Q0VAV5;E9PYD8;E9PW37;Q8BU92;Q3TPW3;D3YWZ9;D3Z1T6;D3Z7S1	D3YUS5;Q0VAV5;E9PYD8;E9PW37		Rasal2	6693800000	276	78.391	1068800	1230900	2120800	2141900	1494000	1502100	1614000	1188200	1626800	1433800	1449000	1739300	3491200	6723900	3413200	3126400	2225300	3200500	3480100	4817200	11875000	10437000	4373700	4294200	39248	63903	206940	0	107550	164050
994	D3Z730;Q3UUT0;G3X9H1;D3Z729;Q0P688;Q80ZJ3;D3YUV9;Q8BMB3;M0QWD1;Q9D334	D3Z730;Q3UUT0;G3X9H1;D3Z729;Q0P688;Q80ZJ3;D3YUV9;Q8BMB3;M0QWD1;Q9D334	Eukaryotic translation initiation factor 4E type 2	Eif4e2	3315100000	76	34.943	1626400	1782700	2673800	5890300	8661600	4476500	3006700	5792200	4702100	2929800	11471000	2490300	4000800	5800500	4958000	4739000	9874600	7546500	838890	2632500	7732600	13367000	6470800	12975000	23913000	26915000	13257000	16246000	7018100	13007000
995	D3YUX2;Q8VBX6;Q8VBX6-4;Q8VBX6-3;B2RQR2;Q8VBX6-2;A3KG81;A3KG84;A3KG83;A3KG82;F7D0H8;Q3TUR5;Q8VBX6-5	D3YUX2;Q8VBX6;Q8VBX6-4;Q8VBX6-3;B2RQR2;Q8VBX6-2;A3KG81	Multiple PDZ domain protein	Mpdz	3288300000	87	18.044	421000	438790	416990	364860	1128800	644440	939480	1012700	494300	718700	1096200	1250100	1429400	2044300	559610	803630	684150	381910	1082400	790990	5236500	4756400	2072900	1784100	286530	269090	1174300	1610900	469310	251450
996	D3YUZ8;D3YWU0	D3YUZ8;D3YWU0		Dlg2	851760000	39	13.988	637460	460800	705680	974710	288480	209950	501360	632720	795780	937970	146200	86077	1532300	2735100	1709500	2065500	464520	1433400	742450	385630	312730	220600	0	948840	0	0	0	0	0	0
997	D3YV00;P98195-2;P98195;Q2HXI8	D3YV00;P98195-2;P98195	Phospholipid-transporting ATPase;Probable phospholipid-transporting ATPase IIB	Atp9b	1398000000	54	17.403	235270	140780	517540	585390	212880	157290	299140	226620	334150	350240	188470	247250	304670	732930	447620	337900	345540	539110	171910	543730	1259300	1225700	699070	721720	1653400	2342700	1913500	1817800	4057600	309180
998	D3YV13;Q80V91;E9Q3J1;Q3UFK3;D3Z4X6	D3YV13;Q80V91;E9Q3J1;Q3UFK3	Probable E3 ubiquitin-protein ligase DTX3	Dtx3	2720700000	138	29.244	1858300	1632000	5740500	4532900	3314300	2502800	1729400	2050400	3940800	4536400	2080300	2950500	7496000	11109000	7328900	7216600	5255800	6206900	2735500	5661700	14661000	17104000	6775100	6677200	940780	0	0	0	0	0
999	D3YV16;Q0PD24;Q923S9	D3YV16;Q0PD24;Q923S9	Ras-related protein Rab-30	Rab30	2674600000	154	21.48	3402500	4293300	5804500	5075200	4773800	6196000	6462300	5642100	6830500	6477600	5420400	6936700	5948400	8621600	7315000	7208700	3095700	7173600	8453100	10572000	14560000	11134000	6741900	8923800	0	0	0	0	98748	0
1000	D3Z328;D3YV56;D3Z383;Q07646-2;Q07646;D3YZ83;D3YZU2	D3Z328;D3YV56;D3Z383;Q07646-2;Q07646;D3YZ83	Mesoderm-specific transcript protein	Mest	454820000	32	4.8471	348240	575890	1080600	980700	0	658030	1423100	973970	2264700	2022600	0	1298700	4726800	4253200	2526800	2026400	1310500	3875500	2758000	1264400	12931000	11209000	2506900	3276100	421780	0	0	0	0	262500
1001	D3YVB6;E9Q1Q9;P97328;Q9CPP1	D3YVB6;E9Q1Q9;P97328	Ketohexokinase	Khk	155020000	12	6.5992	0	0	596490	251980	0	0	199060	188080	0	0	0	0	0	1810600	0	1072400	883310	1179000	932890	822840	579380	1172400	0	0	0	0	0	0	0	0
1002	D3YVC9;Q8C0K5;Q8C0K5-2	D3YVC9;Q8C0K5	Graves disease carrier protein homolog	Slc25a16	645510000	25	8.9679	298250	537480	229150	379010	289000	0	648720	901010	145120	428490	61697	53149	2026800	2181500	2021900	1682700	1347400	1549500	0	680700	4304900	4586400	1681100	0	219600	234240	351160	791520	145860	289190
1003	D3YVE8	D3YVE8	Solute carrier family 35 member G2	Slc35g2	338390000	13	4.134	0	0	292260	304530	750590	1014000	1210200	0	197170	470550	446000	536920	1790500	1424500	1053500	640830	416390	0	0	0	2189700	1569700	0	3761700	437280	1596700	1978800	2088900	0	0
1004	H3BIV5;D3YVF0	H3BIV5;D3YVF0	A-kinase anchor protein 5	Akap5	101910000000	1279	323.31	36310000	34774000	140630000	146840000	54922000	54570000	44922000	37595000	62092000	61479000	69828000	55586000	53877000	87679000	50314000	57172000	41688000	53541000	122820000	132480000	554530000	472280000	144990000	180670000	135520	493690	630870	527800	834620	39832
1005	Q3TFC0;D3YVL0;Q69ZE2;E9PW39;P23249;Q3UD86;D3YYR1	Q3TFC0;D3YVL0;Q69ZE2;E9PW39;P23249;Q3UD86	Putative helicase MOV-10	Mov10	12035000000	262	234.42	1080100	1577200	7383700	9670700	427910	1333500	3340500	1348800	3604000	2801600	954260	1333900	5223800	3159400	2356100	1800200	4411200	1999000	1315700	1692600	2993100	6358300	2252100	996910	41572000	47574000	11463000	11508000	4792200	4712700
1006	D3YVM8;O55102;D3Z4L7	D3YVM8;O55102;D3Z4L7	Biogenesis of lysosome-related organelles complex 1 subunit 1	Bloc1s1	701390000	35	27.941	722160	353400	1853200	1468100	2438600	3319700	3266900	2447800	2093700	1177900	262170	0	0	1385700	0	0	1030600	1227100	1587700	6602600	7295700	5491500	3530800	391940	7741500	11607000	4048000	5424400	586140	577850
1007	D3YVS7;Q8K353	D3YVS7;Q8K353	Cysteine-rich and transmembrane domain-containing protein 1	Cystm1	892200000	15	42.713	2274000	2199700	0	0	4821900	5136900	8471800	7680200	0	0	914080	24212000	43388000	63841000	58854000	45513000	5632900	22684000	0	0	39249000	24223000	6049300	28526000	0	0	31586000	20843000	0	0
1008	D3YVV7;G3UYX3	D3YVV7;G3UYX3		Nova2	13469000000	365	127.75	8727200	10254000	17077000	22207000	14687000	12777000	18019000	10726000	9089000	11106000	19843000	16582000	21381000	40599000	30464000	34653000	24061000	25072000	27579000	35391000	58704000	53376000	33241000	29726000	0	41462	0	243270	0	0
1009	D3YVW2;Q8BXA1;F6RUD1	D3YVW2;Q8BXA1	Golgi integral membrane protein 4	Golim4	7372300000	92	111.29	483540	27608	4069800	59365	1539200	1901100	2594000	2705600	179640	0	400530	306700	267510	961950	97591	196650	62994	127370	1508200	142390	10481000	2743900	38372	221260	4140100	4304900	62414000	59448000	12362000	15247000
1010	D6RFN5;Q8BP68;Q3TXT8;D3YW25;O70131	D6RFN5;Q8BP68;Q3TXT8;D3YW25;O70131	Ninjurin-1	Ninj1	975150000	11	194.37	2779500	671090	0	0	0	0	6841500	5602800	0	13152000	0	0	3462700	11790000	1369400	0	0	7564900	10350000	12186000	12734000	0	0	5736100	17518000	44413000	13621000	73996000	0	0
1011	D3YW48;O88456;Q9D7J7	D3YW48;O88456	Calpain small subunit 1	Capns1	30045000000	995	323.31	21718000	46746000	52929000	57367000	45903000	44208000	49721000	58870000	56024000	50209000	59225000	61132000	62535000	109310000	94222000	93457000	51883000	61662000	108480000	148000000	156880000	189180000	125900000	135570000	26366000	26764000	184250000	194020000	65990000	65230000
1012	D3YW52;Q61838	D3YW52;Q61838	Alpha-2-macroglobulin;Alpha-2-macroglobulin 165 kDa subunit;Alpha-2-macroglobulin 35 kDa subunit	Pzp;A2m	1577000000	35	32.956	84594	141390	73581	25308	103680	114320	1546100	2099100	0	68361	136880	0	3354000	3939500	6297500	1561000	223370	431300	181890	264150	566060	661650	324600	218480	0	81922	0	0	20367	9904.6
1013	D3YW62;Q4FJX6;Q3UBN7;Q3U746;Q9CWT3;Q3U6V6;D3Z4P6	D3YW62;Q4FJX6;Q3UBN7;Q3U746;Q9CWT3;Q3U6V6;D3Z4P6	Sorting nexin-10	Snx10	184010000	19	5.1063	251170	133590	239850	283540	282530	90153	0	526210	397250	309030	160500	358900	1021700	1667000	350130	1662100	784530	845960	615190	615370	1084100	595550	750440	1591900	664040	0	53639	0	0	0
1014	D3YWB8;Q9Z1M4;Q99JU0;D6RH86;E9PUN3;Q80X26;Q6NXX3	D3YWB8;Q9Z1M4;Q99JU0;D6RH86;E9PUN3	Ribosomal protein S6 kinase beta-2	Rps6kb2	223130000	10	6.3966	0	0	0	0	51605	215040	0	0	0	0	0	0	0	0	0	0	0	0	0	0	0	0	0	0	4213600	3195700	2001100	2156500	288780	273910
1015	D3YWB9;Q69ZB1;Q99P47;Q8BPP6	D3YWB9;Q69ZB1;Q99P47;Q8BPP6	Contactin-associated protein-like 4	Cntnap4	1608800000	44	43.503	0	77932	369390	327360	49199	261370	809550	1017300	319940	62034	333480	1168800	1250200	825500	1490600	1912200	700460	1748400	361840	1988600	3626900	5101900	1197100	933460	0	14970	0	0	0	0
1016	D3YWC2;D3Z6F1;Q9JM93	D3YWC2;D3Z6F1;Q9JM93	ADP-ribosylation factor-like protein 6-interacting protein 4	Arl6ip4	309220000	6	5.6165	0	0	0	0	0	0	0	0	0	0	0	0	0	0	0	0	869510	0	0	0	0	0	0	1292900	10767000	10214000	5665700	4194600	2748600	2899800
1017	D3YWH4;D3Z6X7;Q9DBU0;D6RGM8;D3Z279;D3YYW1	D3YWH4;D3Z6X7;Q9DBU0;D6RGM8	Transmembrane 9 superfamily member 1	Tm9sf1	1501100000	47	31.481	135570	217080	339740	259070	215900	232330	138610	0	154250	211870	0	168740	59284	0	368440	398980	165550	384010	805100	814120	391440	0	683020	670520	10774000	9940100	15596000	15135000	1354700	2931400
1018	D3YWI4;E9Q1I6;F8WHT5;G3UVW1;D6RI47;P19258	D3YWI4;E9Q1I6;F8WHT5;G3UVW1;D6RI47;P19258	Protein Mpv17	Mpv17	2395400000	91	78.157	3222400	2051800	7401600	3306400	9357000	8876500	7300900	6288900	7104100	12994000	3407300	5863800	15831000	32035000	19122000	20243000	3390200	6928900	8594300	16499000	32836000	36077000	27366000	19875000	6306300	9044700	33385000	30625000	1759200	2134000
1019	D3YWJ9;Q69Z89-2;Q69Z89-5;Q69Z89;Q69Z89-4;D3YYI1;Q69Z89-3	D3YWJ9;Q69Z89-2;Q69Z89-5;Q69Z89;Q69Z89-4	Ras-associating and dilute domain-containing protein	Radil	170830000	6	2.4989	92290	57602	296420	319480	71012	116870	53615	0	101010	72691	0	51928	0	0	184460	260170	0	114980	122260	0	475630	522440	349380	372340	0	0	0	0	0	0
1020	D3YWN5;G5E8R5;E9Q8C9;E9QM16;Q91YK0;Q91YK0-2;D3YUD9;D6RIL3;Q91YK0-3	D3YWN5;G5E8R5;E9Q8C9;E9QM16;Q91YK0;Q91YK0-2;D3YUD9	Leucine-rich repeat-containing protein 49	Lrrc49	364170000	10	9.5074	0	500610	209030	0	45089	58758	0	620590	253560	0	132980	138790	34084	2458300	0	145380	128110	112520	174770	580920	0	1807100	199350	676720	0	0	0	0	0	0
1021	E9QMU3;D3YWN7;O88735-2	E9QMU3;D3YWN7;O88735-2	Ensconsin	Map7	9744800000	187	130.13	2295900	4467600	6701000	7495000	5252200	5212800	5656800	4647600	9295100	6009400	7400200	4419700	13279000	13498000	8968400	8924500	5525000	9081900	22975000	22326000	21944000	27010000	12922000	11919000	7041900	7521000	146680	0	261690	1174700
1022	D3YWP2;Q9Z123;Q810B2	D3YWP2;Q9Z123;Q810B2	Semaphorin-4F	Sema4f	1357700000	19	8.2331	0	0	0	0	257410	592240	0	198510	0	0	288410	182480	1156400	880810	0	0	588010	725920	209740	486890	1399800	541000	445750	297500	30728000	4186900	133700	0	0	496140
1023	D3YWR0;Q80TI0-3;Q80TI0;Q80TI0-4;Q80TI0-2;F7BFL8	D3YWR0;Q80TI0-3;Q80TI0;Q80TI0-4;Q80TI0-2;F7BFL8	GRAM domain-containing protein 1B	Gramd1b	3477700000	131	31.91	2219100	2931000	2466500	3648000	2520400	1902300	2555800	1663200	3383700	2606200	1459800	964790	1703800	2003100	2023500	2252800	786740	1402700	4242600	4040900	4757500	9382700	4372700	3682600	1978100	3141300	743520	458150	271070	36997
1024	D3YWS7;F6SJM7;Q8R2K1-2;Q8R2K1;Q8R2K1-5;Q8R2K1-4;F6X9P4;Q8R2K1-3	D3YWS7;F6SJM7;Q8R2K1-2;Q8R2K1;Q8R2K1-5;Q8R2K1-4;F6X9P4;Q8R2K1-3	Fucose mutarotase	Fuom	1725500000	122	37.291	5548600	4881800	12706000	7663700	7245600	3876400	8376100	7905500	8031400	8201000	7195500	5947900	8265700	5745300	8345300	4624800	5804400	4747600	9711200	14101000	16603000	16838000	15004000	18269000	0	0	50461	0	0	0
1025	D3YWS8;D3YXV8;Q8CBY3	D3YWS8;D3YXV8;Q8CBY3	Leukocyte receptor cluster member 8 homolog	Leng8	1589000000	53	23.183	0	0	0	0	0	13731	98929	209710	0	204760	0	178940	0	175820	0	53265	214340	0	0	0	679780	243070	0	146130	9450800	10784000	7137600	4179400	1556400	2507300
1026	D3YWT1;D3Z3N4;D3Z6Y3	D3YWT1;D3Z3N4		Hnrnph3	3853600000	117	27.853	2062300	2248400	5051400	3206000	2847600	2800200	2905000	2782300	3431900	4651400	5300800	4064500	10796000	10242000	5685100	4892700	6650800	5574000	4188300	12188000	6095200	6638000	4708600	6910300	4707900	7581200	27070000	25680000	712850	1009200
1027	D3YWT4;Q920D3	D3YWT4;Q920D3	Mediator of RNA polymerase II transcription subunit 28	Med28	18397000	4	6.3178	0	0	0	0	0	0	0	0	0	0	0	0	0	0	0	0	0	0	0	0	0	0	0	0	0	0	0	0	2389300	2209900
1028	D3YWX2;E9Q803;Q9R0I7;F6YTL8;Q8C8U8;Q3TMN3;Q3UTT5	D3YWX2;E9Q803;Q9R0I7;F6YTL8	YLP motif-containing protein 1	Ylpm1	4645700000	198	77.282	563370	482440	893020	840570	531030	655190	476650	792740	633250	579670	934530	335410	1598500	1074000	1775500	1495400	1145500	1252000	860110	1466300	1888300	2093300	1001800	1324600	3755700	3986500	3718700	2286200	1865300	2316000
1029	H7BX90;H7BX09;D3YWY4;Q5DTG7;D3Z6T4;D3YZL8;Q6GQT7;Q925T6-3;Q925T6-2;Q925T6;Q6NWW3;Q6X4T6;Q6WE29;D3Z066;D3Z6R6;Q925T6-4	H7BX90;H7BX09;D3YWY4;Q5DTG7;D3Z6T4;D3YZL8;Q6GQT7;Q925T6-3;Q925T6-2;Q925T6;Q6NWW3	Glutamate receptor-interacting protein 1	Grip1	5244100000	60	11.943	3278600	8876200	8124800	11642000	246360	335110	1553500	4337700	8558400	16527000	373330	331110	1617300	1275500	2557100	1712900	1347700	1826500	782340	7397600	3034600	6383800	572120	656940	0	0	0	0	102680	192490
1030	D3YX49;E9QAR4;E9QAR1;E9QAR6;E9Q1A5;Q6P3F1;Q3U1E7;Q3T9J2;Q8C3E0;A9X427;A9X426	D3YX49;E9QAR4;E9QAR1;E9QAR6;E9Q1A5;Q6P3F1;Q3U1E7;Q3T9J2		Zfp384	345860000	10	4.6112	117850	0	50105	0	0	60261	0	0	114730	33494	0	0	0	0	0	0	0	55313	0	814570	0	0	0	0	4648900	3902100	1653700	4192500	1351200	298280
1031	D3YX57;Q8K368;F7ALG5;Q8K368-4;Q8K368-2;F2Z414	D3YX57;Q8K368;F7ALG5;Q8K368-4	Fanconi anemia group I protein homolog	Fanci	939370000	48	21.112	100800	134860	244020	216970	136570	177030	0	0	147440	204450	356730	0	169930	134940	7135.4	0	5057.2	0	32944	0	0	0	0	0	812600	1516900	3254500	3235900	358880	494460
1032	D3YX85;Q7SIG6;Q6A074;Q3UH05;Q7SIG6-2;Q3TS63;Q8BYB8	D3YX85;Q7SIG6;Q6A074;Q3UH05;Q7SIG6-2	Arf-GAP with SH3 domain, ANK repeat and PH domain-containing protein 2	Asap2	1397100000	30	4.3037	480540	674950	860970	1519700	1030900	1358700	753130	1054200	1077400	1269400	428070	776190	914660	1225000	714990	36139	0	525420	1925500	1634900	2200100	1694300	698920	1211500	0	0	232310	212560	0	0
1033	D3YXA6;Q7TNM2;Q3TC52;J3JSM8;E9PUI3;Q7TNM2-2;D3YYF9	D3YXA6;Q7TNM2;Q3TC52;J3JSM8;E9PUI3;Q7TNM2-2	Tripartite motif-containing protein 46	Trim46	19276000000	456	174.5	5627700	7141300	14544000	23103000	9762600	10242000	13364000	5360000	11595000	5660000	12300000	16031000	11263000	14415000	8120100	10302000	8183200	10750000	10727000	14700000	55468000	87533000	25143000	35781000	612040	0	19016	0	49098	561680
1034	D3YXH0;P63054	D3YXH0;P63054	Purkinje cell protein 4	Igsf5;Pcp4	12591000000	316	64.834	11854000	16335000	134530000	112960000	19780000	16150000	13711000	13340000	27759000	27047000	29028000	18461000	22754000	18922000	19891000	17014000	21741000	21716000	31047000	35830000	138670000	128500000	34557000	36879000	0	0	0	0	59899	0
1035	D3YXJ0	D3YXJ0	Diacylglycerol kinase	Dgkh	16226000000	556	134.85	4966900	5614700	8880000	9223000	8839600	7863500	9715600	5457300	6615900	9263600	4697900	7495000	7479400	15095000	10413000	10287000	8279100	7465200	10838000	16336000	31803000	26726000	11346000	10500000	2911600	2166400	430720	353740	409910	240090
1036	D3YXK0;Q8CEM9;Q3UPL4	D3YXK0		Jakmip2	2852700000	73	20.173	718930	887390	911180	982740	1812100	1479400	1351000	2202600	1264600	1831600	1676800	2480900	2354100	1587500	2710100	2211700	1225800	2428900	5250900	2317900	3601100	4210700	4913800	4061300	43086	0	17750	278140	47221	0
1037	D3YXK1	D3YXK1	Atherin	Samd1	1070200000	21	18.152	0	0	0	61846	0	0	0	0	0	190300	0	0	0	0	0	0	0	0	0	6353100	26314000	0	0	0	189540	369480	330360	0	3691100	3659700
1038	S4R1M2;D3YXK2;S4R2Q5	S4R1M2;D3YXK2	Scaffold attachment factor B1	Safb	15988000000	391	323.31	1499200	1651600	3499600	3602600	21586000	2322500	2287600	4647000	3207700	3678900	3243000	3177900	3515600	5444900	3491400	1603900	24493000	3317000	9905700	24118000	9183700	6811800	4816700	4503900	22959000	24685000	33868000	35292000	20236000	20836000
1039	F6ST92;D3YXL0	F6ST92;D3YXL0		Ccdc170	1246200000	11	2.0051	143690	216210	739640	972850	377910	352430	0	0	847840	1018300	511770	491620	64981	0	0	774430	96869	0	0	518020	2148000	0	419580	735980	3870700	3254400	2634900	1740100	268850	459120
1040	D3YXM8;Q66L42	D3YXM8;Q66L42	Mitogen-activated protein kinase kinase kinase 10	Map3k10	146290000	11	4.7282	62942	51008	100650	326970	92874	33844	0	0	181000	46166	0	18919	80846	137580	386830	512620	80220	117240	0	132860	105000	278860	0	66882	0	0	0	0	0	0
1041	D3YXN7;Q8BJU2	D3YXN7;Q8BJU2	Tetraspanin;Tetraspanin-9	Tspan9	1127000000	77	17.688	1209000	4817300	2177900	3742700	1120300	993540	4891500	5633700	3366900	1718300	3266000	2475000	18522000	13179000	13203000	15524000	9178600	10703000	5483600	7269800	18151000	11878000	8909700	11629000	859590	1607400	1923600	395080	1933200	2074000
1042	D3YXP6;Q3THA3;Q9D1G2;Q9D1G2-2;Q9D1G2-3	D3YXP6;Q3THA3;Q9D1G2;Q9D1G2-2	Phosphomevalonate kinase	Pmvk	1872200000	69	22.397	451800	538290	1259900	368940	1316100	319670	845460	1107900	787160	888120	769540	1140800	0	2490200	2135400	7394000	3248600	0	0	4076400	1558300	2153300	4074800	0	38417000	42352000	6210700	4285400	2805700	2735500
1043	D3YXR5;D3Z3A6;D3Z2V0;D6RII9	D3YXR5;D3Z3A6		Pml	628710000	1	-2	0	0	0	44280	0	0	10495	16788	133030	0	63597	0	0	0	0	0	0	0	0	0	0	0	0	0	16724000	0	0	0	0	0
1044	D3YXS8;Q9CZR3;Q8C0Y3;D3Z346;D3YY29;M0QWR6	D3YXS8;Q9CZR3;Q8C0Y3	Mitochondrial import receptor subunit TOM40B	Tomm40l	3994700000	178	26.953	8133600	7206300	14296000	13574000	5763700	6740600	5806100	6384600	12877000	12984000	4857300	6985600	22424000	25135000	14069000	14598000	10788000	12938000	6713200	19346000	22851000	30278000	22584000	19812000	909530	211830	2338000	1424000	153500	709520
1045	D3YXW1;Q9D945-2;Q9D945	D3YXW1;Q9D945-2;Q9D945	Protein LLP homolog	Llph	837870000	41	46.901	88989	0	0	0	408930	0	0	180530	754300	0	85824	568640	0	0	0	45201	0	316770	0	112950	281700	0	589230	190500	32381000	46853000	11460000	10715000	11256000	23356000
1046	D3YXX4;Q9CQ61	D3YXX4;Q9CQ61	Protein unc-50 homolog	Unc50	11181000	1	3.7661	0	0	0	0	0	0	0	0	0	0	0	0	888050	1907200	0	0	0	0	0	0	0	0	0	0	0	0	0	0	0	0
1047	D3YXZ3;Q91YS4;O88448;D3Z5Y7	D3YXZ3;Q91YS4;O88448	Kinesin light chain 2	Klc2	22706000000	638	212.79	7385500	10461000	16999000	20653000	20362000	18882000	18570000	16540000	16141000	18842000	15633000	12073000	16062000	17956000	19581000	21091000	13996000	21035000	33308000	36316000	55413000	44784000	44263000	44685000	461430	839330	1331400	2403200	1019600	563820
1048	D3YXZ5;Q91WT8;Q91WT8-2;D3Z113	D3YXZ5;Q91WT8;Q91WT8-2	RNA-binding protein 47	Rbm47	1069400000	56	49.992	0	0	70729	169460	0	0	0	0	76674	0	0	0	0	840380	0	0	69878	0	0	0	258750	165410	0	0	20607000	22161000	0	141150	0	0
1049	D3YXZ7;Q8R1T4	D3YXZ7;Q8R1T4	UDP-N-acetylglucosamine transporter	Slc35a3	460560000	8	3.3858	0	0	0	0	0	0	0	0	0	0	0	0	0	0	0	0	0	0	0	0	0	0	0	0	13565000	14977000	12321000	10311000	0	0
1050	D3YY41;P42337	D3YY41;P42337	Phosphatidylinositol 4,5-bisphosphate 3-kinase catalytic subunit alpha isoform	Pik3ca	1588400000	68	18.062	350540	752310	606230	562160	1101900	679410	656360	423150	50489	509520	245740	1224300	4359800	2400500	621950	1238800	941350	1593500	308680	746090	1180600	1503600	437580	658000	0	331650	77289	28137	150260	326520
1051	D3YY50;Q9D725;F8WHX2;Q9D8X1	D3YY50;Q9D725;F8WHX2;Q9D8X1	Copper homeostasis protein cutC homolog	Cutc	675430000	30	14.532	664810	315770	599650	1444000	900210	743040	669010	941000	0	220360	285830	0	2742200	5889100	1203500	703070	1454200	2500100	966460	1539200	3717900	4529500	868620	4350900	2434800	2531100	0	0	0	0
1052	D3YY91;Q8R220;Q9CWS7	D3YY91		Lrr1	1063600000	5	2.3526	1506500	1909500	0	871120	927170	952130	1414900	0	1045000	1561400	774280	859240	1852600	5923300	2523000	2977700	1951300	1997000	1528600	1726500	0	0	0	0	1135400	823070	50441	0	0	0
1053	G5E8N3;D3YYC3;O88974;O88974-4;O88974-7;O88974-5;O88974-6;O88974-2;O88974-3	G5E8N3;D3YYC3;O88974;O88974-4;O88974-7	Histone-lysine N-methyltransferase SETDB1	Setdb1	13413000000	82	18.565	86079	725510	3087100	2851200	3962000	3019500	4445700	1817800	1604700	3086700	5597100	1404500	842020	116680	894590	663750	6835200	664000	8600000	11808000	8410400	3352000	7588400	4506200	21872000	18279000	21127000	16187000	1724300	13681000
1054	D3YYD2;Q3UQF7;Q9D2L9	D3YYD2;Q3UQF7;Q9D2L9	Protein FAM111A	Fam111a	2034400000	61	41.393	236720	259240	383920	21217	1085400	1178700	0	0	87407	201090	105810	615660	1032100	863510	218250	414060	332000	353370	1677700	63749	3378100	2761900	1618600	1458100	7550900	9218100	14406000	12208000	4146400	6781900
1055	D3YYG1;Q8R3U1;Q8R3U1-2	D3YYG1;Q8R3U1;Q8R3U1-2	HRAS-like suppressor 3	Pla2g16	24464000	1	2.945	0	136860	0	0	0	0	0	0	0	0	0	0	1454200	1986300	1142200	0	173190	0	0	0	0	0	0	0	0	0	0	0	0	0
1056	D3YYH0	D3YYH0		Pex5l	590760000	41	29.977	560530	501970	612990	766510	423000	450530	693960	420910	102260	767450	356650	413170	725300	1381800	695060	1223000	228250	300480	1549900	721320	1292700	881460	863020	946700	0	0	0	0	0	0
1057	D3YYI5	D3YYI5	Glyceraldehyde-3-phosphate dehydrogenase	Gm7293	367830000	1	-2	0	0	0	0	0	0	0	0	0	0	0	0	0	0	0	5821000	5346500	6348100	0	0	0	0	0	0	0	0	0	0	0	0
1058	D3YYI8;Q3TMT1	D3YYI8	Histone deacetylase	Gm10093	104080000	2	-2	213470	357370	606280	276910	0	0	0	188900	0	0	159870	0	0	0	886590	936160	0	60399	0	0	0	331200	0	87835	0	0	0	58149	0	0
1059	D3YYK8;E9Q6X0;Q8R001-2;Q8R001;Q3TG90	D3YYK8;E9Q6X0;Q8R001-2;Q8R001;Q3TG90	Microtubule-associated protein RP/EB family member 2	Mapre2	95774000000	1620	323.31	75804000	86785000	193120000	216790000	112550000	120080000	127830000	121030000	171360000	148030000	80570000	104890000	148830000	271990000	160290000	215170000	150360000	158420000	234050000	360870000	559700000	577360000	234550000	335290000	20046000	24323000	9273600	7253000	7427200	6685200
1060	D3YYL1;Q921K9;Q921K9-2	D3YYL1;Q921K9;Q921K9-2	B-cell CLL/lymphoma 7 protein family member B	Bcl7b	808110000	21	61.178	3355700	2162600	2532100	4165100	4608400	5322700	958600	478010	5918400	5778300	2829500	0	0	0	0	0	0	0	0	0	4742800	4418800	0	8549100	6699200	11586000	21302000	17402000	15331000	6545000
1061	Q3U2S1;D3YYP5;E9Q5V3;Q3TBE9;Q9Z2D3;E9Q308	Q3U2S1;D3YYP5;E9Q5V3;Q3TBE9;Q9Z2D3	Non-syndromic hearing impairment protein 5 homolog	Dfna5	2586100000	174	103.28	1374900	1698400	3184000	3987900	1449200	2517000	1908800	1929700	3011000	3105100	1644800	1295100	10148000	5314200	3539200	2769300	4443300	4127900	3287800	7344200	13951000	11165000	4326800	4824300	0	1171700	3808800	5646600	2325700	2251600
1062	E9Q3B9;D3YYS6;O35678;Q3UFX6;Q3UFN1;O35678-2	E9Q3B9;D3YYS6;O35678;Q3UFX6;Q3UFN1	Monoglyceride lipase	Mgll	50788000000	1264	323.31	36055000	42537000	46350000	58847000	54016000	52216000	61906000	53133000	70698000	56355000	63647000	58050000	141650000	194920000	183500000	191180000	116610000	125410000	124800000	138720000	171810000	176690000	153280000	159160000	933590	2309500	1557700	223380	1498800	1344600
1063	D3YYS9;Q7TNS7	D3YYS9;Q7TNS7	Acid-sensing ion channel 4	Asic4	66284000	4	3.9106	0	0	227170	0	0	0	0	0	0	0	190640	0	0	0	0	0	0	0	0	0	933020	966590	444380	0	0	0	0	0	0	0
1064	D3YYT0;Q8BSI9;Q3UIC2;P15116	D3YYT0;Q8BSI9;Q3UIC2;P15116	Cadherin-2	Cdh2	43063000000	1189	323.31	18961000	19646000	36436000	33771000	33560000	28997000	24652000	25766000	32677000	29979000	22021000	29224000	47247000	55435000	46224000	41517000	29948000	40810000	61210000	63486000	78964000	82842000	65711000	60823000	861400	355500	76485000	66119000	3789800	6336600
1065	D3YYT1;Q922P9	D3YYT1;Q922P9	Putative oxidoreductase GLYR1	Glyr1	6447600000	305	128.04	1852900	1586300	3022400	2748100	2183800	5597200	2208900	1920100	2614700	2074100	1435900	1765500	2817800	4174400	6318100	3047500	1122000	4254900	4149200	3605600	8387000	9572800	4661100	4690400	28946000	23258000	19463000	22333000	7962300	7609500
1066	D3YYU8;D3YYU8-2;Q80TU8	D3YYU8;D3YYU8-2	Obscurin-like protein 1	Obsl1	422660000	21	9.3691	0	9403.5	0	38909	54126	33387	61169	0	0	722980	0	23531	0	115090	85587	109480	0	74124	131820	338410	0	101720	0	648620	12691	29054	334220	290870	796120	684900
1067	D3YYW8;Q91V81;Q91V81-2	D3YYW8;Q91V81;Q91V81-2	RNA-binding protein 42	Rbm42	1532700000	90	57.895	12484	13872	152670	640030	1217000	348370	808560	122780	365920	325980	0	554220	2647800	590440	1560800	0	395450	323480	524450	259510	2507700	1916900	369450	520420	10958000	14196000	14072000	13589000	7434600	8722700
1068	D3Z7G3;D3YYX8;D3Z2E9;Q9D882;F8WHN9	D3Z7G3;D3YYX8;D3Z2E9;Q9D882;F8WHN9	Uncharacterized protein C10orf35 homolog	2010107G23Rik	5149500000	135	72.598	12303000	13059000	23594000	32166000	20328000	22539000	16483000	23717000	18549000	14427000	23691000	23696000	28580000	42325000	21050000	34407000	20632000	20272000	44765000	48925000	112970000	107170000	57782000	73715000	0	0	0	1097200	0	0
1069	D3YYY8;F6TAL7	D3YYY8;F6TAL7		Arhgef26	458090000	22	4.0985	185530	174340	278200	390810	502290	355850	228890	313340	346450	459250	126950	206870	0	260360	361400	471360	404180	237120	74438	408180	400770	130100	429880	170180	276710	210060	225170	721730	35970	96770
1070	D3YZ08;O35144-2;O35144;E9QM06;F6VIR4;Q8C806;Q8C9B6	D3YZ08;O35144-2;O35144;E9QM06;F6VIR4	Telomeric repeat-binding factor 2	Terf2	687720000	43	17.903	25925	106600	647750	202500	117860	104050	371710	0	91872	201840	0	0	111820	1261000	86575	261600	413490	52051	387760	0	0	175530	180720	197880	1333900	1374500	3170400	6095200	1950000	1304500
1071	D3YZ09;Q3TKG5;Q9CY66-3;Q9CY66-2;Q9CY66;F6SL78	D3YZ09;Q3TKG5;Q9CY66-3;Q9CY66-2;Q9CY66	H/ACA ribonucleoprotein complex subunit 1	Gar1	13440000000	232	43.506	501550	2589600	4926100	4457800	2089900	2870200	6166900	3523200	3204600	3024700	3178900	1744500	5843100	10733000	3862500	5346000	3161700	5284200	4062500	8878200	10033000	7255900	4933500	7351400	223580000	235440000	125410000	127000000	52390000	81170000
1072	D3YZ20;Q6PI63;O08740;Q3TYI2;D3YZ19	D3YZ20;Q6PI63;O08740;Q3TYI2;D3YZ19	DNA-directed RNA polymerase II subunit RPB11	Polr2j	376460000	10	3.4004	556660	0	635370	577190	1149800	2272000	7719200	1746000	868460	1265300	417630	3108600	2719700	0	68468	0	1299100	512770	929470	0	0	629420	935850	0	3526200	5466800	12923000	2310400	5654700	5450400
1073	D3YZ54;Q9QXE0;E9PWM4	D3YZ54;Q9QXE0;E9PWM4	2-hydroxyacyl-CoA lyase 1	Hacl1	226050000	23	7.8427	33016	42254	146540	335270	99594	82327	76981	202830	0	34770	271260	264140	520620	518880	366150	729980	395070	365580	0	169560	0	550630	0	653150	272160	0	168120	349620	0	0
1074	D3YZ62;D3Z4J3;F6TDE5;F6Z2S4	D3YZ62;D3Z4J3		Myo5a	372290000000	6791	323.31	55432000	69239000	108340000	113770000	84743000	83463000	79357000	73701000	84059000	85229000	86568000	80077000	141700000	173150000	150580000	166160000	94472000	123960000	150400000	177500000	324150000	294150000	168260000	177540000	21672000	20028000	37423000	32548000	3917100	4132700
1075	D3YZC2;F8WHD9;O88559;O88559-2;F6ZTV9;E9PV51	D3YZC2;F8WHD9;O88559;O88559-2	Menin	Men1	1188100000	25	61.582	105010	379830	0	124450	414240	568280	18248	252110	109980	140100	469100	0	321330	0	445010	407430	360820	371000	330350	792430	693190	389380	0	428310	4536100	1928200	5685700	10268000	2993300	2411300
1076	D3YZC8;Q8R3B7-2;Q8R3B7;D3YZC7	D3YZC8;Q8R3B7-2;Q8R3B7;D3YZC7	Bromodomain-containing protein 8	Brd8	235810000	9	2.4932	0	0	15982	0	0	0	18830	0	0	0	28047	1455900	0	0	861360	1058900	0	0	78230	165280	218840	91909	493590	10459	0	77287	115400	177750	112590	634080
1077	D3YZC9;D3YZD0;Q64213;E9Q4Q2;Q3UK67;Q3UI45;Q64213-2;Q64213-3;Q3TZI3;D3YVH4;F8WHF9;D6RDB7;F6YR19	D3YZC9;D3YZD0;Q64213;E9Q4Q2;Q3UK67;Q3UI45;Q64213-2;Q64213-3;Q3TZI3;D3YVH4	Splicing factor 1	Sf1	31764000000	544	323.31	5569000	8151700	14735000	14746000	15023000	14821000	18561000	12265000	13388000	9304700	12881000	9449800	28416000	24427000	25470000	28518000	13017000	33251000	30767000	21785000	35181000	54937000	30149000	20758000	189910000	226750000	152030000	143270000	80063000	93462000
1078	D3Z442;D3YZD8;Q8R0P4;D3YWY5;D3YX09;D3Z1Q3;Q8R0P4-2;Q8CF11;D3YY39	D3Z442;D3YZD8;Q8R0P4;D3YWY5	Mth938 domain-containing protein	Aamdc	2884600000	32	25.485	7993000	6233000	17251000	18327000	7546100	8085200	18942000	10325000	16132000	21585000	18942000	2227600	1743700	3759500	4192800	2436000	5326600	27231000	5295700	7699800	5549400	13863000	5697500	1723800	0	0	1957300	0	318930	0
1079	D3YZI9;G3UX58;D3Z077;Q52KE6	D3YZI9;G3UX58;D3Z077;Q52KE6		Pgbd5	15575000000	436	168.57	15334000	17608000	14475000	15373000	21203000	20669000	12629000	11419000	21003000	19155000	15197000	11761000	16412000	38925000	22744000	22672000	27612000	29276000	28962000	26461000	41135000	45001000	17165000	22308000	408310	98453	239050	177620	1404900	232300
1080	D3YZP9;F6SXB0;F7B4D5	D3YZP9	Coiled-coil domain-containing protein 6	Ccdc6	14494000000	294	133.78	7775100	9276300	12817000	11617000	16018000	7765900	9209300	9784500	10720000	9426200	11803000	11696000	9564300	37724000	10777000	53646000	7215500	12523000	13397000	26080000	37002000	34463000	15844000	22056000	4400700	2103500	92332000	68768000	1875500	2097800
1081	D3YZR1;Q9JHE7;D3Z6S3;D3YYU6;Q9JHE9;Q9JHE7-2	D3YZR1;Q9JHE7;D3Z6S3;D3YYU6	Protein TSSC4	Tssc4	207370000	18	5.2764	0	0	0	0	517070	0	0	0	0	0	0	0	0	0	0	0	0	0	0	0	0	0	427890	310740	4319000	5219500	2679600	3991200	2494900	3080700
1082	D3YZU4;D3YZU1	D3YZU4;D3YZU1	SH3 and multiple ankyrin repeat domains protein 1	Shank1	72625000000	2286	323.31	12899000	12481000	19327000	18471000	19568000	19554000	14936000	15079000	21321000	24890000	14999000	16667000	35818000	45488000	33064000	33460000	24762000	37727000	43188000	55472000	62141000	51659000	48804000	48720000	158100	549160	339220	395720	591220	1059300
1083	D3YZU5	D3YZU5		Shank1	397280000	26	13.349	36197	0	0	0	0	71521	0	123830	72367	249840	0	0	421150	568830	300860	409380	249900	287740	0	0	357630	141070	99200	269820	0	0	247030	66449	0	0
1084	D3YZV2;E9QKI2;Q63959;D3YZV4;D3YUC7;Q63959-2	D3YZV2;E9QKI2;Q63959;D3YZV4;D3YUC7;Q63959-2	Potassium voltage-gated channel subfamily C member 3	Kcnc3	2456500000	107	22.801	2156000	2529700	3919100	4003700	3633100	4583600	2405500	2674200	4009700	3636200	3512000	2555700	2488800	8605000	4689900	2365300	1553600	1645900	5221000	6467200	5219200	4813600	5676700	4706700	1587500	1015200	0	0	1138100	1448000
1085	D3YZZ4	D3YZZ4		Tsc22d4	185750000	12	3.1113	0	0	0	0	0	0	605660	561080	1770300	823210	0	1513400	185870	0	909880	1003100	0	0	0	0	0	3142800	2752500	0	0	0	0	0	0	0
1086	D3YZZ5;E9Q7G1	D3YZZ5;E9Q7G1		Tmed7	25253000000	483	97.915	6960100	4876600	20432000	21315000	10755000	15530000	14083000	19009000	8579600	21062000	11610000	20292000	33533000	58023000	30798000	27959000	27365000	36621000	25260000	33149000	73293000	84880000	32059000	46094000	114170000	146240000	376410000	366040000	54089000	63280000
1087	D3Z019;Q3U2S8	D3Z019;Q3U2S8	Voltage-gated hydrogen channel 1	Hvcn1	137090000	6	15.682	0	0	0	0	0	0	0	0	0	0	0	0	0	0	0	0	0	0	0	0	0	0	0	0	9796800	13052000	0	0	0	0
1088	D3Z030;Q6EDY6-3;Q6EDY6;F7AI27;Q6EDY6-2;E9Q4H6	D3Z030;Q6EDY6-3;Q6EDY6;F7AI27	Leucine-rich repeat-containing protein 16A	Lrrc16a	1860300000	83	24.517	90215	277600	616910	726730	356180	376490	215630	389470	421320	483640	254140	228210	511310	2026400	571910	516530	359070	586610	960370	1016000	854430	1024300	919240	809530	50001	520440	0	274060	7168800	360730
1089	D3Z041;P41216;D3Z457;D3YVF6;F6WNZ2;REV__Q3TN25;REV__Q3TGI9;REV__Q3TAJ5;REV__Q8BVY0;REV__Q3TS64;REV__Q3TH37;REV__Q8K235;REV__Q3UL54	D3Z041;P41216	Long-chain-fatty-acid--CoA ligase 1	Acsl1	41230000000	1176	204.03	12295000	14277000	30714000	28954000	19755000	21311000	17898000	18270000	25738000	28152000	17133000	19573000	35067000	45092000	28919000	33519000	24680000	32718000	33219000	41349000	67765000	57994000	40030000	41392000	78663000	95595000	58524000	47436000	6565900	8145800
1090	D3Z079;Q8K400;D3Z2Q2;Q8K400-2	D3Z079;Q8K400;D3Z2Q2	Syntaxin-binding protein 5	Stxbp5	61632000000	1519	323.31	23241000	26789000	45286000	35689000	36904000	40574000	37205000	34191000	40623000	47203000	39856000	36494000	44560000	62295000	51819000	52732000	41606000	54791000	54693000	88731000	113890000	115440000	71624000	67076000	7853200	9038800	1468900	1392500	413290	517490
1091	D3Z0B9;Q571I9;F6RQF0;Q9CWT9;REV__D6RDB5	D3Z0B9;Q571I9	Aldehyde dehydrogenase family 16 member A1	Aldh16a1	4139300000	85	41.093	298890	494580	522530	422740	307790	0	220180	257360	1145800	422800	265970	150350	0	0	0	21465	0	0	309240	1009800	39886000	4477800	1675100	2241300	25405000	27170000	26776000	18385000	7677200	6028300
1092	D3Z0E6	D3Z0E6		Bpnt1	61526000	1	-2	0	0	0	0	0	0	0	0	0	0	0	0	0	0	0	0	0	3619200	0	0	0	0	0	0	0	0	0	0	0	0
1093	D3Z0F5;Q3UIT2;O88545;F6QK86	D3Z0F5;Q3UIT2;O88545	COP9 signalosome complex subunit 6	Cops6	41056000000	1226	258.3	38806000	39878000	68879000	72765000	52791000	49171000	54449000	57433000	65025000	88337000	68493000	48141000	142600000	148060000	98641000	95274000	70370000	88754000	93249000	102290000	226210000	197960000	124860000	110720000	122760000	142900000	85656000	91327000	42294000	49003000
1094	D3Z0I5;Q922Y2	D3Z0I5;Q922Y2	Tripartite motif-containing protein 59	Trim59	179320000	14	6.7353	0	0	0	0	0	237520	0	0	0	0	0	0	0	0	0	0	0	0	0	0	0	0	0	0	34461	305290	3423300	2458900	1256500	1250100
1095	D3Z0I8;Q3UBX0;D3Z7P2;D3Z3Z2;D3YX08	D3Z0I8;Q3UBX0;D3Z7P2;D3Z3Z2;D3YX08	Transmembrane protein 109	Tmem109	3815100000	67	28.314	1869200	319880	0	525190	802700	118990	2925500	2822400	0	3829200	5136400	7100400	5342900	9277300	9103700	8453400	5571800	5255300	6583900	2686700	7894200	8167600	16981000	14268000	23908000	40310000	70869000	89702000	25760000	48311000
1096	D3Z0K6	D3Z0K6		Rsbn1l	213250000	16	4.5339	0	0	0	0	0	0	0	0	0	0	0	0	0	0	170900	0	0	0	0	0	0	0	0	0	1757200	1879000	312500	459290	73552	86482
1097	J3QMN4;D3Z0K8;J3QMQ8;Q9JLT4-2;Q9JLT4-4;Q9JLT4;Q9JLT4-3;Q9D8I4	J3QMN4;D3Z0K8;J3QMQ8;Q9JLT4-2;Q9JLT4-4;Q9JLT4;Q9JLT4-3	Thioredoxin reductase 2, mitochondrial	Txnrd2	8000500000	226	109.01	2781600	4625300	9649100	8062100	3454400	4679600	9294800	7513700	6949400	3548000	5001000	5362600	4468500	9805600	9406800	9205600	4664700	6832900	12626000	17445000	23543000	27928000	10999000	15805000	14339000	14890000	14414000	5671300	1120100	1792600
1098	D3Z0M9	D3Z0M9		Ddx23	22535000000	507	151.22	3156900	5500000	19252000	17603000	14245000	2858800	10833000	3369000	6474900	12890000	2307600	1505600	2326800	4653800	3233200	2163400	1416900	2752400	3223300	22117000	30115000	26735000	5338700	4361500	45188000	56033000	35563000	30251000	24968000	24758000
1099	D3Z0Q4;D3Z4L1;D3Z1R2	D3Z0Q4;D3Z4L1		Mthfsd	64176000	4	4.6826	0	0	0	0	0	0	0	0	0	0	0	0	0	0	499000	0	0	0	0	0	0	0	0	0	1717700	897140	0	451520	0	0
1100	D3Z0U4;Q9JKP8	D3Z0U4;Q9JKP8	Chromatin accessibility complex protein 1	Chrac1	248220000	16	6.3605	0	0	0	0	0	0	0	0	0	0	0	0	0	0	104990	61944	192380	0	0	0	0	0	0	0	15975000	14723000	6252900	5988300	6345900	0
1101	D3Z0V7;E9QLZ1;P62500-3;P62500;D3YW86;H3BJ00;H3BLH4;H3BK98	D3Z0V7;E9QLZ1;P62500-3;P62500;D3YW86	TSC22 domain family protein 1	Tsc22d1	7490900000	133	34.238	7854100	7125400	24028000	28987000	12920000	11793000	15158000	14948000	17396000	19722000	13557000	12932000	9664800	25585000	22268000	14632000	17030000	16614000	24316000	21927000	42597000	57382000	34292000	40336000	1681000	1654000	25698000	17383000	10459000	6285300
1102	E9PWB1;D3Z4N0;D3Z0X5;Q6PDH0;Q6PDH0-2;F6RUK9;F6RYD0;E9Q307;E9PWW4;Q8BWJ2;E9Q340;Q8R3A3;Q6IS62;F7B296;D3YVQ3;F7AWU3;D3YVB9	E9PWB1;D3Z4N0;D3Z0X5;Q6PDH0;Q6PDH0-2;F6RUK9;F6RYD0;E9Q307;E9PWW4	Pleckstrin homology-like domain family B member 1	Phldb1	1587700000	42	26.34	428800	91011	205220	347610	74366	105410	0	238180	118640	224800	72497	233830	347640	921290	2355800	1874400	293380	78938	1083400	3764300	212290	0	523060	148890	0	1708900	2080800	564990	298530	281520
1103	D3Z0Y1;Q9D4W6;P57725	D3Z0Y1;Q9D4W6;P57725	SAM domain-containing protein SAMSN-1	Samsn1	141770000	9	4.7625	0	0	0	73512	0	0	0	0	0	0	15448	0	0	0	0	0	0	0	142770	0	0	0	0	0	2357800	2661400	0	0	0	0
1104	D3Z0Y8;Q9CQX0;F6SXD2	D3Z0Y8;Q9CQX0;F6SXD2	Ubiquitin thioesterase OTUB2	Otub2	167520000	20	2.4697	80430	223950	208310	239180	519930	511110	71673	60084	465790	227560	253900	296440	0	56773	0	0	568320	87270	497240	718800	762780	397040	760560	401140	0	129590	76583	0	0	0
1105	D3Z108;E9QN77;Q9JMG3;D3Z5X7	D3Z108;E9QN77;Q9JMG3;D3Z5X7	Transmembrane and ubiquitin-like domain-containing protein 1	Tmub1	1234200000	33	12.047	1985800	1617200	3128600	8157500	9187600	6610100	9577600	4390300	5896800	6199200	3605800	7010600	8578800	10673000	7730200	269880	2204500	1663800	6207600	14776000	18321000	36346000	22788000	6729400	1761400	0	0	0	131130	144660
1106	D3Z118;P97411;A5A8K4;P97411-2;D3Z376;S4R217;D3Z119;F7BG11;F6UY19;D3Z020	D3Z118;P97411;A5A8K4;P97411-2;D3Z376;S4R217;D3Z119	Islet cell autoantigen 1	Ica1	8775500000	148	31.62	6854900	10101000	4282000	13524000	4937200	3682400	5469200	3978800	13862000	7565000	3149000	4979200	5318100	7320400	5356700	4988000	5324800	4365400	27717000	10238000	53798000	30595000	15013000	10245000	4516300	5338200	480870	975650	92873	165180
1107	D3Z136;Q8BHI7;D3Z0Z6	D3Z136;Q8BHI7;D3Z0Z6	Elongation of very long chain fatty acids protein;Elongation of very long chain fatty acids protein 5	Elovl5	1468700000	56	10.588	254890	344100	1087900	239660	518000	387560	457530	632190	713530	0	2483200	0	3794800	2998800	2260800	1913400	121190	2282800	4270700	7066600	2822400	3492800	6035200	2837100	12109000	13151000	39526000	35228000	9341900	6814000
1108	D3Z183;Q8CBH5-2;Q8CBH5	D3Z183;Q8CBH5-2;Q8CBH5	Major facilitator superfamily domain-containing protein 6	Mfsd6	2444200000	184	98.626	1056000	1142300	2521200	2141800	2334200	2083600	2779100	2374200	2192800	944790	2028100	1337300	2613000	3146800	3976500	3137500	1777300	3332800	3735900	4419300	7319900	5657500	2797500	5193200	112330	124130	220320	8235900	108530	0
1109	D3Z197;D3Z357;Q6P2L6-4;Q6P2L6-2;Q6P2L6	D3Z197;D3Z357;Q6P2L6-4;Q6P2L6-2;Q6P2L6	Histone-lysine N-methyltransferase;Histone-lysine N-methyltransferase NSD3	Whsc1l1	230120000	14	53.9	0	0	0	0	0	0	0	0	38964	39288	0	0	0	0	0	0	0	109710	0	0	0	0	0	0	0	383070	766470	880340	303850	588000
1110	D3Z1C5;P70662-2;P70662-3;P70662;O55203-3;O55203-2;O55203	D3Z1C5;P70662-2;P70662-3;P70662	LIM domain-binding protein 1	Ldb1	470940000	34	8.2634	542330	581740	1325700	1058000	844370	529420	751310	519150	1023900	870420	255040	29549	1757800	888510	661890	1047100	173090	198890	1092900	1341100	1835600	3109100	0	725600	684610	0	0	407920	3847100	1600600
1111	D3Z1N4;E9Q4Y5;F8VQD1;E9Q7L3;E9Q7L2;Q8BSQ9-2;Q8BSQ9;D3Z1W6;D3YYF2;F6THL5;D3Z3R4;D6RIL0;D6RI94;Q9D7L7;Q8R134;D3YYG4;D3Z1M8	D3Z1N4;E9Q4Y5;F8VQD1;E9Q7L3;E9Q7L2;Q8BSQ9-2;Q8BSQ9;D3Z1W6;D3YYF2;F6THL5;D3Z3R4;D6RIL0;D6RI94	Protein polybromo-1	Pbrm1	6908700000	209	135.31	679850	597150	863900	1801000	785010	1328900	644950	1192200	875700	674520	312730	426570	2523800	2524000	2924600	139490	1647200	323320	2487300	822660	35556	622700	460600	1371300	6532800	7703800	7946300	7503700	4578900	5467200
1112	D3Z1T3;Q8CGH9;Q8BJ97;Q3TDV8	D3Z1T3;Q8CGH9;Q8BJ97;Q3TDV8		Zfp444	12737000	2	4.7252	0	0	0	0	0	0	0	0	0	0	0	0	0	0	0	0	0	0	0	0	0	0	0	0	0	0	897170	695020	0	0
1113	D3Z1Y1;E9QQ99	D3Z1Y1;E9QQ99		Syvn1	290950000	10	29.797	0	0	0	0	0	108750	0	0	0	50173	109920	57169	0	0	0	50226	0	0	0	321550	0	0	594340	0	1813200	1238000	2994800	3053000	0	0
1114	D3Z237;Q9JIB0	D3Z237;Q9JIB0	Ran guanine nucleotide release factor	Gm10355;Rangrf	39525000	1	3.2988	0	0	0	0	0	0	0	0	0	0	0	0	0	0	0	0	0	0	0	0	0	0	0	0	0	0	2063400	1876200	1568300	1079700
1115	D3Z285	D3Z285		Nfu1	1670400000	88	47.628	0	2410100	0	842900	2899400	3977200	3641800	3092900	0	1002900	4049200	3446700	10499000	12399000	5249500	5396700	4990800	7944600	12959000	5808100	12511000	7918700	7655200	8560300	1998500	313240	8417900	16887000	5313300	6859400
1116	D3Z286	D3Z286		Tmppe	1209700000	55	20.825	736640	882280	1659100	1678100	1025500	831840	345110	1001300	753040	902710	2524800	883660	955870	500070	473150	416970	44409	347330	1104300	519080	2308700	1622100	2043200	1402600	9562800	10105000	7652000	10398000	708830	279460
1117	D3Z289;Q8BXT1;D3Z1V2;D3Z5I4;D3YYE5;D3YX00	D3Z289;Q8BXT1;D3Z1V2	Regulator of G-protein signaling 8	Rgs8	463340000	17	7.7986	191850	56242	7147900	5525800	0	130860	300290	124560	457910	122280	318410	3076800	0	2410400	228260	2966900	0	550490	4555800	4768100	6277900	1641300	0	1269400	0	0	0	0	0	0
1118	D3Z2D8;D3Z0P2	D3Z2D8		Tmem63b	396700000	11	4.0915	149080	347710	314430	318430	539700	591420	2036500	1320000	0	942840	200550	210210	330180	355300	379090	271500	255830	292480	0	3150100	1892000	3331900	3118200	1691100	0	0	0	0	0	0
1119	D3Z2E8;Q3V3G1;Q8VEC4;Q4VA34	D3Z2E8;Q3V3G1;Q8VEC4;Q4VA34	Calcium homeostasis modulator protein 2	Calhm2	290020000	7	2.514	0	0	42671	0	0	0	0	21175	0	26268	27410	0	0	18803	20470	48874	64828	50489	268330	0	42475	0	0	197540	1689000	449950	11042000	0	299330	191510
1120	D3Z2H9;Q3TJ53;D3YVR0	D3Z2H9;Q3TJ53		Tpm3-rs7;Tpm3	18985000	1	-2	0	0	0	0	0	0	0	0	0	0	0	0	0	0	0	0	904060	0	0	0	0	0	0	0	0	0	0	0	0	0
1121	D3Z2J4;D3Z632;Q05BP5;Q64362	D3Z2J4;D3Z632;Q05BP5;Q64362	AKT-interacting protein	Aktip	2617100000	150	49.845	1626200	2151600	5263200	5746000	2571500	4778500	5557600	3644900	3768600	6902400	2195900	2860900	4472400	3874900	3873800	3829900	2242200	3185200	8188800	8540100	19072000	21456000	9711200	7993100	857110	507420	0	0	0	520550
1122	D3Z2K2;Q9CR88	D3Z2K2;Q9CR88	28S ribosomal protein S14, mitochondrial	Mrps14	1156300000	56	14.831	1520200	3189200	2458400	4891400	1083100	1239100	3562000	3036400	3614200	3306200	940460	751150	1627300	5335900	1297700	1706200	1549400	3246000	2049800	894000	7368400	669240	984830	1308400	7537100	14532000	22756000	17766000	3594600	4665700
1123	D3Z2M7	D3Z2M7		Gnao1	73682000	1	-2	182360	0	0	0	0	0	0	0	0	0	0	0	0	0	0	0	0	0	435190	0	2845400	0	840760	1836400	0	0	0	0	0	0
1124	D3Z2Q0	D3Z2Q0		Ahcyl1	175380000	6	-2	485530	964620	0	0	627370	667700	0	0	0	833700	303160	0	0	0	0	0	0	0	1066600	767370	3809900	3965000	0	0	0	0	0	0	0	0
1125	D3Z2R5	D3Z2R5		Sepn1	163640000	8	5.2587	0	0	0	0	0	0	0	0	0	0	0	0	106340	0	463000	330680	0	0	0	0	0	0	0	271060	123270	120590	2171000	1733300	255200	486390
1126	D3Z2V4;Q4FK30;Q3TZ42;Q61009;F7C5U2	D3Z2V4;Q4FK30;Q3TZ42;Q61009	Scavenger receptor class B member 1	Scarb1	334460000	28	10.736	59770	0	75093	0	0	0	0	0	40860	59464	0	0	141620	643250	378710	239430	235890	222060	149520	0	0	0	0	0	673460	3135900	224460	411460	4742300	4493200
1127	D3Z2W0;Q9WUU8-3;Q6A0C8;E9QM75;Q9WUU8-2;Q9WUU8;Q3UXR9	D3Z2W0;Q9WUU8-3;Q6A0C8;E9QM75;Q9WUU8-2;Q9WUU8	TNFAIP3-interacting protein 1	Tnip1	308210000	16	3.4481	0	180940	113040	379040	270510	155030	0	0	0	174800	154930	0	0	0	266350	333070	430860	205180	0	214790	0	0	0	933590	1779100	2397600	0	160350	76789	104180
1128	D3Z2W1;D3YWQ0;D3Z519;S4R2G0;S4R215	D3Z2W1;D3YWQ0;D3Z519;S4R2G0	Diacylglycerol kinase	Dgki	11103000000	408	115.45	5174500	3214500	10412000	10054000	4376900	5537500	4181300	3606900	5782000	6340900	5409000	7403200	7633600	9053800	9571700	9839300	6333600	6840100	13205000	13524000	18849000	22908000	8645100	9655900	640900	582320	277240	0	289390	153710
1129	D3Z2Z1;F8WIA1;D3Z3M7;F6RCU2;Q8C0S5;Q9QZF4;F6RAY2	D3Z2Z1;F8WIA1;D3Z3M7;F6RCU2;Q8C0S5		Clip1	46215000000	1103	323.31	6313000	7718700	12344000	10397000	9893200	8973300	8537200	8134200	10849000	11443000	99974000	8228900	10216000	19503000	12693000	11705000	7570900	8793300	16154000	20347000	30809000	26793000	17871000	17804000	10789000	12378000	3579200	4495500	7814700	2253500
1130	D3Z325;Q921Z5;D3YWJ5;D3Z312;J3QM73;J3QNA5;D3Z205;D3Z0Q1;Q921Z5-2	D3Z325;Q921Z5;D3YWJ5;D3Z312;J3QM73;J3QNA5	Tumor necrosis factor alpha-induced protein 8	Tnfaip8	660060000	20	89.621	0	0	0	0	0	0	0	0	0	0	0	231310	0	0	0	0	1421500	203460	0	0	2803000	843530	0	544110	17343000	18851000	3433100	4751400	0	348510
1131	D3Z396;Q8BG33;Q3TYC2;Q99PJ0;Q3USC2	D3Z396;Q8BG33;Q3TYC2;Q99PJ0;Q3USC2	Neurotrimin	Ntm	90474000000	1627	323.31	66561000	71752000	151440000	167310000	90371000	94463000	96917000	93614000	85648000	110050000	74481000	105170000	230460000	284140000	194170000	212910000	125790000	180940000	231520000	292100000	529210000	512000000	257960000	244550000	1785800	1710600	8201200	7844500	194220	444350
1132	D3Z3A0;Q9DCL8;Q9CT86;Q8BVM6	D3Z3A0;Q9DCL8;Q9CT86;Q8BVM6	Protein phosphatase inhibitor 2	Ppp1r2	14262000000	252	138.34	16072000	20805000	53073000	55481000	18351000	22777000	36937000	37045000	22606000	31371000	39136000	55453000	47972000	74658000	59491000	58634000	62704000	70640000	47591000	116700000	144300000	155140000	80088000	73282000	28736000	28356000	111970000	130560000	45162000	37636000
1133	D3Z3A8;Q8C170;Q8C170-2	D3Z3A8;Q8C170;Q8C170-2	Unconventional myosin-IXa	Myo9a	3780200000	36	6.6867	663980	1069000	1096000	661090	334440	349330	615770	160120	5785900	256590	363250	878970	88928	124360	223320	1282600	129570	218970	459980	52845	963330	377680	2025400	481310	18351	529380	2044100	1656300	298960	269380
1134	D3Z3B8	D3Z3B8		Dlg1	1072800000	29	109.35	268560	296160	1833300	1336800	2075100	1046000	622380	979350	561360	391090	564470	0	1048400	677320	971640	1181500	761680	1598100	1419900	1947000	2081400	2198000	0	1090300	0	0	0	0	0	0
1135	D3Z593;D3Z3G4;D3Z4S7;D3Z5M6;D3Z634;D3YTW7;D3YVT9;Q80TS3-5;Q80TS3;Q80TS3-3;D3Z4V0;D3YWB1;D3Z6H7;K3W4M8;Q80TS3-2;D3YU23;D3Z6J2;D3YWR3;D3Z6H9;D3Z3X6;Q80TS3-4;Q80TS3-6;F6WMY5	D3Z593;D3Z3G4;D3Z4S7;D3Z5M6;D3Z634;D3YTW7;D3YVT9;Q80TS3-5;Q80TS3;Q80TS3-3;D3Z4V0;D3YWB1;D3Z6H7;K3W4M8;Q80TS3-2;D3YU23;D3Z6J2;D3YWR3;D3Z6H9;D3Z3X6;Q80TS3-4;Q80TS3-6	Latrophilin-3	Adgrl3;Lphn3	10199000000	436	120.65	2135400	2676200	5903900	4948200	2758900	3203400	2395900	2444500	2959500	3286500	3069900	3342800	5670000	5552200	6380300	6209600	3587800	4833800	5327800	7101500	17993000	16933000	7666500	7991300	0	86176	752660	2608200	0	0
1136	D3Z3H2;Q8R359;D3Z3H0	D3Z3H2;Q8R359;D3Z3H0		Ino80e	74169000	11	3.4908	926920	0	0	0	0	0	0	0	0	0	0	0	0	0	0	0	0	0	0	0	0	0	0	0	7422600	5886500	0	1151100	1437900	1717300
1137	D3Z3J6;G3UZ67	D3Z3J6		Paip1	314050000	10	3.1284	296710	604900	272380	245160	302420	0	0	312630	193630	0	0	0	1604500	2532900	88945	0	467700	822980	420010	2068500	3328300	2983000	862600	665860	1296600	0	0	85189	0	173210
1138	D3Z3N1;Q8BHA0;F8WIA0	D3Z3N1;Q8BHA0;F8WIA0	INO80 complex subunit C	Ino80c	138960000	7	2.9835	77937	0	378320	0	0	0	0	0	0	464170	0	0	0	0	0	0	0	0	0	0	2013500	801090	849720	1792200	3589100	5361000	0	349370	540190	1153600
1139	D3Z3N9;Q8BM65-2;Q8BM65;Q8BM65-5;Q8BM65-4;Q8BM65-3	D3Z3N9;Q8BM65-2;Q8BM65;Q8BM65-5;Q8BM65-4;Q8BM65-3	Neuronal tyrosine-phosphorylated phosphoinositide-3-kinase adapter 2	Nyap2	906560000	27	29.302	419000	65337	461840	620460	211810	334270	958390	883630	876800	549180	558370	0	1720900	1404900	703380	212010	1671700	1052300	2916400	755400	3462000	374480	907850	1459300	155230	0	140930	350430	0	18864
1140	D3Z4I0;D3Z3Y1;D3YTQ6	D3Z4I0;D3Z3Y1;D3YTQ6		Pigg	835250000	42	17.785	130890	0	131860	106710	0	186390	295910	389540	71376	0	0	131040	496430	752510	179680	314740	157170	999920	313280	653920	0	0	0	275560	1366700	3270700	3615500	5037500	568450	441110
1141	D3Z3Z3;Q8K5A7;P54285	D3Z3Z3;Q8K5A7;P54285	Voltage-dependent L-type calcium channel subunit beta-3	Cacnb3	10307000000	290	107.53	5125400	5953300	11949000	9051300	8215000	7977600	7929600	7261500	9534100	10250000	4893800	11067000	19555000	18764000	19879000	18115000	12070000	14411000	18954000	21548000	45297000	39315000	18913000	21488000	0	0	55862	75062	442780	0
1142	D3Z497;Q9WTZ1	D3Z497;Q9WTZ1	RING-box protein 2	Gm7075;Rnf7	2048700000	102	18.775	5052400	5512400	12749000	12128000	6583700	9154300	9996800	6919600	10857000	14506000	8063100	11328000	16085000	14878000	12031000	17616000	7928000	8891900	13566000	16302000	22366000	14854000	25120000	22219000	14961000	11459000	0	6384300	1244000	2688200
1143	D3Z499;E9PY95;Q0PMG2;F6XL33	D3Z499;E9PY95;Q0PMG2	MAM domain-containing glycosylphosphatidylinositol anchor protein 1	Mdga1	1110900000	85	20.116	561720	800590	884370	597030	914650	738780	1185600	723340	1169800	777980	673730	1028500	900300	1585400	817080	1143800	698840	729140	805320	480030	176630	1094600	836800	528540	1116800	282970	19594	91235	0	0
1144	Q05DI3;D3Z4C2;G3X9Z6;P63042;D3Z6P6;D3YUL4	Q05DI3;D3Z4C2;G3X9Z6;P63042	Stathmin;Stathmin-4	Stmn4	320800000	5	3.209	295400	538520	2042600	1839600	1237500	1047000	1215500	0	1126400	679940	639180	1339200	478820	0	1457300	0	0	589230	1704700	2168300	4544000	3483300	0	1846400	0	0	0	720930	0	170230
1145	D3Z4D1;Q542D4;Q3UJR4;O88824	D3Z4D1;Q542D4;Q3UJR4;O88824	Protein JTB	Jtb	1494400000	8	7.7961	0	84284000	0	0	0	0	0	0	0	0	0	0	0	0	40385000	0	0	0	0	0	0	132650000	0	0	4009600	19576000	9954100	5969200	1384500	660530
1146	D3Z4E2;Q8CFV4	D3Z4E2;Q8CFV4	Neuritin	Nrn1	13682000000	286	192.67	25247000	33683000	59417000	65367000	50312000	52321000	35721000	33187000	33410000	52899000	43278000	33560000	72765000	115070000	84222000	73176000	53706000	75542000	88299000	88310000	194680000	197460000	74878000	73011000	80132	616390	0	0	0	0
1147	D3Z4E6;Q3ZK22;Q3ZK22-3;Q3ZK22-4;F6W383;D3YVB1;Q3ZK22-2;F7CPT8	D3Z4E6;Q3ZK22;Q3ZK22-3;Q3ZK22-4	Vezatin	Vezt	1554200000	53	49.97	404920	403840	891930	761160	1083400	922550	399050	154210	1476500	995710	719310	701390	4665100	7237800	234210	2167100	380220	934090	1659600	243670	1244400	3491300	2347100	1788300	430820	607130	0	420570	571480	569220
1148	Q3TLA1;D3Z4I3;Q62176;G3UWQ8;G3UXN1;G3UWX7	Q3TLA1;D3Z4I3;Q62176;G3UWQ8;G3UXN1;G3UWX7	RNA-binding protein 24;RNA-binding protein 38	Rbm38;Rbm24	214690000	8	4.3209	250900	273010	707750	485600	0	239910	0	0	529960	0	0	110100	1832400	0	0	0	0	0	0	0	0	0	0	0	8220000	7123900	2984800	1096700	0	0
1149	D3Z4P2;P59481;Q05CD1;F6QN75;J3QNZ7	D3Z4P2;P59481;Q05CD1;F6QN75	VIP36-like protein	Lman2l	3499800000	147	31.865	2056600	2814900	2773300	2997900	3131000	2982100	4377300	4154200	3753500	2743800	1109500	2482800	4379300	5954000	4221000	3086900	4274500	3094100	2646800	3971500	7046700	8066800	6294600	5249900	1934800	1126500	19504000	16176000	850630	1351600
1150	D3Z4S3	D3Z4S3	Putative peptidyl-tRNA hydrolase PTRHD1	Ptrhd1	4476500000	78	38.273	42077000	18998000	28062000	26468000	60605000	51658000	15183000	11295000	25747000	23852000	8308200	5325200	8368300	3130000	10856000	3527800	30417000	7062700	15522000	33309000	40983000	22421000	20197000	17130000	7144800	9569400	3367200	7474600	1499500	0
1151	D3Z4S6;Q922P8	D3Z4S6;Q922P8	Transmembrane protein 132A	Tmem132a	3635200000	148	55.915	810010	1080700	2822900	3248600	786590	1400200	2190200	2359300	1389300	1126600	1299500	1996000	1474800	1511700	1519700	1593600	703650	1480600	3517300	3263500	15231000	14053000	24806000	4739100	0	0	557110	661540	0	41993
1152	D3Z580;D3Z4T1;D3Z4C5;D3Z588;Q8BJL3;D3Z4K9	D3Z580;D3Z4T1;D3Z4C5;D3Z588;Q8BJL3;D3Z4K9		Celf5	628390000	49	20.35	528820	616880	431310	1361400	520470	0	105610	998540	329380	147480	756240	442170	2207800	3886600	1714700	2872100	1319800	3012500	2461300	616530	3773300	1978200	1144400	1729000	0	0	0	0	118830	0
1153	D3Z4T5;P41242-3;P41242;P41242-2;P70223;Q9D6H7;D6RGA0;Q2M2N5;D3YVQ8	D3Z4T5;P41242-3;P41242;P41242-2;P70223;Q9D6H7;D6RGA0;Q2M2N5	Non-specific protein-tyrosine kinase;Megakaryocyte-associated tyrosine-protein kinase	Matk;HYLTK	3534300000	138	40.405	2183100	2460400	2918600	3507200	3534300	2748500	5034600	3014800	4012600	2993800	7230000	3330800	6742100	13948000	6320000	9920600	5072100	8293400	5247100	8353400	12109000	8820000	9974900	9455800	0	0	0	0	36273	0
1154	D3Z4U5;G3UYZ9;Q8BVL9;D3Z555;G3UY22	D3Z4U5;G3UYZ9;Q8BVL9	Janus kinase and microtubule-interacting protein 1	Jakmip1	5376300000	46	9.5633	6242100	5694200	6446300	9743400	751540	4702900	424610	599720	233680	234690	6078900	677840	229510	266030	233850	175680	144230	129890	1868700	2103400	5156900	5081700	3627400	6620300	167110	2151700	10700000	6709300	4594800	4214100
1155	D3Z4V2;Q9D824-4;Q9D824-3;Q9D824-2;Q9D824;D3Z3F1;D3Z619	D3Z4V2;Q9D824-4;Q9D824-3;Q9D824-2;Q9D824;D3Z3F1;D3Z619	Pre-mRNA 3-end-processing factor FIP1	Fip1l1	3667300000	129	92.136	375160	233850	844630	908610	717350	322250	1790800	464070	822020	1514400	611710	2600700	1412200	1062300	1795200	5120500	526440	1689900	746660	733530	3135100	2858200	1407800	1545300	21189000	20079000	20203000	21067000	14383000	16531000
1156	D3Z4X7;Q9QXJ4;F6ZTU1	D3Z4X7;Q9QXJ4;F6ZTU1	ADP-ribosylation factor-like protein 10	Arl10	192010000	6	2.0481	0	202120	501650	1039600	589590	733840	561590	576740	535710	0	648360	662640	0	1821700	830160	370250	0	0	0	923800	2524100	3180600	2151800	2375200	611730	493710	0	0	0	0
1157	D3Z4Z0;D3YW26	D3Z4Z0;D3YW26		Tada2b	38252000	7	3.687	0	0	0	0	0	0	0	0	0	0	0	0	0	0	0	0	0	0	0	0	0	0	0	0	0	529250	520000	0	178220	785780
1158	D3Z508	D3Z508		Dlgap1	210080000	14	-2	0	141400	0	260120	0	176610	425960	283860	0	0	126010	0	336320	419140	100980	341290	463980	600290	633060	0	749550	132060	264340	138710	0	0	236420	0	0	5325.8
1159	D3Z511;Q91WM6	D3Z511;Q91WM6	Protein eva-1 homolog A	Eva1a	835320000	19	4.671	4067100	5749300	10945000	11630000	3068100	2417800	550550	1821300	5436900	0	0	811470	11652000	0	0	8480000	9127600	1269000	4663600	6328800	30600000	33762000	7056900	6977000	0	0	0	0	648530	0
1160	D3Z512;Q3UM14;P56542;D3Z5U3	D3Z512;Q3UM14;P56542;D3Z5U3	Deoxyribonuclease-2-alpha	Dnase2a;Dnase2	540910000	20	24.055	24033	0	0	0	0	0	1405800	0	1205900	827420	0	0	0	0	111870	0	0	0	126400	114590	0	0	257040	0	8676000	13044000	3598400	3361200	570450	483230
1161	D3Z535;D3Z534;A2CG49-4	D3Z535;D3Z534;A2CG49-4	Kalirin	Kalrn	35783000	3	2.6425	0	0	0	0	0	0	0	74967	0	0	62334	0	0	0	0	0	0	0	82694	0	0	195000	140810	222100	0	0	0	0	0	0
1162	D3Z5F7;P70345-2	D3Z5F7		Gm20521	8754100000	248	124.94	1728000	3869500	3603400	2897600	4569700	3506500	5452700	6087200	3323600	6289800	2774300	2998800	6553300	5190100	4998800	4785400	3325800	5236600	8113700	7191100	9866600	9715800	4478600	9411100	49333000	41460000	64763000	59494000	27828000	29069000
1163	D3Z5I1;Q3UPF5;Q3UPF5-2;G3X9X5;Q8K302	D3Z5I1;Q3UPF5;Q3UPF5-2;G3X9X5;Q8K302	Zinc finger CCCH-type antiviral protein 1	Zc3hav1	6140300000	184	186.93	106960	571970	212720	1267900	146630	40619	106650	283160	120790	513160	696940	111590	530460	1123200	486080	707090	406840	122380	801230	44405	1388700	1466000	408070	231670	22174000	31823000	1229600	523210	8573800	14080000
1164	D3Z5I9;Q9CXK9;F6RNF9;F6Y0Q7;D3YV48;Q9CXK9-2	D3Z5I9;Q9CXK9	RNA-binding protein 33	Rbm33	435470000	24	9.8196	0	0	0	0	0	0	0	0	193990	193880	0	0	0	0	0	0	0	0	0	0	0	0	0	0	1692100	1885800	698870	417110	2389500	1415800
1165	D3Z5K6;Q9CQV7;G3X8S1;Q9CQV7-3;Q9CQV7-2	D3Z5K6;Q9CQV7;G3X8S1;Q9CQV7-3;Q9CQV7-2	Mitochondrial import inner membrane translocase subunit TIM14	Dnajc19	1919700000	53	7.1512	1356600	1455600	1515600	1861500	2072500	2321200	2870100	1214000	1228400	3274300	4404600	5432700	8795400	21293000	5880000	4695700	2115200	6434700	10110000	8124000	16449000	4202800	7151600	11914000	7497700	9718600	13011000	10771000	8141500	6653200
1166	D3Z5K8	D3Z5K8		Shank2	462520000	1	-2	210550	222590	0	216370	364380	519710	0	198800	323370	212550	0	437140	0	0	0	0	0	0	0	59109	177250	661230	460550	515870	0	0	0	0	0	0
1167	D3Z5N5;Q9Z1T6-1;Q9Z1T6;Q9Z1T6-3	D3Z5N5;Q9Z1T6-1;Q9Z1T6	1-phosphatidylinositol 3-phosphate 5-kinase	Pikfyve	3967500000	123	32.251	332060	186110	627090	437110	263860	440920	192720	270800	675560	491770	562390	518530	748280	813780	599290	630570	318080	476270	833920	4310700	3216700	2481600	1340100	1551000	3584600	3020500	778610	982630	310830	491870
1168	D3Z5P5;D6RFT3	D3Z5P5		Ighmbp2	193950000	13	4.3482	0	67493	99877	67866	87734	56559	0	0	0	0	0	32140	215480	0	40562	0	44083	55653	64134	0	208260	0	95676	70948	692330	1204300	57307	207920	178950	112160
1169	D3Z601;Q99JH7	D3Z601;Q99JH7	Calsyntenin-3	Clstn3	1339600000	86	19.913	232620	228500	389630	468640	407040	582650	767940	640670	364130	587170	620120	790200	1647000	2147800	1591400	1965700	938470	1279000	1776400	1375700	4402600	4274600	2561200	2202300	534310	714210	0	0	0	0
1170	D3Z607;Q8CEW1;P18608	D3Z607;Q8CEW1;P18608	Non-histone chromosomal protein HMG-14	Hmgn1	1976900000	31	323.31	0	0	0	0	0	0	0	0	0	0	0	0	0	0	0	0	0	0	0	0	0	0	0	0	133390000	121540000	253550000	137930000	164830000	177190000
1171	D3Z641;Q9CYT0;P62080	D3Z641;Q9CYT0;P62080	Tetraspanin;Tetraspanin-5	Tspan5	108690000	10	9.9253	0	0	0	0	0	0	0	0	0	0	0	0	1930500	2557600	2497700	2757400	1685900	2156900	0	0	0	0	0	0	0	0	0	0	0	0
1172	D3Z645;Q9QZ88;Q9QZ88-2;D3YYD5;D3YW98	D3Z645;Q9QZ88;Q9QZ88-2;D3YYD5;D3YW98	Vacuolar protein sorting-associated protein 29	Vps29	47606000000	526	111.6	38972000	57999000	90387000	99581000	91902000	73602000	82300000	67327000	92104000	79874000	129550000	80106000	116180000	173330000	131690000	180060000	110780000	127270000	172790000	265620000	321700000	302090000	173860000	197360000	219900000	211750000	128620000	82599000	29719000	38133000
1173	D3Z656;Q8CHC4	D3Z656;Q8CHC4	Synaptojanin-1	Synj1	428910000	1	-2	0	0	0	0	0	0	0	0	0	0	0	1953200	0	0	0	0	0	0	0	0	2211000	0	0	0	0	0	0	0	0	0
1174	D3Z684;Q9CWY4	D3Z684;Q9CWY4	Gem-associated protein 7	Gemin7	111410000	4	2.6158	0	0	2120200	0	0	0	0	0	0	0	0	0	0	0	0	0	0	0	0	0	0	3506700	0	0	1649800	2829200	3691100	1375000	3316700	3793500
1175	D3Z687;Q9DCT6-2;Q9DCT6;F8WH46;F6XN97;F6S0D5;H3BJI0	D3Z687;Q9DCT6-2;Q9DCT6;F8WH46;F6XN97	Chromatin complexes subunit BAP18	0610010K14Rik;Bap18	652510000	29	4.7123	500760	791760	1044600	2020600	410200	2865000	1815500	1380200	1017400	1101300	811560	0	997410	1826800	533950	707120	532040	623880	673580	689760	983730	727640	0	0	4307400	5577300	11517000	11943000	6600800	3251100
1176	D3Z698;Q8BGA2	D3Z698;Q8BGA2	Lipoma HMGIC fusion partner-like 2 protein	Lhfpl2	637790000	19	5.5298	836270	733360	0	383510	1957000	1586700	1917700	3149100	0	0	1879600	2405200	1044500	0	1059100	1329200	0	1465700	4467700	0	6410100	1354700	995540	4697400	5810300	17965000	6053000	21263000	2108400	15427000
1177	Q6P395;Q3TN06;Q3U049;D3Z6D5;Q6TYB5	Q6P395;Q3TN06;Q3U049;D3Z6D5;Q6TYB5	Fasciculation and elongation protein zeta-2	Fez2	66410000	2	4.532	0	0	0	0	0	0	0	0	0	0	0	0	0	0	0	0	0	0	0	0	0	0	0	0	1052200	775560	563910	0	839360	1196300
1178	D3Z6F4	D3Z6F4		Dlgap1	10021000	1	-2	0	0	0	0	0	0	0	0	0	0	0	0	0	0	0	0	0	0	0	0	294740	0	0	0	0	0	0	0	0	0
1179	D3Z6G3	D3Z6G3		Mapre3	3359700000	93	28.773	4474100	3504500	4045700	7040200	5649000	3968900	3461200	3399900	5520000	6215900	10947000	8477600	7525500	10580000	7115500	10169000	7412000	9033000	9950500	9507900	19515000	15158000	13580000	11378000	0	0	0	0	0	0
1180	D3Z6H3;Q9WUB4;D3Z4E5;D3Z6A1;F6XWI6	D3Z6H3;Q9WUB4;D3Z4E5	Dynactin subunit 6	Dctn6	2758700000	89	14.446	4594200	8469700	8878000	12733000	10260000	9467100	13227000	10276000	15759000	12971000	8692700	12826000	19686000	11439000	29889000	19235000	14242000	16671000	14443000	15314000	10724000	11605000	24630000	18657000	3659200	0	1762500	4533600	0	193540
1181	D3Z6I8	D3Z6I8		Tpm3	8352000000	110	253.2	3099400	2905600	6246200	6405000	3515800	3318000	4039300	3154400	6774600	7187300	3366900	2002700	28573000	35939000	40002000	55605000	25319000	43919000	8427000	7430600	27454000	23864000	16995000	10256000	301960	0	403460	832750	689430	1611000
1182	D3Z6J0;Q6SKR2;Q6PRU9;Q4KMV5;E9PXT7	D3Z6J0;Q6SKR2;Q6PRU9;Q4KMV5;E9PXT7		N6amt1	218430000	25	7.9809	265540	594110	939800	0	839560	928150	540140	0	0	0	268870	507660	3525400	1430500	4324700	857070	1961600	4303500	625900	0	998710	1619800	0	549480	0	0	1875800	0	0	347790
1183	D3Z6P2;Q6NZQ6-2;Q6NZQ6;D3Z606;D3Z5P3;D3Z4S9;D3Z4A3;Q6NZQ6-3	D3Z6P2;Q6NZQ6-2;Q6NZQ6;D3Z606;D3Z5P3;D3Z4S9	Zinc finger protein 740	Zfp740;Znf740	708730000	7	2.2883	5072200	6076000	2019800	7339300	2130200	2666300	4943000	1461800	1531500	1843900	5732900	3715500	0	0	0	4271800	0	0	0	2292700	0	20948000	0	0	225920	1116200	1315200	2050900	369430	1625400
1184	D3Z6P5;Q75N73-2;Q75N73;D3Z354;D3YXD7;D3Z4Q7	D3Z6P5;Q75N73-2;Q75N73;D3Z354;D3YXD7	Zinc transporter ZIP14	Slc39a14	943540000	23	94.314	0	0	0	0	0	0	394530	214970	0	0	0	0	0	56977000	0	0	0	0	5803700	277200	1057600	806090	313100	426230	965580	7463100	17080000	9331800	2227000	1500200
1185	H3BJR8;H3BJ24;H3BL33;H3BJM1;D3Z6Q4;D3Z6Q3;P58462-3;P58462-4;P58462-2;P58462;E2S038;H3BLF2;D3Z0J5;Q8CCZ5;D3Z2T4	H3BJR8;H3BJ24;H3BL33;H3BJM1;D3Z6Q4;D3Z6Q3;P58462-3;P58462-4;P58462-2;P58462;E2S038;H3BLF2;D3Z0J5	Forkhead box protein P1	Foxp1	177710000	13	13.376	0	0	0	0	0	0	0	0	0	0	0	0	0	0	0	0	0	0	0	0	0	0	154310	0	1152300	297830	98429	170910	3630700	3381300
1186	D3Z6S7;P0C673	D3Z6S7;P0C673	Immunoglobulin superfamily member 11	Igsf11	542100000	22	9.3337	441750	469480	1927900	1648900	615370	0	2232000	1544800	1021100	662660	1358200	1234500	1663100	2526400	630580	1016600	1985100	641710	0	2888800	4966300	2761700	3478100	0	0	0	0	0	303630	121240
1187	D3Z6Y2;Q91ZH7;D3YU06;Q91ZH7-2;F6RSE8	D3Z6Y2;Q91ZH7;D3YU06;Q91ZH7-2	Phospholipase ABHD3	Abhd3	3556500000	151	108.61	1371000	1261400	3020400	4347200	4107200	2661500	3630500	3096000	3067500	3238700	3185500	1560800	5095200	8790100	7345300	8609100	4751900	6932700	8085800	14619000	18449000	17259000	17236000	17571000	0	0	65347	0	0	0
1188	D3Z6Z7;Q6KAS9;Q8C2K5;Q8C2K5-2	D3Z6Z7;Q6KAS9;Q8C2K5;Q8C2K5-2	RAS protein activator like-3	Rasal3	676450000	31	25.513	61845	0	14959	0	0	571100	85197	104700	80911	72349	75797	0	36864	0	0	0	0	0	0	0	310020	0	0	405990	3893200	4459800	23193	0	53386	0
1189	D3Z723;Q9D056;Q3U1S7;Q8C590;P63139	D3Z723;Q9D056;Q3U1S7;Q8C590;P63139	Nuclear transcription factor Y subunit beta	Nfyb	88144000	3	3.0364	0	0	0	1136000	0	0	0	0	0	0	0	0	0	0	0	0	0	0	0	895600	0	2119100	0	0	0	0	8168900	11395000	5367100	299630
1190	D3Z742;Q8C525	D3Z742;Q8C525	Protein MB21D2	Mb21d2	214990000	19	3.7435	147000	0	600580	815320	135240	113970	349860	69662	360250	171980	232340	0	466290	66611	237060	357150	190050	178290	283690	480910	603190	0	200050	218190	0	0	403800	169700	83879	0
1191	D3Z767;Q9D6K7;D3Z1T8	D3Z767;Q9D6K7;D3Z1T8	Tetratricopeptide repeat protein 33	Ttc33	312580000	15	10.898	0	306330	0	0	722900	716110	186240	714630	0	1279000	0	0	0	0	0	312010	0	357090	0	0	0	0	0	0	11115000	13016000	750080	732050	600420	450400
1192	D3Z780;Q61749;Q61749-2;F7CPG6	D3Z780;Q61749;Q61749-2	Translation initiation factor eIF-2B subunit delta	Eif2b4	7513600000	281	75.059	3476300	2667500	3650400	4305200	3327700	4196000	4450100	3199000	3395800	4580500	4235200	2866700	6704600	9771500	5947600	6653800	3581700	4192600	5512000	9384900	16537000	13272000	10534000	9427600	28299000	40145000	12994000	13672000	5315200	4159100
1193	D3Z781	D3Z781		Etl4	783550000	31	21.077	210860	170090	233140	676250	403690	364720	281690	200860	592790	480240	118080	102690	158930	110670	0	37664	880630	1096200	528870	658810	583690	848670	60127	0	0	0	0	0	4574.4	0
1194	D3Z7B5;Q8BWY9;D6RGL3	D3Z7B5;Q8BWY9	Protein CIP2A	C330027C09Rik;Kiaa1524	972440000	35	27.6	91672	19422	55524	38944	36466	106890	0	55408	0	74654	34295	29385	52777	158350	173390	51848	90301	123050	126380	330230	92613	0	329080	1789700	696970	323990	1323500	801550	3033300	5644900
1195	D3Z7C0;Q3UKS6;Q9Z2Q5	D3Z7C0;Q3UKS6;Q9Z2Q5	39S ribosomal protein L40, mitochondrial	Mrpl40	5300500000	180	323.31	6382700	5481600	7802000	8396200	4722300	5614600	3610300	5222500	4859500	5887900	4277800	4958500	5097700	11440000	9136300	9815900	5810000	9558300	2479100	2360900	16208000	15101000	7751400	6851800	102380000	69802000	109750000	94827000	22987000	20373000
1196	F8WI56;D3Z7D3;Q66L71;F7DDW0	F8WI56;D3Z7D3;Q66L71		Dip2a	13395000000	412	208.05	1909500	2784900	4245100	7116700	3936400	3746400	4613800	4922500	4175600	3693700	4126800	3479000	8026100	10151000	6616700	6656800	4674900	8195300	5668500	8913100	16000000	12991000	9580400	7340100	920480	782380	376880	324730	730440	15031000
1197	Q8K027;D3Z7F1;Q9DBX6	Q8K027;D3Z7F1;Q9DBX6	Cytochrome P450 2S1	Cyp2s1	112590000	7	3.4167	124830	0	348290	1149300	165550	130130	382610	82000	0	0	92419	141820	22436	609730	67565	673370	0	0	115730	0	1199400	0	0	0	232110	92267	0	0	0	0
1198	F6XBP4;D3Z7G4;J3QPC3	F6XBP4;D3Z7G4;J3QPC3		BC024978	384970000	5	2.0056	1706200	1544100	1658900	2119000	1182000	894680	0	1348500	786170	2100800	342770	774990	476330	658760	1695600	582370	0	502480	4066300	2311700	3571400	2960100	4671700	2542400	0	0	0	0	0	0
1199	D3Z7I0;Q8BL74	D3Z7I0;Q8BL74	General transcription factor 3C polypeptide 2	Gtf3c2	30575000	5	2.4334	16126	0	0	16483	0	0	0	0	0	0	0	0	0	0	0	0	0	0	0	0	0	0	0	0	259650	0	205460	247990	0	0
1200	D3Z7P0;Q8K3W0;E9Q0U3;Q8K3W0-1;Q8K3W0-5;E9Q8Q1;Q8K3W0-6;Q8K3W0-4	D3Z7P0;Q8K3W0;E9Q0U3;Q8K3W0-1;Q8K3W0-5	BRCA1-A complex subunit BRE	Bre	5160000000	176	23.803	2075900	4362900	7935500	6938800	6965500	5238300	5627300	6021600	4394100	4454700	5029100	6736700	4516000	11190000	5681200	8073700	3962400	5111500	20269000	9271600	19065000	12577000	7046100	7868500	27787000	17489000	10744000	15554000	2423600	3589500
1201	D3Z7P3;D3Z7P4;F7B327	D3Z7P3;D3Z7P4	Glutaminase kidney isoform, mitochondrial	Gls	260750000000	3968	323.31	76971000	96859000	208660000	215580000	127100000	128900000	141780000	139670000	155040000	157180000	120270000	132900000	328180000	331950000	189170000	247540000	134640000	194470000	256500000	331500000	665480000	571200000	427030000	390520000	99997000	105240000	75178000	68798000	42368000	47593000
1202	D3Z7P3-2;F6U529;F6RDM4	D3Z7P3-2	Glutaminase kidney isoform, mitochondrial	Gls	2575700000	94	97.479	408590	236950	624530	590580	189120	159100	736910	566280	484650	567430	248890	407900	783590	416900	699150	429840	206810	0	734390	657880	1498100	1234200	521910	613470	15468000	14966000	7882300	7886300	6774700	5552100
1203	D3Z7Q2	D3Z7Q2		Smim20	1053900000	77	4.575	3469000	4301300	10329000	10282000	6046800	10738000	9234000	7467000	3740000	10601000	1558900	1839000	8946100	6703000	5090900	6027900	2226800	6470200	9850900	8860100	16183000	14500000	8319300	14715000	4414200	4475800	5536700	7515100	1338800	0
1204	D3Z7R4	D3Z7R4		Syt1	2958200000	31	86.337	4246900	7724000	4133100	15576000	4752600	9019200	4596000	9324800	6844700	7895900	24776000	8309800	0	0	0	0	0	0	13784000	15748000	51402000	13612000	12557000	52672000	659220	1297200	0	0	0	0
1205	D3Z7X0;D3Z2B3	D3Z7X0;D3Z2B3		Acad12	508450000	4	2.8244	396780	510200	440470	956750	0	403400	916350	919930	382870	617490	0	0	0	0	0	0	0	0	702010	2132900	1715500	1754300	612970	327400	381270	331520	73881	165960	0	0
1206	D4AFX6;Q6ZQK5;Q6ZQK5-2	D4AFX6;Q6ZQK5;Q6ZQK5-2	Arf-GAP with coiled-coil, ANK repeat and PH domain-containing protein 2	Acap2	11421000000	457	106.09	3735400	4420500	7233100	7801900	6321700	5360600	3768200	4183000	5248400	6794600	7131700	7214400	8445700	10183000	9576000	8841000	5833500	10100000	11433000	10265000	14130000	13599000	7940100	6263300	13945000	15845000	10368000	8580700	1267500	2109600
1207	Q3UN75;Q3UJY2;D4Q8F9;P58158;Q3USF3	Q3UN75;Q3UJY2;D4Q8F9;P58158;Q3USF3	Galactosylgalactosylxylosylprotein 3-beta-glucuronosyltransferase 3	B3gat3	1779800000	92	21.304	2118000	3491900	3105600	1721000	3812800	3762400	4115800	3191300	1755000	2304800	2516400	2691000	1000700	4303100	1163600	964020	1147900	611750	2357700	2837000	7162500	6355200	11302000	10893000	1371900	1353500	10900000	5550100	539710	297000
1208	D5L240	D5L240	Calcium-transporting ATPase	Atp2b2	594460000	2	5.1291	0	0	706970	776520	0	0	1279400	975460	0	0	0	0	0	0	0	0	913950	0	1654000	226520	0	0	1147900	1335800	0	0	0	0	129010	0
1209	D5MCW4;Q9CQ89;Q9CQ89-3;Q8VC83;REV__Q8CEV3;REV__Q3TR22;Q05DG8;Q78KK3	D5MCW4;Q9CQ89;Q9CQ89-3	Protein CutA	Cuta	3441800000	178	10.742	10954000	7570900	29603000	32654000	13966000	11562000	13806000	9513300	17493000	15868000	11453000	22456000	32988000	33522000	30266000	32991000	19299000	27291000	28094000	30174000	61911000	68749000	29665000	21967000	14779000	17300000	14845000	16608000	5082700	5934900
1210	D5MR34	D5MR34		Tubb3	1362800000	64	27.295	540880	0	1967200	797210	812590	0	0	0	568050	1836900	0	0	3595600	4402500	1095900	3772300	1185600	1210100	0	0	0	0	96117	1337800	92305000	83489000	0	0	14330000	13787000
1211	D6RE20;Q8BS27;Q8CET7;Q80TA1	D6RE20;Q8BS27;Q8CET7;Q80TA1	Ethanolaminephosphotransferase 1	Ept1	509640000	25	9.2665	0	0	0	0	9886200	9443000	0	0	0	0	0	0	7046700	8765700	5498000	8936900	4348200	4952100	0	0	0	0	21897000	0	11962000	7862600	21122000	27300000	7190400	13669000
1212	D6REH7;D3YZC4;Q8BL95	D6REH7;D3YZC4;Q8BL95	UPF0769 protein C21orf59 homolog	1110004E09Rik	554310000	7	12.257	0	0	767930	1071200	569580	476010	0	0	0	0	0	0	5136000	0	0	305350	13987000	0	13348000	0	0	0	0	24370000	1163500	0	0	0	0	396170
1213	F6WM75;D6RG69;Q9D162-3;Q9D162;Q9D162-2	F6WM75;D6RG69;Q9D162-3;Q9D162;Q9D162-2	Coiled-coil domain-containing protein 167	Ccdc167	629240000	23	6.1641	0	444880	1635400	0	667050	791090	2207300	2374700	0	0	1693500	2878000	142290	0	0	0	1969900	0	3853900	8684000	7626400	10197000	1447500	6350600	23617000	22378000	43060000	60464000	3186200	4077800
1214	D6RGR1	D6RGR1		Manba	169290000	9	4.871	0	0	0	0	0	0	0	0	0	0	0	0	0	0	257320	0	0	0	0	0	0	0	0	0	2736700	2183200	4579500	4350500	0	0
1215	D6RH76	D6RH76		Uba5	122580000	3	-2	48632	0	0	0	431180	0	0	0	0	0	0	0	3260300	3553100	2912300	3184500	929060	0	0	1003900	0	0	0	0	0	0	0	0	0	0
1216	D6RI20;Q9CR20;J3QMQ2	D6RI20;Q9CR20;J3QMQ2	Immediate early response 3-interacting protein 1	Hdhd2;Ier3ip1;Gm10784	4672500000	115	42.433	3802600	6361000	11419000	9628400	9285600	9164300	8507700	8403000	9410800	11119000	4736400	3865200	19183000	7696600	17392000	22595000	10196000	19684000	10565000	7906300	17749000	25482000	17816000	15430000	10412000	34328000	77807000	122790000	22790000	28530000
1217	D9HP81;Q0VF51;Q6ZQ55;Q9EQZ7;Q9EQZ7-3;Q9EQZ7-2	D9HP81;Q0VF51;Q6ZQ55;Q9EQZ7;Q9EQZ7-3	Regulating synaptic membrane exocytosis protein 2	Rims2	3839500000	187	76.951	489780	464390	1677200	1486100	779840	780290	1061200	785820	881720	691140	950260	655030	1244000	2409000	1550600	1603000	678520	1077600	2188900	2930200	3847700	3194200	2245900	3024100	57924	816570	175150	0	35770	232640
1218	D9J2V6;Q71VB4;P41778-2;P41778;H3BJM6;Q99LS8;O35317-2;O35317;Q3UR63;V9GXB8;Q5PPM1;Q4FJL3;Q3UYU9;Q3TWM8;O35984;G3UXL9;Q8BFR8;H3BK27	D9J2V6;Q71VB4;P41778-2;P41778;H3BJM6;Q99LS8;O35317-2;O35317	Pre-B-cell leukemia transcription factor 1;Pre-B-cell leukemia transcription factor 3	Pbx1;Pbx3	729140000	37	30.689	177870	598640	1551900	1506300	2581800	2273100	249780	314190	300410	668340	315790	716700	245370	1154700	554450	770740	0	0	1841000	1535600	3786800	6698100	1560600	1230900	420300	378450	2957900	6542500	4022900	3653800
1219	D9J2Z9;D9J300;D9J301;D9J302;D9J303;F8WJI6;E9Q8P5;Q8CI51-3	D9J2Z9;D9J300;D9J301;D9J302		Pdlim5	117820000	1	-2	0	0	0	0	381410	195350	193960	0	0	168150	0	799190	560060	569130	0	0	0	0	289620	0	524950	0	0	0	0	0	0	0	0	0
1220	E0CX20;Q6PGH1	E0CX20;Q6PGH1	Protein BUD31 homolog	Bud31	6881700000	194	44.66	1569900	3319500	1746100	1874500	1751800	1957300	4407500	3045700	1099900	941840	137130	1183900	3865100	6087000	3097200	4642400	3207500	2114800	4359400	2672300	4040400	2832200	7467700	4865100	123360000	119670000	182560000	161810000	50649000	54284000
1221	E0CX32;Q5SP85;Q5SP85-2;Q5SP85-3	E0CX32;Q5SP85;Q5SP85-2;Q5SP85-3	Coiled-coil domain-containing protein 85A	Ccdc85a	16257000000	75	24.418	1392000	1372900	6317300	9410700	11614000	9165700	7923000	8034200	625100	16639000	27822000	74772000	2614700	9227200	3540900	3169600	2703300	3057200	37213000	2601700	52757000	64964000	39598000	31030000	0	0	0	0	247500	14205
1222	E0CX38;E0CY48	E0CX38;E0CY48		Ttc39b	96283000	1	2.0952	0	0	0	0	0	0	0	0	0	0	0	0	0	0	0	690260	528210	871030	0	0	0	0	4512000	3026700	0	0	0	0	0	0
1223	E0CZ04;E0CX39;Q923B0;Q923B0-2;H3BKQ5	E0CZ04;E0CX39;Q923B0;Q923B0-2	Gamma-glutamylaminecyclotransferase	Ggact	708470000	32	13.778	932890	2291800	608260	3576900	543300	2720100	2967800	1856700	4051200	4108800	753660	414770	3137700	1243400	1678300	2074100	2363400	0	3055900	4844600	6687700	5742000	8517200	8304700	13634000	11611000	1202000	1184000	467210	637390
1224	E0CX43	E0CX43		Phkb	9789400	6	4.2455	0	0	0	0	0	0	0	0	0	0	0	0	0	0	0	540620	0	438320	0	0	0	0	0	0	0	0	0	0	0	0
1225	E0CX48;Q3UYK0;Q3URC5;P70689	E0CX48;Q3UYK0;Q3URC5;P70689	Gap junction protein;Gap junction beta-6 protein	Gjb6	2543200000	103	20.58	2781300	688280	2108200	2300900	3814800	7058800	5795800	6827800	9116100	8271700	3060600	6416200	12877000	19430000	16503000	16198000	11046000	26310000	29751000	24766000	10243000	10104000	19678000	24365000	0	996250	0	414630	869240	784990
1226	E9Q6Q8;E0CX53;Q8BYJ6;F6SUV7;H7BX82;Q8BYJ6-4;Q8BYJ6-2;Q8BYJ6-3;Q05BK2;Q8BYJ6-5;F6S7E8	E9Q6Q8;E0CX53;Q8BYJ6;F6SUV7;H7BX82;Q8BYJ6-4;Q8BYJ6-2;Q8BYJ6-3	TBC1 domain family member 4	Tbc1d4	1518700000	45	57.905	90494	43004	408960	371140	116260	32552	38515	139780	57981	72776	53482	0	51005	937160	252490	85115	116370	7610700	235480	461310	237810	365110	227930	49555	893610	536680	3076000	2709000	869110	1250200
1227	E0CXB5;F6TFF2;Q8R143;Q3U9U7	E0CXB5;F6TFF2;Q8R143;Q3U9U7	Pituitary tumor-transforming gene 1 protein-interacting protein	Pttg1ip	2223900000	38	5.2568	0	0	3486000	3822100	0	0	902070	1440400	1956100	888750	0	0	616930	10631000	6447700	9941300	4306400	0	236790	0	0	818480	466190	1397800	0	1707300	146000000	143910000	51594000	54209000
1228	E0CXD4;Q2TJH4	E0CXD4;Q2TJH4		Pcdh1	346380000	5	2.2099	688440	924560	588260	843740	838060	591460	513710	645100	811710	890390	2281700	502570	556500	603360	1161400	947330	195110	1284700	1390600	2254000	1602800	1162600	696150	1118100	0	0	0	0	0	0
1229	E0CXJ2	E0CXJ2		Bscl2	156880000	1	3.5647	0	0	0	1235900	0	1371100	1904300	0	525420	883470	0	0	0	0	0	0	0	0	1808900	2209300	0	0	3137200	6534900	0	0	0	0	0	0
1230	E0CXN5;P13707	E0CXN5;P13707	Glycerol-3-phosphate dehydrogenase [NAD(+)];Glycerol-3-phosphate dehydrogenase [NAD(+)], cytoplasmic	Gpd1	76799000000	1091	323.31	49317000	56680000	64335000	80329000	76770000	80274000	78634000	101650000	94156000	83091000	67939000	75835000	146710000	193040000	161640000	161730000	101600000	129150000	135530000	159850000	206140000	213720000	154590000	154460000	640580	1254100	9409200	4955000	533410	471880
1231	E0CXP0;F8WHH7;Q8BLC3;F6TKE8	E0CXP0;F8WHH7;Q8BLC3	Ly6/PLAUR domain-containing protein 1	Lypd1	379120000	23	11.077	1607000	0	6546600	3502000	0	0	0	0	261560	3049800	0	1401200	3286300	8052300	11822000	8076400	9433300	11720000	2567700	2310700	0	0	0	2187300	0	0	0	0	0	0
1232	E0CXS2;E0CY14;J3KMT7;Q08122-2;Q08122-1;Q08122;Q08122-4;Q3TY99;E0CXU1;F8WIE2;E0CXS9;Q80TC1;F6TS96;Q5DTI7;Q6PDS9;F6YM15;F6X5U5;E0CYM5;E0CY76	E0CXS2;E0CY14;J3KMT7;Q08122-2;Q08122-1;Q08122;Q08122-4;Q3TY99;E0CXU1;F8WIE2;E0CXS9;Q80TC1;F6TS96	Transducin-like enhancer protein 3	Tle3	986630000	36	7.8958	133350	579110	706320	0	186810	0	34879	201880	302320	387790	134290	73175	390490	1631000	684620	651550	403640	612420	522340	459500	809500	299680	0	472870	5407500	4926600	1950700	1719300	357180	627090
1233	E0CXW2;E9PUK2;Q80V03-2;Q80V03	E0CXW2;E9PUK2;Q80V03-2;Q80V03	Uncharacterized aarF domain-containing protein kinase 5	Adck5	859440000	29	10.919	98791	54910	392800	406310	381200	263880	807660	714200	136530	391760	99138	161130	472400	733760	0	1016300	0	0	528720	989700	1298400	904340	1203000	1291300	688710	632860	4700500	478590	4313800	67332
[truncated: 8,080 more rows]
