# Supplementary material for: Deep proteome profiling of the hippocampus in the 5XFAD mouse model reveals biological process alterations and a novel biomarker of Alzheimer’s disease
Source: Exp Mol Med. 2019 Nov 15;51(11):136. doi: 10.1038/s12276-019-0326-z (PMC6856180; doi:10.1038/s12276-019-0326-z)
Supplement: Supplementary file 4 — Supplementary Table S2 [file 12276_2019_326_MOESM4_ESM.xlsx]

## Sheet: Supplementary table S2
Supplementary table S2. Pair-wise comparison analysis between 5months-old wild-type and TG mice
No.	Protein IDs	Majority protein IDs	Protein names	Gene names	Score	Intensity	MS/MS Count	-Log Student's T-test p-value 5MON_CONT_5MON_TG	Student's T-test Difference 5MON_CONT_5MON_TG	Student's T-test Test statistic 5MON_CONT_5MON_TG	Normalized iBAQ values												Student's T-test Significant 5MON_CONT_5MON_TG	> 1.5 fold-changes	< 1.5 fold-changes
											5MON_CONT_1_1	5MON_CONT_1_2	5MON_CONT_2_1	5MON_CONT_2_2	5MON_CONT_3_1	5MON_CONT_3_2	5MON_TG_1_1	5MON_TG_1_2	5MON_TG_2_1	5MON_TG_2_2	5MON_TG_3_1	5MON_TG_3_2
1	F6YMV1;A0A067XG49;F6QYS7;Q8VHG2-2;Q8VHG2;B1AXE9	F6YMV1;A0A067XG49;F6QYS7;Q8VHG2-2;Q8VHG2	Angiomotin	Amot	2.2413	617700000	10	2.69671	-5.12191	-4.14044	-6.72547	-9.05765	-8.68595	-6.34115	-8.31646	-7.57608	-4.16191	-3.92658	-3.6205	-5.76972	-0.291237	1.79867	+	Discard	Keep
2	A0JNY7;G3XA17;Q62448;F7CBP1;Q62448-2;Q3URI0;F6TW20;F6UU81;F7DAB1	A0JNY7;G3XA17;Q62448;F7CBP1;Q62448-2	Eukaryotic translation initiation factor 4 gamma 2	Eif4g2	323.31	39923000000	1225	1.36357	0.337043	2.31289	2.06432	1.54873	1.44938	1.48477	1.95265	2.1114	1.57448	1.66629	1.46173	1.42331	1.15762	1.30554	+	Discard	Discard
3	A0PJ18;Q80SS8;Q6USQ6;Q2PMY2;K3W4N2;P70380	A0PJ18;Q80SS8;Q6USQ6;Q2PMY2;K3W4N2;P70380	Interleukin-18	Il18	2.6134	106410000	4	1.69449	-3.40289	-2.75775	-8.10026	-7.88849	-8.13797	-8.22189	-7.28609	-9.5432	-3.32807	-7.30811	-7.98755	-6.81393	-1.13568	-2.18721	+	Discard	Keep
4	A1A4T2;Q8BHN3-2;Q3UE86;Q9R1N7	A1A4T2;Q8BHN3-2;Q3UE86	Neutral alpha-glucosidase AB	Ganab	323.31	180060000000	3646	2.27755	-0.19062	-3.54891	3.9516	4.11474	4.06555	3.97821	4.19381	4.13052	4.41088	4.33307	4.2665	4.18711	4.19189	4.18869	+	Discard	Discard
5	A1BN54	A1BN54		Actn1	323.31	673260000000	9932	1.80726	0.400252	2.90919	6.80122	6.72991	7.28827	7.18205	6.62466	6.70472	6.57205	6.44878	6.65031	6.71875	6.23631	6.30312	+	Discard	Discard
6	A1L013;Q9CS00	A1L013;Q9CS00	Cactin	Cactin	7.7602	384450000	17	1.51811	1.85436	2.52108	-7.52281	-6.14462	-7.67517	-6.0233	-3.31747	-7.04912	-7.53016	-9.27516	-7.80769	-7.69915	-7.47107	-9.07541	+	Keep	Discard
7	Q91ZZ2;A1L338;Q3UGX8;Q3UHC1;Q8C5V7;F6ZDE5;E0CXV1	Q91ZZ2;A1L338;Q3UGX8;Q3UHC1;Q8C5V7;F6ZDE5		Rapgef1	21.962	1935500000	91	1.87351	1.05512	2.99836	-1.97324	-0.0690645	-1.83097	-1.55025	-1.24697	-1.06855	-2.96666	-2.72834	-1.9563	-1.59032	-2.21078	-2.61737	+	Keep	Discard
8	A2A483;E9Q8D1;Q3UH28;Q3V1I9;Q3U1M7;A2A484;Q8CHB3;Q80Y82;A2A482;A2A481;A2A480;Q6P4S7;Q80XT8;Q3V437;A2A486	A2A483;E9Q8D1;Q3UH28;Q3V1I9;Q3U1M7;A2A484;Q8CHB3;Q80Y82;A2A482;A2A481;A2A480;Q6P4S7;Q80XT8		Zmynd8	48.571	3095500000	142	1.90025	0.909942	3.03442	-2.75742	-2.05975	-3.06199	-3.05458	-2.85691	-4.07714	-4.12017	-3.3356	-3.69987	-3.89364	-4.29662	-3.98155	+	Keep	Discard
9	A2A655;E5D6T0;E9Q6A7;A2A654;Q8CFX5;Q3UPA6;Q8K092;Q6P9L3;A2A652;A2A653;Q8VDN7;Q3TMJ3	A2A655;E5D6T0;E9Q6A7;A2A654		Bptf	32.048	5287100000	86	2.13264	-1.79788	-3.34977	-5.69623	-4.85753	-5.05374	-3.45782	-5.39655	-5.4504	-4.55359	-2.90321	-3.42862	-2.41748	-4.06126	-1.76086	+	Discard	Keep
10	A2A791;A2A791-2;F6VYE2	A2A791;A2A791-2;F6VYE2	Zinc finger MYM-type protein 4	Zmym4	31.602	1248700000	57	1.61569	-1.39741	-2.65205	-6.03514	-5.44591	-5.40203	-7.98645	-5.04451	-6.87884	-4.75699	-3.69828	-5.22141	-5.41519	-5.07697	-4.23959	+	Discard	Keep
11	A2A7Z4;Q78IG7;Q9CQH7	A2A7Z4;Q78IG7;Q9CQH7	Transcription factor BTF3;Transcription factor BTF3 homolog 4	Btf3l4	243.21	7957700000	181	1.77765	-0.640895	-2.8694	1.68413	1.85712	2.30193	2.78477	2.8586	2.81638	3.29354	3.17521	2.9234	2.96814	2.83442	2.95359	+	Discard	Keep
12	A2A8R7;B2RX14;Q8BIZ5	A2A8R7;B2RX14	Terminal uridylyltransferase 4	Zcchc11	3.2649	1067900000	27	3.63571	-1.45666	-5.58849	-4.98865	-3.8006	-3.36629	-3.4481	-4.03182	-4.46151	-2.46704	-2.77445	-2.40171	-2.62301	-2.44973	-2.64107	+	Discard	Keep
13	F6UHR6;E9PXZ2;A2A8Z1;E9Q6C1;Q5FWX7;Z4YJX3;A2A8Z1-2;Q8VDM5;Q8R0G3;Q99LZ2;F8VQE8	F6UHR6;E9PXZ2;A2A8Z1;E9Q6C1;Q5FWX7;Z4YJX3;A2A8Z1-2;Q8VDM5;Q8R0G3	Oxysterol-binding protein;Oxysterol-binding protein-related protein 9	Osbpl9	34.862	2084400000	119	1.31882	0.48498	2.25229	-1.36503	-1.26352	-1.70806	-1.02101	-1.67994	-1.23674	-1.61384	-1.53066	-1.62559	-1.68746	-2.73065	-1.99599	+	Discard	Discard
14	A2A9W7;Q8BMI3;S4R2D2;A2A9W5	A2A9W7;Q8BMI3;S4R2D2	ADP-ribosylation factor-binding protein GGA3	Gga3	196.52	7195200000	238	2.49329	0.572236	3.85014	1.76377	1.70767	1.38756	1.76323	1.4789	2.06302	1.215	0.675233	1.01008	1.21239	1.11202	1.50601	+	Discard	Discard
15	A2AB60;Q9JL26-2;Q3TY82;G3UWI1	A2AB60;Q9JL26-2;Q3TY82	Formin-like protein 1	Fmnl1	13.128	613290000	16	1.46273	0.990352	2.44663	-2.23238	-1.04072	-2.09718	-2.75869	-2.95785	-2.47035	-3.04405	-2.51935	-2.69554	-2.96184	-4.33075	-3.94775	+	Keep	Discard
16	A2ADR8;Q8R3G1	A2ADR8;Q8R3G1	Nuclear inhibitor of protein phosphatase 1	Ppp1r8	125.08	2415000000	111	2.50726	1.57215	3.86986	0.845542	0.151793	0.277696	-0.0988121	-1.10146	-0.414798	-1.16851	-3.02711	-1.33199	-1.19474	-1.14099	-1.90962	+	Keep	Discard
17	Q3UIP1;A2AER4;Q9R0M8;A2AER3;Q9JIH0;Q3U1S3	Q3UIP1;A2AER4;Q9R0M8;A2AER3;Q9JIH0;Q3U1S3	UDP-galactose translocator	Slc35a2	11.542	955730000	16	1.33165	-3.94708	-2.26967	-7.26113	-1.57204	-1.34178	-7.83747	-8.38264	-6.23893	-1.75941	0.595275	-1.74876	-6.86242	0.298606	0.525222	+	Discard	Keep
18	A2AEX8;A2AEX6;P97447;Q9DAH0;Q8CDC8;Q6P8P1;O70403	A2AEX8;A2AEX6;P97447	Four and a half LIM domains protein 1	Fhl1	181.04	21776000000	487	1.34961	-0.356888	-2.294	2.80441	2.63494	1.88068	2.52003	2.42527	2.73971	3.02762	2.87224	2.95559	2.64758	2.61817	3.02518	+	Discard	Discard
19	A2AF47;Q8CCF4	A2AF47	Dedicator of cytokinesis protein 11	Dock11	60.036	3011800000	105	1.44044	-2.15482	-2.41662	-3.59887	-3.27097	-4.23801	-7.90971	-8.15488	-5.87344	-3.44914	-3.24706	-3.80214	-3.04298	-3.70951	-2.86613	+	Discard	Keep
20	A2AHW8;Q3V0G7-2;Q3V0G7	A2AHW8;Q3V0G7-2;Q3V0G7	GTPase-activating Rap/Ran-GAP domain-like protein 3	Garnl3	10.153	949290000	30	1.43239	1.67797	2.40577	-2.37401	-2.51216	-2.34009	0.377275	-3.89247	-1.78064	-5.60067	-3.93976	-3.28264	-3.46167	-2.72489	-3.58032	+	Keep	Discard
21	A2AII6;Q810Q1;Q8BHR8;Q8BHR8-2	A2AII6;Q810Q1;Q8BHR8;Q8BHR8-2	UPF0705 protein C11orf49 homolog	1110051M20Rik	2.5371	191150000	10	1.56693	3.27531	2.58664	-0.438583	-0.952777	-1.98447	-0.69605	-2.11884	-2.41253	-8.33301	-2.80699	-8.51351	-1.7872	-4.25959	-2.55482	+	Keep	Discard
22	A2ALS7	A2ALS7		Rap1gap	14.838	1718100000	51	1.84707	0.804254	2.96276	-0.0158008	0.0344155	1.1899	0.471359	0.227404	-0.122332	-0.827382	-0.429459	-0.91763	0.28905	-0.816896	-0.338261	+	Keep	Discard
23	A7TU71;A2ALU4;A2ALU4-2;Q8C7N5	A7TU71;A2ALU4;A2ALU4-2	Protein Shroom2	Shroom2	102.28	8509200000	298	1.79391	-0.291264	-2.89125	-0.265051	-0.0112666	-0.252076	-0.201	-0.20645	-0.121799	0.287282	0.01258	0.242823	-0.30183	0.273814	0.175272	+	Discard	Discard
24	A2AM67;Q8JZW5;A2AM66	A2AM67;Q8JZW5	SH2 domain-containing protein 5	Sh2d5	38.42	6226800000	167	1.44362	0.85477	2.42089	1.07601	0.72867	1.46147	1.17071	1.05501	0.968588	0.608456	-0.452944	-0.663369	0.970467	1.27438	-0.405155	+	Keep	Discard
25	H3BIW6;F7C3A0;A2AP18-2;A2AP18-3;A2AP18-4;A2AP18;H3BK11;A2AP18-5;Q6ZQB0;Q6PAS6;F6UKG4;F7C512;A6PWW4	H3BIW6;F7C3A0;A2AP18-2;A2AP18-3;A2AP18-4;A2AP18;H3BK11;A2AP18-5	Phosphoinositide phospholipase C;1-phosphatidylinositol 4,5-bisphosphate phosphodiesterase eta-2	Plch2	210.9	13136000000	598	1.97583	0.32791	3.13653	1.14461	1.21718	0.999646	1.04111	1.1724	1.28229	0.984679	1.15667	0.478339	0.79381	0.732906	0.743365	+	Discard	Discard
26	Q3UNN2;Q3U8S1;Q3U468;A2APM5;A2APM3;A2APM4;E9QKM8;Q80X37;A2APM1;A2APM2;P15379-2;P15379-3;P15379-6;P15379-11;P15379-5;P15379-10;P15379-9;P15379-4;P15379-8;P15379-7;P15379;Q3TLT9;P15379-12;P15379-13	Q3UNN2;Q3U8S1;Q3U468;A2APM5;A2APM3;A2APM4;E9QKM8;Q80X37;A2APM1;A2APM2;P15379-2;P15379-3;P15379-6;P15379-11;P15379-5;P15379-10;P15379-9;P15379-4;P15379-8;P15379-7;P15379;Q3TLT9	CD44 antigen	Cd44	145.37	14622000000	129	2.27327	-0.939798	-3.54301	-1.29287	-0.982956	-1.50567	-1.69487	-1.23788	-1.66076	-0.957962	-1.05712	0.44278	-0.829216	-0.112329	-0.222368	+	Discard	Keep
27	A2AQ87;A2AQ88;Q8CG80-2;Q8CG80;F7AIV2;F6WJR3	A2AQ87;A2AQ88;Q8CG80-2;Q8CG80	SH2 domain-containing adapter protein F	Shf	2.5415	337120000	8	1.30968	2.94792	2.23989	-1.18263	-2.19342	-2.18548	-1.07538	-1.62801	-1.62332	-8.0707	-5.70112	-0.944725	-2.17787	-8.2774	-2.40394	+	Keep	Discard
28	A2AQC3;Q6DI68;Q505G9;O70228;Q8C4G3;Q8C288;A2AUZ0;A2AQC9;B2FDH4;A2AUZ1	A2AQC3;Q6DI68;Q505G9;O70228;Q8C4G3;Q8C288	Phospholipid-transporting ATPase;Probable phospholipid-transporting ATPase IIA	Atp9a	231.54	14531000000	548	3.48228	-0.593026	-5.33754	0.994277	0.623742	1.11056	0.781826	1.14816	1.17597	1.5948	1.61268	1.2575	1.60014	1.63154	1.69603	+	Discard	Keep
29	Q05CC5;Q504N1;Q05DE4;B2RWT5;A2AR02;Q80VC1;A2AR01;Q3UZ38	Q05CC5;Q504N1;Q05DE4;B2RWT5;A2AR02;Q80VC1;A2AR01;Q3UZ38	Peptidyl-prolyl cis-trans isomerase G;Peptidyl-prolyl cis-trans isomerase	Ppig	73.628	4175700000	144	1.31198	0.429498	2.24301	0.601749	0.323528	0.352097	0.144139	0.180753	0.116668	-0.0734659	0.538622	-0.0913183	-0.430988	-0.0490166	-0.751887	+	Discard	Discard
30	A2ARP8;Q9QYR6-2	A2ARP8;Q9QYR6-2	Microtubule-associated protein 1A;MAP1A heavy chain;MAP1 light chain LC2	Map1a	323.31	953370000000	12648	1.33323	0.14302	2.27181	6.70811	6.68447	6.46473	6.39974	6.75892	6.64932	6.50769	6.41239	6.41872	6.45302	6.55366	6.46168	+	Discard	Discard
31	A2ARS0	A2ARS0	Ankyrin repeat domain-containing protein 63	Ankrd63	104.77	5559600000	97	1.30621	1.6883	2.23517	0.549533	0.469715	3.85361	3.54153	0.277204	0.127362	0.123045	-1.25306	-0.130688	0.135258	0.5066	-0.692015	+	Keep	Discard
32	A2ASZ8-5;A2ASZ8-4	A2ASZ8-5;A2ASZ8-4	Calcium-binding mitochondrial carrier protein SCaMC-2	Slc25a25	-2	482420000	11	1.42952	0.589195	2.4019	-1.9791	-2.30987	-1.63389	-2.38981	-2.25524	-1.56801	-3.06599	-2.90297	-2.38398	-2.4425	-1.82876	-3.04689	+	Keep	Discard
33	A2AVJ7;Q99PL5;Q6ZPS0;Q99PL5-10;Q99PL5-9;Q99PL5-8;Q99PL5-7;Q99PL5-6;Q99PL5-4;Q99PL5-3;Q99PL5-2;Q99PL5-12;Q99PL5-11;Q8C7E8;Q8CAB9;Q3ULC0	A2AVJ7;Q99PL5;Q6ZPS0	Ribosome-binding protein 1	Rrbp1	323.31	70181000000	1228	1.56397	-0.526332	-2.58266	-0.488116	-0.319366	-0.00974241	-0.0149773	-0.447237	0.102312	0.0862053	-0.0654952	0.438224	0.0563576	1.11939	0.346183	+	Discard	Discard
34	A2AWI7	A2AWI7		Sh3glb2	323.31	90310000000	1784	2.87029	0.153121	4.39379	5.83557	5.69346	5.71529	5.79069	5.62589	5.77389	5.58052	5.58599	5.54111	5.59957	5.55503	5.65383	+	Discard	Discard
35	A2RS23;Q11136;G3UXC5	A2RS23;Q11136	Xaa-Pro dipeptidase	Pepd	200.58	18220000000	634	1.73815	-0.41685	-2.81635	2.27866	2.70215	2.00443	2.12736	2.64634	2.62281	2.77483	2.67161	2.5531	2.84172	2.89051	3.15108	+	Discard	Discard
36	A2RTI3;O89017;Q3UE99	A2RTI3;O89017;Q3UE99	Legumain	Lgmn	188.89	8791000000	230	2.67336	-0.831775	-4.10677	-1.40712	-0.561496	-0.117571	-1.03433	-0.679845	-0.613731	0.39298	-0.148421	0.310996	-0.156195	0.0542765	0.122918	+	Discard	Keep
37	A5A4Z2;G3UZ30;A5A4Y9;A5A4Z1;A5A4Z0	A5A4Z2;G3UZ30;A5A4Y9;A5A4Z1;A5A4Z0		Ppp1r11	4.5033	635880000	16	2.31492	7.15867	3.60066	1.58643	1.34424	0.605522	0.225825	1.64732	2.3716	-9.22925	-8.58674	1.9146	-1.67177	-9.67813	-7.91977	+	Keep	Discard
38	A6H611;Q8BLL4	A6H611;Q8BLL4	Mitochondrial intermediate peptidase	Mipep	42.487	4158000000	175	1.75833	0.576997	2.84345	-0.289718	-0.0422711	-0.0557203	-0.118278	0.600147	0.204737	-0.258902	-0.251737	-0.772531	-0.329498	-0.342115	-1.2083	+	Discard	Discard
39	A6H8H5	A6H8H5	Potassium voltage-gated channel subfamily B member 2	Kcnb2	2.2312	119720000	2	1.61768	2.91174	2.65473	-5.16662	-8.2641	-1.70194	-3.85207	-8.14518	-4.94746	-7.31328	-8.32631	-7.24197	-9.14903	-9.39599	-8.12123	+	Keep	Discard
40	A7M7S2;Q8VIJ8;Q8BZ59;Q8BXG6	A7M7S2;Q8VIJ8;Q8BZ59;Q8BXG6	Nitrogen permease regulator 3-like protein	Nprl3	6.6408	358810000	27	3.69327	1.05956	5.68429	-2.58782	-2.41408	-2.6202	-2.64811	-1.85406	-2.14983	-3.66918	-3.50649	-3.87642	-3.36318	-3.28865	-2.92752	+	Keep	Discard
41	A9CLV6;Q9QZI8;E9Q553;Q8C5F9;E9PY81	A9CLV6;Q9QZI8;E9Q553;Q8C5F9;E9PY81	Serine incorporator 1	Serinc1	15.615	6566700000	129	3.71185	-2.22381	-5.7154	0.0814893	0.502959	-1.41263	-1.11498	0.406075	0.767972	2.05935	2.02522	1.86641	1.9378	2.04104	2.64395	+	Discard	Keep
42	B0R091;P61022;B0R092	B0R091;P61022	Calcineurin B homologous protein 1	Chp1	83.885	9821100000	324	1.8611	-0.388936	-2.98164	2.7487	3.15969	3.07205	2.71727	3.0267	2.54797	3.52541	3.28404	3.13465	3.27385	2.94442	3.44362	+	Discard	Discard
43	B1APT1;B1APT2;Q9CZJ0;B1AX06;E9PYE1;E9Q0C0;E9PWC1	B1APT1;B1APT2;Q9CZJ0	Metallophosphoesterase MPPED2	Mpped2	4.1855	453950000	12	3.50262	6.62532	5.37045	-0.205314	0.220403	-1.81318	0.51316	0.322437	-0.46087	-9.11771	-1.13785	-7.28759	-8.32631	-8.20365	-7.10216	+	Keep	Discard
44	B1APX2;Q69ZV3;Q3UE31	B1APX2;Q69ZV3;Q3UE31	Uncharacterized protein KIAA0930 homolog	5031439G07Rik;mKIAA0930	20.402	1951500000	86	1.37649	0.52525	2.33035	-0.0188059	0.0805668	-0.250777	-0.787346	-0.311683	-0.000210445	-1.37805	-0.33908	-0.704979	-0.250698	-1.17004	-0.596912	+	Discard	Discard
45	B1AQJ2;B0QZF8;Q8BV95;Q3TMY1;Q8BMX4	B1AQJ2;B0QZF8	Ubiquitin carboxyl-terminal hydrolase 36	Usp36	31.991	2727000000	59	1.36923	-3.2329	-2.32054	-2.89347	-2.9743	-6.25265	0.126892	-7.47691	-8.8639	-1.57445	-0.775269	-0.992203	-1.89168	-1.70861	-1.99473	+	Discard	Keep
46	B1AQX9	B1AQX9		Srcin1	323.31	254490000000	4038	1.71027	0.217093	2.77894	5.1581	5.41459	5.26765	5.28753	5.43327	5.48401	5.27427	5.26147	5.04244	4.91745	5.21354	5.03345	+	Discard	Discard
47	Q3TET1;Q3UI47;B1AQZ2;P28741;Q80UK1;Q3TSP1;Q3TTS7;Q8CGJ1;B1AQZ5;F6V6Z9;Q2A657	Q3TET1;Q3UI47;B1AQZ2;P28741;Q80UK1;Q3TSP1;Q3TTS7;Q8CGJ1	Kinesin-like protein;Kinesin-like protein KIF3A	Kif3a	111.81	11509000000	300	1.87125	0.381583	2.99532	1.89289	2.20051	2.30193	1.99397	2.03406	2.26937	1.65802	1.92195	1.8407	1.79959	1.23592	1.94705	+	Discard	Discard
48	B1ATI9;Q3U432;Q0VBR8;Q60780;Q3U8N2;Q6A075;Q60780-2	B1ATI9;Q3U432;Q0VBR8;Q60780;Q3U8N2;Q6A075;Q60780-2	Growth arrest-specific protein 7	Gas7	272.35	22789000000	484	3.4082	0.594118	5.21861	3.61665	3.84994	3.72069	3.58833	3.30008	3.44973	3.25831	2.93037	3.09918	3.12568	2.7859	2.76128	+	Keep	Discard
49	B1AU25;Q9Z0X1;Q2QKE3;Q1L6K5	B1AU25;Q9Z0X1	Apoptosis-inducing factor 1, mitochondrial	Aifm1	323.31	84206000000	1614	3.17503	0.383846	4.85308	4.58747	4.44273	4.48516	4.39608	4.36449	4.28907	3.93559	3.92598	4.11778	4.23197	3.84193	4.20866	+	Discard	Discard
50	Q8CAB3;B1AVY2;P26049	Q8CAB3;B1AVY2;P26049	Gamma-aminobutyric acid receptor subunit alpha-3	Gabra3	23.991	2082000000	61	1.93961	1.68506	3.08756	-0.518571	-1.6888	-1.72805	-0.153047	-2.10832	-0.616507	-3.79219	-4.4761	-2.58994	-2.22829	-1.93771	-1.89941	+	Keep	Discard
51	B1AW58;Q8BW96;Q8BW96-3	B1AW58;Q8BW96;Q8BW96-3	Calcium/calmodulin-dependent protein kinase type 1D	Camk1d	23.185	1640200000	91	2.46164	0.632257	3.80555	0.470097	0.271382	0.514613	0.554021	0.199044	-0.326095	-0.41036	0.0695846	-0.41277	-0.23338	-0.583231	-0.540325	+	Keep	Discard
52	E9PV45;B1AY13;B1AY13-2	E9PV45;B1AY13	Ubiquitin carboxyl-terminal hydrolase;Ubiquitin carboxyl-terminal hydrolase 24	Usp24	116.86	9245500000	533	1.36294	-0.32225	-2.31204	-0.776412	-0.603739	-1.07645	-0.838558	-0.939066	-1.25233	-0.605379	-0.363486	-0.793418	-0.98128	-0.350904	-0.458582	+	Discard	Discard
53	B1B1D8;Q9D773;B1B1D7	B1B1D8;Q9D773;B1B1D7	39S ribosomal protein L2, mitochondrial	Mrpl2	117.78	4141800000	125	1.40325	0.897005	2.36648	1.85458	1.94242	1.30521	0.253889	1.11934	1.90103	-0.150304	0.871625	-0.472783	1.16633	0.652096	0.927475	+	Keep	Discard
54	B2RQ14;Q8CDA1;Q8CDA1-2;Q8CA68;Q8CDA1-3;Q8CDA1-4	B2RQ14;Q8CDA1	Phosphatidylinositide phosphatase SAC2	Inpp5f	29.671	5566400000	124	3.86185	-1.14214	-5.97032	-1.1044	-0.81358	-1.28572	-0.785676	-0.89529	-0.922121	0.0559499	-0.252057	-0.059743	0.0895136	0.982396	0.229971	+	Discard	Keep
55	B2RQF4;Q50L42;Q50L42-2	B2RQF4;Q50L42	Cytosolic phospholipase A2 epsilon	Pla2g4e	4.932	447500000	12	1.34177	-2.33182	-2.28338	-7.25817	-9.47717	-6.51749	-8.33072	-4.26594	-4.13689	-3.70701	-3.37075	-3.82008	-6.7968	-4.57769	-3.72312	+	Discard	Keep
56	B2RRE3;H7BX08;Q8C1B1;Q8C1B1-2	B2RRE3;H7BX08;Q8C1B1;Q8C1B1-2	Calmodulin-regulated spectrin-associated protein 2	Camsap2	204.82	15386000000	537	1.77513	0.209327	2.86602	1.12969	1.05449	1.0887	0.80205	1.29863	1.16997	0.827708	0.837741	1.00919	0.877622	0.905406	0.829881	+	Discard	Discard
57	B2RRF0;P35822;Q8C462;Q99KV5;Q8C819	B2RRF0;P35822	Protein-tyrosine-phosphatase;Receptor-type tyrosine-protein phosphatase kappa	Ptprk	8.8227	1786900000	18	3.08665	3.01822	4.71783	-1.35639	-1.02896	-0.418305	-1.08531	-1.38506	-1.13587	-1.58259	-5.41258	-4.78258	-5.28006	-2.87172	-4.5897	+	Keep	Discard
58	B2RRH9;Q3THK7	B2RRH9;Q3THK7	GMP synthase [glutamine-hydrolyzing]	Gmps	323.31	53409000000	1783	1.86721	0.242488	2.98987	3.36246	3.17032	3.19794	3.20698	3.12077	3.48416	3.02762	3.07516	2.91523	3.26155	2.86275	2.9454	+	Discard	Discard
59	B2RRU7;Q9ESM3	B2RRU7;Q9ESM3	Hyaluronan and proteoglycan link protein 2	Hapln2	138.6	17370000000	548	1.52938	-0.564733	-2.53622	2.91438	2.6427	2.79643	2.63022	1.71083	2.05166	2.74504	2.71615	3.08473	3.27996	3.37984	2.92889	+	Discard	Discard
60	B2RRY8;Q8BGZ1;F2Z3Z1	B2RRY8;Q8BGZ1;F2Z3Z1	Hippocalcin-like protein 4	Hpcal4	323.31	165370000000	2164	1.69886	0.229029	2.76362	7.68829	7.57255	7.29807	7.40388	7.60923	7.67383	7.38084	7.37094	7.19019	7.39227	7.42682	7.11062	+	Discard	Discard
61	B2RS09;Q7JJ13;Q7JJ13-2;U3KLT0;I7HPW1;G3UZR9;Q3TH63	B2RS09;Q7JJ13;Q7JJ13-2;U3KLT0;I7HPW1	Bromodomain-containing protein 2	Brd2	41.893	13150000000	147	1.51293	-1.37445	-2.51412	0.816937	2.51102	-0.814071	-0.101367	0.329419	0.670783	1.68659	2.06678	2.3726	2.10355	0.640757	2.78913	+	Discard	Keep
62	B2RTL6;Q9Z1T2;E9PWF0;Q05895	B2RTL6;Q9Z1T2	Thrombospondin-4	Thbs4	43.918	1782300000	69	1.45433	-1.55164	-2.43532	-0.509232	-0.173267	-2.5417	-3.66174	-0.984595	-0.700797	-1.298	0.278597	0.105726	0.224642	0.551838	0.875692	+	Discard	Keep
63	B2RUG9;E9QLQ9;Q61315;Q61315-2;Q61315-3;Q61315-4;Q8BNP7;E9Q4H1;Q8BRD8;Q8C493;Q3UQT2;F6Q4R2;Q8C9I9	B2RUG9;E9QLQ9;Q61315;Q61315-2;Q61315-3;Q61315-4;Q8BNP7;E9Q4H1	Adenomatous polyposis coli protein	Apc	128.22	20314000000	151	1.56549	-1.06752	-2.5847	-2.02519	-1.68078	-1.74802	-1.94993	-2.02795	-1.81116	-0.789452	-1.14614	-1.36258	-1.64401	-1.04493	1.14921	+	Discard	Keep
64	B2RUH2;Q6GQW0;Q8BRL1;E9QJW1;H7BWX5;Q6GQW0-2;Q6GQW0-3	B2RUH2;Q6GQW0;Q8BRL1;E9QJW1	Ankyrin repeat and BTB/POZ domain-containing protein BTBD11	Btbd11	18.389	919340000	27	3.78797	2.5819	5.84394	-3.45116	-3.5408	-3.22803	-3.32214	-3.73751	-3.05204	-4.69978	-5.40164	-5.18328	-7.45093	-6.82362	-6.26384	+	Keep	Discard
65	B2RUR3;P06795	B2RUR3;P06795	Multidrug resistance protein 1B	Abcb1b	145.84	7422000000	271	1.57369	1.12947	2.5957	0.972247	0.823446	0.130907	1.07616	0.608689	0.681893	-1.02653	-0.348931	1.17511	-1.46419	-1.15467	0.335722	+	Keep	Discard
66	Q3V1L7;B2RV73;Q8VHI3;Q3UHF9	Q3V1L7;B2RV73;Q8VHI3	GDP-fucose protein O-fucosyltransferase 2	Pofut2	25.141	1506600000	78	1.50353	-1.40921	-2.50148	-2.10733	-2.7176	-2.99764	-2.21413	-5.75253	-3.13482	-2.07461	-1.74437	-1.45782	-1.45508	-2.23499	-1.50194	+	Discard	Keep
67	B2RXR6;J3QK13;E9QNQ2;J3QNJ4	B2RXR6;J3QK13;E9QNQ2	Serine/threonine-protein phosphatase 6 regulatory ankyrin repeat subunit B	Ankrd44	19.22	930590000	35	1.47845	1.56673	2.46777	-1.87362	-2.02463	-2.84425	-3.11396	-1.83996	-2.71165	-4.89438	-2.52437	-2.85424	-2.84946	-6.16188	-4.52413	+	Keep	Discard
68	B2RXW7;Q3TAT4;Q9QUF9;Q3TYN1;Q9Z0D8;Q9QUF8;Q9QUF7;Q9Z0J3;V9GZK9;Q62238;O88305;Q6P3Y0;V9H0U1;V9GZK7;V9GZP9;G3UZS2	B2RXW7		C4b	5.7345	212190000	20	3.29388	-3.61585	-5.03776	-6.02466	-5.84985	-9.2846	-9.66116	-7.94418	-9.03935	-4.77019	-4.39292	-4.20402	-5.00454	-4.2877	-3.44931	+	Discard	Keep
69	B2RY09	B2RY09		Etl4	215.64	21577000000	581	1.37678	0.412132	2.33074	0.791396	1.65912	1.65953	1.59797	1.25718	0.95248	1.07027	1.05152	0.743159	0.767026	0.663523	1.14939	+	Discard	Discard
70	B2RY77;P0C1Q2;F6SXR7	B2RY77;P0C1Q2	Dual 3,5-cyclic-AMP and -GMP phosphodiesterase 11A	Pde11a	4.1482	2364800000	28	1.52333	-0.978473	-2.5281	-3.82936	-3.84107	-3.22803	-4.68782	-3.70686	-4.15656	-3.23275	-2.6858	-3.57534	-3.0823	-3.58582	-1.41688	+	Discard	Keep
71	E9QMR2;B2RY79;B2RY08;B2RXS7;F8VPN7;Q8BIK4;Q8BIK4-2;Q7TN11;Q6PF84;Q8BIK4-3;Q3UYH1	E9QMR2;B2RY79;B2RY08;B2RXS7;F8VPN7;Q8BIK4;Q8BIK4-2;Q7TN11	Dedicator of cytokinesis protein 9	Dock9	237.64	21725000000	941	2.02246	-0.561425	-3.19974	1.01973	1.09039	0.479314	0.476633	1.35618	1.34705	1.70638	1.74184	1.49377	1.43372	1.35947	1.40266	+	Discard	Discard
72	B2ZRS3;Q570Y9;B2ZRS8;B2ZRS7;B2ZRS6;B2ZRS5;Q570Y9-2;Q570Y9-3	B2ZRS3;Q570Y9;B2ZRS8;B2ZRS7;B2ZRS6;B2ZRS5;Q570Y9-2;Q570Y9-3	DEP domain-containing mTOR-interacting protein	Deptor;Depdc6	12.908	437200000	16	1.39401	2.51214	2.35401	-0.403172	-1.87218	-1.01449	-1.31166	-3.93802	-1.2812	-3.8632	-2.98256	-2.69961	-3.1374	-3.41724	-8.79355	+	Keep	Discard
73	Q8BFU4;Q78NN4;B7ZCT1;Q9CX84;B7ZCT0;Q8CGT5;Q9CTC4	Q8BFU4;Q78NN4;B7ZCT1;Q9CX84;B7ZCT0;Q8CGT5	Regulator of G-protein signaling 19	Rgs19	2.9932	143610000	6	1.30174	3.57246	2.2291	-1.91741	-1.26054	-1.84668	-1.64789	-9.12382	-8.1654	-8.49925	-7.50742	-8.91737	-8.98175	-5.97422	-5.51647	+	Keep	Discard
74	B7ZD29;Q3U2G7;A2AUX3;Q3UHC7-4;Q3UHC7;F6RK07;Q3UHC7-2;Q3UHC7-3;Q52KF5;F6QQP6	B7ZD29;Q3U2G7;A2AUX3;Q3UHC7-4;Q3UHC7;F6RK07;Q3UHC7-2;Q3UHC7-3;Q52KF5;F6QQP6	Disabled homolog 2-interacting protein	Dab2ip	63.711	5819800000	225	1.92458	0.534643	3.06725	0.0663905	-0.279742	0.202479	0.403441	-0.122732	-0.50914	-0.313206	-0.258617	-0.928155	-0.648343	-0.4905	-0.808341	+	Discard	Discard
75	B7ZN49	B7ZN49		Stxbp5l	54.156	763430000	29	2.27933	-4.71828	-3.55138	-3.41738	-2.22178	-9.68551	-8.49191	-8.3546	-8.54221	-1.18971	-1.11496	-1.69942	-2.46897	-3.3685	-2.56211	+	Discard	Keep
76	B9EIU3;Q9WU60;Q8CHF0;Q3TRR6	B9EIU3;Q9WU60;Q8CHF0	Attractin	Atrn	43.855	2754100000	118	1.4276	-0.35717	-2.39931	-1.64572	-2.17396	-1.91673	-1.4403	-1.74972	-1.62456	-1.56138	-1.38217	-1.63117	-1.56117	-1.34824	-0.92384	+	Discard	Discard
77	B9EJX5;Q8C176	B9EJX5;Q8C176	Transcription initiation factor TFIID subunit 2	Taf2	2.8931	1254200000	27	1.37026	-2.62514	-2.32194	-8.02268	-7.76001	-7.76701	-7.42137	-3.31864	-3.00246	-2.85073	-3.72485	-5.5144	-5.01471	-2.04875	-2.38791	+	Discard	Keep
78	Q05CE4;Q3UV52;B9EKB3;Q8BZZ3;Q7TMG3	Q05CE4;Q3UV52;B9EKB3;Q8BZZ3	E3 ubiquitin-protein ligase;NEDD4-like E3 ubiquitin-protein ligase WWP1	Wwp1	14.539	619180000	22	1.49338	-2.39414	-2.48784	-3.11145	-3.47973	-4.80717	-2.23404	-8.22641	-4.35296	-1.49284	-1.60381	-2.59283	-3.73551	-1.82805	-0.593906	+	Discard	Keep
79	B9EKJ7;P58871;Z4YJL4	B9EKJ7;P58871;Z4YJL4	182 kDa tankyrase-1-binding protein	Tnks1bp1	323.31	26649000000	877	1.6448	-0.463276	-2.6911	1.60492	1.44922	1.13996	1.44727	1.65217	2.0553	1.96781	1.81264	2.47696	1.67615	2.25092	1.944	+	Discard	Discard
80	B9EKP5;Q6KAM8	B9EKP5;Q6KAM8		Flna	323.31	261320000000	4323	1.60384	-0.494242	-2.63615	0.288835	0.345073	0.663935	0.66529	1.03347	1.26948	1.24537	1.60091	1.15651	0.836671	1.08277	1.30931	+	Discard	Discard
81	Q543Z1;B9UIT4;P21836;Q78ED5	Q543Z1;B9UIT4;P21836	Carboxylic ester hydrolase;Acetylcholinesterase	Ache	77.699	5731800000	226	1.46606	1.14675	2.4511	0.834387	0.964881	3.06577	2.85622	0.827877	0.927416	0.0646741	0.31743	1.11046	0.507056	0.576284	0.0201546	+	Keep	Discard
82	C9K0Y3;P23818;F6YNQ1;C9K0Y8;G5CJW6;G5CJW7;G5CJW8	C9K0Y3;P23818;F6YNQ1	Glutamate receptor 1	Gria1	-2	2229900000	43	1.5266	-0.608673	-2.53248	-0.543518	-0.753258	-1.28545	-1.37036	-0.744017	-1.36082	-0.649665	-0.80707	-0.189743	-0.827647	0.364099	-0.295356	+	Discard	Keep
83	Q3UVR2;C9K0Z6;O88507;Q9D586;A2AMR7	Q3UVR2;C9K0Z6;O88507	Ciliary neurotrophic factor receptor subunit alpha	Cntfr	204.89	18922000000	368	1.30847	0.847945	2.23824	4.13221	4.30501	4.00161	3.70488	3.28532	3.65742	3.6946	3.46724	3.30596	3.6254	2.29936	1.60621	+	Keep	Discard
84	D3YTR6;Q8R0G7;D3YWA9;D3YWU4;D6REG2	D3YTR6;Q8R0G7;D3YWA9;D3YWU4	Protein spinster homolog 1	Spns1	50.81	1689100000	88	3.19618	-1.27936	-4.88569	-2.60539	-2.10695	-1.40197	-2.51035	-1.65127	-2.9714	-1.24877	-1.00238	-1.08573	-0.856556	-0.654542	-0.723212	+	Discard	Keep
85	D3YTU5;D3YVV3;Q3TS37;D3Z2G0	D3YTU5;D3YVV3		Ankrd29	43.757	3040400000	135	2.39973	0.786795	3.71874	1.37696	2.10139	1.44393	1.47737	1.79624	1.71981	1.29293	0.693645	1.35843	0.943384	0.166037	0.740512	+	Keep	Discard
86	E9QL53;D3YU89;P49025;P49025-5;D3Z1U0;F6SBR5;P49025-3;H3BL47;D3Z477;D3Z1K6	E9QL53;D3YU89;P49025;P49025-5;D3Z1U0;F6SBR5;P49025-3	Citron Rho-interacting kinase	Cit	138.35	10899000000	371	1.84563	0.933841	2.96082	-0.805639	-1.17198	0.478353	0.582351	-0.702324	-0.82338	-1.12333	-1.34852	-1.1551	-1.33731	-1.37461	-1.70679	+	Keep	Discard
87	D3YUG5;D3YUI2;Q3U1I6;Q8K4J6-2;Q8K4J6;Q3U3V7	D3YUG5;D3YUI2;Q3U1I6;Q8K4J6-2;Q8K4J6;Q3U3V7	MKL/myocardin-like protein 1	Mkl1	17.661	824040000	38	1.91541	1.59637	3.05487	-1.05003	-0.120271	-1.81771	-2.51893	-2.25332	-1.9232	-2.608	-2.74698	-3.8007	-1.91035	-4.3064	-3.88927	+	Keep	Discard
88	D3YWJ9;Q69Z89-2;Q69Z89-5;Q69Z89;Q69Z89-4;D3YYI1;Q69Z89-3	D3YWJ9;Q69Z89-2;Q69Z89-5;Q69Z89;Q69Z89-4	Ras-associating and dilute domain-containing protein	Radil	2.4989	170830000	6	1.93554	1.66537	3.08205	-3.6858	-4.67137	-3.17659	-3.10957	-4.97468	-4.20668	-5.67061	-7.12953	-4.35129	-5.0635	-6.6632	-4.93879	+	Keep	Discard
89	D3YWS8;D3YXV8;Q8CBY3	D3YWS8;D3YXV8;Q8CBY3	Leukocyte receptor cluster member 8 homolog	Leng8	23.183	1589000000	53	1.73368	-1.98092	-2.81035	-6.47354	-6.70021	-6.39788	-7.04802	-6.45578	-7.33387	-4.75866	-3.48698	-5.91917	-3.57259	-7.51586	-3.27052	+	Discard	Keep
90	D3YZ62;D3Z4J3;F6TDE5;F6Z2S4	D3YZ62;D3Z4J3		Myo5a	323.31	372290000000	6791	2.75888	0.206841	4.23054	5.40321	5.51367	5.29436	5.31295	5.42629	5.47692	5.25171	5.23737	5.15028	5.12894	5.31353	5.10454	+	Discard	Discard
91	D3YZZ4	D3YZZ4		Tsc22d4	3.1113	185750000	12	2.92303	-5.48479	-4.47189	-6.98852	-7.57418	-6.64365	-8.37474	-9.21762	-8.4133	-2.06123	-2.02763	-0.288923	-1.56952	-7.96442	-0.391544	+	Discard	Keep
92	D3Z1N4;E9Q4Y5;F8VQD1;E9Q7L3;E9Q7L2;Q8BSQ9-2;Q8BSQ9;D3Z1W6;D3YYF2;F6THL5;D3Z3R4;D6RIL0;D6RI94;Q9D7L7;Q8R134;D3YYG4;D3Z1M8	D3Z1N4;E9Q4Y5;F8VQD1;E9Q7L3;E9Q7L2;Q8BSQ9-2;Q8BSQ9;D3Z1W6;D3YYF2;F6THL5;D3Z3R4;D6RIL0;D6RI94	Protein polybromo-1	Pbrm1	135.31	6908700000	209	1.31599	0.660457	2.24844	-0.938114	-1.32357	-1.62689	-0.639597	-1.48542	-0.656505	-1.96765	-0.910008	-1.28743	-1.85631	-2.51232	-2.09911	+	Keep	Discard
93	D3Z396;Q8BG33;Q3TYC2;Q99PJ0;Q3USC2	D3Z396;Q8BG33;Q3TYC2;Q99PJ0;Q3USC2	Neurotrimin	Ntm	323.31	90474000000	1627	1.7124	0.27545	2.78179	5.67074	5.5668	5.77322	5.86118	5.52289	5.66056	5.55131	5.59398	5.17518	5.49812	5.10395	5.48015	+	Discard	Discard
94	D3Z4E2;Q8CFV4	D3Z4E2;Q8CFV4	Neuritin	Nrn1	192.67	13682000000	286	2.16705	0.415476	3.39686	4.25863	4.47733	4.44017	4.51504	4.65332	4.78269	4.04933	4.04765	3.84982	4.44023	4.34829	3.89902	+	Discard	Discard
95	D3Z4S3	D3Z4S3	Putative peptidyl-tRNA hydrolase PTRHD1	Ptrhd1	38.273	4476500000	78	2.16547	1.59504	3.39469	5.00432	3.65193	3.37068	3.21786	4.92965	4.76556	2.76497	2.43975	3.48076	3.29211	2.04934	1.34286	+	Keep	Discard
96	D3Z4U5;G3UYZ9;Q8BVL9;D3Z555;G3UY22	D3Z4U5;G3UYZ9;Q8BVL9	Janus kinase and microtubule-interacting protein 1	Jakmip1	9.5633	5376300000	46	2.00048	2.96199	3.16992	2.23094	1.91632	1.26711	1.78115	-1.54869	1.20829	-2.58994	-1.92888	-3.16148	-3.37618	1.61429	-1.47461	+	Keep	Discard
97	D3Z4V2;Q9D824-4;Q9D824-3;Q9D824-2;Q9D824;D3Z3F1;D3Z619	D3Z4V2;Q9D824-4;Q9D824-3;Q9D824-2;Q9D824;D3Z3F1;D3Z619	Pre-mRNA 3-end-processing factor FIP1	Fip1l1	92.136	3667300000	129	1.32318	-0.997106	-2.25819	-1.75614	-2.66561	-1.65958	-1.61676	-1.6163	-2.7255	-0.447307	-2.30913	-1.37717	-0.691974	-1.58004	0.348371	+	Discard	Keep
98	D3Z511;Q91WM6	D3Z511;Q91WM6	Protein eva-1 homolog A	Eva1a	4.671	835320000	19	1.63549	4.44747	2.67861	1.60849	1.93019	2.0176	2.03159	0.504615	0.221028	-2.20325	-0.28164	1.29333	-7.54392	-8.40387	-1.23197	+	Keep	Discard
99	D3Z535;D3Z534;A2CG49-4	D3Z535;D3Z534;A2CG49-4	Kalirin	Kalrn	2.6425	35783000	3	1.38679	-1.94008	-2.34426	-8.30132	-8.39033	-8.73298	-9.10851	-9.59349	-8.5905	-9.50724	-5.01238	-6.92492	-8.82229	-4.75345	-6.05636	+	Discard	Keep
100	D3Z5P5;D6RFT3	D3Z5P5		Ighmbp2	4.3482	193950000	13	2.10507	2.35458	3.31213	-7.03844	-4.44452	-4.75259	-5.32211	-4.66761	-5.26656	-7.80202	-9.00594	-6.21954	-7.75795	-9.24817	-5.58571	+	Keep	Discard
101	D3Z601;Q99JH7	D3Z601;Q99JH7	Calsyntenin-3	Clstn3	19.913	1339600000	86	1.76422	-0.633211	-2.85136	-2.41377	-2.69875	-2.78047	-2.56236	-2.43916	-1.86059	-1.70781	-1.83093	-2.53226	-2.05597	-1.56107	-1.26779	+	Discard	Keep
102	D3Z7C0;Q3UKS6;Q9Z2Q5	D3Z7C0;Q3UKS6;Q9Z2Q5	39S ribosomal protein L40, mitochondrial	Mrpl40	323.31	5300500000	180	1.74398	0.530834	2.82418	2.2633	1.86151	1.53983	1.56746	1.14427	1.47122	0.602677	1.28826	1.13522	1.26763	1.12497	1.24385	+	Discard	Discard
103	D6RE20;Q8BS27;Q8CET7;Q80TA1	D6RE20;Q8BS27;Q8CET7;Q80TA1	Ethanolaminephosphotransferase 1	Ept1	9.2665	509640000	25	1.48926	4.5136	2.48231	-5.45155	-7.01026	-6.59159	-5.77391	2.2402	2.24269	-8.51392	-8.03954	-7.16792	-7.50276	-8.90739	-7.2945	+	Keep	Discard
104	D9J2V6;Q71VB4;P41778-2;P41778;H3BJM6;Q99LS8;O35317-2;O35317;Q3UR63;V9GXB8;Q5PPM1;Q4FJL3;Q3UYU9;Q3TWM8;O35984;G3UXL9;Q8BFR8;H3BK27	D9J2V6;Q71VB4;P41778-2;P41778;H3BJM6;Q99LS8;O35317-2;O35317	Pre-B-cell leukemia transcription factor 1;Pre-B-cell leukemia transcription factor 3	Pbx1;Pbx3	30.689	729140000	37	1.81229	1.57372	2.91596	-2.78301	-1.32	-0.778252	-0.8948	0.24864	0.129453	-3.37984	-2.8875	-2.80514	-1.86956	-2.49879	-1.39944	+	Keep	Discard
105	E0CX48;Q3UYK0;Q3URC5;P70689	E0CX48;Q3UYK0;Q3URC5;P70689	Gap junction protein;Gap junction beta-6 protein	Gjb6	20.58	2543200000	103	1.46013	-1.18208	-2.44312	1.05634	-1.12025	-0.334422	-0.289743	0.827722	1.81089	1.31468	1.68813	2.02117	1.75885	0.658709	1.60148	+	Discard	Keep
106	E9Q6Q2;E9QMI9;E9QJQ9;E0CYT1;E9QMI8;E9QM73;Q3UH66-6;Q3UH66-7;Q3UH66-4;Q3UH66-3;Q3UH66-5;Q3UH66;E0CZE3;Q3UH66-2;F6SRP4;Q3V473;F7BQG5	E9Q6Q2;E9QMI9;E9QJQ9;E0CYT1;E9QMI8;E9QM73;Q3UH66-6;Q3UH66-7;Q3UH66-4;Q3UH66-3;Q3UH66-5;Q3UH66;E0CZE3;Q3UH66-2	Serine/threonine-protein kinase WNK2	Wnk2	230.06	16073000000	552	2.5607	0.345826	3.94561	1.72016	1.77733	1.41404	1.84691	1.50787	1.64754	1.29537	1.45345	1.45392	1.26721	1.28431	1.08464	+	Discard	Discard
107	E0CYX9;Q3TC33;E0CYP1;Q3TC33-2	E0CYX9;Q3TC33;E0CYP1;Q3TC33-2	Coiled-coil domain-containing protein 127	Ccdc127	91.301	5203700000	180	2.89625	0.902638	4.43217	2.49879	2.21947	2.0176	1.72735	2.19399	1.87184	0.72394	0.778549	1.55449	1.61687	0.935044	1.50432	+	Keep	Discard
108	E4W7Y4;Q09LZ8-2;Q09LZ8;F6VQN0;A2A9S7;Q9D2E7;A2A9S6	E4W7Y4;Q09LZ8-2;Q09LZ8;F6VQN0;A2A9S7	Cytosolic carboxypeptidase 6	Agbl4	11.893	206270000	15	1.74082	2.87296	2.81994	-3.13983	-3.98975	-2.95588	-2.79094	-3.2174	-3.48964	-3.70969	-8.45157	-6.44855	-9.16956	-6.01402	-3.02781	+	Keep	Discard
109	E6Y2W6;E9QP94;Q3TVA9;E6Y2W7;D3Z165;Q3TVA9-2;F6VCV9;E6Y2W9;E6Y2W8	E6Y2W6;E9QP94;Q3TVA9;E6Y2W7;D3Z165;Q3TVA9-2	Coiled-coil domain-containing protein 136	Ccdc136	101.52	8107300000	385	1.97891	0.680247	3.14071	1.26631	0.591678	1.60869	1.29885	0.901928	1.06538	-0.0373062	0.341387	0.947123	0.826649	0.0695718	0.503923	+	Keep	Discard
110	E9PUA5;Q5BJ94;Q9JKY9	E9PUA5;Q5BJ94	Kinesin-like protein	Kifc5b;Kifc1	110.87	3772400000	116	1.86162	-1.98868	-2.98234	-8.76795	-7.115	-7.87238	-9.00101	-5.47437	-8.01318	-6.88777	-5.97436	-5.91553	-6.1341	-5.52595	-3.8741	+	Discard	Keep
111	E9PUC4;Q6NSW3-2;Q6NSW3;Q6NSW3-3;Q6NSW3-4;Q9CTQ1	E9PUC4;Q6NSW3-2;Q6NSW3;Q6NSW3-3;Q6NSW3-4	A-kinase anchor protein SPHKAP	Sphkap	123.68	11344000000	216	1.42363	-0.579517	-2.39397	-0.543411	-1.17587	-1.15601	-0.443749	-0.67116	-1.27691	-0.955972	0.0660895	0.148589	-0.318309	0.0317643	-0.76217	+	Discard	Discard
112	E9PUM4;Q71LX4;Q8CDM9;Q3TN69;Q6PB69	E9PUM4;Q71LX4;Q8CDM9	Talin-2	Tln2	323.31	97846000000	3157	1.44047	0.241903	2.41665	3.22825	3.06032	3.24867	3.27105	3.24014	3.18336	2.95963	3.05781	3.17608	3.19844	2.7859	2.60252	+	Discard	Discard
113	E9PV14;Q8C8P2	E9PV14;Q8C8P2		Epb4.1l1	28.609	2390300000	85	2.12725	0.894654	3.34241	-1.23833	-1.15682	-0.646457	-0.850825	-0.900226	-1.45861	-3.0733	-1.81466	-1.37462	-1.8689	-1.67562	-1.8121	+	Keep	Discard
114	E9PVA8;Q3UHQ5;B2RWW6;Q8CHH7;Q640Q4;Q6PGM5;Q8BIX2;Q3U3Z4;Q8BTM7;Q6NV94	E9PVA8;Q3UHQ5;B2RWW6;Q8CHH7;Q640Q4		Gcn1l1	323.31	39995000000	1543	1.3745	-0.346711	-2.32767	-0.366086	-0.185663	-0.246698	-0.496353	-0.330851	-0.704653	0.0205398	-0.300815	-0.186086	-0.385945	0.448621	0.153646	+	Discard	Discard
115	E9Q968;Q8BLT3;E9PVE8;P70205;E9Q4B3;E9QAL0	E9Q968;Q8BLT3;E9PVE8;P70205;E9Q4B3	Pituitary adenylate cyclase-activating polypeptide type I receptor	Adcyap1r1	25.446	4350900000	141	1.75498	-0.843796	-2.83895	0.754122	0.901564	0.940718	1.06739	-0.427105	-0.171399	1.06372	1.51298	1.48774	1.17434	0.985027	1.90427	+	Discard	Keep
116	Q1A6V0;Q1A6V1;E9PVM1;Q1A6U9;E9PVM3;Q6P1Y8;F8WJC1;Q3URI3;E9Q2C4	Q1A6V0;Q1A6V1;E9PVM1;Q1A6U9;E9PVM3;Q6P1Y8;F8WJC1;Q3URI3;E9Q2C4	Type II inositol 3,4-bisphosphate 4-phosphatase	Inpp4b	3.0048	296410000	16	1.48818	-0.910972	-2.48085	-5.13711	-4.18417	-4.06411	-4.66945	-5.93763	-4.87186	-4.24747	-4.8776	-3.56368	-3.37067	-3.42561	-3.91345	+	Discard	Keep
117	E9PW15;Q80U70;Q5XG68;Q3UX45;Q3URR6	E9PW15;Q80U70;Q5XG68;Q3UX45	Polycomb protein Suz12	Suz12	74.198	2692700000	89	1.89667	-2.61531	-3.02959	-7.06881	-6.47073	-9.04703	-8.05588	-8.90811	-7.59301	-4.69372	-3.56166	-3.95652	-8.72736	-4.89678	-5.61563	+	Discard	Keep
118	E9PWG6;B2RQA7;Q9JK28	E9PWG6;B2RQA7		Ncapg	323.31	11117000000	319	1.62902	-2.66342	-2.66994	-8.12157	-8.9096	-4.03394	-4.58813	-5.62981	-8.79519	-4.97897	-5.67472	-3.4197	-3.7155	-2.80745	-3.50141	+	Discard	Keep
119	Q3UH27;E9PX52	Q3UH27;E9PX52		Asap2	144.76	6875600000	231	2.35852	0.417889	3.66125	1.06462	1.04502	1.00384	0.96789	0.634602	0.53707	0.658901	0.391983	0.48562	0.261545	0.32522	0.622444	+	Discard	Discard
120	E9QL12;E9PXU9;Q9ESD7;E9Q423;Q9ESD7-3;Q9ESD7-2	E9QL12;E9PXU9;Q9ESD7;E9Q423;Q9ESD7-3;Q9ESD7-2	Dysferlin	Dysf	2.1663	864340000	12	1.77502	1.267	2.86586	-6.28363	-6.42797	-6.99096	-6.95036	-6.85393	-5.83422	-8.30871	-8.07191	-8.78703	-8.49425	-7.05557	-6.22556	+	Keep	Discard
121	F8VPX1;E9PXY8;Q6A4J8;Q6A4J8-2;Q6A4J8-3;G3UWR8;Q3THF6;E0CY04	F8VPX1;E9PXY8;Q6A4J8;Q6A4J8-2;Q6A4J8-3	Ubiquitin carboxyl-terminal hydrolase;Ubiquitin carboxyl-terminal hydrolase 7	Usp7	265.92	34384000000	1200	1.75766	0.248112	2.84255	2.16255	2.24006	2.32326	2.32199	2.28655	2.17751	2.04906	1.6888	2.16551	2.20966	1.83436	2.07585	+	Discard	Discard
122	E9PY16;Q6PGM4;Q8BVR8;B7ZMY4;Q8BVS1;Q5SSK2;Q3V340;Q8R2V5	E9PY16;Q6PGM4;Q8BVR8;B7ZMY4;Q8BVS1		Adap1	239.03	32715000000	1194	1.32796	0.256647	2.26467	3.90823	4.09816	4.16517	3.91626	3.71943	3.69333	3.71579	3.70006	3.87075	3.83921	3.37984	3.45505	+	Discard	Discard
123	E9PY55;E9Q701;F8VQL9;Q9WU42;E9Q9V3;Q9WU42-2;F6Z4B2;D3Z2J5;F6SK53;F6YAU7	E9PY55;E9Q701;F8VQL9;Q9WU42;E9Q9V3;Q9WU42-2;F6Z4B2	Nuclear receptor corepressor 2	Ncor2	32.053	3197900000	73	2.15604	3.32894	3.38178	-0.515128	-1.4897	-1.99923	-1.69106	-1.17478	-1.59584	-3.41781	-3.63272	-4.33662	-2.46862	-5.49916	-9.08445	+	Keep	Discard
124	E9PYB0;Q3UUE0	E9PYB0		Ahnak2	147.19	4003200000	83	2.20836	2.20931	3.45354	-4.89281	-4.33864	-3.65565	-3.53813	-4.40066	-4.95397	-7.93592	-6.03882	-4.7646	-4.94252	-7.60989	-7.744	+	Keep	Discard
125	E9PZ00;Q8BFQ1;Q3U8C4;Q3TWL8;Q3TWM9;Q3UAS4;Q3TXJ0;Q3TID4;Q3TKB2;Q3TWF9;Q3TIT5;Q3U897;Q3U825;Q3U5W2;Q3TXP9;Q3TWE9;K3W4L3;B2RUD7;J3QPG5;Q3TKK3;Q3UE29	E9PZ00;Q8BFQ1;Q3U8C4;Q3TWL8;Q3TWM9;Q3UAS4;Q3TXJ0;Q3TID4;Q3TKB2;Q3TWF9;Q3TIT5;Q3U897;Q3U825;Q3U5W2;Q3TXP9;Q3TWE9;K3W4L3;B2RUD7;J3QPG5;Q3TKK3;Q3UE29		Psap	323.31	190810000000	1446	1.88306	-0.53174	-3.01123	5.23959	5.01355	4.89736	4.824	5.1393	4.553	5.56676	5.43608	5.40815	4.84085	5.7561	5.84929	+	Discard	Discard
126	E9PZ19;D3Z169;Q5DU06	E9PZ19;D3Z169		Igsf9b	12.85	981290000	69	2.66745	1.06123	4.09826	-2.33252	-2.21622	-1.74031	-1.70512	-2.89552	-2.14428	-2.99658	-2.62641	-3.43758	-2.93739	-3.87897	-3.52441	+	Keep	Discard
127	E9PZB3	E9PZB3		Gm5093	24.114	1564700000	136	1.3941	3.14401	2.35413	-3.16196	-4.27735	-2.93943	-0.746343	-0.945429	-3.57547	-7.87514	-4.38072	-2.53062	-5.70451	-10.4161	-3.60298	+	Keep	Discard
128	E9Q035;P47758;Q542X6;F7BAE9;F7CJN9;E9Q2Q7;E9Q939	E9Q035		Gm20425	323.31	57421000000	1553	2.51538	-0.793397	-3.88135	2.40702	2.54103	1.95051	2.41023	2.62334	2.81638	3.71579	3.75026	3.03298	3.02743	2.73562	3.24682	+	Discard	Keep
129	F8VQE2;E9Q0A4;Q9QXL1;Q8BIT4;Q8BX69;F6ZSF2;Q6ZQB1	F8VQE2;E9Q0A4;Q9QXL1	Kinesin-like protein;Kinesin-like protein KIF21B	Kif21b	5.5956	1369700000	37	2.09253	-0.980953	-3.29502	-1.89122	-2.43816	-3.27392	-3.3182	-2.90193	-2.46283	-1.51044	-2.23105	-1.60836	-2.41745	-1.29981	-1.33344	+	Discard	Keep
130	E9Q0K9;Q3V1U8;B7ZN22;Q0P556;B7ZN20;Q3TPW1	E9Q0K9;Q3V1U8;B7ZN22;Q0P556;B7ZN20	ELMO domain-containing protein 1	Elmod1	44.746	6942500000	224	1.97096	0.587814	3.12995	2.14245	2.2676	2.53896	2.44777	2.3436	2.54797	1.64774	2.17304	2.12817	2.15758	1.1208	1.53415	+	Keep	Discard
131	Q8CFX0;H3BLI8;Q8C8Y2;G3UVU7;E9Q271;Q8CFP3	Q8CFX0;H3BLI8;Q8C8Y2;G3UVU7;E9Q271		Wdr17	2.1002	601610000	11	1.82821	3.71661	2.93738	-7.00677	-1.69382	-2.05182	-2.07534	-2.6376	-2.66287	-8.60249	-7.99586	-7.44141	-4.73015	-2.91058	-8.7474	+	Keep	Discard
132	E9Q2D0;P0C7L0;D3Z5R4;P0C7L0-2	E9Q2D0;P0C7L0;D3Z5R4;P0C7L0-2	WAS/WASL-interacting protein family member 3	Wipf3	323.31	27238000000	843	1.46086	-0.485994	-2.4441	3.79376	3.80293	3.21505	3.21243	3.96382	3.93301	3.79268	3.88144	3.93965	4.15419	4.38636	4.68263	+	Discard	Discard
133	E9Q2V5;Q3UTZ3;E9Q6X8	E9Q2V5;Q3UTZ3	Uncharacterized protein C7orf43 homolog	BC037034	21.817	2365000000	64	1.93182	-1.10018	-3.07702	-0.961402	-0.830434	-0.922216	-2.16851	-1.56486	-1.66273	-0.31146	-0.0931259	-0.913144	-1.03166	-0.0488641	0.889199	+	Discard	Keep
134	E9Q2W8;Q9D920	E9Q2W8;Q9D920	Loss of heterozygosity 12 chromosomal region 1 protein homolog	Loh12cr1	16.054	2934600000	102	2.33284	-0.584462	-3.62554	0.810206	0.0308602	0.57239	0.892351	0.95839	0.575747	1.43398	1.47878	1.06995	1.24726	0.964247	1.15251	+	Discard	Keep
135	E9Q3L2;F6Y9T6;F6WIX7	E9Q3L2		Pi4ka	323.31	96243000000	2972	1.7292	0.232258	2.80433	3.35174	3.18087	3.33464	3.47514	3.43342	3.4216	3.32796	3.08376	3.2746	3.03468	2.86275	3.22013	+	Discard	Discard
136	E9Q3M9;Q6GQT3;Q9D852;E0CXB3	E9Q3M9;Q6GQT3		2010300C02Rik	323.31	820420000000	1943	1.31157	-0.420319	-2.24244	6.78104	6.33038	6.73008	6.5457	6.9896	6.94782	6.87103	6.86216	7.00102	6.85853	7.72978	7.52403	+	Discard	Discard
137	E9Q3Q6;Q54AJ5;Q61490;E9Q4G8;F6QH25;Q5MPX5;Q3TTY3	E9Q3Q6;Q54AJ5;Q61490;E9Q4G8	CD166 antigen	Alcam	311.81	65374000000	1416	2.05282	0.449353	3.24097	4.58286	4.38466	4.79604	4.76987	4.3752	4.43946	4.11528	4.14758	4.48672	4.17732	4.1142	3.61089	+	Discard	Discard
138	E9Q4M8;Q9CXP6;Q91WJ6;Q71KT5;E0CX92;E0CYD6;E0CZ93;E0CX74	E9Q4M8;Q9CXP6;Q91WJ6;Q71KT5	Delta(14)-sterol reductase	Tm7sf2	14.586	424230000	20	1.7564	-3.78962	-2.84086	-8.17449	-3.58397	-6.37787	-7.88551	-8.43	-8.34787	-2.21738	-1.80444	-3.19788	-8.67353	-2.37695	-1.79179	+	Discard	Keep
139	E9Q4Y4;Q8C769;Q7TMP0;Q9D694	E9Q4Y4		Cep192	2.9089	4665300000	31	1.66132	1.05041	2.71326	-0.860922	-1.8374	-1.12639	-1.23721	-1.87614	-1.61478	-2.17173	-3.98953	-1.60664	-1.83479	-2.78224	-2.47039	+	Keep	Discard
140	Q3TD86;G5E8F1;E9Q604;Q3U3F0;E9Q5K8;Q3U1U4;Q3U1W4;Q3TBT0;F6YBY4;Q3U4I5;P05555;P05555-2;Q3UJ88;A1E2I0;D6RJ73;D3Z618	Q3TD86;G5E8F1;E9Q604;Q3U3F0;E9Q5K8;Q3U1U4;Q3U1W4;Q3TBT0;F6YBY4;Q3U4I5;P05555;P05555-2;Q3UJ88	Integrin alpha-M	Itgam	56.533	8683800000	213	1.69046	-1.34576	-2.75235	-1.09088	-0.824637	-1.23225	-0.758443	-1.70848	-1.73423	-0.777781	0.0499947	2.25988	-0.79941	0.0894347	-0.0964737	+	Discard	Keep
141	F6YRI7;E9Q679;Q91VB2	F6YRI7;E9Q679;Q91VB2	Calcium/calmodulin-dependent protein kinase type 1G	Camk1g	3.0685	105760000	11	1.75363	1.86247	2.83713	-2.90635	-3.04084	-2.94546	-2.09595	-2.85046	-2.38187	-5.45223	-3.91483	-7.30489	-3.03909	-3.5865	-4.09821	+	Keep	Discard
142	E9Q6I2;Q3V2X3;Q3UVZ1;Q3UEL3;Q61730-2;G3UY13;G3XA78	E9Q6I2;Q3V2X3;Q3UVZ1;Q3UEL3;Q61730-2	Interleukin-1 receptor accessory protein	Il1rap	4.599	378850000	24	1.39695	-1.31391	-2.35798	-5.32189	-2.63431	-2.26128	-2.94614	-3.70124	-4.51414	-2.13947	-1.8602	-2.35443	-2.94756	-3.00561	-1.18827	+	Discard	Keep
143	E9Q6L9;Q80TE7;B9EHV0;Q3URB9	E9Q6L9;Q80TE7;B9EHV0	Leucine-rich repeat-containing protein 7	Lrrc7	323.31	55628000000	1859	1.95874	0.228984	3.11341	2.88075	2.97799	3.10304	2.87009	3.0957	2.93926	2.59766	2.63731	2.96352	2.89839	2.67279	2.72326	+	Discard	Discard
144	Q3TLG6;Q80UN2;Q7TQE1;E9Q7C1;Q6KAM1;G3X8S4;Q924H2;A0JLM5;Q3TE00	Q3TLG6;Q80UN2;Q7TQE1;E9Q7C1;Q6KAM1;G3X8S4;Q924H2;A0JLM5;Q3TE00	Mediator of RNA polymerase II transcription subunit 15	Med15	44.243	756020000	41	1.47163	3.18284	2.45859	-0.786455	-1.57098	-2.82698	-3.02942	-1.21046	-2.96808	-7.22377	-2.57667	-5.92547	-0.507866	-7.78299	-7.47267	+	Keep	Discard
145	E9Q8S5;Q3U214;Q8K1C6	E9Q8S5;Q3U214	Microtubule-associated serine/threonine-protein kinase 3	Mast3	69.821	6196000000	234	1.8213	0.624767	2.92807	0.500819	0.593644	0.301376	-0.0564897	0.280638	-0.0403707	-0.741281	-0.975487	0.24626	-0.273617	-0.387492	-0.0373676	+	Keep	Discard
146	E9QAE3;A0ZVB6;Q52KH4;Q8BTS9	E9QAE3;A0ZVB6;Q52KH4		Btaf1	159.17	6328300000	216	1.74094	1.05484	2.8201	-2.44991	-2.74367	-2.38054	-2.67026	-2.04308	-2.18953	-4.13653	-4.57892	-2.87432	-2.16792	-3.7506	-3.29777	+	Keep	Discard
147	E9QAQ3;Q6ZQ82;Q9D0J3;D3Z1X5	E9QAQ3;Q6ZQ82	Rho GTPase-activating protein 26	Arhgap26	74.561	8947300000	352	1.41692	0.215657	2.38492	1.56935	1.44161	1.4501	1.23402	1.26113	1.47876	1.20423	0.967297	1.11294	1.12491	1.22845	1.5032	+	Discard	Discard
148	Q7TNC9;E9QAS7;Q3TZT4;Q8BNK3	Q7TNC9;E9QAS7;Q3TZT4;Q8BNK3		Inpp5a	74.673	7341600000	264	2.28217	0.634781	3.55531	1.76486	1.5084	2.10653	2.41023	1.73305	1.69047	0.958796	1.19593	1.78808	1.10162	1.11596	1.24447	+	Keep	Discard
149	Q5M8Q0;Q3U7D2;E9QAZ2;Q9CZM2;B8JKK2	Q5M8Q0;Q3U7D2;E9QAZ2;Q9CZM2	Ribosomal protein L15;60S ribosomal protein L15	Rpl15;Gm10020	249.15	123580000000	1012	1.53208	-0.453966	-2.53984	4.95518	5.14842	4.92504	4.76987	4.72527	4.63984	5.76915	5.53712	5.46285	5.21295	4.6086	5.29674	+	Discard	Discard
150	Q7TQG5;E9QK04;P97798-2;P97798-3;P97798-4;P97798;P97798-5;Q8C766	Q7TQG5;E9QK04;P97798-2;P97798-3;P97798-4;P97798;P97798-5	Neogenin	Neo1	159.33	10599000000	382	2.00239	0.428252	3.17251	1.2723	1.26169	0.960851	1.07104	0.923189	1.05474	1.07767	0.604747	0.394728	0.454946	0.986142	0.456077	+	Discard	Discard
151	E9QLB2;Q3UFF7	E9QLB2;Q3UFF7	Lysophospholipase-like protein 1	Lyplal1	39.04	3178600000	132	1.34094	1.1108	2.28226	1.94108	1.83711	1.46102	1.60812	1.63625	1.45362	0.787829	0.735523	2.00035	1.4406	-0.959997	-0.731901	+	Keep	Discard
152	E9QLK7;E9PZA7;E9PWT1;F7CGG2;Q3UH32;Q80YV3;Q8BW25	E9QLK7;E9PZA7;E9PWT1;F7CGG2;Q3UH32;Q80YV3	Transformation/transcription domain-associated protein	Trrap	124.17	11699000000	322	1.9762	-0.536468	-3.13704	-0.773967	-1.18718	-1.13986	-1.544	-1.5544	-1.69641	-0.801848	-0.865049	-0.887619	-0.88432	-0.302515	-0.935659	+	Discard	Discard
153	Q5DTR2;Q8CEC2;E9QLT6;Q3ULM2;P53762-2;P53762;Q3U7X2	Q5DTR2;Q8CEC2;E9QLT6;Q3ULM2;P53762-2;P53762;Q3U7X2	Aryl hydrocarbon receptor nuclear translocator	Arnt	13.643	1534300000	50	3.03345	3.70175	4.63725	-1.2988	-1.97371	-2.42285	-3.15873	-1.88666	-3.06445	-7.7442	-4.83895	-5.06043	-7.03356	-3.43992	-7.89864	+	Keep	Discard
154	E9QN98;Q6NXK7;D3Z5I7	E9QN98;Q6NXK7;D3Z5I7	Inactive dipeptidyl peptidase 10	Dpp10	222.16	52188000000	1282	1.48515	0.454709	2.47677	3.21648	3.09421	4.13571	3.86885	3.30008	3.19994	2.91551	2.87224	3.23601	3.07036	2.89964	3.09325	+	Discard	Discard
155	E9QN99	E9QN99		Abhd14b	48.364	5764900000	183	2.00023	-0.780922	-3.16958	1.24265	1.43303	1.66942	1.95533	0.859534	0.452364	2.05807	1.75829	2.29846	1.72522	2.30361	2.1542	+	Discard	Keep
156	E9QNH7;Q5CZX6;Q5XG73-2;Q5XG73-3;Q5XG73;Z4YM84;E0CXU7;E9Q289;Q80X94	E9QNH7;Q5CZX6;Q5XG73-2;Q5XG73-3;Q5XG73	Acyl-CoA-binding domain-containing protein 5	Acbd5	21.373	2392900000	75	1.55467	-0.86607	-2.57018	-0.244726	0.00534903	-1.31625	-1.31484	-0.887058	-0.590124	-0.00595281	0.116366	-0.173325	0.347326	1.20332	-0.638961	+	Discard	Keep
157	Q2I0J8;E9QPU1;Q8CIZ8;Q2I0J7;A2VCN5	Q2I0J8;E9QPU1;Q8CIZ8;Q2I0J7	von Willebrand factor;von Willebrand antigen 2	Vwf	1.9997	318870000	7	1.90563	-2.50208	-3.04167	-6.98453	-5.3497	-8.20475	-5.71568	-8.42517	-7.40958	-3.756	-3.05395	-5.10428	-3.37294	-7.32798	-4.4618	+	Discard	Keep
158	F1DFN1;Q5DTL9;G3F8Y8;J7H264;G3F8Z0	F1DFN1;Q5DTL9;G3F8Y8;J7H264;G3F8Z0	Anion exchange protein;Sodium-driven chloride bicarbonate exchanger	Slc4a10	323.31	48027000000	1480	1.32403	-0.233713	-2.25934	3.15618	3.40441	3.19794	2.85622	3.19354	3.32631	3.48916	3.40634	3.68921	3.19198	3.45513	3.30505	+	Discard	Discard
159	F2Z3U3;F2Z4B7;G5E867;S4R2K5;F2Z3X7	F2Z3U3;F2Z4B7;G5E867		Raph1	21.576	2209200000	113	1.72885	1.25847	2.80387	0.60132	0.685567	0.803234	0.774687	0.57643	0.26636	-1.13674	-0.474575	0.65672	0.523373	-2.07526	-1.33674	+	Keep	Discard
160	F2Z4A9;H3BLH0;Q6DIC0;Q3UHL2;E9QAB8;H3BJK2;Q7TND4;Q3UX55;Q8R1W7;Q9CTU8;H3BLI4;H3BK47;H3BJI1;Q9D007;H3BKJ3;H3BJM2;H3BKN5;H3BKD2;O35846	F2Z4A9;H3BLH0;Q6DIC0;Q3UHL2;E9QAB8;H3BJK2;Q7TND4	Probable global transcription activator SNF2L2	Smarca2	59.465	6824100000	140	1.39058	-0.918478	-2.34938	-1.60753	-0.0126085	-1.41574	-0.57593	-1.52778	0.391146	0.266171	0.22434	0.164558	-0.530205	-0.128379	0.765939	+	Discard	Keep
161	F6RJV6;Q9JJK2	F6RJV6;Q9JJK2	LanC-like protein 2	Lancl2	323.31	85247000000	1817	2.76076	0.342939	4.23329	5.77593	5.54048	5.45676	5.52346	5.81397	5.8169	5.3892	5.35974	5.31149	5.41707	5.28263	5.10972	+	Discard	Discard
162	F6SZ47;P28028-2;Q9JJU6	F6SZ47;P28028-2	Serine/threonine-protein kinase B-raf	Braf	13.36	345030000	12	1.45814	3.23174	2.44044	-1.38004	-1.55474	-2.65442	-4.49011	-2.59424	-3.1059	-8.56196	-4.09298	-2.21049	-7.66347	-9.3851	-3.25591	+	Keep	Discard
163	F6VQ19;Q3UMG5-2;Q3UMG5-3;Q3UMG5;A2AMP0;F7AAC3	F6VQ19;Q3UMG5-2;Q3UMG5-3;Q3UMG5	Leucine-rich repeat and calponin homology domain-containing protein 2	Lrch2	8.3403	370480000	35	2.34545	-2.45152	-3.64306	-6.82761	-5.03727	-5.39999	-4.41491	-7.66361	-7.99074	-3.20647	-3.40213	-4.2586	-4.94452	-3.81375	-2.99953	+	Discard	Keep
164	F6WDS8;Q9Z2H2;B1B1E4;Q3UTM5;Q8BRK0	F6WDS8;Q9Z2H2;B1B1E4;Q3UTM5	Regulator of G-protein signaling 6	Rgs6	131.07	10075000000	346	1.66577	0.650728	2.71923	1.64124	1.92399	2.98151	2.96363	1.91526	2.23997	1.60627	1.6909	1.40129	1.57716	1.78993	1.69569	+	Keep	Discard
165	Q3UBR4;F6WR04;Q8BSZ5;Q3UD32;O70370;Q99M14;Q3U5K1	Q3UBR4;F6WR04;Q8BSZ5;Q3UD32;O70370;Q99M14;Q3U5K1	Cathepsin S	Ctss	141.55	3105500000	90	6.36683	-2.30138	-11.5164	-2.31166	-2.44046	-1.93578	-1.88244	-2.28917	-2.06464	-0.0156875	0.349931	0.788994	0.366502	-0.376462	-0.229144	+	Discard	Keep
166	F6ZMJ4;Q3UHK8;Q05CE3	F6ZMJ4;Q3UHK8;Q05CE3	Trinucleotide repeat-containing gene 6A protein	Tnrc6a	3.2696	2993100000	6	2.08335	-1.51667	-3.28252	-6.6688	-9.2788	-9.0425	-7.17707	-7.80219	-7.47022	-6.91383	-5.83773	-6.05222	-6.23868	-6.88892	-6.40819	+	Discard	Keep
167	F7BP73;Q3UHH2-2;F7AWS1	F7BP73;Q3UHH2-2	Solute carrier family 22 member 23	Slc22a23	22.684	2691100000	62	1.87014	0.832667	2.99382	-0.34383	-0.964089	-0.240051	0.166633	-0.738809	-0.716627	-0.505024	-0.908142	-1.90702	-1.59226	-1.75921	-1.16112	+	Keep	Discard
168	Q8CE35;F7D7H6;Q8C312	Q8CE35;F7D7H6;Q8C312		Hivep3	2.1757	78734000	3	1.93836	4.82788	3.08586	0.482712	0.786293	-3.35956	-8.04998	-3.32736	0.0933758	-4.31216	-9.7852	-7.27739	-7.1541	-7.17459	-6.63835	+	Keep	Discard
169	F7DEU6;P50096;E0CYE2;E0CXK0;F6XXH9	F7DEU6;P50096;E0CYE2	Inosine-5-monophosphate dehydrogenase;Inosine-5-monophosphate dehydrogenase 1	Impdh1	34.775	2458500000	81	1.93869	0.756488	3.08631	-0.163765	-1.21918	-1.27871	-0.289308	-0.553182	-0.845975	-1.15334	-1.51823	-1.59092	-0.991308	-1.57748	-2.05777	+	Keep	Discard
170	F8SLP8;F8SLQ4;F8SLP6;F8SLP5;F8SLQ1;F8SLP9;F8SLQ5;F8SLP7;F8SLQ3;Q8C437;Q8C437-3;F8SLQ6;Q8C437-4	F8SLP8;F8SLQ4;F8SLP6;F8SLP5;F8SLQ1;F8SLP9;F8SLQ5;F8SLP7;F8SLQ3;Q8C437;Q8C437-3;F8SLQ6;Q8C437-4	PEX5-related protein	Pex5l	323.31	27167000000	945	1.46941	0.166649	2.45561	3.66082	3.66701	3.55191	3.32737	3.65148	3.57652	3.4707	3.57591	3.40766	3.28605	3.33396	3.36093	+	Discard	Discard
171	F8VPK5;Q6A035;Q3UMT5;Q8CC95;Q3TR46;Q3UEZ9	F8VPK5;Q6A035;Q3UMT5	Rho-associated protein kinase	Rock2	323.31	78808000000	1881	2.61355	0.186304	4.02094	3.45557	3.40441	3.62609	3.51093	3.52453	3.59559	3.27954	3.34285	3.24899	3.37437	3.46122	3.29231	+	Discard	Discard
172	F8VPQ1;Q8CIQ7;Q3UHH9;F6VMI1;F6YXW9;Q6A088;F7CVM6;F7AGL4	F8VPQ1;Q8CIQ7;Q3UHH9	Dedicator of cytokinesis protein 3	Dock3	162.13	15515000000	702	1.88113	0.561591	3.00863	0.745996	0.934196	0.775113	1.20229	0.508429	0.494658	-0.24157	-0.211669	0.621187	0.534626	0.385521	0.203038	+	Discard	Discard
173	F8VPU2;Q8K2R0;Q99KU3;Q8R2X2;Q80VF7;E9Q805;Q8BM51;Q3UY58	F8VPU2;Q8K2R0	FERM, RhoGEF and pleckstrin domain-containing protein 1	Farp1	323.31	44815000000	1087	1.36822	-0.219042	-2.31917	2.71931	2.70171	2.39549	2.68622	2.96357	2.78401	2.86081	2.97714	3.09918	3.01284	2.69405	2.92055	+	Discard	Discard
174	F8VPV0;P48725;Q80U10;P48725-3;P48725-2;Q8CDL2;Q497U2;Q3ULT7;Q3TQR8;Q7TMH8;Q6Y5M8	F8VPV0;P48725;Q80U10;P48725-3;P48725-2;Q8CDL2	Pericentrin	Pcnt	7.6249	2109300000	49	1.55556	0.826476	2.57137	-3.16502	-4.27988	-3.8446	-3.34494	-2.6996	-2.50415	-3.4023	-4.2584	-4.24707	-4.21207	-4.63452	-4.04267	+	Keep	Discard
175	F8VQF9;Q3TLI0	F8VQF9;Q3TLI0	Trafficking protein particle complex subunit 10	Trappc10	88.171	8034600000	337	1.32788	0.340711	2.26457	0.548866	1.03652	0.501946	0.628636	0.374062	0.748745	0.527019	0.378588	0.376568	0.423599	-0.273648	0.362386	+	Discard	Discard
176	F8VQK3;Q3TNN8;Q3UH83	F8VQK3;Q3TNN8		Gucy1a2	198.63	18663000000	608	1.45061	0.424843	2.43031	1.98502	2.57076	2.31263	2.66249	2.47732	2.38593	1.94855	2.30151	1.797	2.06166	1.38685	2.34952	+	Discard	Discard
177	F8WGW3;Q497V5;Q497V5-2;Q8CHZ0;B7ZWI4;B7ZWI7	F8WGW3;Q497V5;Q497V5-2	S1 RNA-binding domain-containing protein 1	Srbd1	64.356	1873200000	86	1.53315	2.05377	2.54129	-3.14023	-3.55919	-3.23844	-3.73616	-2.94992	-3.53138	-5.00289	-7.9206	-4.41704	-3.02734	-4.44444	-7.66564	+	Keep	Discard
178	F8WHT3;F7AYW2;Q7TPM1;A2AN33;Q80TY7;Q7TPM1-2	F8WHT3;F7AYW2;Q7TPM1;A2AN33	Protein PRRC2B	Prrc2b	18.053	1960800000	42	1.48407	1.00752	2.47533	-2.23321	-4.04174	-3.53271	-3.65223	-4.36569	-2.92329	-4.81627	-4.42332	-4.38258	-5.49443	-3.83857	-3.83884	+	Keep	Discard
179	F8WHU6;P70407	F8WHU6;P70407	Cadherin-9	Cdh9	8.7561	1385800000	94	1.33626	0.62676	2.27593	-0.880579	-1.3228	-0.945707	-1.15833	-0.687085	-0.786282	-1.95923	-2.06779	-1.0535	-0.996938	-2.42064	-1.04324	+	Keep	Discard
180	F8WIU1;Q9D1K7;H7BXB9;Q6IR22	F8WIU1;Q9D1K7;H7BXB9	UPF0687 protein C20orf27 homolog	1700037H04Rik	65.752	12345000000	266	1.45703	0.547577	2.43895	3.15618	2.64101	3.71271	3.64175	2.99095	2.58586	2.6626	2.90159	2.67475	2.13081	2.66203	2.4112	+	Discard	Discard
181	F8WJE0;Q60710	F8WJE0;Q60710	Deoxynucleoside triphosphate triphosphohydrolase SAMHD1	Samhd1	323.31	15597000000	351	1.47765	0.64828	2.4667	-0.942289	-1.48226	-1.30963	-1.02849	-1.14612	-0.846977	-1.4981	-2.32583	-2.34634	-2.13742	-0.839242	-1.49851	+	Keep	Discard
182	G3UWH9;Q8R1U1;Q7TSQ9;G3UWY4;G3UYW8;G3UWX2;G3UX78;G3UZ15;G3XA67	G3UWH9;Q8R1U1;Q7TSQ9	Conserved oligomeric Golgi complex subunit 4	Cog4	33.625	2243400000	105	1.33098	-0.531304	-2.26877	-1.90554	-2.43279	-1.88178	-2.38246	-2.96511	-2.6994	-1.96523	-2.08667	-2.19339	-2.08956	-1.26347	-1.48093	+	Discard	Discard
183	Q3TTF6;H3BKU1;G3UWS4;Q7TNP2;H3BLE7;H3BLQ0;H3BIV7;H3BJ83	Q3TTF6;H3BKU1;G3UWS4;Q7TNP2;H3BLE7;H3BLQ0;H3BIV7	Serine/threonine-protein phosphatase 2A 65 kDa regulatory subunit A beta isoform	Ppp2r1b	86.373	3438900000	89	1.52642	-1.92409	-2.53224	-3.76765	-4.378	-5.44018	-4.95496	-7.69963	-6.30554	-2.7786	-3.98368	-5.38658	-3.94444	-3.00548	-1.90266	+	Discard	Keep
184	G3UYU5;Q8R1F9	G3UYU5;Q8R1F9	Ribonuclease P protein subunit p40	Rpp40	15.442	829550000	25	1.77363	3.80788	2.864	-0.576546	-7.02579	-5.63559	-3.15066	-2.2667	-3.0176	-9.63647	-8.63225	-9.16222	-3.99936	-5.3113	-7.77853	+	Keep	Discard
185	G3X8R1;Q8VCX6	G3X8R1;Q8VCX6	Kaptin	Kptn	6.3452	51294000	8	1.80293	1.79493	2.90337	-4.88951	-7.01863	-6.83687	-4.80267	-7.59977	-4.15826	-7.88985	-7.98189	-8.37109	-7.03066	-7.40537	-7.39643	+	Keep	Discard
186	G3X8T9;P29621	G3X8T9		Serpina3n	55.093	3603200000	144	3.81142	-2.38115	-5.88388	-1.70672	-1.32611	-2.07202	-2.51053	-0.163392	-0.30383	1.15414	1.31946	1.21132	0.535766	0.858273	1.12534	+	Discard	Keep
187	Q8BWV2;G3X8X7;Q920Q4;Q920Q4-2;Q8C016;A2BI90	Q8BWV2;G3X8X7;Q920Q4;Q920Q4-2;Q8C016	Vacuolar protein sorting-associated protein 16 homolog	Vps16	212.33	15044000000	548	1.74976	-0.300241	-2.83194	1.56196	1.53267	1.534	1.47453	1.42015	1.70666	1.59926	1.49821	1.89172	1.9052	2.02322	2.1138	+	Discard	Discard
188	G3X9D3;Q8CAE9-3;Q8CAE9	G3X9D3;Q8CAE9-3;Q8CAE9	Podocalyxin-like protein 2	Podxl2	15.638	560380000	33	1.8885	0.858852	3.01857	-1.37447	-1.19271	-0.942357	-0.887706	-0.5236	-0.7108	-2.11549	-2.52337	-1.39152	-1.01634	-1.35228	-2.38576	+	Keep	Discard
189	G3X9M0;Q9ER88;Q9ER88-2;G3UWZ6;G3UWJ4;G3UZC0;G3UWM7;G3UYM6;G3UYP3	G3X9M0;Q9ER88;Q9ER88-2;G3UWZ6;G3UWJ4;G3UZC0;G3UWM7	28S ribosomal protein S29, mitochondrial	Dap3	101.95	10740000000	374	2.97297	0.269974	4.54638	1.04037	1.23717	1.0505	1.0979	1.09752	1.27154	0.911365	0.991471	0.892658	0.917537	0.744505	0.71764	+	Discard	Discard
190	Q3UGN1;G3X9Q2;Q61016;D3Z483;Q3UGB3	Q3UGN1;G3X9Q2;Q61016;D3Z483	Guanine nucleotide-binding protein subunit gamma;Guanine nucleotide-binding protein G(I)/G(S)/G(O) subunit gamma-7	Gng7	208.24	70833000000	621	2.19796	0.65332	3.43926	7.35998	7.54741	8.15907	8.06327	7.73259	7.04359	6.86456	7.36609	6.85414	6.96232	6.9124	7.02649	+	Keep	Discard
191	Q3UVV3;G3XA53;Q63912;Q8CAB4	Q3UVV3;G3XA53;Q63912;Q8CAB4	Oligodendrocyte-myelin glycoprotein	Omg	209.36	73490000000	721	1.54062	0.303916	2.55132	4.88945	4.85819	4.95555	4.95585	5.21793	5.32156	4.78707	5.01513	4.91381	4.41265	4.66352	4.58286	+	Discard	Discard
192	G5E884;O88643;S4R2K7;Q9R2B2	G5E884;O88643	Non-specific serine/threonine protein kinase;Serine/threonine-protein kinase PAK 1	Pak1	323.31	92520000000	1709	2.28481	0.317532	3.55895	5.15499	5.18287	5.22663	5.27465	4.99898	4.92592	4.86989	4.88254	4.78314	5.01243	4.50047	4.81039	+	Discard	Discard
193	Q8BIV6;G5E895;Q8CI22;D3Z494;S4R2G9;Q8R318	Q8BIV6;G5E895;Q8CI22;D3Z494		Akr1b10	96.051	38293000000	397	2.01393	-1.30317	-3.18816	3.23992	3.03727	2.66934	2.53755	3.08725	3.2486	5.07501	4.99622	3.53452	3.54647	5.32154	3.16516	+	Discard	Keep
194	G5E8G3	G5E8G3		Opcml	49.729	5458200000	164	1.58862	0.704797	2.61573	3.2969	2.41863	1.59357	1.74692	2.59998	2.12611	1.4061	1.46758	1.55999	1.52792	1.56488	2.02687	+	Keep	Discard
195	G5E8G6;P21271;G3X9Y9;P21271-3;Q6PER8;D3Z135;H3BLK6;D3Z0V4;D3YZ13;F6UVU0	G5E8G6;P21271;G3X9Y9;P21271-3	Unconventional myosin-Vb	Myo5b	323.31	10863000000	201	2.19592	-2.30464	-3.43646	-4.57051	-2.51972	-2.22875	-4.25495	-5.94348	-5.38879	-1.98299	-2.12179	-2.34102	-0.881931	-2.55863	-1.19198	+	Discard	Keep
196	Q3TDQ5;G9M4M6;Q8C0J2-2;Q8C0J2-5;Q8C0J2;Q8C0J2-3;Q8C0J2-4;D3YZW7	Q3TDQ5;G9M4M6;Q8C0J2-2;Q8C0J2-5;Q8C0J2;Q8C0J2-3;Q8C0J2-4	Autophagy-related protein 16-1	Atg16l1	32.955	3231100000	104	2.02977	-1.15951	-3.20966	-1.20231	-0.791144	-0.532023	-0.791398	-0.426303	-2.35206	-0.254878	0.565294	0.764736	-0.116197	0.475242	-0.572341	+	Discard	Keep
197	H3BIZ4;H3BJ86;Q8VDR5	H3BIZ4;H3BJ86;Q8VDR5	Transmembrane protein C5orf28 homolog	Gm7120	2.1728	33907000	5	2.09654	3.55333	3.3005	-3.30676	-2.63455	-3.38502	-2.6746	-8.84218	-6.60677	-8.8012	-7.30652	-8.4476	-7.45563	-8.04379	-8.71516	+	Keep	Discard
198	H3BJN3;H3BJ26;Q6AXG1;P70403	H3BJN3;H3BJ26;Q6AXG1;P70403	Protein CASP	Cux1	6.6672	582930000	13	2.19245	2.31223	3.43169	-6.81727	-5.1064	-8.58014	-7.66277	-4.68447	-6.8207	-9.18304	-7.74213	-9.58342	-8.84072	-9.64921	-8.54659	+	Keep	Discard
199	H3BKQ3;H3BL92;H3BJ67;Q3U1G0;H3BJ57;H3BJX1;H3BLD3	H3BKQ3;H3BL92;H3BJ67;Q3U1G0		Evi5l	52.458	4576200000	218	1.8895	0.674328	3.01992	0.355079	0.0866166	0.105897	0.82035	0.483973	0.480092	-0.530298	-0.319573	-0.401622	-0.53429	-0.587229	0.659051	+	Keep	Discard
200	H3BL05;Q8BV38;H3BLD9;Q8C1M2	H3BL05;Q8BV38;H3BLD9;Q8C1M2	Zinc finger protein 428	Zfp428;Znf428	13.861	815330000	59	2.57665	-0.850856	-3.96829	0.571651	0.769173	0.429802	0.044149	0.306665	0.169766	1.35154	0.956952	0.902061	1.06684	1.01835	2.10059	+	Discard	Keep
201	H7BX26;Q6A065;Q6A065-3;Q6A065-2	H7BX26;Q6A065	Centrosomal protein of 170 kDa	Cep170	183.22	14806000000	402	2.11819	0.45443	3.33004	1.19723	0.861248	1.02744	0.686041	0.949926	1.08351	0.546001	0.714142	0.628391	0.838752	0.245026	0.106501	+	Discard	Discard
202	H7BX88;P47934;B7ZDD7;F7BF80;A2AWJ5	H7BX88;P47934	Carnitine O-acetyltransferase	Crat	78.98	14741000000	459	1.95293	0.308514	3.10556	2.7156	2.62426	2.83393	2.70957	2.30102	2.65885	2.61962	2.24463	2.20673	2.40102	2.33501	2.18513	+	Discard	Discard
203	H7BX95;Q6PDM2;Q6PDM2-3;Q6PDM2-2;F7AI47;F6QXN3	H7BX95;Q6PDM2;Q6PDM2-3;Q6PDM2-2	Serine/arginine-rich splicing factor 1	Srsf1	236.01	70830000000	1615	1.82169	-0.252551	-2.9286	4.3696	4.50695	4.72295	4.48845	4.44808	4.79399	4.68844	4.63448	4.91974	4.82209	4.80485	4.97574	+	Discard	Discard
204	I7HIK9;Q80ZA1;Q549C9;Q91XH8;P02340;Q3UGQ1;O70366;W5VJU6;Q8C526;Q925E2;Q9ER40;Q64451;Q6TDG9;A5JTV6;A6YM30	I7HIK9;Q80ZA1;Q549C9;Q91XH8;P02340;Q3UGQ1;O70366;W5VJU6;Q8C526;Q925E2;Q9ER40	Cellular tumor antigen p53	Trp53;Tp53	146.01	5933100000	173	2.51426	-3.78722	-3.87976	-7.19288	-9.39052	-5.45955	-8.41502	-9.32935	-8.26129	-2.41166	-4.66493	-4.14403	-7.2397	-2.07105	-4.79391	+	Discard	Keep
205	J3QM71	J3QM71		Mink1	42.667	786440000	41	1.47083	0.722841	2.45751	-0.333228	-0.752872	-0.599246	-0.592408	-0.514187	-0.275874	-1.38523	-1.35172	-0.640598	-0.721264	-2.49941	-0.806642	+	Keep	Discard
206	J3QP43;Q0VBF8	J3QP43;Q0VBF8	Protein stum homolog	6330403A02Rik	101.26	26229000000	415	2.09522	0.400141	3.29869	6.59714	6.36537	6.57685	6.18331	6.3034	6.0637	6.1048	5.97704	5.92708	6.23366	5.65919	5.78715	+	Discard	Discard
207	J7NUP1;Q60766-2;Q60766;Q5NCB5;Q6ZPG2-3	J7NUP1;Q60766-2;Q60766;Q5NCB5	Immunity-related GTPase family M protein 1	Irgm1	28.801	4408000000	127	1.88249	-0.958334	-3.01047	-1.20821	-0.704243	-1.83881	-2.1163	-0.935895	-1.04685	-1.00957	-0.019487	-1.00237	-0.403343	0.256917	0.0775549	+	Discard	Keep
208	M0QWJ9	M0QWJ9		Tmem178b	16.371	2225400000	103	1.31362	-0.35845	-2.24522	1.08904	0.97284	0.674109	0.468751	0.790953	0.925736	0.972542	1.50131	1.39396	1.43527	1.08501	0.684032	+	Discard	Discard
209	M1VHG6;F8WHY8;M1VHG3;M1VB37;M1VQI8	M1VHG6;F8WHY8;M1VHG3;M1VB37;M1VQI8		Mta1	157.23	17016000000	401	2.08794	1.48031	3.28877	2.19738	2.71363	1.90869	1.92898	1.81999	1.69265	-0.36791	0.0763579	2.06412	1.69505	-0.157042	0.068903	+	Keep	Discard
210	O08529;Q3U3A8;Q3U8S5;Q8R486;Q8BPV9;Q920R9	O08529;Q3U3A8;Q3U8S5;Q8R486;Q8BPV9	Calpain-2 catalytic subunit	Capn2	323.31	59361000000	1400	1.84817	-0.280578	-2.96424	3.35174	3.33053	3.35535	3.3912	3.75228	3.55721	3.71579	3.65398	3.87075	3.95073	3.73623	3.4943	+	Discard	Discard
211	O08532-5;Q14BH8;O08532-4	O08532-5;Q14BH8;O08532-4	Voltage-dependent calcium channel subunit alpha-2/delta-1;Voltage-dependent calcium channel subunit alpha-2-1;Voltage-dependent calcium channel subunit delta-1	Cacna2d1	323.31	104430000000	2250	1.6608	0.188662	2.71256	4.57824	4.61189	4.48516	4.55829	4.59007	4.72188	4.46937	4.16429	4.34281	4.4375	4.37694	4.62265	+	Discard	Discard
212	O08576-3;O08576-2;O08576-4	O08576-3;O08576-2;O08576-4	RUN domain-containing protein 3A	Rundc3a	107.11	9513400000	383	3.01298	-0.732391	-4.60641	1.02513	0.88344	0.906412	1.17015	1.65081	1.67925	1.99592	1.75852	2.17938	2.02891	1.8582	1.8886	+	Discard	Keep
213	O08599;Z4YL99	O08599;Z4YL99	Syntaxin-binding protein 1	Stxbp1	323.31	2388100000000	16200	1.65964	0.231929	2.711	9.74547	9.57427	9.68903	9.67622	9.54411	9.56195	9.63146	9.5078	9.36738	9.50464	9.08565	9.30253	+	Discard	Discard
214	Q3UN47;O08600	Q3UN47;O08600	Endonuclease G, mitochondrial	Endog	12.735	1729500000	83	1.48646	1.01194	2.47855	-0.33427	0.585636	0.023003	0.246398	-0.244985	0.353515	-0.406876	-0.632761	-2.77311	-0.256094	-0.823601	-0.549909	+	Keep	Discard
215	O08919;Q3UH86	O08919;Q3UH86	Numb-like protein	Numbl	119.36	26471000000	650	1.52424	-0.171701	-2.52931	3.34094	3.57405	3.62609	3.49314	3.47315	3.65136	3.54321	3.63632	3.65574	3.90002	3.72118	3.73247	+	Discard	Discard
216	Q58E49;O09106	Q58E49;O09106	Histone deacetylase;Histone deacetylase 1	Hdac1	323.31	35162000000	548	1.50215	0.441718	2.49964	2.51065	2.69383	2.37522	2.35201	2.25477	2.21147	2.01315	2.06396	2.56365	2.03305	1.67357	1.40026	+	Discard	Discard
217	Q4FJZ6;Q3T9P2;O09172;H3BJA3;F6VNW5	Q4FJZ6;Q3T9P2;O09172;H3BJA3	Glutamate--cysteine ligase regulatory subunit	Gclm	105.53	8733500000	277	1.99339	0.72324	3.16032	3.05418	2.77001	2.60998	1.94222	2.89763	2.50909	1.60511	1.90958	2.45443	2.04743	2.11765	1.30947	+	Keep	Discard
218	O35136;O35136-2;Q3V1M4;Q71VC5	O35136;O35136-2	Neural cell adhesion molecule 2	Ncam2	323.31	60790000000	1086	1.59696	0.370096	2.62693	3.25149	3.57405	3.97187	4.02529	3.35061	3.44973	3.17777	3.20712	3.46976	3.18548	3.14897	3.21337	+	Discard	Discard
219	O35153	O35153	BET1-like protein	Bet1l	4.4891	237650000	12	2.03492	-3.55397	-3.21666	-6.88422	-9.28251	-7.93147	-8.06467	-7.5785	-3.44372	-2.37616	-7.2205	-3.82812	-2.6775	-3.11822	-2.64079	+	Discard	Keep
220	Q3TYJ1;O35304	Q3TYJ1;O35304	Vesicular acetylcholine transporter	Slc18a3	4.3876	373970000	18	1.44745	1.35609	2.42606	-1.06962	-1.08672	-0.413653	-0.259646	-2.42736	-2.27903	-3.74575	-3.48797	-0.970271	-1.99411	-2.61915	-2.85534	+	Keep	Discard
221	O35405;D6RCG9;D3Z179;D3YY25;Q9CW68	O35405	Phospholipase D3	Pld3	136.66	36466000000	639	2.96571	-0.408684	-4.53551	4.34265	4.38921	3.94492	4.34014	4.51107	4.30481	4.59173	4.65555	4.60006	4.82419	4.78383	4.82954	+	Discard	Discard
222	O35409;Q0VDM6	O35409;Q0VDM6	Glutamate carboxypeptidase 2	Folh1	71.481	6234800000	268	2.06231	0.7067	3.25388	0.389294	-0.251579	0.74317	0.520837	0.503309	0.432112	-0.619778	-0.843605	-0.171774	0.211959	-0.527385	0.0475283	+	Keep	Discard
223	O35445	O35445	E3 ubiquitin-protein ligase RNF5	Rnf5	18.603	298750000	8	1.35883	-3.59644	-2.30648	-8.49546	-8.72389	-9.11937	-8.08941	-7.26079	-9.08491	-8.11824	-2.07419	-8.91438	-7.75387	-1.10819	-1.2263	+	Discard	Keep
224	Q3UM91;O35454;A2A7F6;Q5DU51;E9Q741;Q8BR31	Q3UM91;O35454;A2A7F6;Q5DU51;E9Q741	Chloride channel protein;Chloride transport protein 6	Clcn6;mKIAA0046	108.71	7733700000	315	5.66864	-1.33262	-9.67761	-0.0434075	0.161834	0.399493	-0.123793	-0.0859287	0.1168	1.20158	1.00179	1.66555	1.4635	1.36959	1.71873	+	Discard	Keep
225	Q497P1;O35526;Q5D0A4;D6RFB9	Q497P1;O35526;Q5D0A4;D6RFB9	Syntaxin-1A	Stx1a	323.31	289450000000	2517	1.7256	0.450006	2.7995	7.62716	7.72828	8.36911	8.38146	7.6528	7.85264	7.68394	7.61195	7.45805	7.45466	7.16373	7.5391	+	Discard	Discard
226	O35594;O35594-2	O35594	Intraflagellar transport protein 81 homolog	Ift81	3.7318	8872300000	11	3.12816	9.28385	4.78114	-7.97033	2.50557	3.16309	4.16635	2.57625	2.83758	-5.74028	-9.2262	-9.08762	-8.11767	-9.19366	-7.05917	+	Keep	Discard
227	Q49S98;O35633-2;O35633;Q3TQ45	Q49S98;O35633-2;O35633	Vesicular inhibitory amino acid transporter	Slc32a1	235.27	61833000000	929	1.84583	0.288371	2.96108	5.00777	5.26927	5.0195	5.3003	5.44196	5.30769	4.98049	4.95765	4.91776	4.65791	4.93525	5.1672	+	Discard	Discard
228	Q8C1X9;Q3U737;O35639;Q3TLP4;Q3TFK4;Q3TET3	Q8C1X9;Q3U737;O35639;Q3TLP4;Q3TFK4;Q3TET3	Annexin;Annexin A3	Anxa3	323.31	37481000000	797	2.1927	-0.808273	-3.43204	0.859548	1.19648	1.60956	1.6467	1.526	1.34521	1.64272	1.94572	2.27286	1.89296	3.06264	2.21622	+	Discard	Keep
229	O35685	O35685	Nuclear migration protein nudC	Nudc	207.22	62611000000	961	1.58416	-0.236241	-2.60975	4.41172	4.25602	4.689	4.59821	4.4582	4.3996	4.71844	4.54384	4.54967	4.63183	4.87488	4.91155	+	Discard	Discard
230	O35954;D3YXW5	O35954	Membrane-associated phosphatidylinositol transfer protein 1	Pitpnm1	323.31	30346000000	1053	1.31985	0.1525	2.25368	2.48393	2.47932	2.66101	2.70957	2.55213	2.56071	2.45871	2.42649	2.17938	2.37844	2.57288	2.51576	+	Discard	Discard
231	Q3TCY0;Q0PD21;Q3TQ93;O35963	Q3TCY0;Q0PD21;Q3TQ93;O35963	Ras-related protein Rab-33B	Rab33b	23.464	7449200000	161	1.3309	-0.375918	-2.26867	1.79863	2.66396	2.29115	1.95533	1.73155	2.15016	2.69405	2.67161	2.5101	2.13081	2.47763	2.36208	+	Discard	Discard
232	Q3U5S6;O35988;Q3UKZ1;Q99LM6	Q3U5S6;O35988;Q3UKZ1	Syndecan;Syndecan-4	Sdc4	22.215	4057200000	113	2.39826	-1.02473	-3.71668	2.2663	0.754343	1.32258	1.54936	1.72058	0.817198	2.70439	2.00291	2.14277	2.29651	2.96193	2.47026	+	Discard	Keep
233	Q3UTI4;O54865;Q80YP4	Q3UTI4;O54865;Q80YP4	Guanylate cyclase soluble subunit beta-1	Gucy1b3	177.07	28863000000	983	3.73394	0.543314	5.75254	3.10607	2.91616	3.40087	3.2447	3.35769	3.31872	2.81365	2.85235	2.52097	2.73017	2.64028	2.52691	+	Discard	Discard
234	O55137;Q99L15;Q32Q92-2;Q91YQ6	O55137;Q99L15	Acyl-coenzyme A thioesterase 1	Acot1	86.418	29774000000	622	1.47249	-0.382195	-2.45975	3.93008	3.78921	3.08453	3.39599	3.88674	3.62683	4.05354	4.0341	4.16238	4.22565	3.77074	3.76014	+	Discard	Discard
235	Q9DC85;Q8BQV7;Q6ZWX1;O55142	Q9DC85;Q8BQV7;Q6ZWX1;O55142	60S ribosomal protein L35a	Rpl35a	17.299	35631000000	334	1.54063	-0.345787	-2.55132	3.76165	3.8826	3.65555	3.9814	3.9685	4.24489	4.31865	3.92598	4.20888	4.01813	4.54026	4.5574	+	Discard	Discard
236	Q5DTI2;O55143;J3KMM5;O55143-2;O54994;Q3V1C4;Q62268	Q5DTI2;O55143;J3KMM5;O55143-2;O54994	Sarcoplasmic/endoplasmic reticulum calcium ATPase 2;Calcium-transporting ATPase	Atp2a2	323.31	643570000000	8551	2.22649	0.26547	3.47848	6.89812	7.02057	7.06911	7.06053	7.18385	7.27233	6.93424	6.9091	6.79811	6.92854	6.5927	6.749	+	Discard	Discard
237	O55242;B7ZJH7;B7ZJH9;A2AMS0;B7ZJH6;O55242-2;I4DCY6;B7ZJH8	O55242;B7ZJH7;B7ZJH9;A2AMS0;B7ZJH6;O55242-2;I4DCY6	Sigma non-opioid intracellular receptor 1	Sigmar1	39.816	3728100000	122	1.65323	-0.947368	-2.70241	0.975012	-0.41764	1.10659	0.532102	-0.0802959	0.454777	1.45616	2.24725	1.62028	0.391872	1.01881	1.52039	+	Discard	Keep
238	O70274;Q3UXF9	O70274;Q3UXF9	Protein tyrosine phosphatase type IVA 2	Ptp4a2	112.43	9372900000	190	1.47153	0.926625	2.45846	3.46556	3.71859	2.35466	3.06958	3.49906	3.58291	1.44882	1.54656	2.11492	2.99809	2.70456	3.31766	+	Keep	Discard
239	Q6PE70;O70309;G5E8F8;O70309-2	Q6PE70;O70309;G5E8F8;O70309-2	Integrin beta;Integrin beta-5	Itgb5	39.855	2405300000	103	2.64158	-1.08133	-4.0611	-2.84715	-2.21158	-3.5854	-2.70408	-3.78946	-2.76593	-1.83017	-1.79799	-1.64382	-2.42579	-1.9441	-1.77371	+	Discard	Keep
240	Q3UJC3;O70310	Q3UJC3;O70310	Glycylpeptide N-tetradecanoyltransferase;Glycylpeptide N-tetradecanoyltransferase 1	Nmt1	323.31	43372000000	1327	1.69384	-0.508139	-2.75688	3.79376	4.04721	3.18062	3.30714	4.00547	3.818	4.01524	4.15596	4.40953	4.00342	4.63764	3.97925	+	Discard	Discard
241	Q8BH40;O70439;Q9JMJ6;Q9DCE1	Q8BH40;O70439;Q9JMJ6;Q9DCE1	Syntaxin-7	Stx7	323.31	32614000000	576	1.99652	-0.300304	-3.16456	4.30962	4.80811	4.51057	4.25061	4.3537	4.60507	4.69942	4.72278	4.70495	4.88769	4.91184	4.71282	+	Discard	Discard
242	Q542R8;O70443;Q3UYF9	Q542R8;O70443;Q3UYF9	Guanine nucleotide-binding protein G(z) subunit alpha	Gnaz	323.31	79482000000	1842	3.45673	0.317568	5.29637	5.49715	5.69713	5.80133	5.70702	5.87991	5.77389	5.50721	5.3334	5.43577	5.44459	5.39169	5.33835	+	Discard	Discard
243	Q3TS38;O70475;Q3TJE8;Q3TJ71;Q3UIZ1;D3Z3F7;Q3TI06;D3YXP9;F6ZQT4	Q3TS38;O70475;Q3TJE8;Q3TJ71;Q3UIZ1;D3Z3F7;Q3TI06	UDP-glucose 6-dehydrogenase	Ugdh	323.31	14797000000	382	1.56348	-1.27784	-2.582	-1.47404	-2.3942	-1.82193	-4.61815	-2.76293	-3.18578	-0.759215	-1.0899	-1.8498	-1.95016	-1.62218	-1.31872	+	Discard	Keep
244	O70569;P62264;D3YVF4;D3Z7I1;Q3UJS5	O70569;P62264;D3YVF4;D3Z7I1;Q3UJS5	40S ribosomal protein S14	rps14;Rps14	323.31	144320000000	1227	1.854	-0.488436	-2.97209	6.15276	6.62797	6.83285	6.89466	6.60896	6.83125	7.48737	7.41861	6.79811	6.99065	6.87622	7.30811	+	Discard	Discard
245	O70572;Q8C6H6;D6RGM4	O70572;Q8C6H6	Sphingomyelin phosphodiesterase 2	Smpd2	39.935	2114600000	132	2.5056	0.384083	3.86752	-1.74824	-1.71323	-1.45121	-1.60162	-1.79191	-1.50749	-2.21438	-2.05231	-1.78135	-2.25811	-2.01256	-1.79949	+	Discard	Discard
246	O70579	O70579	Peroxisomal membrane protein PMP34	Slc25a17	13.243	1021500000	60	2.1366	4.19256	3.35518	-3.28609	-2.87641	-4.07451	-3.07011	-2.00353	-2.22137	-9.01269	-9.92003	-8.02915	-3.0405	-8.98103	-3.70396	+	Keep	Discard
247	O78207;W5XQG0;Q792Z7;P01899;Q31167;Q31168;O78206;O19467;Q31152;Q95H92;Q8HWB2;Q0WXH7;O19453;A7VMS6;E9Q0G4;G3UXE9;P01896;Q61860;Q61640;Q0WXI7;Q66JR0;E9PX63;Q4KN81;Q2XN57;Q31215;O19441;P01898;G3UX20;G3UZP7;Q0WXI6;V9GXI4;P79569;Q4VCP1;Q3UWA5;Q8HWL1;Q66JU6;Q0WXH4;Q31154;Q4VCP2;F2WVG9;F2WVG7;Q4FZH9;V9GXR0;Q4VCN4;F2WVG6;O19440;Q31216;Q31155	O78207;W5XQG0;Q792Z7;P01899;Q31167;Q31168;O78206;O19467	H-2 class I histocompatibility antigen, D-B alpha chain	H2-D1;H-2D	116.02	19998000000	253	2.72537	-1.93996	-4.18189	-2.5588	-2.3052	-3.18576	-2.41403	-3.04085	-4.32777	-0.785587	-0.589749	-1.62117	-1.14858	0.205777	-2.25333	+	Discard	Keep
248	Q4FJX5;O88455;Q3UIQ5;D3Z7G1;D3YXR4	Q4FJX5;O88455;Q3UIQ5	7-dehydrocholesterol reductase	Dhcr7	33.753	6627500000	169	1.57291	-0.649444	-2.59465	0.857693	0.736666	0.48802	0.53607	0.6466	0.641348	1.94246	1.71328	0.232738	1.29875	1.1251	1.49073	+	Discard	Keep
249	O88574	O88574	Histone deacetylase complex subunit SAP30	Sap30	4.1457	551090000	9	1.30333	-3.47556	-2.23127	-8.5914	-8.36602	-8.80239	-7.22465	-3.02191	-7.7361	-7.66553	-1.9029	-2.2509	-2.44922	-7.91205	-0.708482	+	Discard	Keep
250	O88735	O88735	Ensconsin	Map7	7.2527	131130000	4	2.07899	2.14654	3.27658	-7.89413	-6.36945	-4.72155	-5.95151	-6.00187	-3.72146	-7.65642	-8.53842	-7.15382	-7.36126	-7.78959	-9.03971	+	Keep	Discard
251	O88737;O88737-2;V9GX98;Q3UXD6;Q3TUN1	O88737;O88737-2	Protein bassoon	Bsn	323.31	519050000000	8176	3.5147	0.210462	5.39004	5.04515	4.98679	5.16571	5.08845	5.02216	5.04944	4.91084	4.86965	4.77879	4.74011	4.91827	4.87728	+	Discard	Discard
252	Q3U556;Q2M4G9;O88907;E0CZH5	Q3U556;Q2M4G9;O88907	E3 SUMO-protein ligase PIAS1	Pias1	6.5253	361250000	21	2.05694	2.75194	3.24658	-2.94453	-3.70385	-3.96874	-4.60803	-3.44128	-3.7668	-7.47393	-8.3215	-4.15475	-3.83442	-8.22057	-6.93967	+	Keep	Discard
253	O88983;Q9D0J1;Q8BS59	O88983	Syntaxin-8	Stx8	55.282	8354300000	263	2.21869	-1.7909	-3.46775	1.72946	0.815755	0.56813	0.700814	1.66553	1.56085	2.17961	3.94536	4.0967	3.96598	1.75941	1.83887	+	Discard	Keep
254	Q3UCT9;Q3TVJ0;O89051;Q9D1Q3;Q9JME4	Q3UCT9;Q3TVJ0;O89051;Q9D1Q3;Q9JME4	Integral membrane protein 2B;BRI2, membrane form;BRI2 intracellular domain;BRI2C, soluble form;Bri23 peptide	Itm2b	277.99	18196000000	486	4.17156	-1.21637	-6.5184	3.22825	2.64897	3.4353	3.21786	3.35061	3.71679	4.58879	4.56623	4.59758	4.66961	4.57894	3.89488	+	Discard	Keep
255	Q8C5B4;P00688;Q61298;G3UXY7;Q61299;Q61297;E9PV85;CON__Q3MHH8	Q8C5B4;P00688;Q61298	Alpha-amylase;Pancreatic alpha-amylase	Amy2	3.3673	799720000	5	1.31043	4.04837	2.2409	1.5736	1.42935	-4.06113	-2.86278	1.01233	0.870916	-6.15538	-6.4532	0.750605	-0.143605	-7.61126	-6.71508	+	Keep	Discard
256	P01027;Q207D2;E1APH6;B5APU1;H3BL60	P01027	Complement C3;Complement C3 beta chain;C3-beta-c;Complement C3 alpha chain;C3a anaphylatoxin;Acylation stimulating protein;Complement C3b alpha chain;Complement C3c alpha chain fragment 1;Complement C3dg fragment;Complement C3g fragment;Complement C3d fragment;Complement C3f fragment;Complement C3c alpha chain fragment 2	C3	50.663	2350200000	57	1.39962	-1.78877	-2.36158	-2.18044	-4.87504	-4.95236	-4.04713	-6.23631	-6.25949	-2.43719	-2.0279	-4.49662	-3.74112	-1.80449	-3.31083	+	Discard	Keep
257	P01029;B2RWX2	P01029;B2RWX2	Complement C4-B;Complement C4 beta chain;Complement C4 alpha chain;C4a anaphylatoxin;Complement C4 gamma chain	C4b	323.31	9065100000	373	2.64807	-3.57974	-4.07041	-2.6934	-2.32905	-1.09167	-3.05428	-6.50479	-5.56361	0.0180839	-0.305524	-0.537642	-0.520974	0.79339	0.79428	+	Discard	Keep
258	P01831;Q53YX2	P01831;Q53YX2	Thy-1 membrane glycoprotein	Thy1	323.31	672890000000	3098	2.58864	0.303641	3.98538	10.1165	10.0284	9.88819	10.0878	10.0862	10.2551	9.72144	9.83839	9.83402	9.8976	9.84335	9.50558	+	Discard	Discard
259	Q3U679;P01887;Q9D239	Q3U679;P01887;Q9D239	Beta-2-microglobulin	B2m	2.8303	1459000000	11	1.6518	-4.04254	-2.70049	-7.13645	-2.22853	-7.97238	-6.48141	-7.64332	-9.53144	-3.21787	-1.12672	-0.930421	-3.88392	-7.46195	-0.117396	+	Discard	Keep
260	P03995;P03995-2;A0MTM0	P03995;P03995-2	Glial fibrillary acidic protein	Gfap	323.31	2139700000000	9390	6.84844	-2.09872	-12.9548	8.06069	8.01528	7.48967	7.4949	7.52232	7.86691	9.84259	9.70267	9.54808	9.56888	10.1933	10.1865	+	Discard	Keep
261	P05063	P05063	Fructose-bisphosphate aldolase C	Aldoc	323.31	997520000000	8921	2.2328	-0.252453	-3.48717	8.70086	8.67195	8.64896	8.65658	8.87633	8.97998	9.09201	9.07629	8.82131	8.93911	9.10692	9.01375	+	Discard	Discard
262	P05067_m	P05067_m			323.31	195050000000	1926	9.26121	-2.59587	-22.9879	3.80168	4.13657	4.13868	4.10342	3.84665	3.53764	6.45755	6.37509	6.39124	6.58271	6.64929	6.68394	+	Discard	Keep
263	P06801	P06801	NADP-dependent malic enzyme	Me1	20.64	1907100000	81	1.58474	-1.08452	-2.61053	-0.498516	-0.648376	-1.04233	-2.63388	-1.57907	-1.40454	-0.248246	0.441323	0.326779	0.140836	-1.25718	-0.703082	+	Discard	Keep
264	P06837	P06837	Neuromodulin	Gap43	323.31	219880000000	1307	3.68439	0.593736	5.66945	7.68829	7.53211	7.94829	7.7654	7.88034	7.77917	7.51708	7.1353	7.32869	6.96232	7.04836	7.03944	+	Keep	Discard
265	P08003	P08003	Protein disulfide-isomerase A4	Pdia4	323.31	169350000000	2032	3.55191	-0.67953	-5.45065	3.1806	3.34935	3.15719	3.0269	3.16164	3.44275	3.83699	3.76119	3.58121	3.8057	4.07562	4.3349	+	Discard	Keep
266	Q91V38;Q3UAD6;P08113;Q3UBU0;Q3TUD6;Q8CCY5;F7C312;Q8C2R2;Q9CW12	Q91V38;Q3UAD6;P08113;Q3UBU0;Q3TUD6;Q8CCY5;F7C312	Endoplasmin	Hsp90b1	323.31	630220000000	6331	1.45427	-0.321309	-2.43523	5.33061	5.21396	5.60257	5.37458	5.6726	5.70388	5.87293	5.88813	5.4762	5.5112	6.02165	6.05595	+	Discard	Discard
267	Q4FK40;Q3UBS0;Q3TXU4;P08226;Q6GTX3;Q3UEE7;G3UZT1;G3UWN5;E9Q327;G3UZM8;Q3UF21	Q4FK40;Q3UBS0;Q3TXU4;P08226;Q6GTX3;Q3UEE7;G3UZT1;G3UWN5	Apolipoprotein E	Apoe	323.31	732570000000	2589	8.70746	-2.20134	-20.185	6.9623	6.93781	6.84184	6.55103	7.06691	7.2456	9.27245	9.29697	8.95103	9.11066	9.12786	9.05457	+	Discard	Keep
268	P0C7M9	P0C7M9	C-type lectin domain family 2 member L	Clec2l	24.549	1992300000	166	2.59667	0.587006	3.99684	1.10084	0.631664	1.00714	1.03579	1.09243	1.07883	0.475135	0.0395429	0.793915	0.588314	0.0164064	0.511344	+	Keep	Discard
269	Q3TVS6;P10605;Q3TC17;Q6LAF6	Q3TVS6;P10605;Q3TC17	Cathepsin B;Cathepsin B light chain;Cathepsin B heavy chain	Ctsb	323.31	106700000000	1171	2.83605	-0.510054	-4.34337	3.54307	3.64433	3.60898	4.11796	3.30008	3.53764	4.18617	4.24518	4.11429	4.17075	4.14431	3.95169	+	Discard	Discard
270	Q3UAX2;Q8C562;Q4FJQ8;Q3UCZ2;Q3UCH4;Q3UCD4;Q3UC81;Q3UC44;Q3UB98;Q3UB54;Q3U841;Q3U784;Q3U6S8;Q3U5U0;P11152;Q3UBE9;Q3U715;Q3U9P4;Q3U831	Q3UAX2;Q8C562;Q4FJQ8;Q3UCZ2;Q3UCH4;Q3UCD4;Q3UC81;Q3UC44;Q3UB98;Q3UB54;Q3U841;Q3U784;Q3U6S8;Q3U5U0;P11152;Q3UBE9;Q3U715	Lipoprotein lipase	Lpl	14.601	546280000	38	3.6359	-2.13664	-5.5888	-4.17246	-4.67157	-3.53184	-4.3367	-3.27422	-2.81284	-1.16474	-1.08793	-2.18151	-2.33323	-1.07137	-2.141	+	Discard	Keep
271	Q3THV8;P11157;F6RUC3;D3Z0D8	Q3THV8;P11157	Ribonucleoside-diphosphate reductase subunit M2	Rrm2	64.1	4472100000	110	2.09833	1.15538	3.30293	-1.70874	-0.80872	-1.62416	-1.68641	-0.651965	-0.583208	-2.57845	-2.24487	-1.52288	-2.48058	-3.38823	-1.78051	+	Keep	Discard
272	Q5EBJ0;P11404	Q5EBJ0;P11404	Fatty acid-binding protein, heart	Fabp3	41.131	25582000000	438	1.47111	0.245984	2.4579	4.3696	4.45581	4.60579	4.39369	4.63254	4.61781	4.10313	4.38415	4.15221	4.12051	4.65064	4.18869	+	Discard	Discard
273	Q8VH34;Q3TX84;Q3TA96;Q9DC13;P11438;Q922T9	Q8VH34;Q3TX84;Q3TA96;Q9DC13;P11438;Q922T9	Lysosome-associated membrane glycoprotein 1	Lamp1	124.2	54229000000	416	2.95701	-0.860748	-4.52252	3.08036	2.96583	3.38585	2.71727	2.385	2.90948	3.98036	3.95495	3.6264	3.31609	3.55527	4.17522	+	Discard	Keep
274	P11440;Q99JW7;Q8R4A4;D3Z2T9	P11440;Q99JW7;Q8R4A4;D3Z2T9	Cyclin-dependent kinase 1	Cdk1	152.27	18246000000	361	1.36218	2.85023	2.311	-1.68932	-2.59508	-4.37909	-3.1888	-7.11956	-3.41401	-9.06466	-8.3049	-7.19313	-3.67764	-7.63578	-3.61111	+	Keep	Discard
275	P11531;Q3TWL4;Q5U476;C5I8Q2;Q3UF47;Q9R0A2	P11531	Dystrophin	Dmd	132.7	17887000000	363	1.57518	-0.630442	-2.59769	-1.36909	-1.15205	-0.462592	-0.704823	-0.641376	-0.582268	-0.277997	-0.265768	-0.204238	-0.974553	0.404327	0.188686	+	Discard	Keep
276	Q542I8;P11835;M0QWA7;D3YYP8;D3Z1S4;M0QWJ6	Q542I8;P11835;M0QWA7	Integrin beta;Integrin beta-2	Itgb2	161.61	6824900000	202	2.71512	-1.13692	-4.16704	-1.87786	-1.30828	-0.837318	-1.96377	-1.55603	-0.553314	-0.385272	-0.40157	-0.478816	-0.42458	0.433031	-0.017845	+	Discard	Keep
277	Q8BN87;P12025;Q2LEK5;Q2LEK6	Q8BN87;P12025;Q2LEK5	Midkine	Mdk	8.5557	1161700000	20	2.72895	-5.33853	-4.18708	-1.31777	-2.43602	-5.67568	-7.87427	-8.61344	-6.39117	-0.365548	-1.04508	0.0978167	-1.33253	1.25947	1.10872	+	Discard	Keep
278	P12265;Q3TW82;Q99KJ6;Q8BPE3;Q8VEM0;D3YY48	P12265;Q3TW82	Beta-glucuronidase	Gusb	298.28	18494000000	355	1.72816	-2.3148	-2.80294	-2.40065	-2.58811	-3.63854	-3.32348	-4.34805	-4.95403	-2.49797	-3.03966	-1.56016	-1.81933	-0.26181	1.81486	+	Discard	Keep
279	Q3TT51;P12961	Q3TT51;P12961	Neuroendocrine protein 7B2;N-terminal peptide;C-terminal peptide	Scg5	102.52	2367600000	119	2.94203	-0.947196	-4.50018	0.468218	0.293014	0.952063	0.505227	1.41157	1.19517	1.43745	2.05692	1.62131	1.62932	2.06082	1.70262	+	Discard	Keep
280	Q6PAC1;P13020-2;Q3U9Q8;Q3UCW8;P13020	Q6PAC1;P13020-2;Q3U9Q8;Q3UCW8;P13020	Gelsolin	Gsn	323.31	109580000000	1654	2.01157	-0.367688	-3.18496	3.33005	3.17032	3.72467	3.37186	3.24776	3.22447	3.84667	3.64223	3.55546	3.56661	3.60551	4.05878	+	Discard	Discard
281	Q545I9;P14069	Q545I9;P14069	Protein S100;Protein S100-A6	S100a6	51.3	37787000000	82	2.96643	-2.42398	-4.53659	0.363351	0.456604	1.35267	0.288351	0.998536	0.000213836	3.52541	3.10081	2.05903	1.08895	4.0989	4.13051	+	Discard	Keep
282	Q3U6I5;P14106;Q3US82	Q3U6I5;P14106;Q3US82	Complement C1q subcomponent subunit B	C1qb	36.187	13735000000	305	6.59283	-1.47902	-12.1727	2.34851	2.0278	2.05639	1.99397	2.385	2.38593	3.74185	3.67142	3.99016	3.49486	3.8186	3.35483	+	Discard	Keep
283	P14152;B1ATQ3	P14152	Malate dehydrogenase, cytoplasmic	Mdh1	323.31	1237300000000	6683	1.6489	0.147673	2.6966	9.49213	9.52372	9.58783	9.4965	9.78517	9.71262	9.5467	9.43674	9.38405	9.47142	9.43443	9.43861	+	Discard	Discard
284	P14733;Q8C553	P14733;Q8C553	Lamin-B1	Lmnb1	323.31	133270000000	1655	1.59841	-0.146523	-2.62887	3.39417	3.35868	3.32941	3.48866	3.5182	3.45668	3.61238	3.75574	3.48623	3.51054	3.61643	3.44362	+	Discard	Discard
285	Q5SZA3;P15864;Q3UXH2	Q5SZA3;P15864	Histone H1.2	Hist1h1c	20.529	54097000000	194	1.37677	-0.612597	-2.33073	3.76974	2.74177	3.98186	3.62144	4.26828	4.26513	4.59173	4.25303	4.31581	3.88004	4.60057	4.68263	+	Discard	Keep
286	P15920;P15920-2	P15920	V-type proton ATPase 116 kDa subunit a isoform 2	Atp6v0a2	36.902	4447500000	98	1.32393	0.62636	2.25921	-0.788378	-1.10001	-1.48144	-1.08228	-0.69104	-1.05694	-2.67337	-1.38851	-0.815547	-1.8457	-1.43208	-1.80304	+	Keep	Discard
287	Q3UJ34;Q3UEJ7;P16460;J3QNG0	Q3UJ34;Q3UEJ7;P16460;J3QNG0	Argininosuccinate synthase	Ass1;Gm5424	250.57	60441000000	1350	1.4246	-0.17596	-2.39527	4.24123	4.40278	4.38875	4.39369	4.30603	4.36241	4.42736	4.30687	4.48403	4.49649	4.65581	4.78009	+	Discard	Discard
288	Q3UIW3;Q3TWE1;P17047;Q8C5K0;P17047-2	Q3UIW3;Q3TWE1;P17047;Q8C5K0;P17047-2	Lysosome-associated membrane glycoprotein 2	Lamp2	124.97	38287000000	408	3.95472	-1.26656	-6.1315	0.215611	0.11746	0.945833	0.95503	0.277824	0.525768	1.51525	1.98547	1.36814	1.93772	1.55864	2.27169	+	Discard	Keep
289	Q566K0;P17095;Q3TE85	Q566K0;P17095;Q3TE85	High mobility group protein HMG-I/HMG-Y	Hmga1	291.51	34929000000	338	2.36977	-0.722536	-3.67692	2.8116	3.36794	3.43043	3.55444	3.58027	3.87138	4.32568	4.07437	3.81568	3.85977	4.70396	4.17183	+	Discard	Keep
290	P17426-2;P17426;F6TPX8;F6VSP9;E9PWD0	P17426-2;P17426	AP-2 complex subunit alpha-1	Ap2a1	323.31	970520000000	9575	1.38262	0.182653	2.33863	7.73646	7.67822	7.55095	7.61893	7.88702	7.89156	7.63424	7.70385	7.3639	7.62712	7.44781	7.4903	+	Discard	Discard
291	P17439	P17439	Glucosylceramidase	Gba	323.31	12688000000	374	1.74819	-0.734211	-2.82984	-0.531447	-0.839397	-0.444907	-1.18701	-0.511916	0.0513835	0.530259	0.904535	-0.316759	0.0497608	0.0872421	-0.31306	+	Discard	Keep
292	Q3UCD9;Q3U7P0;Q3TWR6;Q3TWD0;P18242;Q3U8W5;Q3TJN3;Q8C243;Q3U7I9;Q3UCW4;Q3U651;Q3TXL5;Q3TWL1;Q3TIR0;Q3UC89;Q3UAQ1;F6Y6L6;Q8VCK2;F8WIR1;Q05BF3	Q3UCD9;Q3U7P0;Q3TWR6;Q3TWD0;P18242;Q3U8W5;Q3TJN3;Q8C243;Q3U7I9;Q3UCW4;Q3U651;Q3TXL5;Q3TWL1;Q3TIR0;Q3UC89;Q3UAQ1;F6Y6L6;Q8VCK2;F8WIR1	Cathepsin D	Ctsd	323.31	123740000000	1768	4.8689	-0.762829	-7.87428	5.13935	4.65409	4.93868	4.86587	4.89748	4.89731	5.83485	5.66555	5.33958	5.59957	5.7325	5.7977	+	Discard	Keep
293	P19096;Q3UHT6;Q3TB22;O89060	P19096;Q3UHT6;Q3TB22	Fatty acid synthase;[Acyl-carrier-protein] S-acetyltransferase;[Acyl-carrier-protein] S-malonyltransferase;3-oxoacyl-[acyl-carrier-protein] synthase;3-oxoacyl-[acyl-carrier-protein] reductase;3-hydroxyacyl-[acyl-carrier-protein] dehydratase;Enoyl-[acyl-carrier-protein] reductase;Oleoyl-[acyl-carrier-protein] hydrolase	Fasn	323.31	470150000000	9130	5.36603	-0.445601	-8.96049	4.82061	4.88097	4.75996	4.67093	4.62354	4.68294	5.09407	5.15626	5.15863	5.31041	5.20139	5.19182	+	Discard	Discard
294	P19973;P19973-2;A2A6J7;A2A6J4	P19973;P19973-2;A2A6J7;A2A6J4	Lymphocyte-specific protein 1	Lsp1	159.1	2139100000	66	1.64187	-4.15699	-2.68717	-1.47871	-6.84523	-1.8973	-2.91199	-9.80491	-8.32208	-1.11875	-1.22437	-2.98236	-1.40516	0.945452	-0.53308	+	Discard	Keep
295	Q5FWJ3;P20152;Q3U6S1;Q3TWV0;Q3UAX1;Q3UD36;A4IF59;A2AKJ2	Q5FWJ3;P20152;Q3U6S1;Q3TWV0;Q3UAX1;Q3UD36;A4IF59	Vimentin	Vim	323.31	2483800000000	10880	4.2772	-0.722952	-6.71249	6.38655	6.22	6.53305	6.33323	6.65556	6.67332	7.13123	7.23937	6.93657	7.05468	7.30917	7.4684	+	Discard	Keep
296	Q3U5K7;Q9EPX9;P21460;A2APX3	Q3U5K7;Q9EPX9;P21460;A2APX3	Cystatin-C	Cst3	171.55	40182000000	489	2.98931	-0.636404	-4.57085	5.22484	4.83837	4.9026	4.97032	4.52399	4.66462	5.48304	5.26941	5.77441	5.45816	5.20313	5.755	+	Discard	Keep
297	Q8VBV6;Q14AH9;P22933	Q8VBV6;Q14AH9;P22933	Gamma-aminobutyric acid receptor subunit delta	Gabrd	7.1208	509620000	24	2.13871	1.50619	3.35806	-1.2457	-2.10956	-0.910611	-0.528343	-2.32177	-2.66448	-3.65442	-3.13429	-3.64735	-3.71426	-1.9977	-2.66962	+	Keep	Discard
298	P23242;Q7TMQ1;Q8C4N2;Q9CT20;Q6T9D4	P23242;Q7TMQ1	Gap junction alpha-1 protein;Gap junction protein	Gja1	323.31	100900000000	1553	2.69364	-0.475901	-4.136	4.97644	4.99278	5.08531	4.76619	5.38365	5.45002	5.64314	5.41107	5.59096	5.57486	5.7325	5.55726	+	Discard	Discard
299	Q3TAW7;P23780;Q8K131;Q8C659;Q8C847;Q99KV2	Q3TAW7;P23780;Q8K131;Q8C659;Q8C847;Q99KV2	Beta-galactosidase	Glb1	34.901	4211300000	193	1.78064	-0.915883	-2.87342	-2.17839	-2.48876	-2.8028	-2.18084	-2.347	-2.4745	-1.74804	-0.741804	-0.615461	-2.30092	-2.30983	-1.26095	+	Discard	Keep
300	P24549	P24549	Retinal dehydrogenase 1	Aldh1a1	222.98	14520000000	434	1.44824	1.46495	2.42712	2.86591	2.72498	3.93124	4.03453	2.09385	2.52217	-0.0850881	0.0826538	2.86523	2.3085	2.33501	1.87668	+	Keep	Discard
301	P24788;A2A9P6;P24788-2;Q8R190;Q3UXP3;Q9CVG6;Q3V2W3;Q64036	P24788;A2A9P6;P24788-2;Q8R190	Cyclin-dependent kinase 11B	Cdk11b	29.661	3268300000	94	3.14167	0.712351	4.80182	-1.42462	-1.47459	-0.921082	-1.53376	-1.67867	-1.15924	-2.22507	-2.25812	-1.80984	-2.18166	-1.74259	-2.2488	+	Keep	Discard
302	P26039;Q80TM2;Q3UHS6;Q0V930;Q3TBC3;A2AIM2;Q8C9Z8;F6SX70;F6S1V7	P26039;Q80TM2;Q3UHS6	Talin-1	Tln1	323.31	174880000000	3698	1.9741	-0.270157	-3.1342	2.35016	2.12709	1.97772	2.17294	2.00939	2.04535	2.15011	2.3302	2.64531	2.40102	2.42744	2.34952	+	Discard	Discard
303	P26041;Q3TZQ2;Q05DU4;Q3UF33	P26041;Q3TZQ2;Q05DU4	Moesin	Msn	323.31	398100000000	3729	2.99715	-0.525222	-4.58262	5.33061	5.02528	4.89036	4.87102	4.96592	4.74534	5.53414	5.60667	5.31745	5.24304	5.49141	5.78715	+	Discard	Discard
304	P26151;Q8R142	P26151	High affinity immunoglobulin gamma Fc receptor I	Fcgr1	72.52	2167400000	40	2.25159	-5.31648	-3.51308	-9.40475	-8.6911	-8.91877	-4.71825	-9.58883	-9.56828	-2.18468	-1.49347	-9.12271	-3.79097	-2.55656	0.157324	+	Discard	Keep
305	P27773	P27773	Protein disulfide-isomerase A3	Pdia3	323.31	677270000000	6739	1.3432	-0.254832	-2.28532	6.39982	6.24527	6.53305	6.3394	6.82175	6.80969	6.86456	6.75631	6.68452	6.6012	6.83909	6.93231	+	Discard	Discard
306	Q923C5;P27790	Q923C5;P27790	Major centromere autoantigen B	Cenpb	31.349	607690000	21	1.66351	3.21792	2.7162	-2.18966	-2.6561	-2.06676	-2.15926	-7.97545	-2.96658	-6.8865	-6.43343	-7.71953	-3.09047	-7.70433	-7.48709	+	Keep	Discard
307	Q3U9E2;Q3TXC4;P27870;E9PXI0;Q3U4K7;Q3U670;Q8VDU4;Q3UAV5	Q3U9E2;Q3TXC4;P27870;E9PXI0;Q3U4K7;Q3U670;Q8VDU4;Q3UAV5	Proto-oncogene vav	Vav1	323.31	20678000000	292	1.58229	1.11282	2.60725	-2.03679	-2.32244	-1.48546	-3.28248	-2.70648	-2.19485	-3.50506	-4.18585	-2.10669	-3.66088	-4.38029	-2.86669	+	Keep	Discard
308	Q3UBP0;P28650;J3QN31;P28650-2	Q3UBP0;P28650;J3QN31;P28650-2	Adenylosuccinate synthetase isozyme 1	Adssl1	242.69	24182000000	876	2.27407	-0.545686	-3.54411	2.42717	2.60186	2.77344	2.39108	2.49006	2.02709	2.92444	3.06651	2.5101	3.18548	2.96193	3.33637	+	Discard	Discard
309	P28659-4;P28659-2;P28659-3;P28659	P28659-4;P28659-2;P28659-3;P28659	CUGBP Elav-like family member 1	Celf1	111.49	10825000000	285	1.96716	-0.745144	-3.12481	0.855835	1.38131	1.10974	1.37309	0.655273	0.761463	1.63149	1.59757	1.82171	1.09438	2.60699	1.85543	+	Discard	Keep
310	Q3UCJ0;P29351;P29351-2;Q3UB72;Q3TE70;P29351-3;G3UYY5;G3UZU6;G3UXM2	Q3UCJ0;P29351;P29351-2;Q3UB72;Q3TE70;P29351-3	Tyrosine-protein phosphatase non-receptor type;Tyrosine-protein phosphatase non-receptor type 6	Ptpn6	323.31	55355000000	526	2.15213	-1.13813	-3.37642	-2.40211	-1.41815	-1.2189	-1.97518	-1.71672	-0.683008	0.331785	0.200604	-0.531925	-0.92364	-0.683074	-0.979047	+	Discard	Keep
311	Q3U2F9;Q3THF3;P29387;Q3TY18;V9GWY1;Q9QWG2	Q3U2F9;Q3THF3;P29387;Q3TY18	Guanine nucleotide-binding protein subunit beta-4	Gnb4	62.578	9158100000	267	3.54822	0.860101	5.44461	3.51448	3.41338	3.60034	3.56299	3.29272	2.99708	2.31898	2.12312	2.43153	2.59957	3.00478	2.7424	+	Keep	Discard
312	Q3TW10;P29416;Q3TXV7;Q3THQ0;Q3TKF6;Q8BNS6;Q3UCP6;Q3U936;Q3TVI2	Q3TW10;P29416;Q3TXV7;Q3THQ0;Q3TKF6;Q8BNS6;Q3UCP6;Q3U936;Q3TVI2	Beta-hexosaminidase;Beta-hexosaminidase subunit alpha	Hexa	193.79	16341000000	387	3.02587	-1.23274	-4.62582	0.358883	0.256005	1.07048	0.957466	0.483777	0.295945	1.27091	1.36406	1.88093	1.94123	1.58193	2.77991	+	Discard	Keep
313	P31324;Q3V2X9;H3BK84	P31324;Q3V2X9;H3BK84	cAMP-dependent protein kinase type II-beta regulatory subunit	Prkar2b	323.31	122800000000	2373	2.26687	0.657444	3.53416	5.45727	5.38531	6.3303	6.27641	5.47113	5.5293	5.01636	5.05912	5.23003	5.11702	4.88585	5.19669	+	Keep	Discard
314	Q8BLF7;Q4FJP8;Q3TPL8;P32037;Q61607;E9Q2G7	Q8BLF7;Q4FJP8;Q3TPL8;P32037	Solute carrier family 2, facilitated glucose transporter member 3	Slc2a3	323.31	72921000000	948	1.75679	0.482608	2.84137	6.59714	6.2701	6.51628	6.26996	6.45968	6.47857	6.22851	6.25724	6.19823	6.11865	5.38712	5.50633	+	Discard	Discard
315	Q545M7;P32848	Q545M7;P32848	Parvalbumin alpha	Pvalb	80.447	19680000000	403	2.12988	0.393676	3.346	5.32232	5.20367	5.14676	5.36247	5.23197	5.41338	4.54093	4.69974	4.71183	5.20814	5.06028	5.09759	+	Discard	Discard
316	Q3TJ39;P35278;Q3TCT9;Q8C266;A2A5F5	Q3TJ39;P35278;Q3TCT9;Q8C266	Ras-related protein Rab-5C	Rab5c	323.31	126390000000	1738	1.7409	0.156306	2.82004	6.76057	6.7119	6.52189	6.68789	6.72282	6.75062	6.48283	6.5104	6.58535	6.70741	6.40032	6.53156	+	Discard	Discard
317	Q8K133;Q0PD31;P35290	Q8K133;Q0PD31;P35290	Ras-related protein Rab-24	Rab24	57.561	5510600000	248	1.86641	1.23431	2.98879	2.00944	2.11412	2.31263	1.96833	3.94967	1.73288	1.94209	1.45353	1.52534	0.659348	0.702157	0.398723	+	Keep	Discard
318	Q5BLK0;P35979;Q8C2K0;Q3TIQ2;Q6DI58;F8VQK7	Q5BLK0;P35979;Q8C2K0;Q3TIQ2;Q6DI58	60S ribosomal protein L12	Rpl12	323.31	137550000000	1546	1.90706	-0.215953	-3.0436	5.4598	5.61027	5.66515	5.63839	5.75903	5.60129	5.98171	5.76544	5.9174	5.99369	5.67168	5.69971	+	Discard	Discard
319	P37040;Q05DV1;E9Q997;E9PVT9;F6R7H8	P37040;Q05DV1	NADPH--cytochrome P450 reductase	Por	323.31	82443000000	1769	2.53634	-0.254897	-3.91102	3.23992	3.24261	3.44015	3.46149	3.32194	3.36369	3.58968	3.74476	3.41342	3.49486	3.63802	3.71843	+	Discard	Discard
320	P39087;A3KMF1;A3KMF0;D3Z797;P39087-2;Q6PAQ0	P39087;A3KMF1;A3KMF0;D3Z797;P39087-2	Glutamate receptor ionotropic, kainate 2	Grik2	78.777	4416100000	185	1.70465	0.832217	2.7714	-0.360354	0.241594	1.11318	-0.176365	0.319592	0.319736	-0.532321	-0.156555	-1.37159	-0.666067	0.105096	-0.914484	+	Keep	Discard
321	P40124;Q3UVJ2	P40124;Q3UVJ2	Adenylyl cyclase-associated protein 1;Adenylyl cyclase-associated protein	Cap1	323.31	515740000000	3574	1.42697	-0.285755	-2.39847	7.49038	6.99847	7.23144	7.02656	7.21564	7.07419	7.29567	7.87914	7.32869	7.52095	7.27421	7.45254	+	Discard	Discard
322	P40142;Q9Z2L5;E0CY51;O55021	P40142	Transketolase	Tkt	323.31	759180000000	7774	1.88464	-0.161787	-3.01337	7.48413	7.60702	7.4375	7.6164	7.63315	7.56044	7.80318	7.79042	7.67745	7.76758	7.74669	7.52403	+	Discard	Discard
323	Q3UII2;P40237;A2AIJ1;A2AIJ2	Q3UII2;P40237;A2AIJ1	Tetraspanin;CD82 antigen	Cd82	31.91	25831000000	322	1.52809	0.319844	2.53448	5.26866	4.91291	5.2127	4.86931	5.18533	5.02795	5.10036	4.80615	4.74124	4.94852	4.3611	4.60041	+	Discard	Discard
324	Q5M9N5;Q5M9J8;P41105;F6Z0X0	Q5M9N5;Q5M9J8;P41105	60S ribosomal protein L28	Rpl28	120.99	63028000000	363	1.85956	0.434494	2.97957	4.3696	4.36631	3.69661	3.96539	4.33189	4.24081	3.618	3.79351	4.01663	3.92755	3.61098	3.39698	+	Discard	Discard
325	P41233;Q8BPY1	P41233;Q8BPY1	ATP-binding cassette sub-family A member 1	Abca1	15.493	866910000	50	1.31362	-1.49233	-2.24524	-7.81696	-4.44885	-3.91349	-4.35272	-4.78763	-6.47466	-4.10109	-4.67457	-3.86462	-3.81249	-2.93187	-3.45569	+	Discard	Keep
326	Q9DBN7;P42125	Q9DBN7;P42125	Enoyl-CoA delta isomerase 1, mitochondrial	Eci1	227.9	38032000000	794	1.48177	-0.268643	-2.47223	4.14473	4.39827	4.19403	4.04065	4.01003	4.18669	4.42079	4.64956	4.605	4.49386	4.01159	4.40547	+	Discard	Discard
327	Q3ULI4;Q3U5Q4;P42227;Q6GU23;P42227-2;P42227-3;Q3U6S9;B7ZC18;Q8CFJ6;Q99ML3	Q3ULI4;Q3U5Q4;P42227;Q6GU23;P42227-2;P42227-3;Q3U6S9;B7ZC18	Signal transducer and activator of transcription;Signal transducer and activator of transcription 3	Stat3	163.06	9138800000	360	2.89285	-0.585133	-4.42714	0.203824	-0.0436432	-0.137829	-0.472594	0.0819681	0.0212875	0.207676	0.37485	0.758654	0.557513	0.475761	0.789357	+	Discard	Keep
328	P42859;G3X9H5;P42859-2	P42859;G3X9H5;P42859-2	Huntingtin	Htt	323.31	52493000000	2154	2.20038	0.254187	3.44258	2.17624	2.22554	2.13095	2.09219	2.05581	1.90813	1.89639	1.82692	1.95714	1.99309	1.59558	1.79463	+	Discard	Discard
329	Q3UHW9;P45591	Q3UHW9;P45591	Cofilin-2	Cfl2	247.13	39211000000	872	1.62871	0.464845	2.66951	5.2278	5.35543	5.22663	5.27465	5.6726	5.29167	5.0686	5.15412	5.01874	5.25085	4.44158	4.32582	+	Discard	Discard
330	P48036	P48036	Annexin A5	Anxa5	323.31	385060000000	3660	3.32989	-0.379747	-5.09437	5.82383	5.69346	5.59186	5.84388	5.94303	5.95189	6.26758	6.34649	6.0648	6.04857	6.19423	6.20477	+	Discard	Discard
331	Q3V2B6;Q60I23;P48432;Q3UES8	Q3V2B6;Q60I23;P48432;Q3UES8	Transcription factor SOX-2	Sox2	20.59	496500000	12	1.4329	-2.94494	-2.40646	-9.16539	-9.19871	-8.68522	-5.18491	-8.78778	-8.25028	-4.2397	-9.05173	-7.4691	-4.25254	-1.83053	-4.75903	+	Discard	Keep
332	P48771	P48771	Cytochrome c oxidase subunit 7A2, mitochondrial	Cox7a2	60.199	109770000000	412	1.50182	0.228858	2.49918	8.05224	8.00055	8.16441	8.25409	8.19855	8.0566	7.91366	7.86877	7.71317	7.68899	8.24924	7.91944	+	Discard	Discard
333	P49442;E0CYQ4;E0CX64;H3BK26;E9QAI9	P49442	Inositol polyphosphate 1-phosphatase	Inpp1	170.06	29629000000	712	2.15886	-0.434346	-3.38564	3.69521	4.02398	3.5873	3.33238	4.14061	3.818	4.20528	4.26861	4.27588	4.257	4.20977	3.98702	+	Discard	Discard
334	P49443;Q9EQE2;Q9EQE3;Q8R4T7	P49443;Q9EQE2;Q9EQE3;Q8R4T7	Protein phosphatase 1A	Ppm1a	295.29	29131000000	825	1.78134	0.223039	2.87435	3.72881	3.84331	3.91744	3.95245	3.72496	3.91275	3.56662	3.56973	3.46423	3.72286	3.5149	3.90314	+	Discard	Discard
335	P49452;Q9CRZ7;Q3UPF6;Q3UUX2	P49452;Q9CRZ7;Q3UPF6	Centromere protein C	Cenpc;Cenpc1	9.8231	687260000	19	1.49898	2.39929	2.49537	-2.51545	-2.87563	-2.54407	-2.55016	-2.72235	-3.16622	-3.91831	-2.81358	-3.68495	-4.9837	-9.32995	-6.03913	+	Keep	Discard
336	P49768_m	P49768_m			5.343	206520000	9	1.53257	-3.29078	-2.5405	-8.9251	-7.62752	-6.70263	-6.63996	-6.07509	-8.70391	-7.17088	-8.49597	-2.8326	-3.11043	-1.32799	-1.99167	+	Discard	Keep
337	Q3UYK2;P49769-m;P49769;P49769-2;Q3TDW2;Q5EM20	Q3UYK2;P49769-m;P49769;P49769-2	Presenilin;Presenilin-1;Presenilin-1 NTF subunit;Presenilin-1 CTF subunit;Presenilin-1 CTF12	Psen1	10.322	2126200000	52	2.20054	-1.99392	-3.44281	-2.00887	-3.25	-0.55793	-3.34136	-0.753486	-0.60851	-0.269118	-0.381926	0.294774	0.065352	0.744505	0.989785	+	Discard	Keep
338	Q3TGU7;P50580;Q05BN2;Q3UMW2;D3YVH7	Q3TGU7;P50580;Q05BN2;Q3UMW2;D3YVH7	Proliferation-associated protein 2G4	Pa2g4	323.31	137850000000	1787	1.31722	-0.233045	-2.25011	3.98679	3.76838	3.79059	3.79827	4.25677	3.95795	4.30805	4.15178	3.92374	4.04352	4.1331	4.39684	+	Discard	Discard
339	Q3TWI4;P51432;Q8CI86;Q571K9;Q3TPL1;Q8C8I0;Q62076	Q3TWI4;P51432;Q8CI86;Q571K9	Phosphoinositide phospholipase C;1-phosphatidylinositol 4,5-bisphosphate phosphodiesterase beta-3	Plcb3	144.95	11748000000	285	2.43831	-0.735785	-3.77277	-0.476548	-0.222957	0.626048	0.270527	-0.305432	0.0873433	0.742428	0.330678	0.745263	0.626641	1.03904	0.909645	+	Discard	Keep
340	Q545A2;P51881;B0LAB5	Q545A2;P51881	ADP/ATP translocase 2;ADP/ATP translocase 2, N-terminally processed	Slc25a5	323.31	694840000000	4725	1.74547	0.289062	2.82618	8.5911	8.59317	8.47433	8.58099	8.7864	8.76764	8.45533	8.11746	8.38453	8.70212	8.1459	8.25393	+	Discard	Discard
341	Q8R434;Q8R435;P52189;Q9QYK8	Q8R434;Q8R435;P52189;Q9QYK8	Inward rectifier potassium channel 4	Kcnj4	17.931	1924900000	81	1.56281	0.926014	2.5811	0.498979	-0.266049	0.732384	1.13949	-0.0913733	-0.296511	-1.26524	-0.168651	-0.0773049	-0.749481	-1.53611	-0.0423788	+	Keep	Discard
342	P52332;Q3URU8;B1ASP2;Q3U8P8;Q8K0I7;Q3UZ30;Q8CFX4;Q3TI10;REV__D3YWF9;REV__Q922S6;REV__Q3TEK1;REV__Q9CWX9;REV__Q4VBG1;REV__F7BHW1	P52332;Q3URU8;B1ASP2;Q3U8P8;Q8K0I7	Tyrosine-protein kinase JAK1;Tyrosine-protein kinase	Jak1	32.357	2676400000	84	1.9004	-0.975196	-3.03462	-2.34462	-1.26886	-2.83248	-2.40808	-1.67912	-1.5376	-0.837935	-1.39543	-1.37113	-0.317283	-1.6214	-0.676405	+	Discard	Keep
343	P52760	P52760	Ribonuclease UK114	Hrsp12	231.02	53283000000	795	2.42365	-0.715654	-3.75221	4.91537	5.20367	5.40873	5.35025	6.17168	5.3017	5.91007	6.26743	5.9174	6.03051	6.42949	6.09043	+	Discard	Keep
344	Q3U935;Q3ULK8;P53996-2;P53996-3;D3YYF6	Q3U935;Q3ULK8;P53996-2;P53996-3;D3YYF6	Cellular nucleic acid-binding protein	Cnbp	323.31	36616000000	231	1.58252	-0.541226	-2.60755	0.328943	0.967034	0.348434	0.350544	1.44834	0.97713	1.23185	1.14809	1.03386	1.25337	1.37585	1.62475	+	Discard	Discard
345	Q545T0;P55097	Q545T0;P55097	Cathepsin K	Ctsk	165.65	9529500000	89	2.4402	5.43043	3.77542	2.11548	2.15929	2.0176	0.96516	0.200944	0.243685	-2.80171	-9.57429	0.743885	-3.50817	-4.13715	-5.60302	+	Keep	Discard
346	P55144-3;P55144;P55144-2;Q62121	P55144-3;P55144;P55144-2;Q62121	Tyrosine-protein kinase receptor TYRO3;Receptor protein-tyrosine kinase	Tyro3	15.854	1364300000	74	2.59468	0.717115	3.99399	-1.3557	-1.19452	-1.9117	-1.20574	-1.35541	-1.21186	-1.74917	-2.23846	-1.72794	-2.26799	-2.60839	-1.94567	+	Keep	Discard
347	P55264;Q8BMC5;Q3TZR1;Q99PB8	P55264;Q8BMC5	Adenosine kinase	Adk	235.11	33885000000	766	1.60093	-0.339468	-2.63225	3.02752	3.44873	3.58292	3.44308	3.3074	3.43573	3.33475	3.69438	3.5079	3.84747	3.91843	3.97925	+	Discard	Discard
348	Q6PB52;Q6PEM5;Q5D0B0;Q6ZY49;Q52KI7;Q3TL96;Q8K295;P55302;Q8C252;F6WMD1;Q3U8U9	Q6PB52;Q6PEM5;Q5D0B0;Q6ZY49;Q52KI7;Q3TL96;Q8K295;P55302;Q8C252	Alpha-2-macroglobulin receptor-associated protein	Lrpap1	148.06	20966000000	503	3.05401	-0.458645	-4.66831	2.95864	2.96583	3.09073	3.30714	2.88797	3.01586	3.56662	3.37845	3.40188	3.30415	3.4913	3.83564	+	Discard	Discard
349	P56380;Q3V1C8	P56380;Q3V1C8	Bis(5-nucleosyl)-tetraphosphatase [asymmetrical]	Nudt2	120.47	13070000000	451	1.50263	0.247507	2.50028	4.18774	3.96421	4.12375	4.07983	4.1154	3.633	3.73148	3.92598	3.69393	3.92755	3.58896	3.75098	+	Discard	Discard
350	Q9D6M5;Q542J7;P56387;Q9D2T5	Q9D6M5;Q542J7;P56387;Q9D2T5	Dynein light chain Tctex-type 3	Dynlt3	161.67	10484000000	247	1.91725	0.322015	3.05736	4.63719	4.25602	4.6207	4.61674	4.63254	4.66155	4.18617	4.06551	4.41236	4.52253	4.31904	3.98702	+	Discard	Discard
351	Q3U169;P56477;B2CC69;F6Z6C6;E9Q5T2	Q3U169;P56477;B2CC69	Interferon regulatory factor 5	Irf5	9.1268	442160000	15	1.78966	2.64942	2.88554	-5.11091	-6.21475	-8.43955	-7.66977	-4.13175	-3.28019	-8.63204	-7.67444	-10.2996	-8.53292	-8.07392	-7.53054	+	Keep	Discard
352	Q3UDC8;P58252;Q3TK17;Q8BMA8;Q3TX47;Q3TWX1;Q3TLB1;Q3TJZ1;Q3UBL9;Q6P9L9;Q8C153;Q3TW58;Q3TSK4;Q3TPG2;Q99LT6;Q61509;O89069;O89070	Q3UDC8;P58252;Q3TK17;Q8BMA8;Q3TX47;Q3TWX1;Q3TLB1;Q3TJZ1;Q3UBL9;Q6P9L9;Q8C153;Q3TW58;Q3TSK4;Q3TPG2	Elongation factor 2	Eef2	323.31	947310000000	10341	1.81296	-0.181658	-2.91685	6.68658	6.46551	6.46473	6.44626	6.7155	6.72018	6.77782	6.80664	6.63289	6.76321	6.81741	6.79073	+	Discard	Discard
353	Q7TMI2;Q6IS32;Q9DBI3;Q6P8Z3;P59041;Q9CY89	Q7TMI2;Q6IS32;Q9DBI3;Q6P8Z3;P59041;Q9CY89	DnaJ homolog subfamily C member 30	Dnajc30	8.5373	1052800000	21	1.64103	1.08801	2.68604	-1.59697	-1.14025	-0.877944	-1.78899	-0.037357	0.17977	-2.44834	-2.31787	-1.99816	-0.86468	-2.28592	-1.87481	+	Keep	Discard
354	P59708	P59708	Splicing factor 3B subunit 6	Sf3b6	29.77	6855000000	184	1.46714	0.700048	2.45255	2.37371	2.78393	1.99114	1.92898	1.72066	2.45561	1.8449	1.46158	1.95319	2.14426	0.893695	0.756111	+	Keep	Discard
355	P60603	P60603	Reactive oxygen species modulator 1	Romo1	58.191	3247900000	158	2.0246	0.679974	3.20264	2.89095	2.26434	2.46424	3.33238	2.57625	3.0065	1.6341	2.07942	1.78628	2.25992	2.10313	2.59197	+	Keep	Discard
356	P60879-2	P60879-2	Synaptosomal-associated protein 25	Snap25	71.105	4805600000	106	1.80768	0.62305	2.90976	2.31527	1.42338	2.61861	2.83516	2.43846	2.71705	1.62429	1.75758	1.84828	1.95748	1.76667	1.65532	+	Keep	Discard
357	P61264	P61264	Syntaxin-1B	Stx1b	323.31	679310000000	4217	2.63688	0.266157	4.05435	9.17144	8.90127	8.93453	9.03237	9.10278	8.78877	8.74154	8.73602	8.83361	8.75824	8.62969	8.63511	+	Discard	Discard
358	P61460-2;P61460;Q6GQV2;F6TK47;E9QAT3;Q8BVE2;F6X8H7;F6XIK0;D3Z7M7;D3Z5Y4;Q8BXW3;E9PWF2;D3Z419	P61460-2;P61460;Q6GQV2;F6TK47;E9QAT3;Q8BVE2	DEP domain-containing protein 5	Depdc5	11.239	1291600000	45	1.41848	0.759018	2.38702	-3.19579	-2.45873	-1.97826	-2.73421	-3.00354	-2.68668	-3.19801	-4.12667	-2.85277	-3.93193	-2.56905	-3.93289	+	Keep	Discard
359	P61804	P61804	Dolichyl-diphosphooligosaccharide--protein glycosyltransferase subunit DAD1	Dad1	67.093	19440000000	337	1.87649	0.755621	3.00237	4.43233	5.46067	5.13053	5.28753	5.1812	5.35087	4.3045	4.36611	5.2442	4.46997	4.20621	3.71843	+	Keep	Discard
360	P61922;Q3V1S0;P61922-2;F7C9G3;Q3TUE8;Q3U0M2;F6RN86	P61922;Q3V1S0;P61922-2	4-aminobutyrate aminotransferase, mitochondrial	Abat	323.31	404950000000	5782	1.81645	0.309432	2.92155	6.94425	7.11946	7.47249	7.29091	7.23128	7.26703	7.06461	7.19098	6.80329	6.93342	6.68578	6.79073	+	Discard	Discard
361	P61965;Q3UNQ3;F6Q3W0	P61965;Q3UNQ3;F6Q3W0	WD repeat-containing protein 5	Wdr5	38.712	5088800000	108	1.35464	1.8968	2.3008	-0.960929	-1.80953	-0.805295	3.14563	-1.87048	0.952142	-1.8336	-1.31281	-2.34528	-2.9138	-2.41483	-1.90894	+	Keep	Discard
362	P62075	P62075	Mitochondrial import inner membrane translocase subunit Tim13	Timm13	242.98	41404000000	523	1.57338	-0.126223	-2.59529	5.53357	5.54252	5.53711	5.49045	5.39263	5.66213	5.68633	5.65794	5.57866	5.537	5.7561	5.69971	+	Discard	Discard
363	Q542I9;P62192	Q542I9;P62192	26S protease regulatory subunit 4	Psmc1	323.31	80324000000	1653	2.43531	0.355419	3.76856	4.56429	4.88097	4.70707	4.68466	4.9849	4.62414	4.11931	4.39842	4.33386	4.3817	4.6324	4.44782	+	Discard	Discard
364	P62482;E0CXZ9;Q3UPV6;Q3U0B0;Q3U7L1;E0CXI4;E0CYS2	P62482;E0CXZ9;Q3UPV6;Q3U0B0;Q3U7L1	Voltage-gated potassium channel subunit beta-2	Kcnab2	323.31	153110000000	1894	2.02536	-0.428645	-3.20367	6.46441	6.10045	6.04002	6.03126	6.29367	6.38521	6.39685	6.61045	6.67321	7.02302	6.86572	6.31765	+	Discard	Discard
365	P62488	P62488	DNA-directed RNA polymerase II subunit RPB7	Polr2g	13.949	1235800000	51	1.70368	-2.83001	-2.77008	-3.6237	-1.62342	-7.54834	-6.19217	-2.11735	-1.92186	-1.4478	-0.596681	-1.0908	-1.0633	-1.05505	-0.793134	+	Discard	Keep
366	Q4FJM5;P62746	Q4FJM5;P62746	Rho-related GTP-binding protein RhoB	Rhob	208	58362000000	660	2.26066	0.346204	3.52558	6.46441	6.44385	6.08636	6.06895	6.40638	6.21164	5.82193	5.7222	6.02038	6.06641	6.12416	5.84929	+	Discard	Discard
367	P62748	P62748	Hippocalcin-like protein 1	Hpcal1	97.451	28403000000	736	1.34329	0.380176	2.28544	4.55961	4.66913	4.40116	4.24796	4.39639	4.808	4.48522	4.58515	4.18582	3.95456	3.67501	3.91544	+	Discard	Discard
368	Q3U9V4;P62880;E9QKR0;D3YZX3;D3Z1M1;D3Z1T4	Q3U9V4;P62880;E9QKR0;D3YZX3;D3Z1M1;D3Z1T4	Guanine nucleotide-binding protein G(I)/G(S)/G(T) subunit beta-2	Gnb2	323.31	427810000000	4701	1.31901	0.159043	2.25254	8.70357	8.4836	8.59746	8.47358	8.56108	8.82457	8.54705	8.53042	8.30839	8.54827	8.34909	8.40639	+	Discard	Discard
369	Q3V331;Q3UG14;P62881-2;P62881;Q9CU21;Q3TSE8	Q3V331;Q3UG14;P62881-2;P62881;Q9CU21	Guanine nucleotide-binding protein subunit beta-5	Gnb5	323.31	70624000000	1137	1.53691	0.283223	2.54633	5.49222	5.43672	5.81977	5.56633	5.47283	5.61106	5.32383	5.32197	5.36713	5.59957	5.19965	4.88745	+	Discard	Discard
370	Q9CY93;Q5M9K9;P62900;Q58DZ1	Q9CY93;Q5M9K9;P62900	60S ribosomal protein L31	Rpl31	101.34	85817000000	533	1.71447	-0.394308	-2.78457	5.51669	5.35543	5.46852	5.55573	6.02713	5.89936	6.15759	5.93958	5.87801	5.78331	6.02165	6.40856	+	Discard	Discard
371	Q3UJS0;P62918;Q3THC7;Q9Z237	Q3UJS0;P62918;Q3THC7;Q9Z237	60S ribosomal protein L8	Rpl8	323.31	156830000000	1505	2.08955	-0.488329	-3.29097	5.56441	5.30579	5.42089	5.11037	5.10054	5.6256	5.79577	5.86173	5.90765	5.33414	6.21122	5.94706	+	Discard	Discard
372	P63024	P63024	Vesicle-associated membrane protein 3	Vamp3	145.81	4708300000	150	2.74875	-0.419845	-4.21581	2.56616	2.50661	2.69405	2.66249	2.71326	2.7056	3.13195	3.04906	2.74115	3.07739	2.93557	3.43211	+	Discard	Discard
373	Q9CSX6;P63089;Q3TSS2;Q3UZI5;B0LAE3;Q9CYE5;Q3TSL7	Q9CSX6;P63089;Q3TSS2;Q3UZI5;B0LAE3;Q9CYE5;Q3TSL7	Pleiotrophin	Ptn	25.632	3877800000	114	2.52633	-1.11522	-3.89684	-0.160656	-0.231203	0.694637	-0.847978	0.716283	-0.430904	0.906403	0.611731	1.02395	1.04711	1.38434	1.45797	+	Discard	Keep
374	P63321;Q9CXY0	P63321;Q9CXY0	Ras-related protein Ral-A	Rala	155.26	40850000000	451	1.30194	0.289698	2.22937	6.17452	5.77385	5.69545	5.69741	6.08441	6.05168	5.70045	5.93958	5.66258	5.69436	5.23582	5.50633	+	Discard	Discard
375	P68368	P68368	Tubulin alpha-4A chain	Tuba4a	323.31	791800000000	3724	1.58921	0.283034	2.61652	8.99883	8.97841	8.91367	9.07884	9.03209	9.31612	8.84407	8.81167	8.97339	8.99858	8.46586	8.52619	+	Discard	Discard
376	P68404-2	P68404-2	Protein kinase C beta type	Prkcb	323.31	237950000000	3657	2.99816	0.302915	4.58413	6.41297	6.34214	6.47635	6.42319	6.57706	6.52313	6.30566	6.31733	6.19025	5.98434	6.04086	6.09891	+	Discard	Discard
377	P70211-3;P70211-2;P70211;Q3TZP5	P70211-3;P70211-2;P70211;Q3TZP5	Netrin receptor DCC	Dcc	41.334	81178000000	201	1.56348	1.02746	2.58201	5.02828	4.98979	4.82021	4.62083	3.08725	4.74534	4.67738	3.71698	3.23601	3.5209	3.14134	2.83433	+	Keep	Discard
378	P70245;A2AC29	P70245;A2AC29	3-beta-hydroxysteroid-Delta(8),Delta(7)-isomerase	Ebp	41.23	7260400000	75	1.34053	-0.351247	-2.28171	3.41492	2.72744	2.5114	3.03307	2.74563	3.05273	3.22223	3.11767	3.02543	3.47368	3.21582	3.53783	+	Discard	Discard
379	P70288;Q8BQ10;Q3UXH8	P70288;Q8BQ10;Q3UXH8	Histone deacetylase 2	Hdac2	222.01	8736400000	250	1.46128	0.696362	2.44467	1.27213	1.15314	0.826805	0.741057	0.309095	0.871826	-0.234852	0.992865	0.295299	-0.308735	-0.494758	0.746052	+	Keep	Discard
380	Q8VI68;P70408;H3BKV8;Q7TNR7	Q8VI68;P70408;H3BKV8	Cadherin-10	Cdh10	29.18	2757000000	124	1.95804	0.642275	3.11246	-0.654417	-0.29684	-0.0461704	0.184129	0.316194	-0.194681	-1.00545	-0.924129	-0.246765	-0.333865	-0.985409	-1.04982	+	Keep	Discard
381	P70699;A2AFL3;A2AFL5;F6R5R5;F6VEG4	P70699	Lysosomal alpha-glucosidase	Gaa	318.65	22731000000	838	2.40747	-0.615271	-3.72956	1.37624	1.07059	0.867484	1.00049	1.41861	1.32219	1.99409	1.59478	1.88943	1.93399	1.20995	2.12498	+	Discard	Keep
382	P84309;P84309-2	P84309;P84309-2	Adenylate cyclase type 5	Adcy5	323.31	14735000000	413	1.46013	1.91238	2.44313	0.038135	-0.384168	3.46416	3.29692	-0.480465	-0.0704411	-0.518654	-0.937119	-0.942563	-1.23715	-0.4453	-1.52935	+	Keep	Discard
383	Q544Q7;P97370;Q3U9D4;Q1WWL1;Q3UFH4;Q71VC6	Q544Q7;P97370;Q3U9D4	Sodium/potassium-transporting ATPase subunit beta-3	Atp1b3	225.91	66006000000	1592	2.59976	0.265519	4.00125	5.20394	5.26927	5.42089	5.3866	5.14566	5.48047	5.15992	4.91052	5.13682	5.02706	4.98702	5.09236	+	Discard	Discard
384	Q3UHN4;P97445;E9Q1R5;Q3UHA5;Q8R5M7;Q8R5M6;Q9R0P8;Q76N29	Q3UHN4;P97445;E9Q1R5;Q3UHA5;Q8R5M7;Q8R5M6	Voltage-dependent P/Q-type calcium channel subunit alpha-1A	Cacna1a	185.54	13656000000	412	2.76668	0.384161	4.2419	0.819337	0.709386	0.420291	0.792693	0.893323	0.786827	0.321171	0.284039	0.325645	0.172599	0.611273	0.402166	+	Discard	Discard
385	P97492	P97492	Regulator of G-protein signaling 14	Rgs14	323.31	28504000000	1180	2.26369	-0.580316	-3.52977	3.73709	3.71133	3.13937	2.93752	3.68018	3.51114	4.00659	4.12215	4.16575	3.99229	4.27568	3.63607	+	Discard	Discard
386	P97770-2;P97770;P97770-3;D3YYB2	P97770-2;P97770;P97770-3	THUMP domain-containing protein 3	Thumpd3	71.733	3252700000	95	2.10531	-1.62867	-3.31246	-2.40593	-0.832219	-2.02608	-1.63544	-2.89523	-1.77257	1.15327	-0.275871	-0.840505	0.349552	-1.67857	-0.503328	+	Discard	Keep
387	P97825	P97825	Hematological and neurological expressed 1 protein;Hematological and neurological expressed 1 protein, N-terminally processed	Hn1	118.57	3327200000	145	1.3237	0.654139	2.25891	0.574857	0.890573	1.92276	1.32868	0.752556	0.235139	0.330836	0.0336592	0.990851	-0.0896787	0.373567	0.140506	+	Keep	Discard
388	P97855;Q571F9;Q3UR88	P97855;Q571F9;Q3UR88	Ras GTPase-activating protein-binding protein 1	G3bp1	323.31	51745000000	1086	2.30056	-0.425041	-3.58076	2.07552	1.49833	1.7111	1.7631	2.0109	1.47665	2.19414	2.1126	1.97682	2.15758	2.42744	2.21726	+	Discard	Discard
389	Q3UBX7;Q3TXB1;P98086	Q3UBX7;Q3TXB1;P98086	Complement C1q subcomponent subunit A	C1qa	69.503	14839000000	195	5.47174	-1.98326	-9.20593	1.6425	2.07144	1.42234	2.12736	2.28655	2.3425	4.44365	4.20123	3.73569	4.24141	3.654	3.51624	+	Discard	Keep
390	Q543R4;Q00493	Q543R4;Q00493	Carboxypeptidase E	Cpe	306.42	64000000000	1362	1.31877	-0.337433	-2.25221	4.98696	4.88742	4.37622	4.35494	4.87733	4.54636	4.94374	5.13256	5.13004	5.33414	4.6712	4.84215	+	Discard	Discard
391	Q58EU7;Q00915	Q58EU7;Q00915	Retinol-binding protein 1	Rbp1	52.978	4158300000	142	1.59684	-0.549308	-2.62677	1.27239	0.904325	1.65239	0.498582	1.27991	1.32808	1.93416	1.32555	1.92433	1.34415	2.06804	1.6353	+	Discard	Discard
392	Q01341;F8VQ52;Q80U07	Q01341;F8VQ52	Adenylate cyclase type 6	Adcy6	3.726	329890000	17	1.46091	2.50175	2.44417	-8.15721	-3.63041	-3.39623	-3.83659	-3.85359	-3.23145	-8.2465	-5.55616	-4.51712	-6.26157	-8.66497	-7.86968	+	Keep	Discard
393	Q02105	Q02105	Complement C1q subcomponent subunit C	C1qc	100.87	26575000000	318	2.62414	-1.20617	-4.0361	3.014	3.61352	3.56083	3.6776	3.93538	3.98733	5.61365	5.68217	4.24755	4.68352	4.40192	4.39684	+	Discard	Keep
394	Q3UZT7;Q02248;E9Q6A9;Q80VE7;F7CRC6;F7BAC9;D3YUH4;F6QZ47;D3Z5Q1;E9PW26;D3Z7S6	Q3UZT7;Q02248;E9Q6A9;Q80VE7	Catenin beta-1	Ctnnb1	323.31	182120000000	2936	1.49714	0.258561	2.4929	5.7637	5.67869	5.64459	5.45666	5.43849	5.57491	5.54041	5.57795	5.34834	5.38901	5.1002	5.04976	+	Discard	Discard
395	Q02357-5;Q02357-6;G5E8J2;B7ZW98;E9QNT8;D3YTV8;D3Z5M4;Q0VGY9;Q02357-2;Q02357;Q02357-4;G8JL84;Q02357-3;G3UY11;D6RJ51;Q02357-7	Q02357-5;Q02357-6;G5E8J2;B7ZW98;E9QNT8;D3YTV8;D3Z5M4;Q0VGY9;Q02357-2;Q02357;Q02357-4;G8JL84;Q02357-3;G3UY11	Ankyrin-1	Ank1	116.84	8706900000	402	3.34674	0.477792	5.12098	-0.0077494	0.187936	0.131693	0.192218	0.0844743	0.0245127	-0.182171	-0.181609	-0.621425	-0.199965	-0.464506	-0.603988	+	Discard	Discard
396	Q03141-3;Q03141;Q03141-2;Q9JKE5;Q9CW99;Q5DTG3;Q91Y96	Q03141-3;Q03141;Q03141-2;Q9JKE5	MAP/microtubule affinity-regulating kinase 3	Mark3	158.51	9018700000	336	3.07813	0.507844	4.70488	1.43543	1.25718	1.5083	1.24849	1.27379	1.74574	0.986747	1.00348	1.13099	0.825717	0.617755	0.857178	+	Discard	Discard
397	Q3U311;Q03157;Q3TUB1;Q3TCA7	Q3U311;Q03157;Q3TUB1;Q3TCA7	Amyloid-like protein 1;C30	Aplp1	155.43	20898000000	366	1.59841	-0.673213	-2.62887	2.27532	2.2417	3.34503	2.64644	2.2238	1.9945	3.53137	3.66563	3.01784	2.82511	2.64028	3.08585	+	Discard	Keep
398	Q04447	Q04447	Creatine kinase B-type	Ckb	323.31	3875200000000	27883	1.54604	0.275537	2.55858	11.4147	11.0845	11.2423	11.3167	11.1294	11.0865	11.3078	11.0758	10.7518	10.9454	10.702	10.8382	+	Discard	Discard
399	Q05A62-2;Q05A62;Q05A62-3;D3YTL1;D3YYU7;D6RHN1	Q05A62-2;Q05A62;Q05A62-3	Dynein light chain 1, axonemal	Dnal1	26.484	3515700000	166	2.95756	0.766884	4.52334	2.10854	1.92904	2.17859	1.94222	2.50268	1.99604	1.18455	1.10056	1.47274	1.61113	1.82137	0.865437	+	Keep	Discard
400	Q6P1H9;Q8C8S6;Q05BE2;Q9R0N8-2;Q9R0N8;Q3UY13;V9GWX4	Q6P1H9;Q8C8S6;Q05BE2;Q9R0N8-2;Q9R0N8;Q3UY13	Synaptotagmin-6	Syt6	10.863	535170000	18	2.11767	2.60662	3.32932	-3.58277	-2.92181	-0.281457	-0.138123	-1.77827	-1.69554	-2.64389	-4.36032	-4.23137	-6.75071	-3.99255	-4.05883	+	Keep	Discard
401	Q549A5;Q06890;Q9JK98;E9PUU2;E9PXG5;E9Q8Y5;E9Q9B8;E9Q2G2;Q3V245	Q549A5;Q06890;Q9JK98;E9PUU2;E9PXG5;E9Q8Y5;E9Q9B8	Clusterin;Clusterin;Clusterin beta chain;Clusterin alpha chain	Clu	323.31	121860000000	1054	7.02783	-1.9002	-13.5302	4.91169	4.63123	4.77336	4.49069	4.93697	5.27954	6.74308	6.84847	6.39816	6.80635	7.00131	6.62729	+	Discard	Keep
402	Q07409;Q3US71	Q07409	Contactin-3	Cntn3	16.072	1285800000	47	2.30973	1.55421	3.59346	-1.21569	-1.76375	-1.29809	-1.49298	-0.991556	-1.14099	-3.59981	-3.65077	-2.45873	-1.52987	-1.97096	-4.01817	+	Keep	Discard
403	Q3U2Z5;Q08509;Q3TMV3;Q3UGL1;Q3UFL4;D3Z5I5;D3Z7F4	Q3U2Z5;Q08509;Q3TMV3;Q3UGL1;Q3UFL4	Epidermal growth factor receptor kinase substrate 8	Eps8	61.391	7301500000	234	2.5039	0.77454	3.86511	0.540397	0.199645	-0.0783463	0.113962	-0.173999	0.990819	-0.46554	-0.414781	-0.337089	-0.630108	-0.294205	-0.91304	+	Keep	Discard
404	Q3TR66;Q08761;Q3V0M0	Q3TR66;Q08761	Vitamin K-dependent protein S	Pros1	2.0991	6446000000	89	1.40903	-1.40569	-2.37428	-0.351473	-0.188589	-1.52907	-2.78769	-0.569236	-0.925154	1.40737	1.26404	-0.845479	-1.03262	0.243434	1.04616	+	Discard	Keep
405	Q0QER9	Q0QER9		Idh1	51.648	3649900000	56	2.1461	-6.49743	-3.36817	-9.10481	-8.86158	-7.42339	-8.70441	0.968324	-0.00196351	1.24325	0.911868	1.08084	1.43545	-0.00737872	1.19272	+	Discard	Keep
406	Q0V8T7	Q0V8T7	Contactin-associated protein like 5-3	Cntnap5c	7.9093	6219900000	35	1.41704	-0.886277	-2.38508	-0.799274	-2.55736	-0.986839	-1.65902	-1.39086	-0.855893	-1.21735	-0.817433	-0.588681	-0.808348	0.435971	0.0642615	+	Discard	Keep
407	Q0VBD0	Q0VBD0	Integrin beta	Itgb8	45.148	5196500000	180	1.57836	-0.374499	-2.60196	-0.125116	0.284401	-0.556808	0.0831876	-0.225512	-0.414333	0.422386	-0.0305793	0.360234	0.108139	0.242392	0.190242	+	Discard	Discard
408	Q148R8;Q80UK8;X1WI16;Q80UK8-2;Q5SXZ7;H3BK92	Q148R8;Q80UK8	Integrator complex subunit 2	Ints2	20.837	966520000	48	1.69279	-2.19643	-2.75548	-6.51433	-9.74936	-9.07354	-7.11192	-8.20906	-8.84147	-7.8269	-7.03436	-7.36894	-4.95229	-4.67036	-4.46827	+	Discard	Keep
409	Q149D1;Q8BH55;Q8K395;A2AUG7;A2AUG6;Q8BU74	Q149D1;Q8BH55;Q8K395;A2AUG7	Threonine synthase-like 1	Thnsl1	93.238	10942000000	393	2.28928	1.20638	3.56514	1.51002	1.53696	1.39319	3.41501	2.47732	2.00176	0.90909	0.574772	0.755697	0.808217	0.670263	1.37795	+	Keep	Discard
410	Q14AG7;Q920N7;E9Q6I4	Q14AG7;Q920N7	Synaptotagmin-12	Syt12	99.394	9580400000	308	3.72853	0.660269	5.74343	2.97268	2.89067	2.71028	2.72493	2.82863	2.90948	1.7593	2.34434	2.4881	2.3085	2.15341	2.0214	+	Keep	Discard
411	Q14AX9;Q64449;Q64449-2	Q14AX9;Q64449	C-type mannose receptor 2	Mrc2	17.977	292140000	27	1.67574	2.20173	2.7326	-3.45418	-5.0536	-5.60501	-7.56867	-8.47237	-5.45415	-7.58127	-9.50974	-7.627	-7.47865	-8.03694	-8.58474	+	Keep	Discard
412	Q14BI2;Q80T43	Q14BI2	Metabotropic glutamate receptor 2	Grm2	212.94	24945000000	663	3.96731	0.600276	6.15356	2.78767	3.22232	3.01451	2.93092	3.0702	3.20816	2.38411	2.68287	2.33602	2.20966	2.58434	2.43513	+	Keep	Discard
413	Q14BR6;Q8BH10;A3KCG2;A5CVE1	Q14BR6;Q8BH10;A3KCG2;A5CVE1	Protein orai-2	Orai2	36.729	430010000	12	1.32316	-3.08289	-2.25818	0.164886	-6.75647	-1.30721	-0.87129	-1.40813	-7.46517	0.496211	-0.819303	0.139097	0.196746	-0.184062	1.02525	+	Discard	Keep
414	Q3T9U1;Q3UDM0;Q8BPB0	Q3T9U1;Q3UDM0;Q8BPB0	MOB kinase activator 1B	Mob1b	38.181	4907400000	132	2.57636	-1.22625	-3.96788	0.53405	1.32998	0.111133	0.853658	0.392268	0.384124	2.00246	1.77168	1.31189	1.06365	1.96986	2.8432	+	Discard	Keep
415	Q3TA40;Q8R0A7;Q8BQB5;D3YUS2	Q3TA40;Q8R0A7;Q8BQB5	Uncharacterized protein KIAA0513	6430548M08Rik;Kiaa0513	117.86	34219000000	657	2.35574	0.320214	3.65738	4.56429	4.17925	4.21952	4.23201	4.49146	4.4713	4.16291	3.9357	4.19245	4.12391	3.91843	3.90314	+	Discard	Discard
416	Q3TBT3;Q3TBT3-3;Q3TBT3-2	Q3TBT3;Q3TBT3-3;Q3TBT3-2	Stimulator of interferon genes protein	Tmem173	37.056	1447800000	60	1.34339	-2.24732	-2.28558	-4.32388	-7.71671	-8.76226	-7.5309	-4.69256	-5.42445	-3.92431	-3.85174	-3.57282	-6.96098	-2.2081	-4.44889	+	Discard	Keep
417	Q3TCD4;Q9WUR2-2;Q9WUR2;E9PUY9;E9PYA9;E9PVM6;E9PYC6;E9Q858;E9Q7A8;E9PY42;Q78JN3;D3U0D8	Q3TCD4;Q9WUR2-2;Q9WUR2;E9PUY9;E9PYA9;E9PVM6;E9PYC6;E9Q858;E9Q7A8	Enoyl-CoA delta isomerase 2, mitochondrial	Eci2	198.77	14967000000	595	1.61572	-0.229462	-2.65209	2.24408	1.98261	2.36498	2.03159	2.25532	2.27276	2.50647	2.28696	2.38458	2.3555	2.68346	2.31115	+	Discard	Discard
418	Q3TCE7;Q91Z25;Q9WV32;Q3U094;Q3TBA2;F6VVE6;F6THG2;D3Z6S0	Q3TCE7;Q91Z25;Q9WV32;Q3U094;Q3TBA2	Actin-related protein 2/3 complex subunit 1B	Arpc1b	323.31	44453000000	471	1.32462	-1.11678	-2.26015	0.45271	0.940087	-2.1634	0.453304	0.692366	0.524719	1.29921	1.37086	0.583106	1.15541	1.70053	1.49134	+	Discard	Keep
419	Q3TCN2;Q3TCN2-2	Q3TCN2;Q3TCN2-2	Putative phospholipase B-like 2;Putative phospholipase B-like 2 28 kDa form;Putative phospholipase B-like 2 40 kDa form;Putative phospholipase B-like 2 15 kDa form	Plbd2	172.67	9086100000	329	2.03935	-1.08336	-3.22266	-1.1325	-1.25596	-0.299726	-0.718333	-0.183477	-0.14546	1.01105	0.669102	-0.008524	-0.617323	0.576477	1.13391	+	Discard	Keep
420	Q3TDM6;Q8BHT7	Q3TDM6;Q8BHT7	RAB6A-GEF complex partner protein 2	Rgp1	3.1043	299470000	10	1.70994	-3.48732	-2.77848	-7.57423	-10.05	-7.90036	-7.59983	-7.87682	-7.83899	-3.07763	-3.20291	-7.80586	-8.9407	-2.20088	-2.68838	+	Discard	Keep
421	Q3TF74;Q3U8F0;E9PX03;E9PZJ0;E9PVJ1	Q3TF74	Coronin	Coro1c	-2	20636000	1	1.89431	3.14391	3.02641	-2.83488	-2.41218	-8.15153	-7.01923	-3.45407	-3.37144	-7.82391	-8.29056	-8.59605	-7.24776	-7.79949	-6.349	+	Keep	Discard
422	Q3TF84;Q922Q8;Q3UBL0	Q3TF84;Q922Q8	Leucine-rich repeat-containing protein 59	Lrrc59	323.31	79873000000	1029	1.43618	-0.264063	-2.41088	3.93008	3.83666	3.81315	4.41503	4.07675	4.15671	4.32919	4.29168	4.0789	4.52253	4.28917	4.30131	+	Discard	Discard
423	Q3TF87;Q922B2;Q3UJQ3;Q8BK18;Q3TMC5	Q3TF87;Q922B2;Q3UJQ3;Q8BK18;Q3TMC5	Aspartate--tRNA ligase, cytoplasmic	Dars	323.31	143160000000	2257	1.5719	-0.247611	-2.5933	4.51197	4.47306	4.79792	4.50844	4.84659	4.98154	4.97139	5.0245	4.87159	5.03794	4.81638	4.88339	+	Discard	Discard
424	Q3TFA9;Q9JHJ0;Q8C3Z3	Q3TFA9;Q9JHJ0;Q8C3Z3	Tropomodulin-3	Tmod3	116.45	4554700000	142	1.69193	-2.72918	-2.75432	-9.05757	-3.24973	-2.99656	-3.35578	-3.60775	-4.43554	-2.27099	-2.2867	-2.40937	-1.70088	-1.03045	-0.629468	+	Discard	Keep
425	Q3TFD2;Q3TFD2-2;Q3TFD2-3;D6RFA8;Q8BJT4	Q3TFD2;Q3TFD2-2;Q3TFD2-3	Lysophosphatidylcholine acyltransferase 1	Lpcat1	64.951	2204000000	91	2.16968	-0.785177	-3.40047	-1.3631	-1.44092	-1.18625	-1.60709	-0.983025	-1.70659	-0.111322	-0.774248	-0.854166	-1.29746	-0.58823	0.0495152	+	Discard	Keep
426	Q3TGM7;Q69ZS7;Q69ZS7-2;Q3UJ02;J3KMK0;Q69ZS7-3	Q3TGM7;Q69ZS7;Q69ZS7-2;Q3UJ02	HBS1-like protein	Hbs1l	40.053	2780900000	154	1.98418	1.06726	3.14783	-1.12284	-0.763839	-0.912453	-0.894706	-0.864688	-1.05809	-1.77998	-2.36148	-3.45824	-1.14116	-1.46791	-1.81141	+	Keep	Discard
427	Q3U4R0;Q3TGX0;Q9JKV5	Q3U4R0;Q3TGX0;Q9JKV5	Secretory carrier-associated membrane protein 4	Scamp4	14.814	3012600000	32	1.36307	-6.0766	-2.31221	-8.3687	-1.05285	-7.63706	3.33238	-8.68358	-6.87417	2.58656	3.6772	3.40766	-7.22981	2.66203	2.072	+	Discard	Keep
428	Q3TIJ0;Q8C5L3-2;Q8C5L3;E9Q8D5;Q5CZY5;E9Q027;Q8C5L3-3	Q3TIJ0;Q8C5L3-2;Q8C5L3;E9Q8D5;Q5CZY5;E9Q027;Q8C5L3-3	CCR4-NOT transcription complex subunit 2	Cnot2	32.549	1290200000	42	1.37701	-2.80514	-2.33105	-1.11219	-1.13207	-7.45567	-2.55971	-6.98177	-4.34319	-2.34883	-1.28344	-1.74113	0.0816712	-0.403667	-1.05835	+	Discard	Keep
429	Q3UDS7;Q3TJ10;Q8VDL4-3;Q8VDL4;Q8VDL4-2;Q8CB20	Q3UDS7;Q3TJ10;Q8VDL4-3;Q8VDL4	ADP-dependent glucokinase	Adpgk	166.61	11269000000	294	1.40476	-0.479724	-2.36852	0.384656	0.522798	0.578576	0.620093	0.369832	0.464184	0.796607	0.498521	1.3256	1.05748	1.69148	0.4488	+	Discard	Discard
430	Q3TKQ3;Q8VBV3;A2AV19	Q3TKQ3;Q8VBV3;A2AV19	Exosome complex component RRP4	Exosc2	61.808	2282000000	99	1.43926	1.46158	2.41502	-0.262448	-2.92284	-0.397198	-1.96491	-0.31391	-0.43666	-1.92726	-1.31841	-2.20398	-2.34454	-3.27604	-3.99721	+	Keep	Discard
431	Q3TKV1;Q8VDM4;Q3TI61;Q3TXV1;Q3TW71;Q3U9Y8;Q3TIP0;Q3TWL6;Q80V77;Q99JX8;Q9CRK7;E9Q2S8	Q3TKV1;Q8VDM4;Q3TI61;Q3TXV1;Q3TW71;Q3U9Y8;Q3TIP0;Q3TWL6;Q80V77	26S proteasome non-ATPase regulatory subunit 2	Psmd2	323.31	155180000000	2950	1.77594	-0.19317	-2.8671	4.20579	4.29535	4.25829	3.99408	4.01457	4.13492	4.20148	4.33678	4.30364	4.33839	4.53183	4.3499	+	Discard	Discard
432	Q3TL44	Q3TL44	NLR family member X1	Nlrx1	75.092	4072400000	176	1.84297	-1.16792	-2.95723	-1.31745	-1.16409	-0.832173	-1.95767	-0.807907	-0.708292	0.936235	1.10931	-0.644814	-1.02818	-0.120888	-0.0317609	+	Discard	Keep
433	Q3TLP5;Q3TLP5-2;F6YTG0;F6Z5N5;Q8R3H3;E0CXC8	Q3TLP5;Q3TLP5-2;F6YTG0;F6Z5N5;Q8R3H3	Enoyl-CoA hydratase domain-containing protein 2, mitochondrial	Echdc2	13.442	503160000	40	2.52793	-1.32281	-3.89911	-1.99628	-1.96007	-2.93798	-2.60832	-3.36777	-2.27649	-0.74788	-0.652913	-2.09654	-1.60117	-0.611566	-1.50001	+	Discard	Keep
434	Q3TMM5	Q3TMM5		Nono	-2	91374000	2	1.44798	2.90051	2.42676	-3.18539	-2.83689	-3.30996	-2.50806	-7.35556	-7.24942	-8.00638	-3.77483	-6.7835	-7.97596	-8.63081	-8.67687	+	Keep	Discard
435	Q3TQ21;Q3UR00;Q80U78-3;Q80U78;Q3TTW5;Q80U78-4;A8WHM8	Q3TQ21;Q3UR00;Q80U78-3;Q80U78;Q3TTW5	Pumilio homolog 1	Pum1	69.613	9035300000	288	1.49327	-0.593929	-2.4877	-0.518913	-0.508977	0.415312	0.218579	0.731338	-0.129132	0.639187	0.515736	0.351666	0.503145	0.577394	1.18465	+	Discard	Keep
436	Q3TQB2;Q3TQB2-2;Q8C6M7;F6UAF9;D6RG85;D3Z5V7	Q3TQB2;Q3TQB2-2;Q8C6M7	FAD-dependent oxidoreductase domain-containing protein 1	Foxred1	10.571	1207700000	34	1.37244	0.991414	2.32488	-0.945501	-3.34154	-1.59516	-1.82405	-1.49326	-2.34136	-3.1341	-2.95638	-2.89974	-3.95403	-2.43949	-2.10564	+	Keep	Discard
437	Q3TQN5;Q61200	Q3TQN5;Q61200	Neurexophilin;Neurexophilin-1	Nxph1	2.3031	165410000	10	1.61405	2.43735	2.64985	-3.43516	-3.75572	-4.26386	-3.83957	-7.28324	-3.82133	-7.79554	-8.61104	-7.60329	-4.91478	-7.70221	-4.39612	+	Keep	Discard
438	Q3TRR0;Q3TRR0-2	Q3TRR0;Q3TRR0-2	Microtubule-associated protein 9	Map9	32.461	2223800000	44	1.3446	0.577776	2.28722	-0.23498	0.138123	0.311276	0.0125294	-0.371766	0.221152	-0.147108	-0.00509328	-1.18011	-1.04898	-0.0307944	-0.978234	+	Discard	Discard
439	Q3TS64;Q3UL54;Q8BVY0;Q8K235;Q3TH37;Q3TGI9;Q3TAJ5;Q3TLJ3;Q9CSF9;Q3TN25	Q3TS64;Q3UL54;Q8BVY0;Q8K235;Q3TH37;Q3TGI9;Q3TAJ5;Q3TLJ3;Q9CSF9;Q3TN25	Ribosomal L1 domain-containing protein 1	Rsl1d1	323.31	38241000000	668	1.54191	1.29443	2.55304	-0.0348796	0.532614	-0.40223	-0.739268	-0.963137	0.478028	-0.862673	-1.26629	-0.506475	-1.72712	-1.02097	-3.51192	+	Keep	Discard
440	Q3TSG4	Q3TSG4	RNA demethylase ALKBH5	Alkbh5	23.232	474690000	20	1.48665	-3.61444	-2.4788	-3.23606	-8.4918	-7.58101	-3.99617	-8.13131	-9.30167	-1.15923	-3.02338	-1.59441	-2.17243	-8.08472	-3.01721	+	Discard	Keep
441	Q3TUE7;Q99NF3;Q3TKI8;H9KUZ8	Q3TUE7;Q99NF3;Q3TKI8;H9KUZ8	Centrosomal protein of 41 kDa	Cep41	4.9274	1215400000	10	1.34749	-3.50152	-2.29114	-6.39076	-2.87103	-0.259561	1.11413	-8.80541	-2.38535	0.324683	0.286893	-0.256521	0.683779	0.244781	0.127554	+	Discard	Keep
442	Q9D708;Q3TVE3;D3Z2Y6	Q9D708;Q3TVE3;D3Z2Y6		S100a16	55.906	3858100000	117	3.36289	-0.974045	-5.14653	2.20567	2.22581	2.79643	1.94222	2.70232	2.10345	3.58968	2.95861	3.51326	3.27996	3.5834	2.89524	+	Discard	Keep
443	Q542K4;Q3TVZ1;Q91XI2	Q542K4;Q3TVZ1;Q91XI2	Catalase	Cat	4.0603	418100000	16	2.39534	-3.31235	-3.71261	-9.05385	-4.76055	-6.46912	-5.44417	-3.2655	-5.09669	-1.34538	-2.20607	-1.542	-2.87847	-4.03072	-2.21314	+	Discard	Keep
444	Q3U5Y4;Q3UFC2;Q3U981;Q3TWF7;Q8BTZ4-2;Q8BTZ4;Q3TGH0;Q3TXL9;Q3THU3	Q3U5Y4;Q3UFC2;Q3U981;Q3TWF7;Q8BTZ4-2;Q8BTZ4;Q3TGH0;Q3TXL9;Q3THU3	Anaphase-promoting complex subunit 5	Anapc5	38.386	2149100000	139	1.97542	0.846625	3.13598	-0.418473	-1.15394	-0.978027	-1.20763	-0.944664	-1.29909	-1.78015	-2.02204	-1.50475	-1.74572	-2.87177	-1.15715	+	Keep	Discard
445	Q3TWI9;D3YY83;D3YYJ8	Q3TWI9	CSC1-like protein 2	Tmem63b	6.7012	1471900000	59	1.53915	-1.04095	-2.54934	-1.07103	-1.02192	-1.27752	-3.48861	-1.9087	-1.51047	-1.00812	-0.819303	-1.15021	-0.352142	-0.44902	-0.253774	+	Discard	Keep
446	Q3TWL2;F8WHW3;E0CYE6;E0CZ18;E0CZF6	Q3TWL2;F8WHW3;E0CYE6;E0CZ18;E0CZF6	Type 1 phosphatidylinositol 4,5-bisphosphate 4-phosphatase	Tmem55b	77.074	5449100000	141	3.52004	-2.66455	-5.39873	0.402381	-0.896894	-1.91552	0.574212	-1.24741	-0.0531093	1.18047	2.8423	1.58691	1.95254	2.92668	2.36208	+	Discard	Keep
447	Q9R062;Q3TWR9;K3W4S6;V9GX26	Q9R062;Q3TWR9;K3W4S6;V9GX26	Glycogenin-1	Gyg1;Gyg	240.99	6889300000	220	1.57909	-0.352417	-2.60295	1.21186	1.4124	1.3151	1.45406	0.947383	0.96037	1.3631	1.49372	1.68347	2.02096	1.39802	1.45641	+	Discard	Discard
448	Q8R2M8;Q3TX08;G3V019;H3BL74	Q8R2M8;Q3TX08	tRNA (guanine(26)-N(2))-dimethyltransferase	Trmt1	67.198	3411200000	114	2.23741	-1.76761	-3.49352	-2.82551	-2.62458	-1.08335	-1.55189	-1.7263	-1.88483	0.733135	0.461942	-1.59044	-1.07082	0.960808	-0.585445	+	Discard	Keep
449	Q3UA21;Q3TX70;Q9JKK1-2;Q9JKK1;Q4W8V2;Q3TR14	Q3UA21;Q3TX70;Q9JKK1-2;Q9JKK1;Q4W8V2	Syntaxin-6	Stx6	139.69	9615000000	383	1.37229	0.459977	2.32467	3.34094	3.002	3.94831	2.77004	3.15355	3.11513	3.02762	2.85235	2.75039	2.99809	2.29771	2.64395	+	Discard	Discard
450	Q7TPN5;Q3TXX8;Q91YD9;Q3UQ99;Q3UGK7;Q05CX6;Q3USR1;Q6PDL3;Q3UMN0;Q9CXQ9;Q80VV6	Q7TPN5;Q3TXX8;Q91YD9;Q3UQ99;Q3UGK7	Neural Wiskott-Aldrich syndrome protein	Wasl	323.31	26172000000	795	1.40442	-0.428534	-2.36806	3.66082	3.68194	2.89905	2.79207	3.37873	3.29571	3.49526	3.84071	3.7718	3.53118	4.10274	3.53783	+	Discard	Discard
451	Q3TYC4;Q9R0N3;Q3TPW8;Q3TPH5;Q80U82;S4R1M8;Q8QZS8;D3YWW9	Q3TYC4;Q9R0N3;Q3TPW8;Q3TPH5;Q80U82;S4R1M8	Synaptotagmin-11	Syt11	46.9	6911900000	192	2.82125	-0.628712	-4.32165	1.6218	1.59872	1.3222	1.604	1.35808	1.80792	2.33223	2.66027	1.79923	2.25992	2.08984	1.94349	+	Discard	Keep
452	Q3TZB0	Q3TZB0		Fry	5.3703	80447000	2	2.00804	-3.69847	-3.18017	-7.68897	-7.50508	-8.91446	-8.61463	-10.0756	-7.37096	-0.873813	-6.48076	-7.12049	-7.24846	-3.11479	-3.14053	+	Discard	Keep
453	Q3U076;Q8CAK3;Q8CAK3-2	Q3U076;Q8CAK3	UPF0515 protein C19orf66 homolog	A230050P20Rik	45.72	2749900000	134	1.51933	1.19258	2.52271	1.7562	1.11764	0.431394	1.38158	1.39654	0.379114	-0.572557	-0.560967	0.894792	1.36127	-0.534645	-1.28091	+	Keep	Discard
454	Q61635;Q3U0K0;Q99M59;J7P1X3;J7NUN6;J7PCI3;Q3TMS7;A6PWD6;Q3ULY1;Q5SVP2;Q5SVP0;Q5NCB3	Q61635;Q3U0K0;Q99M59		Ifi47	3.8603	153710000	11	1.42166	2.78301	2.39131	-2.71841	-2.80983	-3.42455	-2.99782	-4.33522	-3.85797	-8.86952	-5.57859	-2.67376	-3.27111	-7.25395	-9.19494	+	Keep	Discard
455	Q3U0K8-3;Q3U0K8;D3YTU2;Q3U0K8-2	Q3U0K8-3;Q3U0K8;D3YTU2;Q3U0K8-2	Prolyl 3-hydroxylase OGFOD1	Ogfod1	89.857	2101000000	102	1.30494	0.9971	2.23345	-0.443477	-0.677159	-1.08116	-1.24992	-0.020259	-0.211356	-1.09917	-1.10132	-1.2121	-3.57942	-1.56407	-1.10984	+	Keep	Discard
456	Q3U0U7;Q62192	Q3U0U7;Q62192	CD180 antigen	Cd180	13.554	582610000	29	2.92094	-4.86992	-4.46879	-3.78426	-8.37943	-8.14943	-8.53926	-8.79399	-5.38346	-1.34162	-2.1125	-0.826272	-1.85107	-5.56738	-2.11146	+	Discard	Keep
457	Q3U1M9;Q3U9R0;Q61549;Q3S4B0;O08745;O08743;O08744;Q6LCD7	Q3U1M9;Q3U9R0;Q61549	EGF-like module-containing mucin-like hormone receptor-like 1	Adgre1;Emr1	323.31	13333000000	137	2.62864	-3.87448	-4.04254	-8.04291	-7.49484	-4.1114	-9.78595	-6.61452	-8.07888	-3.15547	-2.60106	-4.7898	-4.29244	-4.73721	-1.30564	+	Discard	Keep
458	Q3U313;Q8VH51-2;Q8VH51;Q3UXT6;Q0VGU9;Q8VH51-3;F7AA45;Q3UZ51	Q3U313;Q8VH51-2;Q8VH51;Q3UXT6;Q0VGU9;Q8VH51-3;F7AA45	RNA-binding protein 39	Rbm39	323.31	16751000000	747	1.85717	-0.266829	-2.97635	1.55911	1.08832	1.048	1.31879	1.33357	1.15238	1.3501	1.58043	1.5269	1.42565	1.60177	1.6163	+	Discard	Discard
459	Q3U3E2	Q3U3E2	Protein FAM117B	Fam117b	5.5733	562280000	18	1.31003	2.94486	2.24035	-1.20447	-0.811904	-3.01568	-3.17975	-1.57224	-1.10789	-1.97952	-8.47935	-7.97806	-1.80281	-5.77448	-2.54691	+	Keep	Discard
460	Q8BUU7;Q3U3H5;Q68FH4;Q3U728;Q8BWB2;Q8BMX0;B7ZCT3;B7ZCT5;B7ZCT4	Q8BUU7;Q3U3H5;Q68FH4;Q3U728;Q8BWB2	N-acetylgalactosamine kinase	Galk2	152.87	3952400000	175	1.87751	0.242581	3.00376	-0.0951793	0.144542	0.174992	-0.0476075	-0.112921	-0.0721343	-0.253127	-0.242827	-0.235917	-0.479783	-0.251206	-0.000932363	+	Discard	Discard
461	Q3U3J1;Q99L69;P50136	Q3U3J1;Q99L69;P50136	2-oxoisovalerate dehydrogenase subunit alpha, mitochondrial	Bckdha	98.449	7994100000	369	2.21411	0.416585	3.46145	1.39093	1.55498	1.56533	1.6891	1.70916	1.72142	1.12875	1.25226	1.44008	1.0902	0.749332	1.47079	+	Discard	Discard
462	Z4YJR1;Q3U3R4-2;Q3U3R4;D6RDS1;F6YC79;Q3UQQ2;Q3T9P8;F6RND1;Q3U3R4-4	Z4YJR1;Q3U3R4-2;Q3U3R4	Lipase maturation factor;Lipase maturation factor 1	Lmf1	47.984	1309100000	67	1.3163	0.931947	2.24887	-0.688598	-1.36622	-1.41787	-1.17623	-0.626146	-0.251271	-1.72782	-1.99209	-0.914389	-3.5246	-1.30197	-1.65714	+	Keep	Discard
463	Q3U3X7;Q61510;Q5SU71;Q3TU94;Q922N9;Q5SU72;Q6PIH1;Q3TAM2	Q3U3X7;Q61510;Q5SU71;Q3TU94;Q922N9	E3 ubiquitin/ISG15 ligase TRIM25	Trim25	123.15	2822600000	116	2.7094	-2.58498	-4.15877	-7.65483	-7.0115	-4.05118	-4.68055	-5.63419	-5.39834	-3.20955	-3.03157	-2.16529	-3.09506	-4.252	-3.1672	+	Discard	Keep
464	Q3U4N2;Q9EQK7	Q3U4N2;Q9EQK7	Protein-S-isoprenylcysteine O-methyltransferase	Icmt	7.7152	504320000	20	2.19256	-4.78459	-3.43184	-0.935747	-8.42162	-8.55091	-5.66382	-9.81457	-7.80184	-1.41701	-2.14418	-3.07049	-3.39204	-2.29493	-0.162342	+	Discard	Keep
465	Q3U548;Q91ZJ5-2;Q8R0M2	Q3U548;Q91ZJ5-2;Q8R0M2	UTP--glucose-1-phosphate uridylyltransferase	Ugp2	323.31	86822000000	1533	4.51257	-0.511448	-7.15894	4.65485	4.61966	4.32501	4.53899	4.55267	4.52963	4.93441	4.98427	4.9682	4.9995	5.11697	5.28614	+	Discard	Discard
466	Q3U5W1	Q3U5W1	Signal transducer and activator of transcription	Stat2	6.6822	304970000	18	1.71386	-1.82903	-2.78376	-5.29349	-5.00271	-6.4951	-7.43357	-4.75943	-3.50649	-2.9774	-3.24016	-2.45603	-4.22463	-3.96865	-4.64977	+	Discard	Keep
467	Q3U6G1;Q923D2;E9PZC4	Q3U6G1;Q923D2;E9PZC4	Flavin reductase (NADPH)	Blvrb	265.3	14520000000	339	1.61376	-0.571554	-2.64946	2.39726	1.44705	2.48329	2.57194	1.73718	1.7731	2.50647	2.86233	2.71308	2.24752	2.64028	2.86947	+	Discard	Discard
468	Q3U6L3;Q9QUH0;Q9D6F8	Q3U6L3;Q9QUH0	Glutaredoxin-1	Glrx	98.263	10988000000	374	2.31617	0.511415	3.6024	4.38554	4.83837	4.74449	4.63099	4.96113	4.98154	4.66903	4.35518	4.30974	3.90002	4.06778	4.17183	+	Discard	Discard
469	Q3U6T2;Q9QWR8;Q3UZX5	Q3U6T2;Q9QWR8;Q3UZX5	Alpha-N-acetylgalactosaminidase	Naga	21.772	4376800000	174	3.31024	-1.19516	-5.06343	-1.95177	-1.32784	-0.578848	-0.68643	-0.584474	-0.841727	0.0664599	-0.0684535	0.456032	0.242562	0.146258	0.357041	+	Discard	Keep
470	Q8C0M2;Q3U7M5;Q8VD66	Q8C0M2;Q3U7M5;Q8VD66	Abhydrolase domain-containing protein 4	Abhd4	46.873	1645600000	109	1.59051	-0.721049	-2.61827	-0.343437	-0.182635	0.153796	-0.458064	-0.13188	-0.384566	0.0148225	0.0529395	0.911874	-0.00211742	1.57914	0.42285	+	Discard	Keep
471	Q3U818;Q545K4;Q3UA13;O55135;Q9R071;Q3UBJ6;Q3U740;A6PWZ2;D6RG53;D6RJJ3;B1AZQ4	Q3U818;Q545K4;Q3UA13;O55135;Q9R071;Q3UBJ6;Q3U740	Eukaryotic translation initiation factor 6	Eif6	323.31	21830000000	356	1.33501	-1.04812	-2.27424	0.991766	1.08066	1.42443	0.696241	0.946881	1.16364	1.78904	1.66631	1.86679	0.86652	2.25577	4.14788	+	Discard	Keep
472	Q3U8Y7	Q3U8Y7		Psmc3	80.956	468000000	20	3.03223	4.50711	4.63541	-2.35439	-3.2827	-5.18318	-7.204	-2.50152	-2.03511	-9.61182	-8.69296	-6.55302	-6.89815	-9.08017	-8.76744	+	Keep	Discard
473	Q3U9D6;Q8R313;Q8R131;Q8C670	Q3U9D6;Q8R313	Exocyst complex component 6	Exoc6	36.672	2537200000	168	1.33506	0.347469	2.2743	0.264085	-0.0731639	-0.6269	-0.0429531	-0.345797	-0.539961	-0.710508	-0.490237	-0.298732	-0.655183	-0.720868	-0.573972	+	Discard	Discard
474	Q3UJB0;Q3UAI4;Q3UBH2;Q80W39;Q3UQU5;Q8BL33;Q9CS24	Q3UJB0;Q3UAI4;Q3UBH2;Q80W39;Q3UQU5;Q8BL33		Sf3b2	323.31	41042000000	903	1.90593	-0.364078	-3.04208	1.18753	1.30819	1.42829	0.95309	1.44185	1.52316	1.48438	1.57843	1.68125	1.5734	2.06686	1.64225	+	Discard	Discard
475	Q3UC32;E9Q2K4	Q3UC32	Actin-related protein 2/3 complex subunit 5	Arpc5	17.425	2259200000	91	1.61736	-0.894656	-2.65429	2.53402	1.93662	0.998122	0.515226	1.05254	1.65808	2.20853	2.80142	2.36051	2.11725	1.82295	2.75187	+	Discard	Keep
476	Q4FJR7;Q3UC76;Q60872;Q3UTA4;Q3TQZ4;M0QWL1;J3QP87;Q3UJQ5;J3QQ02;J3QPI8;Q8BX20;Q3UT53;J3QMW5;D3Z367;J3QPQ5;F6YNI8	Q4FJR7;Q3UC76;Q60872;Q3UTA4;Q3TQZ4;M0QWL1;J3QP87	Eukaryotic translation initiation factor 1A	Eif1a;Gm8300;Gm2016;Gm21936;Gm2035	5.4096	2218000000	61	1.68283	-3.80757	-2.74212	-7.45914	0.290904	-8.20794	-2.88473	-1.17199	-3.73081	-0.154737	-0.413089	0.444012	-0.339361	0.245578	-0.100704	+	Discard	Keep
477	Q3UCC5;Q6P8I4;Q3KQH9;F8WI88;D3YWA4;Q3TM89	Q3UCC5;Q6P8I4;Q3KQH9;F8WI88;D3YWA4;Q3TM89	PEST proteolytic signal-containing nuclear protein	Pcnp	29.717	5262900000	95	1.56266	-0.873438	-2.5809	1.11511	1.85996	1.72064	2.91762	2.42527	2.45561	3.39453	3.26138	2.87369	2.90631	3.31383	1.98512	+	Discard	Keep
478	Q9CPX4;Q3UCL5;Q3UL79;Q3TJJ6;P29391;Q9CZE7;Q3THE6;P49945;H3BKD3;Q9CWA4	Q9CPX4;Q3UCL5;Q3UL79;Q3TJJ6;P29391;Q9CZE7;Q3THE6	Ferritin;Ferritin light chain 1	Ftl1	219.18	35790000000	739	1.37882	0.252205	2.3335	3.81739	4.00037	3.79438	3.84103	4.01003	4.10834	3.81746	3.83554	3.42487	3.36864	3.93151	3.68028	+	Discard	Discard
479	Q3UDF3;Q99KK7;Q6NXZ0;Q3UDD5;Q3UDY7;Q8BYF3	Q3UDF3;Q99KK7;Q6NXZ0;Q3UDD5;Q3UDY7;Q8BYF3	Dipeptidyl peptidase 3	Dpp3	323.31	47366000000	1508	3.20484	0.376164	4.89909	2.98658	2.83829	2.75791	3.17942	3.12077	2.99708	2.6626	2.70514	2.63536	2.58977	2.60699	2.42322	+	Discard	Discard
480	Q3UDQ7;Q8JZQ2;Q3U7C0;Q8R5F1;Q9D736	Q3UDQ7;Q8JZQ2;Q3U7C0	AFG3-like protein 2	Afg3l2	323.31	76629000000	1529	3.49312	0.340163	5.35507	4.33172	4.0644	4.20542	4.07387	4.05484	4.13492	3.87532	3.84071	3.76286	3.77573	3.62186	3.94771	+	Discard	Discard
481	Q3UFK7;Q9D8B6	Q3UFK7;Q9D8B6	Protein FAM210B	Fam210b	10.42	1786200000	16	1.3347	-3.85919	-2.2738	-7.9046	-1.62339	-7.12303	1.68767	1.0535	-1.5243	0.642721	1.33128	1.19441	0.157387	2.75595	1.63922	+	Discard	Keep
482	Q3UFS4;Q8CEZ8	Q3UFS4;Q8CEZ8	G patch domain-containing protein 11	Gpatch11	2.6916	254190000	10	2.44769	-3.07029	-3.78594	-8.30679	-3.38186	-7.85167	-5.26532	-6.71888	-7.67337	-4.45222	-2.81129	-3.21158	-3.20224	-3.08898	-4.0098	+	Discard	Keep
483	Q3UFY0	Q3UFY0	Ribosomal RNA processing protein 36 homolog	Rrp36	5.6054	292660000	11	1.65739	-2.64131	-2.70798	-8.13281	-7.15315	-6.94822	-6.53048	-7.89794	-7.44248	-6.22772	-4.87916	-6.68794	-6.70627	-1.38895	-2.3672	+	Discard	Keep
484	Q3UGY5;Q3UHL6;B9EHT6;Q3UH17;B7ZNJ1;Q3TBB4;Q3UHR1;Q3TCL7	Q3UGY5;Q3UHL6;B9EHT6;Q3UH17;B7ZNJ1;Q3TBB4;Q3UHR1;Q3TCL7		Fn1	323.31	26670000000	584	1.77346	-0.946526	-2.86378	-2.40282	-3.80073	-3.28752	-2.5711	-1.87299	-2.60099	-1.85993	-1.43626	-2.1293	-1.84967	-1.20177	-2.38006	+	Discard	Keep
485	Q3UGY8;Q3V0I5	Q3UGY8	Brefeldin A-inhibited guanine nucleotide-exchange protein 3	Arfgef3	277.28	22610000000	1040	6.49735	-0.988566	-11.8916	0.62724	0.654865	0.660076	0.536981	0.425427	0.629791	1.55233	1.48853	1.82514	1.75632	1.33522	1.50823	+	Discard	Keep
486	Q3UH82;Q497L5;Q14AQ4;Q9DA37	Q3UH82;Q497L5;Q14AQ4;Q9DA37	Sphingomyelin synthase-related protein 1	Samd8	2.7478	197130000	5	1.8292	-2.84985	-2.9387	-7.06239	-8.17088	-7.50713	-7.91554	-6.84785	-9.72959	-4.49094	-6.52802	-6.95399	-6.77589	-1.54729	-3.83815	+	Discard	Keep
487	Q3UHA3;Q3UHA3-2	Q3UHA3	Spatacsin	Spg11	23.392	1783300000	54	1.63473	1.96958	2.67759	-2.39241	-3.41402	-2.65353	-1.96429	-3.14909	-3.19688	-2.93264	-3.64667	-5.63767	-7.48099	-3.51246	-5.37726	+	Keep	Discard
488	Q3UHD1;Q5DTN9;Q6PB68;Q8BL11;E9Q4H5;Q14BI4	Q3UHD1;Q5DTN9	Brain-specific angiogenesis inhibitor 1	Bai1;Adgrb1	60.101	5786700000	277	1.37584	0.514409	2.32947	-0.0696427	-0.669153	0.14556	0.254358	-0.44769	0.0126968	-1.34999	-0.778112	-0.548377	-0.204634	-0.658984	-0.320225	+	Discard	Discard
489	Q3UHD6;Q3UHD6-2;E9PW30;F6QKA8;Q8BYM0;D6RE54;Q3THB7	Q3UHD6;Q3UHD6-2;E9PW30	Sorting nexin-27	Snx27	192.83	25952000000	873	2.44437	-0.230961	-3.78127	3.09327	2.95358	2.80401	3.05144	3.0957	2.9876	3.12418	3.23837	3.20303	3.26155	3.14134	3.4029	+	Discard	Discard
490	Q3UHE1;Q3UHE1-2	Q3UHE1;Q3UHE1-2	Membrane-associated phosphatidylinositol transfer protein 3	Pitpnm3	33.417	2092300000	100	1.64246	1.13826	2.68796	-0.942878	-2.32577	-1.24315	0.49064	-1.34099	-0.950334	-1.63462	-2.60683	-2.78409	-1.63015	-2.04196	-2.44437	+	Keep	Discard
491	Q3UHK6;Q3UHK6-4;Q3UHK6-2;Q3UHK6-3;A5HLW3;A5HLW2;D3YVP2;F6UP10	Q3UHK6;Q3UHK6-4;Q3UHK6-2;Q3UHK6-3	Teneurin-4	Tenm4	121.83	11203000000	389	1.57961	0.489164	2.60364	-0.130057	0.380992	-0.301672	0.35775	-0.243646	-0.397303	-0.798581	-0.737479	-0.0523987	-0.263205	-0.674878	-0.742377	+	Discard	Discard
492	Q3UJQ2	Q3UJQ2		Hmgcs1	239.95	2214900000	102	1.6744	-0.516197	-2.7308	2.21665	1.99885	1.72641	2.21713	2.59998	2.23537	2.79436	2.09154	3.1624	2.56997	2.88131	2.59197	+	Discard	Discard
493	Q3ULP2;Q3UWE6;Q8R0J5;Q9D5R2;Q9D721	Q3ULP2;Q3UWE6;Q8R0J5		Wdr20	63.389	4593300000	171	1.9347	-0.664669	-3.08092	0.151413	0.325666	-0.54214	0.0450375	-0.687726	0.289805	0.824043	0.49225	0.527999	0.082508	0.748733	0.894537	+	Discard	Keep
494	Q3UM63;Q60738	Q3UM63;Q60738	Zinc transporter 1	Slc30a1	42.176	3197500000	134	1.84843	0.800614	2.96459	0.631164	1.01256	0.951207	0.648069	0.479457	0.786451	0.423138	0.145469	0.171353	0.568105	-0.521117	-1.08172	+	Keep	Discard
495	Q3UN04	Q3UN04	Ubiquitin carboxyl-terminal hydrolase 30	Usp30	38.263	1281000000	71	1.82618	-0.982445	-2.93464	-1.40272	-2.54735	-0.808532	-1.55827	-0.893566	-2.01918	-1.40016	-0.57271	-0.0676743	-0.721749	-0.390095	-0.182563	+	Discard	Keep
496	Q3UNZ8;Q3UNZ8-2;Q3UZ08	Q3UNZ8;Q3UNZ8-2	Quinone oxidoreductase-like protein 2		138.98	9181800000	293	2.95338	-0.864261	-4.5171	0.966811	0.618894	0.934603	1.10842	1.04211	1.09479	2.37131	1.83251	1.88728	1.04419	1.97289	1.84302	+	Discard	Keep
497	Q3UPH1	Q3UPH1	Protein PRRC1	Prrc1	115.37	4152200000	220	1.88609	-0.348728	-3.01532	1.57434	1.14857	1.22398	1.13508	1.33517	1.45656	1.56245	1.66109	1.28359	1.83116	1.72063	1.90715	+	Discard	Discard
498	Q5KU38;Q3URK7;Q3USV9;Q8R5L3-2;Q8R5L3;Q8BY36;Q6ZQ51;Q3TC98;Q8BUJ2;Q8C051	Q5KU38;Q3URK7;Q3USV9;Q8R5L3-2;Q8R5L3;Q8BY36;Q6ZQ51;Q3TC98;Q8BUJ2;Q8C051	Vam6/Vps39-like protein	Vps39;mKIAA0770	84.749	6814600000	316	4.93238	-1.55709	-8.00702	-1.24715	-1.26152	-0.681918	-0.734768	-1.03485	-1.15357	0.242802	0.151357	1.22002	0.788759	0.326608	0.499194	+	Discard	Keep
499	Q3US73;Q9WVK8	Q3US73;Q9WVK8	Cholesterol 24-hydroxylase	Cyp46a1	160.2	28158000000	824	1.79587	0.455199	2.89388	3.19266	3.24261	4.02431	3.84804	3.24014	3.34885	2.87926	3.01354	3.1624	3.12568	3.14134	2.8432	+	Discard	Discard
500	Q3UU20;Q8R1F6-2;Q8R1F6;Q8C7D7;Q80UF8	Q3UU20;Q8R1F6-2;Q8R1F6;Q8C7D7	Protein HID1	Hid1	28.319	3803200000	142	1.36609	-0.318604	-2.3163	0.318129	0.369043	-0.010951	0.0164135	0.569506	0.249898	0.515849	0.637802	0.191943	0.420868	0.922452	0.734749	+	Discard	Discard
501	Q3UUF8	Q3UUF8	Ankyrin repeat domain-containing protein 34B	Ankrd34b	7.1191	395430000	29	2.60974	1.3725	4.0155	-2.14005	-3.32621	-1.742	-1.77319	-1.71696	-2.51654	-4.19236	-2.75784	-3.9305	-3.90928	-3.55405	-3.10594	+	Keep	Discard
502	Q505N7;Q3UW66;Q99J99	Q505N7;Q3UW66;Q99J99	Sulfurtransferase;3-mercaptopyruvate sulfurtransferase	Mpst	275.62	59498000000	1284	1.93848	-0.40531	-3.08603	4.98696	4.70971	5.1599	4.88466	5.11357	5.04231	5.47489	5.73675	5.50252	5.4309	4.91613	5.26779	+	Discard	Discard
503	Q3UWQ9;Q8JZK9;Q8K0I5;Q3UJ70;Q8C5F4	Q3UWQ9;Q8JZK9;Q8K0I5;Q3UJ70	Hydroxymethylglutaryl-CoA synthase, cytoplasmic	Hmgcs1	283.73	19697000000	532	2.61258	-0.791864	-4.01957	1.88559	2.37873	1.97772	2.56342	2.20342	1.56202	3.00248	2.98633	2.75956	2.42325	3.37984	2.77063	+	Discard	Keep
504	Q3V038	Q3V038	Tetratricopeptide repeat protein 9A	Ttc9	60.816	3341000000	96	2.40153	0.635307	3.72126	1.92039	1.85377	1.90869	2.10401	1.80269	2.116	1.32435	0.936806	1.79635	0.791764	1.68822	1.35619	+	Keep	Discard
505	Q6P6P5;Q3V0N8;Q924N4-2;Q924N4;A2AGJ9;Q3UVD1	Q6P6P5;Q3V0N8;Q924N4-2;Q924N4;A2AGJ9;Q3UVD1	Solute carrier family 12 member 6	Slc12a6	22.484	1265300000	50	2.12244	1.30826	3.33583	-1.42212	-1.64946	-2.42012	-1.98978	-2.64885	-2.38044	-2.33995	-2.70942	-3.94973	-4.33718	-4.08325	-2.94079	+	Keep	Discard
506	Q3V117;Q91V92;Q3TED3;Q3UEA1;Q8VDM8;Q3UVY4;Q3TS02;Q99K05;Q6P063	Q3V117;Q91V92;Q3TED3;Q3UEA1;Q8VDM8	ATP-citrate synthase	Acly	323.31	209740000000	4637	1.44194	-0.191952	-2.41863	4.9516	5.04847	5.15699	5.15324	4.68252	4.85468	5.24601	5.16478	5.09042	5.22252	5.11326	5.16222	+	Discard	Discard
507	Q3V3U0;Q8CI94;Q3UGT5;Q3TFQ8;Q3UYH9;Q3UZL2	Q3V3U0;Q8CI94;Q3UGT5;Q3TFQ8;Q3UYH9	Alpha-1,4 glucan phosphorylase;Glycogen phosphorylase, brain form	Pygb	323.31	620530000000	9159	1.39487	-0.24273	-2.35517	7.26848	7.19265	6.83285	6.81726	7.23646	7.22932	7.4439	7.46934	7.24421	7.46142	7.14228	7.27225	+	Discard	Discard
508	Q3ZAQ4;Q68FE2;A1A4C2;Q8BRS1	Q3ZAQ4;Q68FE2;A1A4C2	Autophagy-related protein 9A	Atg9a	46.496	7110300000	333	1.47737	-0.787105	-2.46632	0.348377	0.610464	0.249962	0.319439	0.0296949	1.13073	1.12195	2.57834	0.972008	1.18178	0.869345	0.687881	+	Discard	Keep
509	Q4ACU6;Q4ACU6-3;Q4ACU6-7;Q4ACU6-11;Q4ACU6-8;Q4ACU6-2;Q4ACU6-6;F8S0X7;F8S0X8;F8S0X9	Q4ACU6;Q4ACU6-3;Q4ACU6-7;Q4ACU6-11;Q4ACU6-8	SH3 and multiple ankyrin repeat domains protein 3	Shank3	323.31	75154000000	2180	1.70924	0.464461	2.77755	3.04091	3.22232	3.907	3.94594	3.28532	3.49771	3.13195	3.27653	2.91523	2.96056	3.02988	2.79829	+	Discard	Discard
510	Q4FJK0;Q9CQ62	Q4FJK0;Q9CQ62	2,4-dienoyl-CoA reductase, mitochondrial	Decr1	111.79	22013000000	627	1.6559	-0.369802	-2.70599	2.67143	2.48083	3.23755	3.11686	3.0355	3.12383	3.58395	3.29896	3.22948	3.26155	3.36688	3.14398	+	Discard	Discard
511	Q4FJN9;Q920E5;Q3US29;Q5M8R9;Q3TMB3	Q4FJN9;Q920E5;Q3US29;Q5M8R9;Q3TMB3	Farnesyl pyrophosphate synthase	Fdps	323.31	64453000000	1417	5.40159	-0.802675	-9.04245	3.5986	3.70404	3.57853	3.62552	3.84156	3.41448	4.7292	4.51784	4.30669	4.33545	4.35471	4.3349	+	Discard	Keep
512	Q4FZC9;Q4FZC9-2	Q4FZC9;Q4FZC9-2	Nesprin-3	Syne3	60.51	18879000000	133	1.31382	0.514179	2.2455	2.02349	2.67894	2.34427	2.86317	2.2231	2.19386	2.11145	2.03467	1.06664	2.17077	1.58654	2.27169	+	Discard	Discard
513	Q4TVN0;Q9CXF4;Q7TPU5;Q9CRG4;Q3TSE1	Q4TVN0;Q9CXF4;Q7TPU5	TBC1 domain family member 15	Tbc1d15	93.195	10460000000	395	1.43284	-0.463422	-2.40637	0.258485	0.430514	0.527094	-0.406489	0.255576	0.439018	0.990195	0.438749	0.559926	0.311484	0.844086	1.14029	+	Discard	Discard
514	Q4U4S6-2;A9YSG0;A9YSG1	Q4U4S6-2	Xin actin-binding repeat-containing protein 2	Xirp2	2.0834	7571000000	42	1.84907	0.884299	2.96545	-1.0014	-1.06449	-0.0228185	-0.329457	-0.0146723	-0.340716	-1.38334	-1.2213	-0.357967	-1.7763	-1.98642	-1.35402	+	Keep	Discard
515	Q4VA32;Q9CQR4	Q4VA32;Q9CQR4	Acyl-coenzyme A thioesterase 13;Acyl-coenzyme A thioesterase 13, N-terminally processed	Acot13	151.55	59565000000	542	1.60904	-1.10114	-2.64314	5.16429	4.83837	4.31191	4.33019	5.61513	5.89936	5.27613	5.17326	6.69014	6.88895	5.92142	6.8162	+	Discard	Keep
516	Q4VBE8;Q8K265;Q3TQM9	Q4VBE8;Q8K265	WD repeat-containing protein 18	Wdr18	114.01	9597100000	147	1.50214	-1.18045	-2.49962	-0.566004	-0.595009	-1.02154	-1.14731	-0.452405	-0.558853	1.41285	0.464177	-0.91838	-0.274898	2.09783	-0.0399739	+	Discard	Keep
517	Q4VBX1;Q8BZ81-2;Q8BZ81;Q8BZA0;D3YV09	Q4VBX1;Q8BZ81-2;Q8BZ81;Q8BZA0	Leucine-rich repeat transmembrane neuronal protein 3	Lrrtm3	8.7685	587720000	22	1.40445	2.22465	2.3681	-2.87523	-2.41414	-1.57207	-2.93597	-7.02118	-3.70701	-3.06561	-6.73764	-6.04083	-6.18292	-5.82589	-6.02058	+	Keep	Discard
518	Q501J7;Q501J7-3;Q501J7-2	Q501J7;Q501J7-3;Q501J7-2	Phosphatase and actin regulator 4	Phactr4	8.129	690690000	38	1.44557	-1.91857	-2.42353	-7.08717	-4.75614	-3.44764	-3.41937	-7.20481	-3.35293	-2.77221	-3.94418	-3.34067	-2.16406	-2.50691	-3.02863	+	Discard	Keep
519	Q52L66;Q91W67	Q52L66;Q91W67	Ubiquitin-like protein 7	Ubl7	16.317	2526500000	54	2.07394	-1.80379	-3.26971	-0.711444	-0.454262	-0.0289265	-0.829381	-0.348415	-0.329078	2.52979	2.64883	0.39928	-0.466962	0.673463	2.33685	+	Discard	Keep
520	Q542D9;Q62351;Q8C872;Q8JZS3;D3YZB9	Q542D9;Q62351;Q8C872	Transferrin receptor protein 1	Tfrc	323.31	39600000000	771	1.64496	-0.492885	-2.69131	2.4949	2.15954	1.50817	1.79205	2.12486	2.3123	2.47079	2.35835	2.6552	2.36701	3.06264	2.43513	+	Discard	Discard
521	Q542F1;Q9Z1Q5;Q3TIP8	Q542F1;Q9Z1Q5;Q3TIP8	Chloride intracellular channel protein;Chloride intracellular channel protein 1	Clic1	323.31	57200000000	682	3.18432	-0.867765	-4.86739	1.63037	1.33351	1.67621	1.45783	1.76176	1.02755	2.17961	1.9649	2.13131	2.41217	2.93557	2.47026	+	Discard	Keep
522	Q542N4;Q9WVF8	Q542N4;Q9WVF8	Tumor suppressor candidate 2	Tusc2	7.9424	2746600000	116	3.50759	0.687101	5.37851	2.56135	2.70142	2.5114	3.11103	3.0616	2.78401	2.07746	2.23624	2.40825	1.94561	1.92879	2.01184	+	Keep	Discard
523	Q543K9	Q543K9	Purine nucleoside phosphorylase	Pnp	302.91	32746000000	896	1.67162	-0.238256	-2.72707	3.50483	3.03727	3.39088	3.18498	3.18563	3.4216	3.65679	3.49353	3.34873	3.44677	3.57782	3.63107	+	Discard	Discard
524	Q543W6;Q9Z265	Q543W6;Q9Z265	Serine/threonine-protein kinase Chk2	Chek2	34.573	427720000	15	1.32821	-1.89155	-2.26502	-9.15437	-8.3748	-8.6013	-8.68845	-6.93659	-8.22331	-6.44537	-7.96268	-8.6208	-7.09399	-4.96771	-3.53896	+	Discard	Keep
525	Q543Y7;Q61644;Q3TYF2	Q543Y7;Q61644;Q3TYF2	Protein kinase C and casein kinase substrate in neurons protein 1	Pacsin1	323.31	411410000000	4425	2.10514	0.28293	3.31223	7.99169	7.70574	7.93377	7.90454	7.77273	7.78668	7.62254	7.66459	7.61194	7.75936	7.48887	7.25028	+	Discard	Discard
526	Q544F6;Q9CQI6	Q544F6;Q9CQI6	Coactosin-like protein	Cotl1	247.33	136740000000	2010	1.33814	-0.378783	-2.27846	7.27572	7.23737	6.51064	6.45765	7.0899	7.08625	7.45707	7.39497	7.09668	7.13728	7.56114	7.2831	+	Discard	Discard
527	Q545N8;Q9Z2M7;Q9D1M5;Q9DCE3;Q9CZE9	Q545N8;Q9Z2M7;Q9D1M5;Q9DCE3;Q9CZE9	Phosphomannomutase;Phosphomannomutase 2	Pmm2	75.601	5547400000	167	2.0233	0.899774	3.20088	1.65002	1.13793	2.2583	1.37407	1.36483	1.7182	1.01776	1.24254	-0.0390322	0.771842	1.11064	0.000959483	+	Keep	Discard
528	Q6NX62;Q6PCW8;Q546F8;Q571G2;Q9D753;Q3TEB9;D3YYN3;F6SGT4	Q6NX62;Q6PCW8;Q546F8;Q571G2;Q9D753;Q3TEB9;D3YYN3	Exosome complex component RRP43	Exosc8	54.015	2267400000	87	2.95643	-4.45483	-4.52166	-7.17083	-6.98865	-6.60319	-9.91922	-6.66391	-3.03733	-2.86977	-3.07314	-1.94779	-3.18629	-2.0491	-0.528044	+	Discard	Keep
529	Q548F2;Q69ZN0;Q9R111;Q3U0C4;D3YU09;Q6DFY1;Q8BRJ7	Q548F2;Q69ZN0;Q9R111;Q3U0C4;D3YU09;Q6DFY1	Guanine deaminase	Gda	323.31	267330000000	3776	2.9723	0.360549	4.54538	6.86972	7.06378	6.99058	7.00734	6.84211	6.8665	6.81848	6.72676	6.34182	6.47991	6.55366	6.55611	+	Discard	Discard
530	Q54AA2;Q9EPB4	Q54AA2;Q9EPB4	Apoptosis-associated speck-like protein containing a CARD	Pycard	17.384	665350000	29	2.56946	-4.88234	-3.95806	-9.16692	-2.08169	-6.75604	-2.42752	-7.00221	-8.01292	-1.74394	-0.630081	-1.35478	-1.41529	-0.0305703	-0.978592	+	Discard	Keep
531	Q564E8;Q9D8E6;Q9CSM5;Q5ZEY2	Q564E8;Q9D8E6;Q9CSM5	60S ribosomal protein L4	Rpl4	323.31	275840000000	2808	1.32825	-0.152206	-2.26507	5.33337	5.41682	5.49175	5.35025	5.19354	5.49107	5.46999	5.61613	5.61524	5.63585	5.52773	5.32511	+	Discard	Discard
532	Q5DTI3	Q5DTI3		Syt2	323.31	21178000000	528	1.50306	0.396954	2.50085	3.61665	3.57405	3.9035	4.00977	3.85172	3.62063	3.14738	3.33562	3.5863	3.60607	2.80551	3.71372	+	Discard	Discard
533	Q5DTL0;Q9EQG7;Q5FWJ8	Q5DTL0;Q9EQG7;Q5FWJ8	Ectonucleotide pyrophosphatase/phosphodiesterase family member 5	Enpp5	40.065	3451600000	191	2.31232	-0.834371	-3.59705	-0.112395	-0.795779	0.0599023	0.414286	-0.200481	0.195025	0.540671	1.06525	0.971323	1.05156	0.0773999	0.860576	+	Discard	Keep
534	Q5DTU0;Q5DTU0-2;D3YYQ6;D3YZD3	Q5DTU0;Q5DTU0-2	Actin filament-associated protein 1-like 2	Afap1l2	30.864	1302000000	40	1.53136	-2.57018	-2.53887	-6.81593	-9.96808	-7.41759	-8.64546	-3.50691	-7.92846	-4.45259	-4.38655	-4.77715	-7.12322	-4.20636	-3.91552	+	Discard	Keep
535	Q5EBK7;Q99L28;E9PY85;Q3U5N8;G3UW80;E9Q4P7	Q5EBK7;Q99L28;E9PY85;Q3U5N8	Probable ribosome biogenesis protein RLP24	Rsl24d1	5.954	665640000	31	1.70159	4.65787	2.76728	-0.321284	-7.9799	1.23735	0.932614	-2.77367	-7.38384	-7.18573	-7.69309	-6.69605	-7.729	-7.26906	-7.663	+	Keep	Discard
536	Q5EBP9;Q62318;Q3UDN8;Q62318-2	Q5EBP9;Q62318;Q3UDN8;Q62318-2	Transcription intermediary factor 1-beta	Trim28	323.31	78493000000	2023	1.5064	-0.219827	-2.50535	2.894	2.74177	3.04676	2.88384	2.96357	2.97805	3.09268	2.822	3.2746	3.08439	3.36036	3.19292	+	Discard	Discard
537	Q5F271;Q9JHK5;Q8C6F4;Q8CAG6;Q5F270	Q5F271;Q9JHK5;Q8C6F4;Q8CAG6	Pleckstrin	Plek	323.31	15211000000	180	2.83691	-3.50727	-4.34463	-6.38073	-4.93448	-1.35785	-4.14523	-3.04274	-2.90074	0.656572	0.91719	-1.3502	-0.359293	-1.0682	-0.514213	+	Discard	Keep
538	Q5FWK3	Q5FWK3	Rho GTPase-activating protein 1	Arhgap1	323.31	66402000000	1447	1.84534	0.436445	2.96042	4.9974	4.93796	4.96891	4.97192	4.39639	4.64607	4.25387	4.43005	4.45963	4.82628	4.03192	4.29822	+	Discard	Discard
539	Q5KU39;Q3TS83;Q6PES1	Q5KU39;Q3TS83	Vacuolar protein sorting-associated protein 41 homolog	Vps41	35.146	4810000000	211	5.52529	-1.11164	-9.33231	-1.27313	-1.16568	-1.46332	-1.54936	-1.27696	-1.37292	-0.479153	0.0368998	-0.604007	-0.168302	-0.005402	-0.211564	+	Discard	Keep
540	Q5M9P7;Q9CR86;Q3UD53;Q3U434	Q5M9P7;Q9CR86;Q3UD53;Q3U434	Calcium-regulated heat stable protein 1	Carhsp1	32.532	5689600000	185	1.39672	-0.36024	-2.35767	2.3675	2.81136	2.75791	3.06958	2.39855	2.62281	3.16265	3.26138	2.75956	3.3629	2.86275	2.77991	+	Discard	Discard
541	Q5PR72;Q922S4;Q3TCR8;Q3TXZ6;Q3TD37;Q3TYK5;Q3TY50;Q3TYU3	Q5PR72;Q922S4;Q3TCR8;Q3TXZ6;Q3TD37;Q3TYK5	cGMP-dependent 3,5-cyclic phosphodiesterase	Pde2a	323.31	119740000000	2423	1.51414	0.310315	2.51575	5.09788	5.06845	5.45676	5.00819	4.85176	4.83837	4.7819	4.97223	4.91183	4.75117	4.41731	4.6251	+	Discard	Discard
542	Q5SFM8;Q5SFM8-2;Q5SFM8-3	Q5SFM8;Q5SFM8-2;Q5SFM8-3	RNA-binding protein 27	Rbm27	24.635	864980000	53	1.51716	2.32825	2.51981	-7.16408	-7.25785	-4.26065	-2.30967	-4.57569	-4.85579	-8.73074	-7.27602	-6.55331	-9.11968	-6.01154	-6.70193	+	Keep	Discard
543	Q5SU47;Q5SU48;Q7TN98-4;Q7TN98-5;Q7TN98-3;Q7TN98-2;Q7TN98;Q9D5G2;Q9D5F3	Q5SU47;Q5SU48;Q7TN98-4;Q7TN98-5;Q7TN98-3;Q7TN98-2;Q7TN98;Q9D5G2;Q9D5F3	Cytoplasmic polyadenylation element-binding protein 4	Cpeb4	56.582	1034800000	53	1.87075	-0.838179	-2.99465	-2.08168	-1.48687	-0.717555	-2.22494	-2.15752	-1.62287	-1.18112	-1.19336	-0.218347	-0.816203	-0.740345	-1.11299	+	Discard	Keep
544	Q5SUQ9-2;E0CXE7;E0CXT1	Q5SUQ9-2;E0CXE7	CST complex subunit CTC1	Ctc1	37.426	2807200000	133	1.73698	-1.24143	-2.81478	-3.03737	-4.8055	-4.03544	-3.16387	-5.04264	-2.89747	-2.7806	-2.33647	-2.95077	-3.23268	-1.70578	-2.52745	+	Discard	Keep
545	Q5SUR0;Q3UTT7;F6RUL9;G3UY86;Q14BH5	Q5SUR0	Phosphoribosylformylglycinamidine synthase	Pfas	323.31	34928000000	1168	1.32031	-0.569929	-2.25431	1.76579	1.59853	1.27284	1.41498	1.17221	0.859743	1.46158	1.3704	2.10668	1.56816	2.67279	2.32406	+	Discard	Discard
546	Q5SWP3;H3BKC6	Q5SWP3	NAC-alpha domain-containing protein 1	Nacad	24.588	5417100000	52	1.42097	1.3455	2.39038	-0.0289074	-0.101261	-0.331814	-0.554028	0.198983	-1.0668	-1.27565	-1.48753	-4.00585	-2.11424	-0.737617	-0.33595	+	Keep	Discard
547	Q5SWT3	Q5SWT3	Solute carrier family 25 member 35	Slc25a35	6.4336	331210000	35	3.03914	1.10451	4.64584	-1.58733	-1.46906	-1.81071	-2.09261	-2.0912	-1.77028	-2.82394	-2.7007	-2.85571	-2.79371	-3.9113	-2.36292	+	Keep	Discard
548	Q5SWU9;Q5SWU9-2;V9GWS0;V9GXY1;V9GWS1;D3Z0B3;V9GWR9;Q9ESZ3;Q9ESZ5	Q5SWU9;Q5SWU9-2	Acetyl-CoA carboxylase 1;Biotin carboxylase	Acaca	323.31	30990000000	1456	1.7767	-0.236292	-2.86812	0.455951	0.389047	0.701273	0.650469	0.614806	0.643335	0.883866	0.666852	0.663583	0.687891	0.944562	1.02588	+	Discard	Discard
549	Q5SXR6;Q68FD5;Q80U89;Q3UPJ3;Q3U0H2;Q3TYQ2;Q3TAN1;Q8K2I5;Q3TJ98;F6Z1R4	Q5SXR6;Q68FD5;Q80U89;Q3UPJ3	Clathrin heavy chain;Clathrin heavy chain 1	Cltc;mKIAA0034	323.31	5058100000000	41785	2.33704	0.322254	3.63136	9.58059	9.54922	9.40638	9.22647	9.49983	9.41939	9.25931	9.28359	9.08012	9.28326	8.90276	8.9393	+	Discard	Discard
550	Q5XJE5	Q5XJE5	RNA polymerase-associated protein LEO1	Leo1	41.762	1762000000	39	1.65097	-3.00432	-2.69938	-3.43976	-10.24	-7.98849	-8.12346	-7.33019	-3.79905	-4.52116	-3.57631	-2.98471	-4.35899	-3.85237	-3.60144	+	Discard	Keep
551	Q9DC36;Q60634;Q8CDE0;Q3UEG9;Q60634-3	Q9DC36;Q60634;Q8CDE0;Q3UEG9;Q60634-3	Flotillin-2	Flot2	323.31	55534000000	1665	1.60326	0.192564	2.63537	4.54548	4.62352	4.49677	4.41973	4.41728	4.46076	4.32217	4.43005	4.40385	4.44569	4.12934	4.07706	+	Discard	Discard
552	Q60963;Q9DB74;E9Q330;Q3U1V7;E9Q6J0;E9Q4T5	Q60963;Q9DB74;E9Q330	Platelet-activating factor acetylhydrolase	Pla2g7	35.394	2156000000	93	1.92971	-0.788654	-3.07417	0.540695	0.0833699	-0.658783	-0.347892	0.442464	-0.0405869	0.420646	0.583502	1.20109	0.689174	1.44133	0.415447	+	Discard	Keep
553	Q60972	Q60972	Histone-binding protein RBBP4	Rbbp4	323.31	44440000000	502	1.31594	0.713043	2.24837	3.92283	3.70404	3.09073	4.18581	3.11246	3.59559	2.48278	2.79103	3.51861	3.7714	2.06554	2.70385	+	Keep	Discard
554	Q60989;A2BGY5	Q60989	E3 ubiquitin-protein ligase XIAP	Xiap	3.8061	2639400000	12	1.97278	1.44959	3.13241	0.686652	-0.204078	1.21067	0.805368	1.67819	1.43046	-0.696489	-1.20465	0.109513	1.02959	-1.31887	-1.0094	+	Keep	Discard
555	Q61033;Q61033-2	Q61033	Lamina-associated polypeptide 2, isoforms alpha/zeta	Tmpo	323.31	45994000000	919	2.14497	-0.932057	-3.36663	0.916098	1.27569	0.846099	0.927281	1.06641	1.19548	1.43623	1.08102	2.52097	2.7913	1.77266	2.21721	+	Discard	Keep
556	Q61107;REV__Q9DAR1-3;REV__Q9DAR1-2;REV__Q9DAR1	Q61107	Guanylate-binding protein 4	Gbp4	4.6437	436740000	13	1.5689	-3.23217	-2.58927	-9.62699	-6.50619	-7.2334	-7.73207	-8.11982	-7.71206	-6.96286	-6.75415	-7.65675	-2.06012	-0.979793	-3.12386	+	Discard	Keep
557	Q61120;Q3ZAX3	Q61120;Q3ZAX3	SHC-transforming protein 3	Shc3	30.427	3194900000	94	1.45622	1.14931	2.43787	0.709646	0.850843	1.51547	0.958616	0.548721	0.405742	0.00170925	0.889868	0.957813	-1.50556	-1.17302	-1.07761	+	Keep	Discard
558	Q8CD57;Q61160	Q8CD57;Q61160	FAS-associated death domain protein	Fadd	7.3575	436570000	28	1.34708	2.88107	2.29057	-2.34108	-2.28244	-4.89029	-2.94216	-0.238544	-2.83779	-5.48155	-2.11477	-6.96243	-7.551	-8.3923	-2.31667	+	Keep	Discard
559	Q8BM43;Q8BM06;Q61220	Q8BM43;Q8BM06;Q61220	Protein kinase C-binding protein NELL2	Nell2	49.717	4742700000	193	3.1418	-0.948145	-4.80202	-0.104091	0.353333	-0.858278	-0.205908	0.144652	-0.0475953	1.06749	1.1208	0.918651	0.686167	0.46278	0.715103	+	Discard	Keep
560	Q61233;Q3U6Z1;Q3TJX0;Q3U6N7;Q3U9M7;D3YZ25;D3YVW8;D3Z7D9;D3Z311	Q61233;Q3U6Z1;Q3TJX0;Q3U6N7;Q3U9M7	Plastin-2	Lcp1	323.31	146530000000	1334	1.89753	-0.731817	-3.03074	1.80076	2.46936	1.97772	2.41971	2.30102	2.56071	2.93331	2.95861	2.45443	2.45597	3.36688	3.75098	+	Discard	Keep
561	Q61292;Q3USI2	Q61292;Q3USI2	Laminin subunit beta-2	Lamb2	323.31	29034000000	1029	1.34744	0.30347	2.29106	1.49901	1.35369	1.71655	1.47108	1.85145	1.81791	1.17658	1.58449	0.991557	1.27841	1.64442	1.21341	+	Discard	Discard
562	Q61301-2;Q61301;Q8BS72	Q61301-2;Q61301	Catenin alpha-2	Ctnna2	323.31	117630000000	2943	2.1083	0.386861	3.31653	5.00086	5.13765	4.71305	4.61265	4.8362	5.18309	4.42079	4.55987	4.66535	4.76214	4.30915	4.44504	+	Discard	Discard
563	Q61411;Q61411-2;Q9R0B8;P97870;Q71SW8;C0H5X4;B2KGV5;Q9QWR5;Q53WZ3;Q675B0;E9Q8V2;E9PVD5	Q61411;Q61411-2;Q9R0B8;P97870	GTPase HRas;GTPase HRas, N-terminally processed	Hras	323.31	71359000000	1183	1.35008	0.349828	2.29463	6.71875	6.89058	6.217	6.40564	6.60896	6.40436	6.3428	6.33683	6.3773	6.35478	6.06918	5.66545	+	Discard	Discard
564	Q61595-11;Q61595-10;Q61595-7	Q61595-11;Q61595-10;Q61595-7	Kinectin	Ktn1	6.6185	146390000	19	2.0484	1.44356	3.23496	-4.78399	-4.84521	-6.65226	-5.91424	-4.29792	-4.52914	-6.24771	-5.81425	-7.61152	-6.77383	-6.58181	-6.65499	+	Keep	Discard
565	Q61616	Q61616	D(1A) dopamine receptor	Drd1	2.2432	149310000	9	2.61944	4.67069	4.02937	-3.1686	-6.68513	-0.905098	-0.89177	-6.80996	-2.57023	-9.25982	-6.95105	-7.9564	-9.08026	-8.61393	-7.19348	+	Keep	Discard
566	Q61687;Q3UZ76;Q3TSV4;Q8BSH0;F6RDB7;Q8C2S3;Q8C4Z6;A6PWK7;Q3UU22;Q3TA30;A6PWK9	Q61687	Transcriptional regulator ATRX	Atrx	260.54	10066000000	357	1.3507	1.45238	2.29548	-1.40775	-2.34957	-2.12196	-1.6397	-2.23046	-1.92314	-2.89796	-2.66445	-2.58589	-1.98293	-6.10668	-4.14895	+	Keep	Discard
567	Q61768;E9QAK5;Q3UWI9;Q8CFE7;Q6NSS5;Q05CG8;Q9CUT6	Q61768;E9QAK5	Kinesin-1 heavy chain;Kinesin-like protein	Kif5b	323.31	102600000000	1939	2.399	-0.297515	-3.71772	3.83292	3.54169	3.97521	3.78738	3.94967	4.01138	4.12332	4.30308	4.0789	4.1307	4.05195	4.19538	+	Discard	Discard
568	Q61923	Q61923	Potassium voltage-gated channel subfamily A member 6	Kcna6	15.461	1618600000	101	1.34707	0.67358	2.29056	-0.458119	-0.79802	0.277031	0.398431	-0.198575	-0.198291	-0.542302	-1.23579	-0.602008	-0.129772	-1.72498	-0.784164	+	Keep	Discard
569	Q62087;Q99JS7;H3BL07;H3BKW4	Q62087;Q99JS7	Serum paraoxonase/lactonase 3	Pon3	163.36	2875500000	103	1.91646	-3.1917	-3.05628	-2.72107	-5.98716	-8.16284	-6.15862	-3.07383	-8.6499	-3.47763	-2.54094	-3.17637	-2.47822	-2.03668	-1.89338	+	Discard	Keep
570	Q62095;Q3U484;Q3TUR4	Q62095;Q3U484	ATP-dependent RNA helicase DDX3Y	Ddx3y	31.636	3679000000	150	1.37649	0.891354	2.33035	-0.819382	-0.564737	-0.262306	-1.09782	-0.0574211	0.0131205	-1.61424	-0.591354	-2.85209	-1.32453	-1.06201	-0.692459	+	Keep	Discard
571	Q62159;H3BL56	Q62159;H3BL56	Rho-related GTP-binding protein RhoC	Rhoc	54.228	4875400000	43	1.33904	-2.88644	-2.27969	-8.39981	-8.67407	-7.39399	-6.82729	-9.06583	-9.15986	-1.42362	-1.70735	-7.07458	-7.14115	-7.69414	-7.16138	+	Discard	Keep
572	Q62261;Q62261-2;Q5DTR4;Q8BQ35;Q3TZN6;Q9Z2V0;P70435;Q8R1C2;Q8C509;Q9R1Y9;REV__Q3U1G0;REV__H3BJ67;REV__H3BL92;REV__H3BKQ3;Q99MJ6	Q62261;Q62261-2	Spectrin beta chain, non-erythrocytic 1	Sptbn1	323.31	2663100000000	31119	1.4772	0.166473	2.46609	7.89585	7.82348	7.76574	7.82137	7.97439	7.94303	7.84092	7.80859	7.73472	7.78927	7.56434	7.48719	+	Discard	Discard
573	Q64442;Q71VF6	Q64442	Sorbitol dehydrogenase	Sord	193.25	22671000000	531	1.61625	-0.535471	-2.65281	2.64319	2.59594	2.60998	2.18412	1.86051	1.7106	2.47079	3.18325	2.94761	2.93756	2.52607	2.75187	+	Discard	Discard
574	Q64519	Q64519	Syndecan-3	Sdc3	40.853	2491200000	50	2.45281	0.669811	3.79313	1.12944	0.825929	1.07262	1.02545	0.818321	0.866472	0.365914	0.931699	0.163979	0.52033	-0.160637	-0.101925	+	Keep	Discard
575	Q64727;Q9ESQ3	Q64727	Vinculin	Vcl	323.31	114710000000	2438	4.00613	-0.373275	-6.22187	2.93015	3.03727	2.83393	2.93752	2.99997	3.175	3.30048	3.28404	3.47527	3.3914	3.25867	3.44362	+	Discard	Discard
576	Q64737;Q3UJP8;Q3TH49;Q64737-2;D6RCG1	Q64737;Q3UJP8;Q3TH49;Q64737-2	Trifunctional purine biosynthetic protein adenosine-3;Phosphoribosylamine--glycine ligase;Phosphoribosylformylglycinamidine cyclo-ligase;Phosphoribosylglycinamide formyltransferase	Gart	323.31	55981000000	1520	1.59149	-0.253531	-2.61959	2.462	2.47471	2.43518	2.34207	2.01391	2.54797	2.60868	2.73793	2.78673	2.44514	2.72534	2.4932	+	Discard	Discard
577	Q66GT5;Q3U926	Q66GT5;Q3U926	Phosphatidylglycerophosphatase and protein-tyrosine phosphatase 1	Ptpmt1	21.394	3557900000	139	1.48288	0.345056	2.47372	1.73189	2.09766	2.09416	1.83276	1.73729	1.48005	1.63215	1.62148	1.71506	1.10563	1.57975	1.24941	+	Discard	Discard
578	Q69ZK9;F6VE93;Q6PHN2	Q69ZK9	Neuroligin-2	Nlgn2	250.54	27104000000	678	2.00757	0.303672	3.17954	3.95871	3.54985	3.71271	3.41028	3.75768	3.7456	3.34151	3.25375	3.5761	3.54139	3.32057	3.27947	+	Discard	Discard
579	Q69ZY2;Q8C522;Q3UQH3;Q9CV07	Q69ZY2;Q8C522;Q3UQH3	Endonuclease domain-containing 1 protein	Endod1	209.73	34518000000	1012	1.58018	-0.216674	-2.60441	3.60766	3.33997	3.71671	3.72785	3.58634	3.73414	3.80264	3.99738	3.79391	4.00711	3.73623	3.67544	+	Discard	Discard
580	Q6A087	Q6A087		Sptbn2	108.23	4110000000	50	1.91874	-4.78539	-3.05937	-6.33299	-7.75317	-0.116803	-0.540352	-7.26169	-8.75554	-0.0868477	0.0668666	-0.677208	-0.96786	0.257948	-0.641104	+	Discard	Keep
581	Q6GQT6;D3YUS6;D3YZQ3	Q6GQT6	Sterol regulatory element-binding protein cleavage-activating protein	Scap	6.5072	463720000	25	1.35243	-2.43124	-2.29781	-9.4471	-4.9807	-6.91636	-4.66905	-3.81619	-9.77604	-4.5186	-4.00098	-4.76317	-3.78689	-4.45701	-3.49134	+	Discard	Keep
582	Q6GT24;Q6A0D0;D3Z0Y2;Q53ZU7;O08709;Q8BPD3;Q8BG37	Q6GT24;Q6A0D0;D3Z0Y2;Q53ZU7;O08709;Q8BPD3	Peroxiredoxin-6	Prdx6	323.31	551810000000	4765	2.96097	-0.390907	-4.52844	8.5375	8.33595	8.37678	8.2492	8.45587	8.62988	8.8371	8.79312	8.86987	8.98688	8.52637	8.91728	+	Discard	Discard
583	Q6NVG1	Q6NVG1	Lysophospholipid acyltransferase LPCAT4	Lpcat4	76.094	5201000000	196	1.3884	0.499215	2.34644	0.296259	0.668404	1.58312	1.40055	0.907172	0.796354	0.433848	0.41765	0.688517	0.658152	0.337938	0.120467	+	Discard	Discard
584	Q6NXJ0	Q6NXJ0	Protein WWC2	Wwc2	5.0331	849370000	14	1.33775	-2.75209	-2.27794	-6.06196	-7.87348	-8.23061	-9.407	-5.01118	-8.63619	-5.09024	-4.43721	-8.48554	-5.54389	-4.26164	-0.889376	+	Discard	Keep
585	Q6NXK8;Q6NXK8-2;I6L9A4;P97811	Q6NXK8	Acid-sensing ion channel 1	Asic1	10.716	778880000	25	1.47003	1.59583	2.45644	-2.43541	-2.05751	-0.649871	-0.777355	-2.92988	-2.15016	-2.25778	-3.17951	-2.31081	-3.98553	-3.10379	-5.73774	+	Keep	Discard
586	Q6NXK9;Q3UN34;Q8K2N2	Q6NXK9;Q3UN34	alpha-1,2-Mannosidase	Man1c1	2.7417	1163300000	15	1.5826	3.62208	2.60766	-0.854622	-1.66456	-1.17602	-1.83278	0.92981	0.773312	-0.858723	-9.04	-1.69076	-5.41972	-2.24309	-6.30502	+	Keep	Discard
587	Q6P1I6-2;Q6P1I6;Q6P1I6-3;H3BK80	Q6P1I6-2;Q6P1I6;Q6P1I6-3;H3BK80	PH and SEC7 domain-containing protein 2	Psd2	6.6628	630060000	22	2.15848	0.938157	3.38512	-1.5795	-1.85078	-2.21565	-2.01059	-1.19279	-1.82191	-3.03178	-3.12628	-1.92913	-2.35139	-2.40303	-3.45855	+	Keep	Discard
588	Q6P1J0	Q6P1J0	Glycoprotein endo-alpha-1,2-mannosidase-like protein	Maneal	3.955	944170000	13	1.33656	0.894083	2.27633	-0.175227	0.360577	-0.364277	-0.0616653	-1.83695	-0.877339	-1.79514	-2.08231	-0.779196	-0.936314	-0.905859	-1.82056	+	Keep	Discard
589	Q6P5D3;Q6P5D3-2;Q6P5D3-3;Q6P5D3-5;Q6P5D3-4	Q6P5D3;Q6P5D3-2;Q6P5D3-3	Putative ATP-dependent RNA helicase DHX57	Dhx57	22.14	1473300000	72	1.51086	0.685472	2.51134	-2.35944	-2.57661	-1.98636	-2.05091	-2.17086	-1.59311	-3.50234	-3.54238	-2.7459	-2.29033	-2.29908	-2.4701	+	Keep	Discard
590	Q6P5E4;Q8BWM7;G3UZC1;G3UYG7;G3UZU8;B0LAE5;G3UY35;G3UY73	Q6P5E4	UDP-glucose:glycoprotein glucosyltransferase 1	Uggt1	323.31	65987000000	2010	1.31379	-0.228351	-2.24547	1.28468	1.26801	1.69166	1.62267	1.40629	1.54376	1.70229	1.6252	1.77456	1.96175	1.4289	1.69447	+	Discard	Discard
591	Q6P5F7;Q6P5F7-2	Q6P5F7;Q6P5F7-2	Protein tweety homolog 3	Ttyh3	121.75	9403300000	285	1.51318	-0.212333	-2.51446	2.41736	2.67387	2.46424	2.18412	2.56424	2.4142	2.81365	2.5418	2.66501	2.6381	2.52607	2.80739	+	Discard	Discard
592	Q6P9R4;Q6P9R4-2;Q6P9R4-3	Q6P9R4;Q6P9R4-2;Q6P9R4-3	Rho guanine nucleotide exchange factor 18	Arhgef18	16.036	2841700000	54	1.68612	-1.36822	-2.74653	-3.72625	-3.06482	-4.37886	-2.23275	-3.81914	-4.55362	-2.85395	-2.59593	-1.66167	-1.65223	-1.28727	-3.51508	+	Discard	Keep
593	Q6PCN3;Q69Z87	Q6PCN3	Tau-tubulin kinase 1	Ttbk1	64.323	1377200000	103	1.66502	0.753443	2.71823	-1.7283	-2.2654	-2.38077	-1.61649	-2.53238	-2.84239	-2.7732	-3.37107	-2.73849	-3.70013	-2.96661	-2.33688	+	Keep	Discard
594	Q6PDC0;D3YUQ5	Q6PDC0;D3YUQ5	RUN domain-containing protein 3B	Rundc3b	11.87	1528700000	80	1.51941	-0.440797	-2.52282	-0.0438314	-0.505046	-0.735209	-0.908998	-0.194309	-0.102421	0.334823	0.0691329	-0.10048	-0.35387	0.0405865	0.164774	+	Discard	Discard
595	Q6PE15-2;Q6PE15;F6X5P5	Q6PE15-2;Q6PE15;F6X5P5	Mycophenolic acid acyl-glucuronide esterase, mitochondrial	Abhd10	43.899	7227000000	245	3.11937	0.590515	4.7677	2.37145	1.77228	2.2583	2.13889	1.90474	2.09175	1.53349	1.60404	1.67294	1.53156	1.08979	1.56251	+	Keep	Discard
596	Q6PGH0	Q6PGH0	Ubiquitin domain-containing protein 2	Ubtd2	47.431	740590000	43	1.82351	1.2413	2.93104	-0.748304	0.322304	0.426772	0.07223	0.198865	1.62104	-0.612793	-1.84274	-0.466412	-1.40092	0.0517469	-1.28379	+	Keep	Discard
597	Q6PGJ3;A2AFG8;A2AFG7;P11627;Q9QYQ7;F7A5H7;Q684Q2;B7ZCD3;F6UIL7	Q6PGJ3;A2AFG8;A2AFG7;P11627	Neural cell adhesion molecule L1	L1cam	323.31	75701000000	1968	3.40157	0.48182	5.20802	3.89348	3.84331	4.27188	4.06489	3.82103	3.95795	3.388	3.50651	3.65574	3.6911	3.34723	3.37305	+	Discard	Discard
598	Q6PGL7;Q6PGL7-2;Q8BRP9;Q9CT54	Q6PGL7;Q6PGL7-2	WASH complex subunit FAM21	Fam21	220.73	9308500000	313	1.30748	0.866744	2.2369	1.73065	1.07018	1.10073	0.119458	0.713851	0.950267	0.626158	-0.118653	-0.549726	1.21392	-0.948991	0.261966	+	Keep	Discard
599	Q6PHS9-4;Q6PHS9-2;Q6PHS9;E9Q683;Q920H7	Q6PHS9-4;Q6PHS9-2;Q6PHS9;E9Q683	Voltage-dependent calcium channel subunit alpha-2/delta-2;Voltage-dependent calcium channel subunit alpha-2-2;Voltage-dependent calcium channel subunit delta-2	Cacna2d2	108.18	7200900000	315	1.66805	0.673017	2.72229	0.0658738	0.142464	1.16129	1.22812	0.319155	0.627647	0.13065	-0.0571436	0.108433	0.287504	-0.560361	-0.402638	+	Keep	Discard
600	Q6R5N8	Q6R5N8	Toll-like receptor 13	Tlr13	10.288	1076600000	26	1.4335	-2.41917	-2.40726	-4.99775	-5.69326	-10.132	-3.83563	-3.96531	-6.71377	-3.61957	-4.49551	-2.20229	-3.72133	-3.15958	-3.62446	+	Discard	Keep
601	Q6TA13;Q6P5H4;E9QAN4;G3UW47;Q5DTN3	Q6TA13;Q6P5H4;E9QAN4;G3UW47;Q5DTN3	Kinesin-like protein	Kif1a	323.31	42823000000	1681	1.55159	-0.186906	-2.56604	2.28062	2.02045	2.21329	2.17294	2.21491	2.21341	2.30561	2.34434	2.36051	2.47738	2.14671	2.60252	+	Discard	Discard
602	Q6XE40;O88910;B1AQF7	Q6XE40;O88910	MAGUK p55 subfamily member 3	Mpp3	323.31	23337000000	835	1.33131	0.262898	2.26922	2.80987	2.74177	2.81155	3.05144	3.0267	3.14964	2.81365	2.7594	2.36051	2.40102	2.91772	2.76128	+	Discard	Discard
603	Q6ZPE2-2;H3BKD9;D6RG52;F6S251;F7AWK3;Q9Z2D2;F7BBM8	Q6ZPE2-2	Myotubularin-related protein 5	Sbf1	2.9518	284110000	9	1.30402	-1.58859	-2.2322	-5.92865	-6.85107	-5.10372	-6.0441	-7.25724	-8.75094	-4.9067	-5.21642	-7.09858	-5.41165	-3.94229	-3.82854	+	Discard	Keep
604	Q6ZPR4;A2AHB7;A2AHB9;A2AHB8;C0KTP6;Q8C853;A2AHB6	Q6ZPR4;A2AHB7;A2AHB9;A2AHB8;C0KTP6	Potassium channel subfamily T member 1	Kcnt1	5.6748	1065000000	24	2.22822	1.2103	3.48087	-1.09448	-1.99252	-2.6167	-2.80409	-1.8497	-1.98192	-2.58211	-4.3662	-3.24416	-3.01445	-3.3086	-3.08568	+	Keep	Discard
605	Q6ZPV3;Q8CFG0	Q6ZPV3;Q8CFG0	Extracellular sulfatase Sulf-2	Sulf2	2.8159	115290000	7	4.05356	-3.10649	-6.30598	-6.46489	-8.08185	-7.98726	-6.53079	-7.90894	-7.17919	-5.24256	-4.49231	-3.98857	-5.32954	-2.92498	-3.53602	+	Discard	Keep
606	Q6ZQ08;Q6ZQ08-4;Q6ZQ08-2;B7ZWL1;B2RXR3;Q8CGI8;Q6ZQ08-3;Q505C5	Q6ZQ08;Q6ZQ08-4;Q6ZQ08-2;B7ZWL1;B2RXR3	CCR4-NOT transcription complex subunit 1	Cnot1	245.91	22763000000	988	1.38232	-0.374514	-2.33823	0.0615286	0.247649	-0.199232	0.126427	0.382221	0.315711	0.901014	0.982067	0.470649	0.229936	0.243494	0.354227	+	Discard	Discard
607	Q6ZQ18-2;Q6ZQ18	Q6ZQ18-2;Q6ZQ18	Protein EFR3 homolog B	Efr3b	146.64	27761000000	858	3.87972	0.430992	6.00113	2.84867	2.94121	3.08453	3.22327	3.10411	3.11513	2.70439	2.64883	2.61524	2.65699	2.40165	2.70385	+	Discard	Discard
608	Q6ZQ33	Q6ZQ33		Rab11fip5	250.85	13399000000	522	1.36637	0.252606	2.31667	1.44924	1.60937	1.23331	1.56264	1.58192	1.81307	1.2792	1.20665	1.29155	1.04129	1.61197	1.30326	+	Discard	Discard
609	Q6ZQ56;Q3V3R0;Q8CBZ2;O88724	Q6ZQ56		mKIAA0743	-2	298120000	1	1.34367	2.12668	2.28596	-7.47143	-5.98748	-3.90716	-6.00951	-4.14324	-4.23762	-9.18365	-4.06067	-8.25046	-7.10957	-8.19169	-7.72046	+	Keep	Discard
610	Q6ZQL4;Q68FC6	Q6ZQL4;Q68FC6	WD repeat-containing protein 43	Wdr43	323.31	16566000000	333	1.65898	-1.50779	-2.71013	-2.71083	-3.32485	-1.72984	-1.37952	-3.06348	-2.6478	-2.0024	-0.131475	-1.44538	0.242413	-2.41317	-0.0595429	+	Discard	Keep
611	Q6ZWV7;G3UWD7;F6XS56	Q6ZWV7;G3UWD7	60S ribosomal protein L35	Rpl35;Gm10269	147.43	72315000000	348	1.67319	-0.2917	-2.72918	6.2758	6.45472	6.20306	6.32702	6.19272	6.6891	6.91556	6.61849	6.54861	6.40474	6.7954	6.60984	+	Discard	Discard
612	Q6ZWZ6;P63323;Q497F4	Q6ZWZ6;P63323	40S ribosomal protein S12	Rps12	323.31	94642000000	865	1.71174	-0.3549	-2.7809	5.50451	5.65246	5.48018	5.6484	5.90548	6.13382	5.93433	5.93958	6.02937	6.19363	5.96238	6.39495	+	Discard	Discard
613	Q9MD68;Q70YN3;Q3TML7;Q3TRT0;Q3UQ58;Q3UTW3;P00397;Q35042;B3IYS1	Q9MD68;Q70YN3;Q3TML7;Q3TRT0;Q3UQ58;Q3UTW3;P00397	Cytochrome c oxidase subunit 1	mt-Co1;COI;Mtco1	250.61	102980000000	1336	1.57515	0.700486	2.59766	8.19726	8.22311	7.94829	8.11788	8.1877	8.02822	7.61468	7.64456	7.78974	7.85759	6.11514	7.47783	+	Keep	Discard
614	Q76MZ3;Q7TMX2;Q8C2E1;G3UWL2;G3UXQ1	Q76MZ3;Q7TMX2;Q8C2E1	Serine/threonine-protein phosphatase 2A 65 kDa regulatory subunit A alpha isoform	Ppp2r1a	323.31	618930000000	6338	1.81543	0.153916	2.92018	7.74695	7.77667	7.5833	7.69523	7.61324	7.59068	7.67262	7.58702	7.4384	7.41685	7.50563	7.46208	+	Discard	Discard
615	Q7M6W1;A3QM89;Q05CD8	Q7M6W1;A3QM89	Reticulon	Rtn1	63.931	77735000000	524	1.51885	0.209694	2.52207	6.94425	6.95322	6.66061	6.89466	6.98349	7.12772	6.73604	6.49305	6.73433	6.85339	6.84445	6.64453	+	Discard	Discard
616	Q7TMY2;Q9DBL1;E9Q5L3;Q3V2R9	Q7TMY2;Q9DBL1;E9Q5L3;Q3V2R9	Short/branched chain specific acyl-CoA dehydrogenase, mitochondrial	Acadsb	153.67	20614000000	542	1.45532	-0.281541	-2.43665	2.51795	2.67694	2.7343	2.70957	2.46448	2.7056	2.78463	3.38547	2.66501	2.90631	3.00478	2.75187	+	Discard	Discard
617	Q7TQK5;E9QAD4;Q8BUE0;Q8BWK1;Q8BUU2;Q9D652;Q9D266	Q7TQK5;E9QAD4;Q8BUE0;Q8BWK1	Coiled-coil domain-containing protein 93	Ccdc93	95.8	8612400000	232	1.45468	-0.421199	-2.43578	0.562947	0.444848	0.618354	0.429137	0.378647	-0.194762	0.653836	0.57689	0.476259	0.873597	0.850683	1.3351	+	Discard	Discard
618	Q7TSJ2;Q7TSJ2-2;D3Z6W1;Q7TSJ2-3	Q7TSJ2;Q7TSJ2-2;D3Z6W1	Microtubule-associated protein 6	Map6	323.31	682920000000	6071	3.87535	0.310167	5.99359	7.04086	7.09189	7.26181	7.249	7.21039	7.05591	6.92804	6.91569	6.74516	6.75773	6.87098	6.83125	+	Discard	Discard
619	Q80SW1;F7ATQ6	Q80SW1	Putative adenosylhomocysteinase 2	Ahcyl1	323.31	245270000000	3304	2.22203	-0.225941	-3.47235	6.06233	6.00009	6.23081	6.0911	6.35109	6.33624	6.43183	6.4843	6.3201	6.36202	6.40032	6.42872	+	Discard	Discard
620	Q80SY5;Q8CI29	Q80SY5	Pre-mRNA-splicing factor 38B	Prpf38b	50.64	3505300000	100	2.57981	4.55077	3.97279	-0.954933	-1.47603	-2.91243	-0.863384	-2.94263	-3.22315	-7.20363	-8.61191	-2.74278	-4.02513	-8.62262	-8.47114	+	Keep	Discard
621	Q80TF3;E9Q5E1;Q147Z9;A2AGW4	Q80TF3;E9Q5E1;Q147Z9	Protocadherin-19	Pcdh19	8.8308	1587500000	43	2.06862	-1.80793	-3.26247	-1.89645	-2.64864	-3.11337	-3.24971	-2.84167	-3.27187	-2.18993	-1.64734	-2.00325	-1.43263	0.674678	0.424315	+	Discard	Keep
622	Q80TJ7;Z4YL84;Q3UZ32;A2ABV1;Q80TJ7-3;F7BTQ5;Q3UXF1;A2ABU9	Q80TJ7;Z4YL84;Q3UZ32;A2ABV1;Q80TJ7-3	Histone lysine demethylase PHF8	Phf8	8.133	2430200000	25	1.50483	2.08985	2.50323	0.601034	0.446885	0.754956	0.719487	1.34883	0.870163	0.475726	1.62716	-3.31116	-1.97352	-1.26406	-3.3519	+	Keep	Discard
623	Q80TL4;F6SBE4;S4R1R0;S4R193;S4R202;S4R2C8	Q80TL4	Protein KIAA1045	Kiaa1045	323.31	132630000000	2059	1.97386	0.269886	3.13387	6.05062	5.97311	6.30444	6.39382	6.20313	6.05168	6.0501	5.66859	5.88796	5.85689	5.90048	5.99347	+	Discard	Discard
624	Q80TS7	Q80TS7	Dendrin	Ddn	52.838	1479800000	83	1.56296	-0.819907	-2.5813	-2.13193	-2.28709	-2.16995	-2.04664	-2.01718	-2.39993	-2.34696	-1.99124	-0.781801	-0.332901	-1.05926	-1.62112	+	Discard	Keep
625	Q80U30;Z4YLG3;Q80U30-4;Q80U30-3;Q80U30-2;H7BXB6;Q80U30-5;D3YVA1	Q80U30;Z4YLG3;Q80U30-4;Q80U30-3;Q80U30-2;H7BXB6;Q80U30-5	Protein CLEC16A	Clec16a	24.274	7483400000	111	1.43296	-0.327242	-2.40653	0.0664923	0.18886	0.4571	0.0871723	-0.432024	0.0261233	0.292465	0.292416	0.288125	0.283047	0.660255	0.54087	+	Discard	Discard
626	Q80UE4;B6ZHC7;B6ZHC5;Q811B2;B6ZHC6	Q80UE4;B6ZHC7;B6ZHC5;Q811B2;B6ZHC6		Epb4.1l2	72.465	1250000000	54	2.97246	1.54386	4.54561	-0.761753	-1.12144	-0.787804	-1.18445	-1.33254	-1.05607	-3.02938	-2.87135	-1.12237	-2.20195	-3.03545	-3.2467	+	Keep	Discard
627	Q80UG5-3;A2A6U3;Q80UG5;Q80UG5-2;Q3TDR9;A2A6U5;A8Y5D3;REV__Q6NSQ7	Q80UG5-3;A2A6U3;Q80UG5;Q80UG5-2;Q3TDR9	Septin-9	43352	323.31	89447000000	1393	2.11645	0.273019	3.32766	4.86307	4.71697	4.4208	4.57102	4.51107	4.63044	4.34311	4.20123	4.18582	4.4375	4.42949	4.47808	+	Discard	Discard
628	Q80UP8;P70456;P70455	Q80UP8	Sodium-dependent phosphate transporter 2	Slc20a2	30.808	4642000000	56	1.37816	-1.60994	-2.3326	-0.501181	-0.0847201	0.17642	-0.444648	1.53848	-2.79154	2.26477	2.46592	0.296246	0.358835	0.841496	1.32518	+	Discard	Keep
629	Q80VE5;Q6PAT2	Q80VE5;Q6PAT2		Tbc1d22b	3.678	333130000	15	2.04011	2.89347	3.2237	-2.34192	-1.99252	-2.19082	-2.47334	-1.83586	-1.99984	-7.42674	-3.7744	-3.72557	-3.52134	-8.23557	-3.51147	+	Keep	Discard
630	Q80VI1;D3YVX5	Q80VI1	E3 ubiquitin-protein ligase TRIM56	Trim56	31.378	1367900000	69	3.53427	-3.67175	-5.42188	-7.03192	-7.95566	-7.75364	-8.41231	-8.04995	-4.55095	-3.04776	-4.25246	-4.46131	-4.45422	-2.57592	-2.93226	+	Discard	Keep
631	Q80W37	Q80W37	Snurportin-1	Snupn	2.3524	280680000	8	2.28197	-4.47103	-3.55503	-7.67009	-7.8035	-2.25307	-2.35895	-6.78042	-9.16959	-1.76625	-2.06085	-1.50113	-2.2728	-1.67431	0.0658961	+	Discard	Keep
632	Q80X90;Q3T9V9	Q80X90	Filamin-B	Flnb	323.31	96378000000	2289	1.31357	-1.05259	-2.24517	-0.944686	-1.83301	-0.743113	-1.13133	-1.22468	-1.41877	-0.901299	-0.245844	-0.934078	-1.24048	1.20185	1.13983	+	Discard	Keep
633	Q80XD3;O54829;Q45FE4;Q45FE2;Q45FE3	Q80XD3;O54829	Regulator of G-protein signaling 7	Rgs7	277.16	51755000000	1166	1.66059	0.480035	2.71228	4.97644	4.8317	4.93868	4.99568	4.79389	5.1007	4.52566	4.51784	4.8531	4.91941	4.07953	3.86134	+	Discard	Discard
634	Q80XJ3	Q80XJ3	Tetratricopeptide repeat protein 28	Ttc28	2.0562	477050000	10	2.83971	2.33697	4.34874	-5.21066	-5.25066	-4.39884	-3.51895	-4.43691	-4.37888	-5.35429	-6.19964	-6.20006	-7.13879	-8.20574	-8.11821	+	Keep	Discard
635	Q80XL6;D3YTQ5;Q7TNH5;F6U473	Q80XL6;D3YTQ5	Acyl-CoA dehydrogenase family member 11	Acad11	10.576	3645100000	36	1.60966	2.39701	2.64396	2.01317	1.03997	0.688503	0.740417	-0.197202	0.322088	1.4335	0.249023	-4.15585	-3.03275	-1.88625	-2.38279	+	Keep	Discard
636	Q80XN0;D3Z2Y8;A1E283	Q80XN0;D3Z2Y8	D-beta-hydroxybutyrate dehydrogenase, mitochondrial	Bdh1	323.31	87607000000	2109	1.5985	0.265529	2.62899	5.8778	5.71172	5.72511	5.74481	5.99167	5.95189	5.70045	5.67615	5.38425	5.61176	5.80214	5.23506	+	Discard	Discard
637	Q80XT2;Q6AXE3;Q3TN91;Q9CVK4;Q6PHB8;Q9JL37	Q80XT2;Q6AXE3		Abca3	23.128	1925300000	72	3.84702	-1.49249	-5.94482	-3.40943	-3.32923	-2.82499	-2.68715	-2.6038	-2.39468	-1.50328	-2.07241	-0.701436	-1.51706	-1.40709	-1.09304	+	Discard	Keep
638	Q811S7;Q811S7-2;B2RUD2	Q811S7;Q811S7-2;B2RUD2	Upstream-binding protein 1	Ubp1	68.564	1875100000	83	1.57412	0.909749	2.59628	-0.392922	0.114104	0.328009	0.16491	0.444982	1.7106	-0.895672	-0.0826237	-0.840269	0.141104	-1.06079	-0.350563	+	Keep	Discard
639	Q8BFR4;Q3UDX9;Q3UBB0;Q6PCZ1	Q8BFR4;Q3UDX9;Q3UBB0	N-acetylglucosamine-6-sulfatase	Gns	84.99	7743500000	269	2.56945	-1.12841	-3.95805	-0.552021	-1.09389	-0.742476	-1.53144	-1.48259	-1.58107	0.0923005	0.239072	-0.402143	-0.103004	0.767628	-0.806884	+	Discard	Keep
640	Q8BFS6;Q8BFS6-4;Q8BFS6-2;D3Z7F7;Q8BFS6-3	Q8BFS6;Q8BFS6-4;Q8BFS6-2;D3Z7F7;Q8BFS6-3	Serine/threonine-protein phosphatase CPPED1	Cpped1	41.434	3209200000	132	1.53471	0.641696	2.54338	1.03492	0.647802	1.18561	0.910949	0.822659	0.584901	-0.0920122	-0.0793517	0.991397	0.619164	0.477886	-0.580413	+	Keep	Discard
641	Q8BG51;Q8BG51-2;Q7TPW0	Q8BG51;Q8BG51-2	Mitochondrial Rho GTPase 1	Rhot1	4.6185	658620000	22	1.70194	-3.73194	-2.76776	-5.83265	-6.40033	-9.65968	-8.65983	-1.34305	-2.54238	-1.58498	-2.12419	-2.12748	-2.21353	-2.44604	-1.55006	+	Discard	Keep
642	Q8BGB7;Q8BGB7-2	Q8BGB7;Q8BGB7-2	Enolase-phosphatase E1	Enoph1	156.72	12179000000	449	1.62151	0.62788	2.65986	3.76974	3.86309	3.1748	3.56724	4.36449	4.40327	2.70439	3.04906	3.34873	3.43587	3.17161	3.6657	+	Keep	Discard
643	Q8BGE6;Q3UNF6;D3YZP6	Q8BGE6;Q3UNF6;D3YZP6	Cysteine protease ATG4B	Atg4b	135.79	5312500000	363	1.4435	0.367651	2.42073	1.76816	1.94987	1.35979	1.62709	1.7659	1.86192	1.40742	1.59073	1.04391	1.75994	0.95872	1.36611	+	Discard	Discard
644	Q8BGH2	Q8BGH2	Sorting and assembly machinery component 50 homolog	Samm50	323.31	93235000000	2158	1.6533	0.356409	2.7025	4.97644	4.93485	5.0899	4.92153	4.96592	4.97906	4.75578	4.8514	4.66061	4.98645	4.19548	4.27951	+	Discard	Discard
645	Q8BGK5	Q8BGK5	Solute carrier family 35 member F1	Slc35f1	46.708	958190000	36	1.39251	-0.885581	-2.35198	-0.484952	-0.678548	-0.550493	-0.726485	-2.02932	0.517248	0.45638	0.406652	-0.154906	-0.149136	0.906967	-0.105018	+	Discard	Keep
646	Q8BGS2;Q8BGS2-2	Q8BGS2;Q8BGS2-2	BolA-like protein 2	Bola2	65.418	7505300000	207	1.83728	-0.336979	-2.94958	3.5336	3.01385	3.57413	3.50206	3.16968	3.65136	3.65679	3.78817	3.96319	3.67727	3.70085	3.68028	+	Discard	Discard
647	Q8BGT5;D6RFQ8	Q8BGT5	Alanine aminotransferase 2	Gpt2	291.99	13124000000	522	1.3712	-0.303944	-2.32319	0.791271	1.02708	0.945195	1.12103	0.991694	0.517651	1.27763	1.11304	1.48376	1.44312	0.980737	0.919297	+	Discard	Discard
648	Q8BGT6;Q8BGT6-2;Q8BGT6-3;Q3V475	Q8BGT6;Q8BGT6-2	MICAL-like protein 1	Micall1	13.888	726010000	33	2.29944	-1.08394	-3.5792	-3.77804	-2.49017	-2.89994	-2.64759	-2.83594	-2.37487	-2.19869	-1.78604	-2.15995	-2.14215	-0.827297	-1.4088	+	Discard	Keep
649	Q8BGY9;Q3TPV0	Q8BGY9;Q3TPV0	High affinity choline transporter 1	Slc5a7	6.7419	820620000	30	1.50503	0.998074	2.5035	-1.19675	-1.0301	0.192121	0.23299	-0.0894612	-0.856775	-1.81509	-0.963834	-1.03942	-0.525456	-1.88535	-2.50727	+	Keep	Discard
650	Q8BHI4	Q8BHI4	Kelch repeat and BTB domain-containing protein 3	Kbtbd3	6.7523	233440000	13	1.45992	3.0882	2.44284	-3.09981	-2.43363	-6.93476	-4.8562	-2.86077	-2.57869	-4.53392	-9.57508	-7.7738	-8.88855	-7.43199	-3.08969	+	Keep	Discard
651	Q8BHL3	Q8BHL3	TBC1 domain family member 10B	Tbc1d10b	182.19	20351000000	697	1.51152	0.45751	2.51222	2.71615	3.12732	3.24312	3.20698	3.14543	3.34885	2.22279	2.93037	2.39647	2.43424	2.80551	3.25341	+	Discard	Discard
652	Q8BHY2;Q3UKH4	Q8BHY2;Q3UKH4	Nucleolar complex protein 4 homolog	Noc4l	138.41	4148600000	133	1.33298	-2.97323	-2.27147	-5.23334	-1.83055	-5.7423	-5.63409	-9.6692	-6.00091	-1.39586	-1.31091	-4.28449	-6.1012	-1.28598	-1.89259	+	Discard	Keep
653	Q8BHZ0;Q9CWE1	Q8BHZ0;Q9CWE1	Protein FAM49A	Fam49a	323.31	32614000000	1063	4.05528	0.479064	6.30904	4.29845	4.18972	4.18256	4.18858	4.56211	4.45015	3.70523	3.84071	3.87075	3.78865	3.98679	3.80505	+	Discard	Discard
654	Q8BIW1	Q8BIW1	Protein prune homolog	Prune	165.29	12349000000	464	2.22623	0.327373	3.47812	2.69375	2.67116	2.78881	2.2494	2.71326	2.57334	2.30561	2.35835	2.3726	2.42325	2.09893	2.16675	+	Discard	Discard
655	Q8BJ34-3;Q8BJ34-4;Q8BJ34;Q8BJ34-6;Q6IS63;Q8BJ34-5;Q8BJ34-2	Q8BJ34-3;Q8BJ34-4;Q8BJ34;Q8BJ34-6	Meiosis arrest female protein 1	Marf1	2.7968	895880000	25	1.81285	-3.24963	-2.91671	-6.50692	-8.79372	-6.93685	-8.73712	-8.71101	-5.30034	-4.12872	-4.12004	-2.86203	-8.57398	-3.93522	-1.86821	+	Discard	Keep
656	Q8BJW5;Q8BJW5-2	Q8BJW5;Q8BJW5-2	Nucleolar protein 11	Nol11	28.132	6439500000	110	1.38538	-0.683294	-2.34235	1.58541	0.433138	0.696125	0.964197	1.19023	0.214633	1.413	1.68489	1.60764	0.586034	1.92019	1.97175	+	Discard	Keep
657	Q8BKS9;Q8C0F4	Q8BKS9	Pumilio domain-containing protein KIAA0020	Kiaa0020	323.31	12951000000	409	1.61696	-1.78381	-2.65376	-3.55777	-2.81478	-3.85206	-3.20075	-6.36787	-4.44158	-1.47066	-1.49628	-3.00013	-4.05194	-1.87711	-1.63586	+	Discard	Keep
658	Q8BL65-4;Q8BL65-3;Q8BL65-2;F6VVW4	Q8BL65-4;Q8BL65-3;Q8BL65-2	Actin-binding LIM protein 2	Ablim2	5.6649	1395800000	37	1.76163	1.54893	2.84788	-0.148632	-0.767753	-0.925725	-0.646273	-0.781352	-1.01912	-2.12776	-1.73832	-4.72922	-2.03494	-2.08379	-0.868402	+	Keep	Discard
659	Q8BL86	Q8BL86	Metallo-beta-lactamase domain-containing protein 2	Mblac2	64.341	8584400000	387	2.70572	-0.670634	-4.15345	1.53436	2.14242	2.20182	1.94222	1.86795	1.80809	3.06861	2.79103	2.28572	2.59957	2.23776	2.53797	+	Discard	Keep
660	Q8BLX7;Q8K388;E9Q0X4;A3KFV6	Q8BLX7;Q8K388;E9Q0X4	Collagen alpha-1(XVI) chain	Col16a1	21.305	575900000	19	2.53355	2.32698	3.90707	-4.61926	-4.62246	-4.45313	-4.98743	-4.71286	-4.424	-6.79193	-7.53548	-5.43263	-5.3227	-7.57429	-9.12401	+	Keep	Discard
661	Q8BLY3;Q8C1E8	Q8BLY3	Leucine-rich repeat and fibronectin type-III domain-containing protein 3	Lrfn3	5.128	518650000	19	1.3416	0.891962	2.28315	-0.525076	-1.12081	-1.92641	-1.9852	-1.94874	-0.8441	-2.96856	-2.91677	-1.85279	-2.20439	-1.13216	-2.62744	+	Keep	Discard
662	Q8BMI0;Q8BM64;Q8R576	Q8BMI0	F-box only protein 38	Fbxo38	18.889	2267800000	59	1.66337	0.933606	2.71602	-1.09006	-1.47702	-1.28771	-1.64797	-1.80177	-1.14488	-2.18028	-1.68999	-2.86597	-1.46622	-3.62129	-2.22728	+	Keep	Discard
663	Q8BNE1-2;Q8BNE1;Q8BNE1-3	Q8BNE1-2;Q8BNE1	TRPM8 channel-associated factor 1	Tcaf1	3.5114	397310000	19	1.30241	-0.648982	-2.23001	-3.37748	-3.32777	-3.23173	-3.5981	-3.51519	-4.83766	-2.52571	-3.28365	-3.22803	-2.49126	-3.35891	-3.10647	+	Discard	Keep
664	Q8BP00-2;Q8BP00	Q8BP00-2;Q8BP00	IQ calmodulin-binding motif-containing protein 1	Iqcb1	26.857	3198800000	163	1.61918	0.362622	2.65674	0.434953	0.350334	0.118036	0.190612	0.323912	0.114956	-0.020423	-0.328538	0.0653613	0.375492	-0.279516	-0.455309	+	Discard	Discard
665	Q8BR92;G3X9P1;Q9Z107	Q8BR92	Paralemmin-2	Palm2	35.936	9378400000	242	1.77259	-0.446722	-2.86259	2.36504	2.82489	2.13095	1.9812	2.03406	2.35712	2.79436	3.0314	2.43153	2.82511	2.50206	2.78913	+	Discard	Discard
666	Q8BRR9;Q61481;Q61481-2;F6X0V1;Q9JLL9;Q5I7S8;A2ASF9;Q9D1V1	Q8BRR9;Q61481;Q61481-2;F6X0V1;Q9JLL9;Q5I7S8;A2ASF9	Calcium/calmodulin-dependent 3,5-cyclic nucleotide phosphodiesterase 1A	Pde1a	323.31	36793000000	740	2.15234	0.287547	3.37672	3.99372	4.15807	3.9381	3.94594	4.24904	4.32812	3.57819	3.93085	3.79829	3.82674	3.90081	3.85283	+	Discard	Discard
667	Q8BTG7-3;E9Q168	Q8BTG7-3	Protein NDRG4	Ndrg4	323.31	41400000000	589	1.53733	-0.500349	-2.54689	4.92633	5.41236	4.65215	4.0828	4.51754	4.69202	5.31114	5.07726	5.5155	5.23518	5.18385	4.96237	+	Discard	Discard
668	Q8BTI9;A0JNZ1;Q8CFF1;S4R1S1;Q9CTK7;Q3TNJ8	Q8BTI9;A0JNZ1	Phosphatidylinositol 4,5-bisphosphate 3-kinase catalytic subunit beta isoform	Pik3cb	17.31	1730900000	104	2.16088	1.4616	3.38841	-1.64758	-1.33237	-2.71842	-2.54073	-0.836257	-0.993846	-3.50189	-2.88284	-3.57835	-2.66648	-2.14488	-4.06435	+	Keep	Discard
669	Q8BU20;Q9CQH3;D3Z568;F6Y6V5;D3YX99;D3Z6W9	Q8BU20;Q9CQH3;D3Z568;F6Y6V5;D3YX99;D3Z6W9	NADH dehydrogenase [ubiquinone] 1 beta subcomplex subunit 5, mitochondrial	Ndufb5	115.89	62068000000	1046	1.98576	0.303566	3.14998	6.89812	6.55914	6.45889	6.70232	6.66319	6.72785	6.50769	6.65024	6.26808	6.23366	6.3554	6.17305	+	Discard	Discard
670	Q8BUB4	Q8BUB4	WD repeat and FYVE domain-containing protein 2	Wdfy2	15.134	513930000	18	1.4221	-2.76432	-2.39191	-1.78228	-4.7082	-9.2107	-7.89658	-6.50292	-6.7271	-2.76466	-2.72457	-5.09894	-2.61023	-2.61545	-4.42801	+	Discard	Keep
671	Q8BWT1;Q3UKH3;REV__F8TZM6;REV__Q6PEQ1;REV__Q61540;REV__G4V4Y9;REV__Q8C1W7;REV__Q8BFR9;REV__Q60588;REV__Q1KYM1;REV__Q1KYL8;REV__A0A068EWW2;REV__A0A068F126	Q8BWT1;Q3UKH3	3-ketoacyl-CoA thiolase, mitochondrial	Acaa2	323.31	98651000000	2042	1.39423	0.164121	2.3543	5.20694	5.00172	5.22663	5.32549	5.38185	5.41153	5.10455	5.04306	5.07284	5.05232	5.04281	5.25385	+	Discard	Discard
672	Q8BWU1	Q8BWU1	Shadow of prion protein	Sprn	4.89	28107000	1	1.6763	3.99135	2.73336	-8.33803	-1.93479	-8.27258	-1.51444	-1.96077	-0.878235	-8.35674	-7.16713	-7.55448	-8.98112	-7.75084	-7.03663	+	Keep	Discard
673	Q8BWY4	Q8BWY4	Metallo-beta-lactamase domain-containing protein 1	Mblac1	3.0324	513990000	7	1.6696	4.47563	2.72436	1.44117	1.14227	0.684144	0.743031	0.681465	0.645226	-8.32699	0.473577	-2.86774	-8.65622	0.0674178	-2.20652	+	Keep	Discard
674	Q8BXJ9;A2AQ56;D6RH67	Q8BXJ9;A2AQ56;D6RH67	Transmembrane protein 62	Tmem62	3.4618	250530000	14	2.44588	-3.53035	-3.78339	-7.85363	-7.05143	-6.59073	-5.40874	-7.80571	-8.56789	-4.62599	-5.29283	-1.41967	-5.52311	-0.944798	-4.28962	+	Discard	Keep
675	Q8C129;Q8BZ14;Q3TTA8;Q6NY09	Q8C129;Q8BZ14;Q3TTA8;Q6NY09	Leucyl-cystinyl aminopeptidase	Lnpep	323.31	22760000000	575	2.03938	-0.708811	-3.22271	0.479608	0.723814	0.083643	0.693823	-0.129261	0.815678	1.31766	1.23741	1.65641	0.791491	1.2893	0.627909	+	Discard	Keep
676	Q8C140;Q9QXX4;Q91YK1	Q8C140;Q9QXX4;Q91YK1	Calcium-binding mitochondrial carrier protein Aralar2	Slc25a13	265.91	45992000000	713	1.31523	0.284178	2.24742	3.48533	3.50017	3.72467	3.41501	3.32194	3.44973	3.20756	3.12602	3.71728	3.13918	2.87206	3.12967	+	Discard	Discard
677	Q8C1B7-3;Q8C1B7-2;Q8C1B7;Q7TRN5;Q8VF03	Q8C1B7-3;Q8C1B7-2;Q8C1B7	Septin-11	43354	323.31	306340000000	2748	3.18356	0.276896	4.86621	7.02376	7.10574	7.31746	7.19569	7.21039	7.22385	7.05322	6.97369	6.81874	6.83267	6.82829	6.9089	+	Discard	Discard
678	Q8C3S2-3;Q8C3S2;Q8C3S2-2	Q8C3S2-3;Q8C3S2;Q8C3S2-2	Transport and Golgi organization protein 6 homolog	Tango6	17.072	261940000	22	1.35387	-2.23368	-2.29977	-9.045	-6.95797	-7.62225	-9.10977	-8.67328	-7.40446	-6.91025	-9.35408	-6.9049	-4.31217	-4.16066	-3.76857	+	Discard	Keep
679	Q8C419;Q8BSU1;Q8C3D0	Q8C419	Probable G-protein coupled receptor 158	Gpr158	323.31	40279000000	1036	3.35252	0.447299	5.13011	2.78524	2.71321	3.12737	2.98927	2.81851	2.82702	2.25091	2.37223	2.61524	2.45597	2.58434	2.29812	+	Discard	Discard
680	Q8C570;Q8CBU3;Q6PAS9;A2ASC6	Q8C570;Q8CBU3	mRNA export factor	Rae1	161.01	6560000000	248	1.5005	-0.573406	-2.49742	-0.216889	-0.30529	0.0600572	-0.0644731	-0.0544492	-0.183591	0.297168	0.167489	0.744383	1.39003	0.240795	-0.164071	+	Discard	Discard
681	Q8C6B2-2;Q8C6B2;D3Z4N1;D3Z7S7;D3YXC9	Q8C6B2-2;Q8C6B2	Rhotekin	Rtkn	66.171	3159000000	107	1.39341	0.395597	2.3532	0.731762	0.744049	0.21137	0.48167	0.0533449	-0.156341	-0.295536	-0.0567927	0.230315	0.0400365	-0.18756	-0.0381894	+	Discard	Discard
682	Q8C729-2;Q8C729;E0CZ67	Q8C729-2;Q8C729	Protein FAM126B	Fam126b	132.57	17748000000	514	1.36684	0.323728	2.3173	2.52384	2.68087	2.94087	3.13419	3.07875	2.9294	2.63048	2.07331	2.6552	2.65699	2.54967	2.77991	+	Discard	Discard
683	Q8C7D2-2;Q8C7D2-3;Q8C7D2	Q8C7D2-2;Q8C7D2-3;Q8C7D2	Protein cereblon	Crbn	47.601	4757500000	184	1.31148	-0.349312	-2.24232	1.19205	0.542892	1.0401	0.548121	1.04952	0.592421	1.19816	1.00828	0.950729	1.30141	1.01846	1.58394	+	Discard	Discard
684	Q8CAB8;Q9CWQ8	Q8CAB8	GATS-like protein 2	Gatsl2	16.338	1413200000	119	1.33453	0.82975	2.27358	-0.167807	0.370968	0.326855	-0.11399	1.0985	1.58317	0.454129	-0.307512	-1.00701	-0.375299	0.188346	-0.833454	+	Keep	Discard
685	Q8CAQ8-2;Q3U7N2;Q3TVZ5;Q3TQL4;Q8CAQ8-4	Q8CAQ8-2;Q3U7N2;Q3TVZ5;Q3TQL4	MICOS complex subunit Mic60	Immt	323.31	419240000000	5466	1.30604	0.116277	2.23494	6.29011	6.51828	6.26475	6.44052	6.48562	6.42326	6.39685	6.29757	6.2297	6.20172	6.25279	6.34626	+	Discard	Discard
686	Q8CAY6;G3XA25	Q8CAY6;G3XA25	Acetyl-CoA acetyltransferase, cytosolic	Acat2	323.31	81933000000	1499	3.52079	-0.622953	-5.39994	5.36871	5.04847	4.75418	4.95908	4.91736	4.83015	5.61365	5.66555	5.43577	5.34295	5.8246	5.73315	+	Discard	Keep
687	Q8CB96;Q8CB96-2;Q8CB96-3	Q8CB96;Q8CB96-2	Ras association domain-containing protein 4	Rassf4	44.452	2181000000	47	1.5432	1.09122	2.55478	-1.72963	-3.2269	-1.00966	-0.759564	-2.17782	-2.50992	-3.60917	-3.2229	-2.21282	-2.89159	-2.80142	-3.22292	+	Keep	Discard
688	Q8CBX0	Q8CBX0	Calcium permeable stress-gated cation channel 1	Tmem63c	8.0092	956720000	31	2.08227	-1.88559	-3.28105	-1.52313	-3.10619	-2.34322	-4.40015	-4.37054	-1.81784	-0.62595	-0.9565	-1.32684	-2.09996	-1.03246	-0.205808	+	Discard	Keep
689	Q8CC35;E9Q3E2	Q8CC35;E9Q3E2	Synaptopodin	Synpo	323.31	106220000000	2149	1.79859	0.572377	2.89754	4.19378	4.31939	5.00175	4.98147	4.11115	4.08582	3.93559	3.95016	4.04994	4.03631	3.44286	3.84426	+	Discard	Discard
690	Q8CC86	Q8CC86	Nicotinate phosphoribosyltransferase	Naprt	47.459	3055300000	90	2.60587	-1.45601	-4.00997	-0.949822	-1.06575	0.14001	-0.340734	-1.34515	-1.89131	0.165762	-0.184656	0.846893	0.383705	0.841735	1.22987	+	Discard	Keep
691	Q8CE90-2;Q8CE90-8;Q8CE90-6;Q8CE90-7;Q8CE90;Q8CE90-5;Q8CE90-4;Q8CE90-3	Q8CE90-2;Q8CE90-8;Q8CE90-6;Q8CE90-7;Q8CE90;Q8CE90-5;Q8CE90-4;Q8CE90-3	Dual specificity mitogen-activated protein kinase kinase 7	Map2k7	71.15	7787700000	107	1.56763	1.347	2.58756	3.19266	3.84331	2.06909	2.5112	2.35753	3.23256	1.45162	2.99545	2.1088	-0.311432	1.53683	1.34307	+	Keep	Discard
692	Q8CE94	Q8CE94	Monocarboxylate transporter 13	Slc16a13	2.1798	250040000	3	3.02365	-2.49596	-4.62248	-7.95465	-7.93785	-8.73792	-9.35577	-8.09206	-7.67431	-5.07169	-5.02795	-4.46669	-7.15018	-5.8365	-7.22378	+	Discard	Keep
693	Q8CF96	Q8CF96		Syt7	40.446	2203700000	139	1.50824	0.466151	2.50781	0.163826	-0.179505	0.062222	0.198488	0.654879	0.458861	-0.0112138	-0.146115	-0.842754	0.151288	-0.197352	-0.39199	+	Discard	Discard
694	Q8CG47;Q6P7V9;E9Q2X6;Q3UZJ7;Q3U763;Q3UR81	Q8CG47;Q6P7V9;E9Q2X6	Structural maintenance of chromosomes protein 4;Structural maintenance of chromosomes protein	Smc4	323.31	34276000000	459	2.95262	1.51041	4.51596	1.26237	1.71112	2.15497	2.08027	1.20284	1.54934	0.776106	0.732001	0.441167	0.36141	-0.369789	-1.04245	+	Keep	Discard
695	Q9D2U9;Q8CGP0;Q64524	Q9D2U9;Q8CGP0;Q64524	Histone H2B type 3-A;Histone H2B type 3-B;Histone H2B type 2-E	Hist3h2ba;Hist3h2bb;Hist2h2be	4.0401	12814000000	132	1.3065	0.687036	2.23556	3.08036	4.01223	3.28692	3.75046	3.77377	3.64526	2.93331	3.63632	1.75156	3.25537	3.27961	2.57062	+	Keep	Discard
696	Q8CHT1-2;E9QK62;Q8CHT1;F6SWQ9	Q8CHT1-2;E9QK62;Q8CHT1	Ephexin-1	Ngef	323.31	28830000000	991	2.15766	1.17831	3.384	3.02752	2.83829	4.45929	4.5238	2.92625	2.81638	1.94062	2.124	2.25988	2.45597	2.53792	2.20326	+	Keep	Discard
697	Q8CJ40;Q8CJ40-3	Q8CJ40;Q8CJ40-3	Rootletin	Crocc	134.85	6898000000	255	2.91692	-0.578203	-4.46282	-1.52189	-1.6215	-1.47953	-1.55396	-1.63457	-1.84068	-1.41824	-1.026	-1.06578	-1.25671	-0.633808	-0.782377	+	Discard	Discard
698	Q8JZN5;Q9CZC5;F6TBZ5;F6W0S5;Q8BTY0	Q8JZN5	Acyl-CoA dehydrogenase family member 9, mitochondrial	Acad9	323.31	52481000000	1549	4.83724	0.243528	7.80869	3.6695	3.64433	3.74828	3.78373	3.73046	3.61441	3.50134	3.42009	3.40188	3.48959	3.46729	3.44935	+	Discard	Discard
699	Q8JZV7;F6UP77;F7CUP3	Q8JZV7;F6UP77	Putative N-acetylglucosamine-6-phosphate deacetylase	Amdhd2	189.75	4719000000	165	3.12065	-1.08426	-4.76966	-0.786291	-0.826838	-0.598175	-0.838467	-0.60723	-0.92133	0.645193	0.608041	0.252402	-0.550656	0.964138	0.00813818	+	Discard	Keep
700	Q8K010;E9Q484;Q3TYS9;Q3TPB5;E9PZB8	Q8K010;E9Q484;Q3TYS9	5-oxoprolinase	Oplah	261.92	22269000000	946	1.34807	-0.251234	-2.29192	1.65092	1.87329	1.64917	1.78854	1.9799	2.15293	1.96836	1.80304	2.25988	2.11725	2.18194	2.27169	+	Discard	Discard
701	Q8K215;Q5RI75-2;Q5RI75	Q8K215	LYR motif-containing protein 4	Lyrm4	34.216	11607000000	240	1.84155	-0.482176	-2.95533	3.65209	4.03565	3.72467	3.69713	4.38936	4.1393	4.60635	4.87482	4.17582	4.32366	4.33537	4.21525	+	Discard	Discard
702	Q8K268	Q8K268	ATP-binding cassette sub-family F member 3	Abcf3	79.928	4316300000	134	2.30056	1.33002	3.58075	0.291845	1.01568	-0.293099	1.11329	-0.47004	-0.0130263	-1.18807	-1.22922	-1.04514	0.0415267	-1.87702	-1.03755	+	Keep	Discard
703	Q8K2A8;D6RCW8	Q8K2A8	Dol-P-Man:Man(5)GlcNAc(2)-PP-Dol alpha-1,3-mannosyltransferase	Alg3	5.4954	577750000	18	1.37343	-2.90713	-2.32621	-2.47547	-2.6247	-8.27668	-5.71718	-8.51795	-7.51052	-5.49356	-2.5655	-1.38555	-2.95863	-2.52985	-2.74663	+	Discard	Keep
704	Q8K370;Q9CRH8	Q8K370;Q9CRH8	Acyl-CoA dehydrogenase family member 10	Acad10	16.039	20736000000	249	1.67926	-0.749336	-2.73732	1.53075	2.32579	0.824328	1.60265	1.94072	2.63492	2.40939	2.79103	2.31109	2.76542	2.46525	2.61299	+	Discard	Keep
705	Q8K3I4;F7CFT8	Q8K3I4	Rab effector MyRIP	Myrip	6.1295	901630000	13	1.95155	1.17525	3.10369	-0.532125	-0.620438	-2.39031	-0.572068	-0.445428	-0.567823	-1.87389	-2.61426	-1.5494	-1.74884	-2.79814	-1.59518	+	Keep	Discard
706	Q8K3W3	Q8K3W3	Protein CASC3	Casc3	3.908	190930000	11	2.14794	2.67719	3.3707	-4.32316	-5.73424	-8.21955	-5.50127	-8.1523	-3.6994	-8.27227	-8.3906	-8.804	-8.25318	-8.56532	-9.4077	+	Keep	Discard
707	Q8K4F5;D3YYK0	Q8K4F5;D3YYK0	Alpha/beta hydrolase domain-containing protein 11	Abhd11	43.714	3361900000	154	1.68095	0.754569	2.73959	1.38702	0.933546	1.51901	0.699656	1.68093	1.58025	0.416879	-0.416473	1.09128	0.959208	0.408037	0.814064	+	Keep	Discard
708	Q8K4Q7;Q6ZPK5;D3Z254;Q5MCM5;Q5MCM2	Q8K4Q7;Q6ZPK5	Ceramide kinase	Cerk	8.5015	2437200000	21	1.59774	4.37733	2.62797	0.893953	0.55661	-0.00136468	-0.371359	1.3711	-0.707267	-2.70982	-7.08854	0.429641	0.360675	-8.77814	-6.73612	+	Keep	Discard
709	Q8K4R4;Q8BTD8;Q8K4R4-3;Q8K4R4-2;Q8K4R4-4;X1WI19;Q8K165	Q8K4R4;Q8BTD8;Q8K4R4-3;Q8K4R4-2;Q8K4R4-4;X1WI19	Cytoplasmic phosphatidylinositol transfer protein 1	Pitpnc1	32.585	7156000000	236	1.49157	0.459122	2.48542	1.86066	2.17869	2.49272	2.55485	2.8586	2.40014	1.72901	1.81575	1.63653	1.80283	2.36205	2.24474	+	Discard	Discard
710	Q8QZS3	Q8QZS3	Folliculin	Flcn	9.2928	3689900000	45	1.59212	-4.42164	-2.62043	-3.04063	-7.24455	-3.54111	-4.24215	1.16678	-8.28286	1.07964	0.968216	1.55894	-4.58758	0.48754	1.8386	+	Discard	Keep
711	Q8R056	Q8R056		Prom1	20.404	1335800000	55	2.09511	-0.740338	-3.29854	-1.3767	-0.906804	-1.59623	-1.15753	-1.33955	-1.58646	-0.551724	0.0476337	-0.311132	-0.411533	-1.2588	-1.03569	+	Discard	Keep
712	Q8R0W0	Q8R0W0	Epiplakin	Eppk1	4.1513	792650000	13	2.05153	2.96483	3.23922	-6.63495	-3.87273	-4.32842	-6.01914	-5.18108	-2.10361	-7.81717	-8.43126	-6.09376	-5.69006	-9.83752	-8.05914	+	Keep	Discard
713	Q8R146-2;Q8R146	Q8R146-2;Q8R146	Acylamino-acid-releasing enzyme	Apeh	282.82	15264000000	467	1.32792	-0.685499	-2.26462	1.46183	0.621817	1.4994	1.35345	1.38788	1.41336	1.43417	1.65887	1.65639	1.58755	2.3486	3.16516	+	Discard	Keep
714	Q8R173	Q8R173	Palmitoyltransferase ZDHHC3	Zdhhc3	2.1724	363850000	10	1.91505	-3.68895	-3.05439	-5.61401	-9.06074	-3.59066	-6.71451	-4.32996	-8.93341	-2.24018	-2.49633	-6.18956	-2.33945	-2.30164	-0.542416	+	Discard	Keep
715	Q8R2Z5;Q8R2Z5-2	Q8R2Z5	von Willebrand factor A domain-containing protein 1	Vwa1	92.335	1937900000	86	1.61967	0.548356	2.6574	0.0808766	0.495925	1.10454	0.364683	0.790277	0.576809	0.23026	0.194671	0.393795	0.116327	-0.592464	-0.219619	+	Discard	Discard
716	Q8R3L2;B2ZAC8;Q8R3L2-3;Q8R3L2-2;Q8R3L2-5;Q8R3L2-4;Q80TL2	Q8R3L2;B2ZAC8;Q8R3L2-3;Q8R3L2-2;Q8R3L2-5;Q8R3L2-4;Q80TL2	Transcription factor 25	Tcf25	29.394	1558400000	42	1.44805	1.04054	2.42686	-0.90581	0.280625	-0.82985	-0.987134	0.39185	-0.251188	-2.32529	-1.96674	-2.17383	-1.12733	-0.653958	-0.297598	+	Keep	Discard
717	Q8R3N6;Q3UTN0	Q8R3N6;Q3UTN0	THO complex subunit 1	Thoc1	62.369	4671100000	151	1.80525	2.05471	2.90649	-3.09476	-2.43488	-3.49521	-3.45622	-2.5906	-2.68298	-3.62736	-5.66547	-4.23228	-2.91447	-6.66124	-6.98209	+	Keep	Discard
718	Q8R4G0-7;Q8R4G0;F8WJ51;F8WJ50;F8WJ48;Q8R4G0-8;Q8R4G0-3;Q8R4G0-5;Q8R4G0-4;Q8R4G0-2;F7CVQ1;Q8R4G0-6;Q8R4G0-9;Q8R4G0-10	Q8R4G0-7;Q8R4G0;F8WJ51;F8WJ50;F8WJ48;Q8R4G0-8;Q8R4G0-3;Q8R4G0-5;Q8R4G0-4;Q8R4G0-2;F7CVQ1;Q8R4G0-6;Q8R4G0-9;Q8R4G0-10	Netrin-G1	Ntng1	27.626	2820800000	172	1.78915	1.00716	2.88485	0.611573	1.05223	1.11241	1.23299	-0.421939	0.0673977	-1.08622	-0.370816	0.34447	0.109835	-0.649183	-0.736381	+	Keep	Discard
719	Q8R502;Q3TNL3;Q8VE36;D3YUV5;D3Z557;Q66JT1	Q8R502;Q3TNL3	Volume-regulated anion channel subunit LRRC8C	Lrrc8c	138.18	6916100000	332	1.30947	0.439725	2.2396	0.061736	-0.228076	-0.262371	-0.632478	0.549754	0.0655595	-0.89702	-0.627509	-0.256365	-0.288193	-0.305869	-0.70927	+	Discard	Discard
720	Q8R570;B2FDF6;Q8R570-2;I7HFU4;I7HPB1;J3JS29;B2FDF7;I7HIK2	Q8R570;B2FDF6;Q8R570-2	Synaptosomal-associated protein 47	Snap47	323.31	65933000000	1589	2.75094	-0.195566	-4.219	4.55021	4.62738	4.57329	4.63301	4.76409	4.52626	4.92738	4.69974	4.76785	4.81789	4.80947	4.82531	+	Discard	Discard
721	Q8VBT6	Q8VBT6	Apolipoprotein B receptor	Apobr	236.23	5225800000	93	1.48075	-3.04906	-2.47086	-7.52588	-2.07694	-8.5501	-7.73446	-6.12671	-8.89403	-4.40141	-1.8094	-2.94045	-6.73862	-3.35434	-3.36955	+	Discard	Keep
722	Q8VCQ3;E0CZ57	Q8VCQ3	Nuclear receptor-binding factor 2	Nrbf2	2.3717	191910000	5	3.59099	-4.22807	-5.51469	-6.46463	-8.71177	-5.32806	-4.95233	-9.00105	-8.43375	-3.06161	-3.0539	-2.41836	-2.83595	-2.31638	-3.837	+	Discard	Keep
723	Q8VDI7;F6UMH9;F6Z1E7	Q8VDI7;F6UMH9	Ubiquitin-associated domain-containing protein 1	Ubac1	3.9601	402110000	17	1.47018	0.564977	2.45664	-1.85072	-1.52803	-2.57671	-2.67177	-1.86615	-2.48407	-2.99249	-2.90292	-2.24233	-2.59428	-2.60037	-3.03494	+	Discard	Discard
724	Q8VDN2;Q3TXF9;Q8R3M4;Q3UCH8;Q3UF49	Q8VDN2;Q3TXF9;Q8R3M4;Q3UCH8	Sodium/potassium-transporting ATPase subunit alpha-1	Atp1a1	323.31	926060000000	7115	1.53173	0.232465	2.53938	7.67188	7.51665	7.73491	7.76768	7.58899	7.66978	7.78219	7.53586	7.41176	7.29712	7.27421	7.25396	+	Discard	Discard
725	Q8VDR2;Q00547-2;Q00547;Q3UPW7;Q3TPG1	Q8VDR2;Q00547-2;Q00547;Q3UPW7	Hyaluronan mediated motility receptor	Hmmr	128.27	3839900000	64	1.50801	-1.7184	-2.5075	-6.30487	-6.92536	-3.83895	-3.78539	-4.03364	-5.10284	-4.05264	-4.65301	-2.54085	-3.69982	-2.50957	-2.22475	+	Discard	Keep
726	Q8VE70;Q3TVB4;F8WI55;E0CY82	Q8VE70;Q3TVB4;F8WI55	Programmed cell death protein 10	Pdcd10	61.154	9543000000	171	3.36815	-0.777011	-5.15488	2.23366	2.47153	2.43518	2.04392	2.69129	2.53513	3.28656	3.35719	2.90702	3.07739	2.84393	3.60068	+	Discard	Keep
727	Q8VEH3;F6QKK2	Q8VEH3;F6QKK2	ADP-ribosylation factor-like protein 8A	Arl8a	323.31	124150000000	1618	2.09679	-0.542532	-3.30084	5.80605	5.81664	6.46473	5.76334	6.08441	6.26483	6.43183	6.78527	6.71792	6.53863	6.10607	6.87546	+	Discard	Discard
728	Q8VHL0	Q8VHL0	Urea transporter 1	Slc14a1	5.667	2509600000	67	1.54018	-0.790907	-2.55073	0.753221	1.11777	1.16983	0.741391	1.10973	0.663467	0.960045	1.13305	1.7893	1.33401	2.85337	2.23107	+	Discard	Keep
729	Q9D3M4;Q91V77;Q9JL08;P56565;D3YUT6	Q9D3M4;Q91V77;Q9JL08;P56565	Protein S100;Protein S100-A1	S100a1;S100A1	188.41	22464000000	549	1.55222	-0.627377	-2.56688	5.7596	5.1511	5.7054	5.16725	5.46773	5.59638	5.34535	5.69265	6.38429	5.90725	6.5927	6.68948	+	Discard	Keep
730	Q91VC7	Q91VC7	Protein phosphatase 1 regulatory subunit 14A	Ppp1r14a	64.203	2801100000	167	1.33833	0.33242	2.27873	2.6733	2.96583	3.05312	3.08749	2.69129	2.56071	2.3584	2.15748	2.69405	2.95293	2.42744	2.44694	+	Discard	Discard
731	Q91VD9;Q3TIU7;Q3UIQ2	Q91VD9;Q3TIU7;Q3UIQ2	NADH-ubiquinone oxidoreductase 75 kDa subunit, mitochondrial	Ndufs1	323.31	536320000000	6742	1.54413	0.167856	2.55602	7.23912	7.16646	7.32067	7.29091	7.32181	7.38457	7.27113	7.11818	7.14217	7.27039	6.92761	6.98691	+	Discard	Discard
732	Q91VK4;Q3U0F3	Q91VK4;Q3U0F3	Integral membrane protein 2C;CT-BRI3	Itm2c	192.94	17850000000	408	6.50267	-1.12551	-11.9071	2.80188	2.94121	3.05946	3.06356	3.16968	3.2406	4.42736	4.10927	4.26336	3.96977	4.23442	4.02525	+	Discard	Keep
733	Q91VZ6;D3YVX4	Q91VZ6	Stromal membrane-associated protein 1	Smap1	166.7	27072000000	407	1.85012	0.340429	2.96686	4.6193	5.10761	4.93188	4.89481	4.775	4.92334	4.49778	4.51127	4.76345	4.69502	4.62187	4.11998	+	Discard	Discard
734	Q91W43;Q9CRJ4	Q91W43	Glycine dehydrogenase (decarboxylating), mitochondrial	Gldc	238.69	11494000000	385	1.4534	-0.310973	-2.43406	1.20791	1.31208	1.07984	1.13755	0.690364	0.81543	1.30376	1.70432	1.34531	1.25004	1.40624	1.09934	+	Discard	Discard
735	Q91W86;Q8C027;Q8BYQ1	Q91W86;Q8C027	Vacuolar protein sorting-associated protein 11 homolog	Vps11	195.97	17131000000	574	2.08064	-0.595594	-3.27883	0.982177	1.16772	0.961345	1.05964	1.54516	1.30706	2.07721	1.80211	1.14573	1.48352	2.14906	1.93902	+	Discard	Keep
736	Q91WD1	Q91WD1	DNA-directed RNA polymerase III subunit RPC4	Polr3d	2.0557	150850000	13	1.33958	2.92223	2.28042	-8.04378	-3.37772	-4.37372	-3.53874	-4.65654	-3.72901	-8.58111	-2.27192	-8.75536	-9.02703	-8.67339	-7.9441	+	Keep	Discard
737	Q91WD5;D3YXT0;F6RJ83	Q91WD5;D3YXT0;F6RJ83	NADH dehydrogenase [ubiquinone] iron-sulfur protein 2, mitochondrial	Ndufs2	323.31	225120000000	4349	1.89647	0.249673	3.02932	6.76057	6.70282	6.81927	6.5457	6.75177	6.59177	6.42316	6.59423	6.44567	6.64937	6.15964	6.40177	+	Discard	Discard
738	Q91WG4;Q91WG4-2;Q8C8Q3	Q91WG4;Q91WG4-2	Elongator complex protein 2	Elp2	228.93	8813000000	395	1.50615	0.383423	2.50501	0.855775	0.833674	0.65916	0.671847	0.841732	0.586676	0.740529	-0.105943	0.480787	0.0595328	0.748222	0.225198	+	Discard	Discard
739	Q91WK5;Q9CV53	Q91WK5;Q9CV53	Glycine cleavage system H protein, mitochondrial	Gcsh	115.35	3466100000	137	2.20315	0.690562	3.44638	1.90261	1.94534	2.31263	1.78677	2.46448	2.67068	1.60376	0.962542	1.44688	2.02131	1.43798	1.46668	+	Keep	Discard
740	Q91WP8	Q91WP8		Ndufv3	268.4	22441000000	237	1.51893	-0.61405	-2.52218	3.38368	2.49755	3.28152	2.74766	3.11246	3.0436	3.87058	4.47121	3.09918	3.28605	3.39267	3.63107	+	Discard	Keep
741	Q91WU5;Q8CF08	Q91WU5	Arsenite methyltransferase	As3mt	28.398	2751300000	111	1.82991	-0.604708	-2.93966	-0.0887233	0.127215	0.180219	0.0066083	-0.798656	-0.0680895	0.0733466	0.413291	0.356812	0.279648	0.992601	0.871123	+	Discard	Keep
742	Q91X78;E9PUH5;F6Z6D6	Q91X78	Erlin-1	Erlin1	43.035	5406000000	193	1.93535	0.820735	3.08179	-0.223494	-0.278124	0.680874	0.243822	-0.150425	-0.51671	-1.49957	-1.08373	-1.22016	-0.676657	-0.197267	-0.49109	+	Keep	Discard
743	Q91XI5	Q91XI5		Dguok	67.899	584200000	31	1.40965	3.53132	2.37512	-6.45723	-7.93629	0.0281826	-0.12186	-6.42437	-6.28322	-7.77908	-6.57183	-7.70163	-8.92764	-8.95781	-8.44471	+	Keep	Discard
744	Q91XV3	Q91XV3	Brain acid soluble protein 1	Basp1	323.31	1853900000000	8300	1.32766	0.466449	2.26427	12.068	11.7268	11.4998	11.0135	12.1215	11.8639	11.2667	11.4836	11.6865	10.9454	11.1243	10.9883	+	Discard	Discard
745	Q91YJ5;Q5M6W7;F6RR02;Q5M6W8;Q8BW53;Q5M6W9	Q91YJ5;Q5M6W7	Translation initiation factor IF-2, mitochondrial	Mtif2	23.913	1550100000	80	2.09246	-3.84998	-3.29494	-6.27073	-9.14426	-7.61341	-7.37732	-2.99347	-2.14379	-3.07117	-2.54397	-2.14315	-2.19583	-1.32498	-1.16401	+	Discard	Keep
746	Q91YR9	Q91YR9	Prostaglandin reductase 1	Ptgr1	159.2	4686800000	133	1.87459	-1.75703	-2.99981	-1.15979	-3.40897	-3.55089	-3.91982	-1.31362	-2.72463	-1.39303	-0.647692	-0.148068	-0.165398	-2.26963	-0.91173	+	Discard	Keep
747	Q91ZX7;Q3U454;Q3U5J2;Q811K6;Q8C4T5;D3Z5M3;F6UAC8	Q91ZX7	Prolow-density lipoprotein receptor-related protein 1;Low-density lipoprotein receptor-related protein 1 85 kDa subunit;Low-density lipoprotein receptor-related protein 1 515 kDa subunit;Low-density lipoprotein receptor-related protein 1 intracellular domain	Lrp1	323.31	119230000000	3345	1.92959	-0.41645	-3.07401	1.618	1.68105	1.39449	1.26146	1.42455	1.37317	1.66622	1.75802	2.1515	1.56818	1.79635	2.31115	+	Discard	Discard
748	Q921Q7	Q921Q7	Ras and Rab interactor 1	Rin1	144.25	12731000000	362	1.9224	0.623064	3.0643	2.67433	2.10236	1.62683	1.55398	2.09903	2.28746	1.34756	1.61832	1.44557	1.5304	1.71426	0.949481	+	Keep	Discard
749	Q922J9;Q922J9-4;Q922J9-3;Q922J9-2;D3Z4N9;D3Z5W6;D3Z072	Q922J9;Q922J9-4;Q922J9-3;Q922J9-2;D3Z4N9;D3Z5W6	Fatty acyl-CoA reductase 1	Far1	174.59	6878300000	249	2.36715	-1.27828	-3.67327	-1.90906	-2.36606	-2.07538	-1.5262	-3.55426	-1.90329	-0.616141	-0.753957	-0.553872	-1.33422	-0.678911	-1.72748	+	Discard	Keep
750	Q922K7	Q922K7	Probable 28S rRNA (cytosine-C(5))-methyltransferase	Nop2	-2	119350000	2	2.40339	-1.71601	-3.72385	-7.69994	-7.90674	-8.56772	-8.25677	-9.553	-7.9397	-6.58536	-6.59775	-7.20228	-5.39757	-5.90548	-7.93939	+	Discard	Keep
751	Q922M3;F8WGQ9;S4R2A3	Q922M3;F8WGQ9	BTB/POZ domain-containing adapter for CUL3-mediated RhoA degradation protein 3	Kctd10	9.1835	1630700000	18	1.41677	2.47081	2.38472	-3.76443	-3.98879	-4.33048	-2.96707	-3.40351	-2.60132	-8.78874	-3.85672	-8.46454	-2.9407	-4.84483	-6.98491	+	Keep	Discard
752	Q923D4;Q8CEW9	Q923D4;Q8CEW9	Splicing factor 3B subunit 5	Sf3b5	31.234	4861900000	137	2.0222	-0.841208	-3.19938	1.05796	0.501813	1.09759	1.61076	0.90997	1.07797	2.17961	1.68614	2.43153	1.87308	0.930672	2.20228	+	Discard	Keep
753	Q923M0;Q3TB53;Q571E1;Q8CFW6	Q923M0;Q3TB53;Q571E1	Protein phosphatase 1 regulatory subunit 16A	Ppp1r16a;mFLJ00392	12.212	443970000	31	2.10976	2.01586	3.31853	-0.671353	-1.32568	-0.429929	-0.958692	-0.566187	-0.910437	-1.85481	-1.62784	-4.51661	-2.37886	-4.81968	-1.75963	+	Keep	Discard
754	Q924Z4;D3YTM0;D3Z0Z2;D3Z4M2	Q924Z4;D3YTM0;D3Z0Z2;D3Z4M2	Ceramide synthase 2	Cers2	87.653	12520000000	209	1.42493	-0.804972	-2.39572	-1.6004	-2.26277	-0.569928	-0.797761	-1.68915	-0.841727	-0.169425	-1.07342	-0.495682	-0.540951	-0.927847	0.275416	+	Discard	Keep
755	Q99KC8;F6TIL5;D3Z671	Q99KC8	von Willebrand factor A domain-containing protein 5A	Vwa5a	323.31	30555000000	885	2.64846	-0.690638	-4.07097	2.02998	2.123	1.22603	1.65607	2.05149	1.58633	2.34537	2.39961	2.76867	2.73017	2.23605	2.33685	+	Discard	Keep
756	Q99KE1;Q3TSD4;Q3V2Y4	Q99KE1;Q3TSD4	NAD-dependent malic enzyme, mitochondrial;Malic enzyme	Me2	323.31	35455000000	938	1.62048	0.81162	2.65847	3.43539	2.91616	4.04983	4.04979	2.75626	2.30964	2.60868	2.39961	2.09957	2.29651	2.69405	2.54894	+	Keep	Discard
757	Q99KI3	Q99KI3	ER membrane protein complex subunit 3	Emc3	207.55	8244300000	404	1.38936	0.42012	2.34774	1.96025	2.61254	2.04358	1.87479	2.15365	2.22921	2.07988	1.6866	1.99468	1.96631	1.21426	1.41156	+	Discard	Discard
758	Q99L04;Q3TVU9	Q99L04;Q3TVU9	Dehydrogenase/reductase SDR family member 1	Dhrs1	234.16	49149000000	928	2.22764	-0.406198	-3.48007	3.95871	3.79609	4.13571	4.21046	4.05042	4.04441	4.19384	4.33307	4.55989	4.42375	4.86826	4.25416	+	Discard	Discard
759	Q99LB4;Q3TNN6;Q3UJ44;D3YTL5;P24452;D3YU77;D3YZN3;D3Z4K5;D3Z014	Q99LB4;Q3TNN6;Q3UJ44;D3YTL5;P24452	Macrophage-capping protein	Capg	323.31	109360000000	834	4.0634	-2.0975	-6.32351	-0.609317	-1.00255	0.274014	0.195024	0.196486	-0.829802	1.31333	1.21273	2.73185	1.94676	1.53922	2.06496	+	Discard	Keep
760	Q99LI7;Q3TXN6;Q3TV86;Q8CE71	Q99LI7;Q3TXN6	Cleavage stimulation factor subunit 3	Cstf3	82.953	3768500000	182	1.92909	0.799997	3.07333	-1.69439	-1.88703	-1.86506	-1.68182	-1.55549	-1.42893	-2.14453	-1.84535	-2.76088	-3.04152	-3.25117	-1.86925	+	Keep	Discard
761	Q99NB8	Q99NB8	Ubiquilin-4	Ubqln4	67.478	3685000000	152	2.06456	1.46944	3.25694	0.585442	0.75938	1.5375	1.59234	0.452113	1.23288	0.74713	-1.17665	0.331709	-0.234071	-0.371027	-1.95407	+	Keep	Discard
762	Q99PL6;Q99PL6-2;Q6KAM0;B8JJA4	Q99PL6;Q99PL6-2;Q6KAM0	UBX domain-containing protein 6	Ubxn6	296.55	33871000000	1171	3.68311	0.450602	5.66731	4.34265	4.13114	4.26918	3.9814	4.30975	4.35485	3.96707	3.89644	3.78069	3.72286	3.63802	3.68028	+	Discard	Discard
763	Q9CPQ3;Q3UBW3	Q9CPQ3;Q3UBW3	Mitochondrial import receptor subunit TOM22 homolog	Tomm22	323.31	48790000000	1043	1.82651	0.352638	2.93508	6.02177	6.33038	6.07874	6.0236	6.0956	6.28559	6.02765	6.02556	5.74178	5.91711	5.65919	5.34855	+	Discard	Discard
764	Q9CPY7;Q9CPY7-2	Q9CPY7;Q9CPY7-2	Cytosol aminopeptidase	Lap3	323.31	124630000000	2844	2.82291	-0.304663	-4.32408	4.97644	5.10208	5.04808	4.95424	4.88492	5.05418	5.24601	5.53048	5.16361	5.25708	5.18385	5.46687	+	Discard	Discard
765	Q9CQ22	Q9CQ22	Ragulator complex protein LAMTOR1	Lamtor1	203.45	9330000000	328	1.94151	-0.59877	-3.09012	3.14382	2.83829	2.56601	2.84221	3.58634	3.53764	3.25116	3.72258	3.78952	3.83091	3.60551	3.90725	+	Discard	Keep
766	Q9CQW0	Q9CQW0	ER membrane protein complex subunit 6	Emc6	8.442	1021600000	49	1.4758	-3.88455	-2.46421	-8.06163	-7.67708	0.752035	-1.76267	0.203907	-2.26733	0.981962	1.01461	0.719065	0.494414	0.122056	1.16245	+	Discard	Keep
767	Q9CQW2;Q9DAB3	Q9CQW2;Q9DAB3	ADP-ribosylation factor-like protein 8B	Arl8b	78.617	18046000000	530	3.59591	-0.713324	-5.52278	3.42519	3.4223	3.15719	3.17385	3.76306	3.30342	4.49151	4.20932	3.97095	3.91974	3.92716	4.00627	+	Discard	Keep
768	Q9CQW9	Q9CQW9	Interferon-induced transmembrane protein 3	Ifitm3	255.24	4233200000	76	1.4849	-4.15031	-2.47645	-8.88666	-3.17032	-8.20155	-5.4033	-3.42734	-7.24323	-0.988496	-0.713319	-8.41053	-1.93151	0.627838	-0.0145399	+	Discard	Keep
769	Q9CQY2;D3YZS0;Q3TQP0	Q9CQY2	RNMT-activating mini protein	Fam103a1	8.9627	158740000	12	1.86806	4.30311	2.99102	-3.41089	-2.81954	-1.42249	-1.16599	-1.68253	-1.55712	-11.6116	-4.44191	-2.87656	-3.19557	-8.1182	-7.63337	+	Keep	Discard
770	Q9CR61	Q9CR61	NADH dehydrogenase [ubiquinone] 1 beta subcomplex subunit 7	Ndufb7	248.09	62486000000	1832	2.96838	0.416459	4.53951	6.89812	6.93781	6.77302	6.82167	7.11816	6.96096	6.46602	6.50175	6.71241	6.72438	6.3554	6.25103	+	Discard	Discard
771	Q9CR89;Q9CR89-2;B2KFC9	Q9CR89;Q9CR89-2	Endoplasmic reticulum-Golgi intermediate compartment protein 2	Ergic2	9.5665	1364500000	50	1.93527	-2.16324	-3.08168	-4.32359	-6.12122	-3.61374	-3.81365	-1.99326	-1.4646	-1.45857	-1.98766	-1.03575	-1.65256	-1.03057	-1.18553	+	Discard	Keep
772	Q9CRC6	Q9CRC6	UPF0693 protein C10orf32 homolog		3.0137	184290000	10	1.72664	4.05009	2.8009	-0.119188	-0.976188	-0.71505	-0.450264	-0.731416	-0.0997934	-2.06553	-1.52705	-0.766235	-7.17589	-9.09922	-6.7585	+	Keep	Discard
773	Q9CSN1;Q3TM37;Q9CV75	Q9CSN1;Q3TM37	SNW domain-containing protein 1	Snw1	189	10113000000	323	1.34557	-0.262603	-2.28852	0.105911	0.115165	0.0316073	-0.392613	-0.096482	-0.0446278	0.105288	0.224399	0.370695	0.00494713	0.543708	0.0455397	+	Discard	Discard
774	Q9CTE8;Q9DB25;Q9D0Q9;D6RCG2	Q9CTE8;Q9DB25	Dolichyl-phosphate beta-glucosyltransferase	Alg5	58.105	3506000000	145	1.35556	-0.700124	-2.30204	-1.07778	-1.42946	-1.14755	-2.46338	-0.860353	-0.536414	-0.490747	-0.323422	-0.922508	-0.890635	-0.638645	-0.0482369	+	Discard	Keep
775	Q9CWG9	Q9CWG9	Biogenesis of lysosome-related organelles complex 1 subunit 2	Bloc1s2	3.0146	153700000	6	1.50607	-4.38515	-2.5049	-8.129	-8.59922	-8.3074	-9.42862	-8.31468	-4.6054	-1.2346	-1.05657	-8.80944	-8.37454	-1.13712	-0.461113	+	Discard	Keep
776	Q9CWJ9;B0LAC5	Q9CWJ9	Bifunctional purine biosynthesis protein PURH;Phosphoribosylaminoimidazolecarboxamide formyltransferase;IMP cyclohydrolase	Atic	323.31	116660000000	2700	1.4473	-0.188168	-2.42585	4.36425	4.26595	4.33798	4.17751	4.33555	4.36617	4.39422	4.44045	4.67711	4.72449	4.26206	4.47808	+	Discard	Discard
777	Q9CY45	Q9CY45	Protein-lysine N-methyltransferase N6amt2	N6amt2	11.421	631660000	34	1.58196	2.83456	2.60681	-3.21334	-2.03677	-0.390397	-1.00351	-0.434623	-2.32804	-2.55146	-3.20747	-8.31769	-3.42332	-6.43556	-2.47857	+	Keep	Discard
778	Q9CY64;A2ASB1;A2ASB8;A2ASB7;Q3TS98	Q9CY64	Biliverdin reductase A	Blvra	323.31	42966000000	818	1.86259	-0.438915	-2.98365	3.04091	3.002	3.22071	3.35226	3.65148	3.58926	3.84667	3.69438	3.29974	3.83921	3.96155	3.84855	+	Discard	Discard
779	Q9CZA6-3;Q9CZA6-2;Q9CZA6;Q9CZA6-4;F6Q325	Q9CZA6-3;Q9CZA6-2;Q9CZA6;Q9CZA6-4;F6Q325	Nuclear distribution protein nudE homolog 1	Nde1	11.72	319390000	15	1.72243	-3.8727	-2.79525	-7.29717	-4.55091	-9.66258	-9.12299	-7.28475	-2.47302	-1.67807	-3.60958	-6.4502	-2.82985	-1.33208	-1.25541	+	Discard	Keep
780	Q9CZB3;Q8BSI5;Q6P0X0	Q9CZB3;Q8BSI5	THUMP domain-containing protein 2	Thumpd2	4.6097	122460000	5	1.91357	3.09792	3.05239	-3.9207	-4.03929	-4.02803	-3.77082	-2.88181	-3.19607	-9.0959	-7.19822	-3.90957	-4.35487	-9.85867	-6.007	+	Keep	Discard
781	Q9CZN4-3;Q9CZN4;E9QN38;Q9CZN4-4;Q9CZN4-2	Q9CZN4-3;Q9CZN4;E9QN38;Q9CZN4-4	Protein shisa-9	Shisa9	51.346	1516200000	57	1.57766	1.4507	2.60102	-1.77676	-2.63455	-1.39724	-0.232853	-1.45355	-1.2536	-3.75861	-3.04201	-2.82152	-3.55033	-3.54711	-0.733163	+	Keep	Discard
782	Q9CZV8-4;Q9CZV8;Q9CZV8-3;A2A536;A2A533;A2A550	Q9CZV8-4;Q9CZV8;Q9CZV8-3;A2A536	F-box/LRR-repeat protein 20	Fbxl20	16.792	2459100000	95	1.79527	-1.14958	-2.89307	-0.69115	-0.803794	-0.632376	-1.80235	-2.41264	-1.47078	-0.486986	0.470962	-1.23422	-0.270989	0.136562	0.46905	+	Discard	Keep
783	Q9CZX7	Q9CZX7	Type 2 phosphatidylinositol 4,5-bisphosphate 4-phosphatase	Tmem55a	180.93	10308000000	281	1.73609	-0.735927	-2.81359	1.54679	0.542433	2.36498	2.09219	1.57056	1.64693	2.44653	2.17074	2.28572	2.34389	2.59571	2.33685	+	Discard	Keep
784	Q9D0A3	Q9D0A3	Arpin	Arpin	16.664	2893700000	57	1.5381	1.04779	2.54792	1.95727	2.25955	1.8106	2.23872	1.04187	1.28535	-0.0990347	1.8956	-0.107796	1.08405	0.0822952	1.45151	+	Keep	Discard
785	Q9D0I6;A2AUX8;A2AUY0;F6R860	Q9D0I6;A2AUX8	WD repeat, SAM and U-box domain-containing protein 1	Wdsub1	5.0104	330360000	21	1.32491	2.39682	2.26055	-4.53905	-3.60978	-2.74932	-3.03582	-2.95872	-4.1087	-3.43324	-3.9658	-7.70689	-8.23249	-3.50891	-8.53499	+	Keep	Discard
786	Q9D0I9;Q3TVC5	Q9D0I9;Q3TVC5	Arginine--tRNA ligase, cytoplasmic	Rars	323.31	91628000000	1754	1.37735	-0.260721	-2.33152	2.90812	3.11637	2.43518	2.67835	2.87825	2.91947	3.07668	2.85235	3.26824	3.09828	3.17161	3.03291	+	Discard	Discard
787	Q9D0K2;Q3U9P7;Q3UK61;Q3UJQ9;Q9CRF4;A1E285	Q9D0K2;Q3U9P7;Q3UK61;Q3UJQ9;Q9CRF4	Succinyl-CoA:3-ketoacid coenzyme A transferase 1, mitochondrial;Succinyl-CoA:3-ketoacid-coenzyme A transferase	Oxct1	323.31	316680000000	4088	2.31292	0.287279	3.59788	7.16303	6.99847	7.11423	6.91131	7.10692	7.25098	7.0185	6.72676	6.71241	6.80103	6.61182	6.95074	+	Discard	Discard
788	Q9D0Y8	Q9D0Y8	39S ribosomal protein L52, mitochondrial	Mrpl52	97.5	734680000	26	1.75104	3.54816	2.83366	-0.842731	-1.61988	-1.07336	-0.411279	-1.40845	-1.27464	-2.11175	-7.30514	-1.74071	-7.84439	-1.82564	-7.09169	+	Keep	Discard
789	Q9D154;Q8BK60;Z4YK03	Q9D154;Q8BK60;Z4YK03	Leukocyte elastase inhibitor A	Serpinb1a	92.335	19653000000	561	1.43708	0.262025	2.41209	3.48533	3.43116	3.62183	3.53285	3.47315	3.44275	3.49526	3.48045	3.10634	3.27385	3.25162	2.80739	+	Discard	Discard
790	Q9D164-2;Q9D164	Q9D164-2;Q9D164	FXYD domain-containing ion transport regulator 6	Fxyd6	323.31	24755000000	524	2.12515	0.609379	3.33954	5.95336	6.4329	6.11644	6.36384	6.23393	6.26483	5.91007	6.09551	5.92708	5.4309	5.23922	5.10627	+	Keep	Discard
791	Q9D1D4;Q9D1D4-2;Q3UFG5	Q9D1D4;Q9D1D4-2	Transmembrane emp24 domain-containing protein 10	Tmed10	241.18	52627000000	961	1.55812	-0.421429	-2.5748	4.15715	4.2207	4.03713	4.07088	4.01003	4.13492	5.02299	5.01278	4.31581	4.44296	4.1628	4.20204	+	Discard	Discard
792	Q9D1F4;E9QKI5;D3Z4W3;D3Z4R0;F6R8S6;D3YWZ1;D3Z4V8	Q9D1F4;E9QKI5;D3Z4W3;D3Z4R0;F6R8S6	Proline-rich AKT1 substrate 1	Akt1s1	46.365	2112800000	81	1.66309	0.636309	2.71564	1.98937	1.33359	1.53784	1.22261	2.02935	1.20646	0.34875	0.635769	1.16163	1.37008	1.36241	0.622708	+	Keep	Discard
793	Q9D1Q6;Q3URM4	Q9D1Q6;Q3URM4	Endoplasmic reticulum resident protein 44	Erp44	323.31	28303000000	765	1.6333	-0.280326	-2.67567	2.14416	2.34915	2.38539	2.76262	2.3436	2.54797	2.78463	2.49165	2.83088	2.70316	2.56132	2.8432	+	Discard	Discard
794	Q9D1R2	Q9D1R2	Protein KTI12 homolog	Kti12	27.182	902960000	43	1.97943	-3.41481	-3.1414	-7.35285	-3.3738	-7.65602	-4.8504	-7.43251	-7.19963	-3.30862	-2.69393	-5.28514	-4.64813	-1.5234	0.0828623	+	Discard	Keep
795	Q9D1R9	Q9D1R9	60S ribosomal protein L34	Rpl34	17.466	43951000000	249	2.7834	0.406384	4.26627	5.55262	5.33907	5.4449	5.39852	5.47453	5.67773	5.13351	4.96981	5.09913	5.4309	4.87268	4.94304	+	Discard	Discard
796	Q9D273;Q9D273-2;D3Z1G7;Q3UQM9	Q9D273;Q9D273-2;D3Z1G7	Cob(I)yrinic acid a,c-diamide adenosyltransferase, mitochondrial	Mmab	35.371	6369000000	194	1.63195	-0.382302	-2.67386	1.79219	2.01008	2.04358	2.53755	1.60151	1.76442	2.42187	2.45289	2.32361	2.42325	2.1234	2.29812	+	Discard	Discard
797	Q9D2N4-2;Q9D2N4;Q8CFR5;Q3UHP1;Q3UHJ2;I6L9D6;Q9D2N4-7;Q9D2N4-4;Q9D2N4-3;Q3V0M6;Q8BTD9;Q9D2N4-6;Q9D2N4-5;Q8BSY4	Q9D2N4-2;Q9D2N4;Q8CFR5;Q3UHP1;Q3UHJ2;I6L9D6;Q9D2N4-7;Q9D2N4-4;Q9D2N4-3	Dystrobrevin alpha;Dystrobrevin	Dtna	323.31	33022000000	696	1.30127	0.5251	2.22847	3.41492	3.93337	3.54742	3.76904	3.46003	4.07672	3.5608	3.76663	3.50251	2.87438	2.89964	2.44694	+	Discard	Discard
798	Q9D2R6;E9Q6W2	Q9D2R6;E9Q6W2	Cytochrome c oxidase assembly factor 3 homolog, mitochondrial	Coa3	20.205	7448800000	177	1.33378	0.387429	2.27256	4.30962	3.77536	4.24732	3.72785	4.67091	4.28113	3.95366	3.74476	3.93569	3.50533	3.54958	3.9986	+	Discard	Discard
799	Q9D415;D3Z709;Q9D415-3;Q9D415-5;Q9D415-6	Q9D415;D3Z709;Q9D415-3	Disks large-associated protein 1	Dlgap1	323.31	31651000000	881	1.52283	-0.310472	-2.52742	2.68761	2.74177	2.40551	2.48436	2.89763	3.01586	2.8975	2.73793	3.15552	2.93756	3.23741	3.12967	+	Discard	Discard
800	Q9D4F2	Q9D4F2	Presqualene diphosphate phosphatase	Ppapdc2	70.743	3567800000	124	2.06381	0.677737	3.25591	1.72076	1.53676	1.23193	1.86092	1.75254	1.68501	0.322929	0.857469	0.557746	1.14514	1.32073	1.51748	+	Keep	Discard
801	Q9D4H1;Q8K2J3;Q8C984;Q8BSK6	Q9D4H1;Q8K2J3	Exocyst complex component 2	Exoc2	148.95	21027000000	710	1.45313	0.232413	2.43371	2.57633	2.18609	2.08168	2.20621	2.37133	2.54797	1.94226	2.10474	2.10598	2.22239	1.98543	2.21433	+	Discard	Discard
802	Q9D5T0;Q9D9C1	Q9D5T0;Q9D9C1	ATPase family AAA domain-containing protein 1	Atad1	323.31	24417000000	594	2.23118	0.416516	3.48494	3.45557	3.24261	3.33464	3.07558	3.3074	3.45668	2.95963	2.7594	3.14164	3.23034	2.61817	2.6642	+	Discard	Discard
803	Q9D6J6;Q9D6J6-2;M0QWP9;D6RGN4	Q9D6J6;Q9D6J6-2	NADH dehydrogenase [ubiquinone] flavoprotein 2, mitochondrial	Ndufv2	323.31	87578000000	1788	1.39888	0.267489	2.36059	6.31832	6.01633	6.42931	6.25042	6.46838	6.46949	6.15759	5.84835	6.23746	6.34018	5.8357	5.92805	+	Discard	Discard
804	Q9D6K8	Q9D6K8	FUN14 domain-containing protein 2	Fundc2	85.684	7899300000	126	1.3939	0.836705	2.35386	2.37249	3.14898	4.14165	3.44308	3.44678	3.37838	2.78463	3.01354	2.39647	3.00548	2.45276	1.25825	+	Keep	Discard
805	Q9D6W8	Q9D6W8	Uncharacterized protein C17orf59 homolog		15.456	957930000	60	1.48111	-0.540446	-2.47135	-0.745592	-0.368829	-0.472764	-0.164773	-0.990372	-1.41177	-0.0578975	0.127106	0.161204	-0.441175	-0.196846	-0.503811	+	Discard	Discard
806	Q9D7X3;B1AQF4;H3BKL8;Q3V2Y9;H3BKD1;H3BLK2	Q9D7X3;B1AQF4;H3BKL8;Q3V2Y9	Dual specificity protein phosphatase 3	Dusp3	323.31	30829000000	849	2.7696	0.401424	4.24615	5.1362	4.95647	5.19862	5.22195	5.02446	5.29569	4.91321	4.67339	4.38668	4.89569	4.76489	4.79099	+	Discard	Discard
807	Q9D832	Q9D832	DnaJ homolog subfamily B member 4	Dnajb4	62.44	6110200000	263	1.43801	0.676154	2.41334	1.68433	1.98324	2.2583	2.21713	1.38674	0.826695	1.68285	1.19209	0.451001	0.831601	1.14356	0.998396	+	Keep	Discard
808	Q9D880	Q9D880	Mitochondrial import inner membrane translocase subunit TIM50	Timm50	323.31	42915000000	794	1.46082	0.300161	2.44405	4.59663	4.86473	4.78852	4.2999	4.56211	4.81635	4.64086	4.48803	4.19904	4.06138	4.27906	4.4589	+	Discard	Discard
809	Q9D8C2;A7NSI0	Q9D8C2	Tetraspanin-13	Tspan13	8.867	736170000	24	1.32107	-0.887862	-2.25534	0.384409	0.460571	-1.407	0.481269	-0.736709	-0.642179	1.34466	0.919898	0.37239	-0.0504898	0.219253	1.06182	+	Discard	Keep
810	Q9D964	Q9D964	Glycine amidinotransferase, mitochondrial	Gatm	253.79	8509600000	290	1.70196	-0.730864	-2.76778	-0.334663	-0.561355	1.07736	0.527275	0.28238	0.603703	0.917798	0.770971	1.24071	1.10321	1.16921	0.777972	+	Discard	Keep
811	Q9DAS9	Q9DAS9	Guanine nucleotide-binding protein G(I)/G(S)/G(O) subunit gamma-12	Gng12	222.45	68390000000	694	1.46175	0.388334	2.44531	7.13144	6.76526	7.2817	6.95211	7.33154	6.8941	6.97093	6.64236	6.63872	6.09277	6.93767	6.74369	+	Discard	Discard
812	Q9DAT5;E0CZ49;F7CCK8;F7CNH0	Q9DAT5	Mitochondrial tRNA-specific 2-thiouridylase 1	Trmu	9.5664	803880000	22	2.01591	2.12284	3.19084	-3.19882	-1.5563	-1.82608	-1.61928	-1.97338	-2.06481	-4.25228	-3.67642	-2.86223	-2.49988	-6.59408	-5.09079	+	Keep	Discard
813	Q9DAW9;Q99JN5	Q9DAW9;Q99JN5	Calponin-3	Cnn3	167.85	23623000000	605	3.55865	-0.961068	-5.46166	2.45487	2.71111	2.59255	2.09219	2.84868	2.35712	3.23677	2.96791	3.40188	3.58154	3.79488	3.83996	+	Discard	Keep
814	Q9DB50;Q8BLQ6	Q9DB50;Q8BLQ6	AP-1 complex subunit sigma-2	Ap1s2	9.8542	1570400000	43	1.37508	-0.414537	-2.32844	1.03285	0.513048	1.08888	1.2999	0.771657	0.586053	1.048	1.08636	1.6209	1.70848	1.32454	0.991331	+	Discard	Discard
815	Q9DB72	Q9DB72	BTB/POZ domain-containing protein 17	Btbd17	229.28	13330000000	488	1.75063	0.613376	2.83311	2.37786	2.71684	2.84132	3.00192	2.06175	2.00745	1.98676	2.10938	1.32888	1.66585	2.03241	2.2036	+	Keep	Discard
816	Q9DC50;Q3V3N1;Q9QZZ3	Q9DC50	Peroxisomal carnitine O-octanoyltransferase	Crot	89.785	5136300000	288	2.24352	-0.49099	-3.50195	-0.776521	-0.59147	-0.617846	-0.677119	-0.700923	-0.309711	-0.542034	0.0558803	-0.25105	-0.303136	0.00437522	0.308315	+	Discard	Discard
817	Q9DCW4	Q9DCW4	Electron transfer flavoprotein subunit beta	Etfb	323.31	95644000000	1742	1.37907	-0.238881	-2.33383	5.41106	5.59854	5.91712	5.98468	5.57449	5.78836	6.17819	5.88813	5.95572	5.94631	5.88989	5.84929	+	Discard	Discard
818	Q9EPK2-3;Q9EPK2;Q9EPK2-2;Q9EPK2-4	Q9EPK2-3;Q9EPK2;Q9EPK2-2;Q9EPK2-4	Protein XRP2	Rp2	38.847	3514800000	196	1.9506	-0.488992	-3.1024	-0.0199483	1.08962	0.450048	0.508412	0.503648	0.596191	0.896943	0.991854	0.840263	0.967962	1.09579	1.26912	+	Discard	Discard
819	R4H4Y7;Q9EQC5;R4H4V1;B0LAE0	R4H4Y7;Q9EQC5;R4H4V1	N-terminal kinase-like protein	Scyl1	262.63	7212800000	323	1.45378	0.533193	2.43458	0.257763	-0.129504	0.473995	0.375667	-0.271041	-0.704766	-0.540885	-0.415226	-0.157459	-0.389022	-0.999878	-0.694577	+	Discard	Discard
820	Q9EQG9;Q8BSX8;Q9EQG9-2;Q9EQG9-3	Q9EQG9;Q8BSX8;Q9EQG9-2	Collagen type IV alpha-3-binding protein	Col4a3bp	63.272	1665900000	93	1.67367	-0.556606	-2.72983	-2.5422	-1.95131	-2.80855	-2.358	-2.60137	-2.94794	-1.93758	-1.98581	-2.16235	-2.48861	-1.88306	-1.41233	+	Discard	Discard
821	Q9EQS9;Q9EQS9-2;E9QAQ0;Q9EQS9-3;A0JNS2	Q9EQS9;Q9EQS9-2;E9QAQ0;Q9EQS9-3	Immunoglobulin superfamily DCC subclass member 4	Igdcc4	3.0128	2680900000	48	1.62222	1.73957	2.66081	0.0300055	0.261122	0.276323	-0.960974	-1.48163	-0.286412	-2.14557	-0.486773	-3.97838	-0.428611	-3.22956	-2.33011	+	Keep	Discard
822	Q9ER00;Q3TIL5;Q3TDG9	Q9ER00;Q3TIL5;Q3TDG9	Syntaxin-12	Stx12	323.31	48869000000	1033	1.7096	-0.381076	-2.77803	4.8362	5.03402	4.91989	4.71171	4.74481	4.70403	4.95532	5.50532	5.33665	4.71322	5.45266	5.27393	+	Discard	Discard
823	Q9ER47;Q8C782;Q8CC38	Q9ER47;Q8C782;Q8CC38	Potassium voltage-gated channel subfamily H member 7	Kcnh7	5.2897	259910000	15	1.56254	-1.9207	-2.58074	-6.07582	-6.64495	-8.62739	-5.61507	-6.76906	-7.46374	-4.25335	-4.74305	-5.45468	-7.59497	-3.29082	-4.33498	+	Discard	Keep
824	Q9ER58;Q80U51;F6SLR4;Q6PAN0	Q9ER58;Q80U51;F6SLR4;Q6PAN0	Testican-2	Spock2	43.262	5431800000	262	4.93228	-1.62961	-8.00682	0.298901	-0.251692	0.521465	0.514229	-0.00183056	-0.485587	2.05506	1.63827	1.9367	1.30084	1.58729	1.85496	+	Discard	Keep
825	Q9ER72;Q3UXN3;Q3U716;Q9ER72-2	Q9ER72;Q3UXN3;Q3U716;Q9ER72-2	Cysteine--tRNA ligase, cytoplasmic	Cars	323.31	34048000000	878	1.75643	-0.366267	-2.84089	2.38874	1.97666	1.89447	2.10401	1.82735	1.76659	2.11169	2.37223	2.53176	2.59957	2.46525	2.07491	+	Discard	Discard
826	Q9ES07;Q9JM03;E9QMN8;E9PYQ9;Q8VEK9;G3XA51;Q9CXC0;Q80XC0;E9Q329	Q9ES07;Q9JM03;E9QMN8;E9PYQ9	Solute carrier family 15 member 2	Slc15a2	10.226	1333700000	38	1.83013	-2.34493	-2.93995	-1.82569	-0.598847	-4.35695	-4.22389	-4.46702	-4.58648	0.140255	-0.00462081	-1.10059	-1.67683	-2.37088	-0.976624	+	Discard	Keep
827	Q9ES34;Q8R0U4;S4R2P2	Q9ES34	Ubiquitin-protein ligase E3B	Ube3b	24.561	3396800000	151	2.42063	1.72107	3.74798	0.309072	0.249662	0.692551	0.162409	-1.25914	1.45324	-0.556099	-0.652285	-1.70667	-1.85465	-2.27486	-1.67408	+	Keep	Discard
828	Q9ES52-2;Q9ES52;Q9ES52-3;Q9ES52-4;Q9ES52-5;Q9ES52-6;Q3UEU0;F7BZA7;Q9ESD5;Q9QZD0;Q9QZC9	Q9ES52-2;Q9ES52;Q9ES52-3;Q9ES52-4;Q9ES52-5;Q9ES52-6	Phosphatidylinositol 3,4,5-trisphosphate 5-phosphatase 1	Inpp5d	207.12	6841900000	177	1.33473	-1.78148	-2.27385	-2.74066	-3.18943	-2.48585	-2.55076	-3.70661	-7.06198	-1.59668	-1.73616	-2.54792	-2.9995	-1.31774	-0.848375	+	Discard	Keep
829	Q9ESL4	Q9ESL4	Mitogen-activated protein kinase kinase kinase MLT	Zak	41.673	1086700000	74	1.65267	2.35292	2.70165	-3.10322	-2.82206	-7.29459	-5.2305	-3.8666	-4.76525	-8.06685	-4.74386	-7.62687	-7.92964	-5.66976	-7.16278	+	Keep	Discard
830	Q9JHF5;Q9JL12	Q9JHF5;Q9JL12	V-type proton ATPase subunit a	Tcirg1	323.31	21491000000	444	1.97005	-1.52227	-3.12871	-4.96269	-3.43797	-2.47361	-2.46324	-2.07496	-3.87619	-2.25983	-1.5269	-1.38013	-1.16671	-1.50604	-2.31541	+	Discard	Keep
831	Q9JHS3;D3YTS4	Q9JHS3	Ragulator complex protein LAMTOR2	Lamtor2	13.481	3438100000	149	1.49447	-0.426163	-2.48931	2.29496	2.24613	1.51467	1.91562	2.30102	2.27763	2.51818	2.72708	2.67475	2.01098	2.45276	2.72326	+	Discard	Discard
832	Q9JHU4;Q80U36;Q3TAZ3;Q8C6T5;F6ZX84;O08821;Q923F5;Q3UA73;O70182;REV__Q5DTF8	Q9JHU4	Cytoplasmic dynein 1 heavy chain 1	Dync1h1	323.31	1399800000000	25384	1.88065	0.125977	3.00799	6.04725	5.95331	5.86484	5.82636	5.93062	5.96474	5.75566	5.83485	5.87801	5.86711	5.70849	5.78715	+	Discard	Discard
833	Q9JHU9	Q9JHU9	Inositol-3-phosphate synthase 1	Isyna1	323.31	30514000000	750	1.3822	0.384798	2.33807	2.5562	2.63219	3.37068	3.32737	2.81851	2.64694	2.60868	2.45289	2.69405	2.40102	2.24251	2.64395	+	Discard	Discard
834	Q9JI19;Q8K2D8;Q9D8E9;Q8BTK1	Q9JI19;Q8K2D8;Q9D8E9	Acidic fibroblast growth factor intracellular-binding protein	Fibp	54.008	4691200000	251	1.45401	0.588616	2.43489	1.13949	1.294	1.70537	1.42867	1.54739	1.23446	-0.0499184	1.20408	1.20087	1.38846	0.552917	0.521273	+	Keep	Discard
835	Q9JIK9	Q9JIK9	28S ribosomal protein S34, mitochondrial	Mrps34	58.761	6896600000	328	2.04565	0.75422	3.23123	1.05514	2.01214	1.22041	2.13889	1.9835	1.87349	1.37681	1.21567	1.17088	0.680688	0.805769	0.508447	+	Keep	Discard
836	Q9JJG9;Q8BMY1	Q9JJG9;Q8BMY1	Nitric oxide-associated protein 1	Noa1	19.503	1006000000	54	1.39853	1.45673	2.36012	-4.24515	-5.5133	-4.92402	-3.80912	-5.08039	-4.91167	-6.26568	-5.27612	-7.25493	-8.2999	-4.52605	-5.60132	+	Keep	Discard
837	Q9JKK8	Q9JKK8	Serine/threonine-protein kinase ATR	Atr	5.4799	2463700000	24	1.60791	-1.88162	-2.64161	-5.16667	-3.13462	-4.21011	-4.18426	-5.24824	-5.49355	-2.75927	-3.06471	-3.56481	-3.26707	-3.76924	0.277382	+	Discard	Keep
838	Q9JMF3	Q9JMF3	Guanine nucleotide-binding protein G(I)/G(S)/G(O) subunit gamma-13	Gng13	45.108	13224000000	278	1.34768	0.674468	2.29138	4.58286	4.1257	5.0275	4.48845	5.11789	5.15024	4.37399	4.36247	3.51861	4.20651	3.20855	4.7757	+	Keep	Discard
839	Q9QWW1-2;Q9QWW1;E9Q4F9;Q8CFI9;Q9CTG4	Q9QWW1-2;Q9QWW1;E9Q4F9;Q8CFI9	Homer protein homolog 2	Homer2	109.08	7985700000	278	1.65277	-0.556147	-2.70179	2.2348	2.25313	1.84211	1.21312	2.25717	2.26356	2.42187	2.60221	2.31109	2.3204	2.73562	3.00958	+	Discard	Discard
840	Q9QXL2-3	Q9QXL2-3	Kinesin-like protein KIF21A	Kif21a	-2	89014000	1	1.73022	-1.60136	-2.80571	-7.31607	-9.61114	-8.27852	-7.50895	-8.37773	-8.04349	-5.52663	-7.21689	-8.44482	-5.99241	-5.54391	-6.80309	+	Discard	Keep
841	Q9QYA2;Q3UQD0;G3UY77	Q9QYA2;Q3UQD0	Mitochondrial import receptor subunit TOM40 homolog	Tomm40	323.31	33543000000	937	2.06015	0.383817	3.25094	4.33172	4.38466	4.14756	4.20774	4.02362	4.36617	3.60107	3.60642	4.16238	3.73626	3.91843	4.134	+	Discard	Discard
842	Q9QYS2;Q6PAT5	Q9QYS2	Metabotropic glutamate receptor 3	Grm3	323.31	43264000000	1138	1.34664	0.32959	2.28998	3.5336	3.44873	3.643	3.2553	3.44678	3.87138	3.62361	2.8423	3.28723	3.13918	2.96193	3.36701	+	Discard	Discard
843	Q9QZ83	Q9QZ83		Actg1	323.31	904600000000	11015	1.39117	0.191761	2.35018	9.1236	8.67427	8.8925	9.00374	9.22939	9.08359	8.77832	8.83	8.8458	8.8515	8.76146	8.78945	+	Discard	Discard
844	Q9QZB1;Q8C5J7;E9Q720;D3Z4Z8	Q9QZB1;Q8C5J7;E9Q720	Regulator of G-protein signaling 20	Rgs20	21.174	2349200000	122	1.88186	1.37273	3.00962	0.263634	0.760564	2.11879	2.39108	0.985903	0.945492	0.0888462	-0.688368	0.588968	0.817697	-1.07735	-0.500716	+	Keep	Discard
845	Q9QZC2;Q8C3X9;Q9CRY9	Q9QZC2	Plexin-C1	Plxnc1	46.001	4151400000	193	1.38535	1.17732	2.34232	0.209543	0.520934	0.86208	-1.75026	-0.979363	0.106826	-0.111854	-0.88094	-1.59028	-2.1427	-1.66054	-1.70785	+	Keep	Discard
846	Q9R008;Q3UEB4;D3YV77	Q9R008;Q3UEB4;D3YV77	Mevalonate kinase	Mvk	116.95	5043200000	145	2.24304	-1.14487	-3.50128	-0.160656	0.156523	1.50628	1.31682	-0.0638007	-0.0352621	1.83845	1.79688	1.44178	1.84771	1.50032	1.16397	+	Discard	Keep
847	Q9R118	Q9R118	Serine protease HTRA1	Htra1	27.856	5355700000	229	7.97042	-1.69444	-16.9569	0.664245	0.372151	0.510027	0.106507	0.253515	0.35783	2.03685	2.06209	1.95332	2.24752	2.24479	1.88635	+	Discard	Keep
848	Q9R1E6;Q9R1E6-3;G3UXY9;Q9R1E6-2	Q9R1E6;Q9R1E6-3;G3UXY9;Q9R1E6-2	Ectonucleotide pyrophosphatase/phosphodiesterase family member 2	Enpp2	54.753	3271200000	206	1.45894	-0.987478	-2.44152	-2.6475	-2.24473	-2.26761	-2.96918	-2.0781	-2.20376	-1.78825	-2.0532	-2.04124	-2.0319	-0.7697	0.19829	+	Discard	Keep
849	Q9R1P3;Q8BJX0	Q9R1P3;Q8BJX0	Proteasome subunit beta type-2;Proteasome subunit beta type	Psmb2	302.23	51952000000	1019	1.46427	-0.345988	-2.44869	4.43744	4.89703	4.95219	5.00195	5.0495	5.25084	5.15387	5.27534	4.95287	5.3119	5.59501	5.37589	+	Discard	Discard
850	Q9WTK7-2;Q9WTK7;Q9R0P1;E9Q811;Q3V4A1;F6WNS2	Q9WTK7-2;Q9WTK7;Q9R0P1;E9Q811;Q3V4A1	Serine/threonine-protein kinase STK11	Stk11	46.06	4085400000	197	2.95028	0.755201	4.51247	1.34968	1.28826	0.944583	0.986054	0.842924	0.935893	0.274796	0.565062	0.391045	-0.365037	0.333405	0.616916	+	Keep	Discard
851	Q9WTR1	Q9WTR1	Transient receptor potential cation channel subfamily V member 2	Trpv2	108.8	5501100000	247	3.10864	0.653212	4.75132	0.90443	1.07368	0.914321	0.853432	0.891834	1.22442	0.210815	0.492008	0.837044	0.0178275	0.065678	0.319473	+	Keep	Discard
852	Q9WUA3;Q8C605;Q9WUA3-2;Q8C8E8;F6YL81;Q9D255;D3YUA3	Q9WUA3;Q8C605;Q9WUA3-2	ATP-dependent 6-phosphofructokinase, platelet type;ATP-dependent 6-phosphofructokinase	Pfkp	323.31	397690000000	6387	1.7186	0.20537	2.79011	7.09915	6.95322	7.03822	6.90717	7.04942	7.09822	6.91556	6.93528	6.87397	6.91382	6.7617	6.51284	+	Discard	Discard
853	Q9WV03;Q05AF0;Q9WTJ8	Q9WV03;Q05AF0	Protein FAM50A	Fam50a	20.985	3391700000	58	1.41905	1.94441	2.38779	-0.763856	0.362437	-2.26662	-3.19073	1.27578	-1.90195	-4.00191	-2.86302	-2.56039	-2.21649	-4.6091	-1.90048	+	Keep	Discard
854	Q9WV92-2;Q9WV92-5;D0VYV7;Q8BGK4	Q9WV92-2;Q9WV92-5;D0VYV7;Q8BGK4	Band 4.1-like protein 3;Band 4.1-like protein 3, N-terminally processed	Epb41l3;Epb4.1l3	-2	118650000	1	1.43027	2.88079	2.40292	-3.07062	-3.31201	-7.49284	-6.06114	-3.43313	-3.21109	-3.70382	-7.70364	-7.90475	-5.80375	-10.1466	-8.60303	+	Keep	Discard
855	Q9WV92-3;Q9WV92-6	Q9WV92-3;Q9WV92-6	Band 4.1-like protein 3;Band 4.1-like protein 3, N-terminally processed	Epb41l3	323.31	412400000000	6522	2.32729	0.26083	3.61782	6.72932	6.7565	6.83735	6.74941	6.5851	6.45118	6.44903	6.40315	6.56096	6.31054	6.30109	6.51911	+	Discard	Discard
856	Q9Z0E6;Q3UDC0;Q3UDC7;E9Q2N7;Q01514	Q9Z0E6;Q3UDC0;Q3UDC7	Interferon-induced guanylate-binding protein 2	Gbp2	46.315	412120000	24	1.89739	-1.34101	-3.03056	-4.06416	-4.98896	-2.88679	-2.79642	-4.30487	-3.77821	-2.10035	-2.96421	-2.96259	-2.20578	-3.14241	-1.39804	+	Discard	Keep
857	Q9Z0P4;Q6ZQE7;Q8CB16;Q3UZP7	Q9Z0P4;Q6ZQE7;Q8CB16;Q3UZP7	Paralemmin-1	Palm	323.31	116550000000	1935	1.53284	0.275888	2.54086	5.98006	5.74932	5.94256	5.95277	6.24405	6.18982	5.95821	5.92689	5.74178	5.72836	5.60809	5.43993	+	Discard	Discard
858	Q9Z0S9;Q62145	Q9Z0S9	Prenylated Rab acceptor protein 1	Rabac1	27.988	689410000	42	1.46208	-0.972926	-2.44574	-2.60675	-0.790319	-0.162761	-0.549331	-0.0380385	-1.09424	0.448646	0.217036	0.0871838	-0.33379	-0.0781512	0.255191	+	Discard	Keep
859	Q9Z120;D3Z7D2;F6WMV8	Q9Z120;D3Z7D2	tRNA (guanine-N(7)-)-methyltransferase	Mettl1	87.991	1956900000	61	1.80958	3.16812	2.91232	-2.17029	-2.39263	-3.6981	-2.75551	-1.84129	-0.986664	-8.05147	-2.51994	-8.12737	-2.55474	-5.45751	-6.14215	+	Keep	Discard
860	Q9Z1B3;Q9Z1B3-3;Q2M4J2;Q9Z1B3-2;Q6ZQ92;Q3UPW0;F6X322	Q9Z1B3;Q9Z1B3-3;Q2M4J2;Q9Z1B3-2;Q6ZQ92	1-phosphatidylinositol 4,5-bisphosphate phosphodiesterase beta-1;Phosphoinositide phospholipase C	Plcb1;mKIAA0581	323.31	262650000000	4655	3.2867	0.265392	5.0265	5.80406	5.63535	5.81977	5.77251	5.90548	5.75927	5.50881	5.46243	5.60316	5.65954	5.44391	5.42626	+	Discard	Discard
861	Q9Z1Q2;G3UX11;Q80YU0	Q9Z1Q2	Abhydrolase domain-containing protein 16A	Abhd16a	89.886	17680000000	629	2.13122	0.330357	3.34783	2.89749	2.5811	2.93399	2.70183	2.81851	3.01586	2.3968	2.37223	2.56365	2.7479	2.26265	2.62339	+	Discard	Discard
862	Q9Z1X4;Q9Z1X4-3;Q45VK5;Q45VK6;Q9Z1X4-2;Q3UD30	Q9Z1X4;Q9Z1X4-3;Q45VK5;Q45VK6;Q9Z1X4-2;Q3UD30	Interleukin enhancer-binding factor 3	Ilf3	323.31	67942000000	1464	2.29289	-0.203523	-3.57014	3.11876	3.09421	3.15719	3.08155	3.30008	3.2406	3.39453	3.48045	3.28092	3.22402	3.49724	3.33637	+	Discard	Discard
863	Q9Z239	Q9Z239	Phospholemman	Fxyd1	7.6197	4787400000	54	2.58485	-0.603731	-3.97998	4.10041	3.93959	4.3585	3.87914	4.32455	3.63914	4.53789	4.30687	4.77443	4.45112	4.91613	4.87728	+	Discard	Keep
864	Q9Z2L7;Q9Z2L7-2;J3QMV5;J3QP70	Q9Z2L7;Q9Z2L7-2	Cytokine receptor-like factor 3	Crlf3	323.31	3161100000	83	1.3872	3.57133	2.34481	-2.10497	-2.97841	-0.19623	-3.9313	-1.45302	-1.69229	-3.40473	-8.04594	-3.14921	-11.2357	-2.04834	-5.90025	+	Keep	Discard
865	Q9Z2Q6;B7ZNM7;Q52KH2;Q68FM0	Q9Z2Q6;B7ZNM7;Q52KH2	Septin-5	43348	323.31	396000000000	3516	1.30969	0.304028	2.23989	7.73646	7.30494	7.83891	7.93934	7.54767	7.5821	7.61468	7.58282	7.1381	7.0636	7.50563	7.22043	+	Discard	Discard
866	S4R180	S4R180		Snph	4.2563	98594000	6	1.33733	-2.54211	-2.27737	-7.27425	-7.59405	-7.36727	-8.58686	-9.48274	-7.63431	-2.75754	-1.82716	-6.99934	-7.58455	-7.95365	-5.56458	+	Discard	Keep
867	V9GX43	V9GX43		Celf2	2.0756	394310000	25	1.58859	0.754676	2.6157	-1.70227	-1.54433	-1.75405	-1.95935	-1.56173	-1.59865	-2.10639	-1.28168	-2.9791	-2.4849	-2.5749	-3.22147	+	Keep	Discard
