# Supplementary material for: Deep proteome profiling of the hippocampus in the 5XFAD mouse model reveals biological process alterations and a novel biomarker of Alzheimer’s disease
Source: Exp Mol Med. 2019 Nov 15;51(11):136. doi: 10.1038/s12276-019-0326-z (PMC6856180; doi:10.1038/s12276-019-0326-z)
Supplement: Supplementary file 5 — Supplementary Table S3 [file 12276_2019_326_MOESM5_ESM.xlsx]

## Sheet: Supplementary table S3
Supplementary table S3. Pair-wise comparison analysis between 10months-old wild-type and TG mice
No.	Protein IDs	Majority protein IDs	Protein names	Gene names	Score	Intensity	MS/MS Count	-Log Student's T-test p-value 10MON_CONT_10MON_TG	Student's T-test Difference 10MON_CONT_10MON_TG	Student's T-test Test statistic 10MON_CONT_10MON_TG													Student's T-test Significant 10MON_CONT_10MON_TG	> 1.5 fold-changes	< 1.5 fold-changes
											10MON_CONT_1_1	10MON_CONT_1_2	10MON_CONT_2_1	10MON_CONT_2_2	10MON_CONT_3_1	10MON_CONT_3_2	10MON_TG_1_1	10MON_TG_1_2	10MON_TG_2_1	10MON_TG_2_2	10MON_TG_3_1	10MON_TG_3_2
1	Q8VCR0;G3UXP8;A0A068BES4;A0A068BIV0;A0A068BFV6;A0A068BD65;A0A068BGV8;Q3TWJ1;A0A068BGT5;P28704-2;P28704;E9Q9V9;P28705;Q3V193;G3UZ09;A2AJP2	Q8VCR0;G3UXP8;A0A068BES4;A0A068BIV0;A0A068BFV6;A0A068BD65;A0A068BGV8;Q3TWJ1;A0A068BGT5;P28704-2;P28704	Retinoic acid receptor RXR-beta	Rxrb	14.981	646540000	23	3.09488	3.66177	4.73035	-3.70759	-2.05833	-3.44903	-2.84538	-5.40969	-6.57189	-7.86767	-7.29634	-6.52014	-7.83636	-7.32651	-9.16551	+	Keep	Discard
2	Q78E61;Q62429;Q62428;Q3U543;A0A068BER1;Q5D0F3;Q3TBA3;Q3U6V4;P21958;F6QHF1;Q9QWR3	Q78E61;Q62429;Q62428;Q3U543;A0A068BER1;Q5D0F3;Q3TBA3;Q3U6V4;P21958	Antigen peptide transporter 1	Tap1	87.739	1137000000	60	1.3138	2.02546	2.24548	-2.7294	-5.68024	-4.68645	-4.35013	-4.53657	-4.09109	-4.53727	-9.05912	-7.98334	-7.28609	-4.51258	-4.84822	+	Keep	Discard
3	A0A068BGR9	A0A068BGR9		Ndufa7	40.892	62614000000	588	3.4447	0.506633	5.27703	6.72334	6.63788	6.56689	6.46812	6.5557	6.72481	6.24606	6.10112	6.33439	6.25467	5.86041	5.84028	+	Discard	Discard
4	A0A068BGT0;Q8C754;Q3V3A4;G3UY33;Q8C754-2;O70545	A0A068BGT0;Q8C754;Q3V3A4;G3UY33;Q8C754-2	Vacuolar protein sorting-associated protein 52 homolog	Vps52	323.31	22037000000	753	4.43453	-0.838511	-7.0087	1.99552	2.14379	2.20881	1.89086	2.17573	2.07522	3.27177	3.0673	2.51267	3.0581	2.8106	2.80057	+	Discard	Keep
5	A0A068BIT8;P28063;G3UZW8	A0A068BIT8;P28063;G3UZW8	Proteasome subunit beta type;Proteasome subunit beta type-8	Psmb8	111.36	5213100000	86	1.38692	-1.69933	-2.34444	-1.83279	-3.16601	-5.54797	-2.93106	-3.32639	-2.19194	0.102613	-0.147674	-2.23819	-2.83946	-2.23971	-1.43776	+	Discard	Keep
6	A0A068EW80;Q60953;Q8BSJ6	A0A068EW80;Q60953	Protein PML	Pml	74.61	27145000000	213	3.3321	-4.27179	-5.09786	-2.8275	-4.56211	-0.957757	-0.0670276	-0.45331	0.752797	2.11345	3.03399	2.46819	3.54219	3.4528	2.90519	+	Discard	Keep
7	A0PJE6;Q7TMF4;Q8CFZ3	A0PJE6;Q7TMF4;Q8CFZ3		Pccb	323.31	53315000000	1721	1.62474	0.26629	2.6642	4.66411	4.68011	4.32126	4.18488	4.58176	4.3598	3.95763	4.18459	4.32086	4.32292	4.17922	4.22894	+	Discard	Discard
8	A0PJK9;Q3TUY5	A0PJK9;Q3TUY5		5730455P16Rik	24.956	1921900000	144	4.28666	1.04405	6.73005	0.616086	0.437437	0.357401	0.29951	0.180998	0.398052	-0.119526	-0.851838	-1.08431	-0.67584	-0.849622	-0.393683	+	Keep	Discard
9	A1A4T4;Q5SW28	A1A4T4;Q5SW28	Phosphoinositide 3-kinase regulatory subunit 5	Pik3r5	3.2683	595690000	8	2.81762	5.45079	4.31633	-0.453876	-0.47049	-1.03541	-3.29599	-1.20995	-1.13118	-8.20911	-1.92874	-8.2455	-8.89105	-4.2714	-8.75583	+	Keep	Discard
10	A1BN54	A1BN54		Actn1	323.31	673260000000	9932	1.39695	-0.504125	-2.35798	6.64411	6.62368	6.37294	6.46812	6.45044	6.40653	6.59408	6.57308	7.63572	7.6643	6.73925	6.78414	+	Discard	Discard
11	A1E5T5;P51807;Q9DAS3;Q5EBK8;Q9CT63	A1E5T5;P51807;Q9DAS3;Q5EBK8	Dynein light chain Tctex-type 1	Dynlt1	87.487	2565300000	72	1.36713	2.23676	2.31769	-0.696929	-1.0306	-0.456261	-0.685508	0.077144	-0.716367	-1.05501	-1.89246	-2.01314	-7.492	-1.99646	-2.48	+	Keep	Discard
12	A1ILI2	A1ILI2		Vps13a	2.6502	148710000	11	1.56425	3.44804	2.58304	-2.1059	-0.395426	-1.61892	-1.53431	-1.66135	-1.59128	-7.59226	-1.73848	-2.43962	-1.96069	-7.06527	-8.7991	+	Keep	Discard
13	A1L0V4;P68433	A1L0V4;P68433	Histone H3;Histone H3.1	Hist1h3i;Hist1h3a	155.02	111020000000	210	2.8692	-9.10091	-4.39218	-7.44029	-9.31431	-6.2953	-7.21455	-7.6653	0.377005	6.04764	4.75096	5.2543	-3.1106	-0.659028	4.76949	+	Discard	Keep
14	A1L0V6;A7YY79;Q6Q899;A2AP29;Q3KQQ7;Q05CC6;Q3U1I9;Q6Q899-2;Q6Q899-3;Q8C6Y8;Q6Q899-4	A1L0V6;A7YY79;Q6Q899;A2AP29;Q3KQQ7;Q05CC6;Q3U1I9;Q6Q899-2	Probable ATP-dependent RNA helicase DDX58	Ddx58	45.609	4544100000	93	1.34446	-3.64557	-2.28703	-3.09464	-1.66417	-5.81847	-9.51781	-8.31274	-2.30009	-4.41749	0.743091	-1.94154	0.695123	-3.22928	-0.684382	+	Discard	Keep
15	A1L2Z3;Q8C7X2	A1L2Z3;Q8C7X2	ER membrane protein complex subunit 1	Emc1	323.31	31050000000	1004	4.23743	-0.61845	-6.63898	1.55798	1.71876	1.69714	1.66898	1.81939	1.52047	2.10479	1.9786	2.40068	2.31532	2.38737	2.50665	+	Discard	Keep
16	Q91ZZ2;A1L338;Q3UGX8;Q3UHC1;Q8C5V7;F6ZDE5;E0CXV1	Q91ZZ2;A1L338;Q3UGX8;Q3UHC1;Q8C5V7;F6ZDE5		Rapgef1	21.962	1935500000	91	1.73185	1.17346	2.80789	-0.615546	-0.737641	-0.722175	-0.732681	-0.757121	-0.225457	-1.17211	-3.03905	-2.4319	-1.85997	-0.19252	-2.13587	+	Keep	Discard
17	A1L341;A9C475;Q61214;Q8K006;Q8C774;Q80ZK5;A9C477	A1L341;A9C475;Q61214;Q8K006	Dual specificity tyrosine-phosphorylation-regulated kinase 1A	Dyrk1a	10.526	3351000000	97	1.35474	-1.01644	-2.30094	-0.791485	-1.02021	-1.38803	-1.46313	-1.10545	-0.329973	-0.852105	1.16248	-0.290307	-0.613443	1.36284	-0.769107	+	Discard	Keep
18	Q3TAY9;Q3UXJ2;A1L354;A1L353;P82198;Q3TDZ5;Q3UBG4;Q19PV3;REV__Q9D5U0;REV__B2RT16	Q3TAY9;Q3UXJ2;A1L354;A1L353;P82198;Q3TDZ5;Q3UBG4	Transforming growth factor-beta-induced protein ig-h3	Tgfbi	10.361	2358500000	39	2.38328	4.6413	3.69576	0.846134	1.25009	1.20261	0.514977	1.73433	0.485465	0.361935	-4.65859	-3.22641	-8.77345	-3.47259	-2.04508	+	Keep	Discard
19	A1L361;Q9WUN2;Q3THP3	A1L361;Q9WUN2;Q3THP3	Serine/threonine-protein kinase TBK1	Tbk1	51.129	2432000000	136	1.51183	0.773193	2.51264	-0.720218	0.0305778	-0.463135	-0.627093	-1.10427	-0.543395	-2.06611	-1.43388	-0.783604	-0.433533	-1.31054	-2.03902	+	Keep	Discard
20	Q80U52;A1L3P4;Q8BTG0;B0QZV3;D3Z0Q9	Q80U52;A1L3P4;Q8BTG0;B0QZV3	Sodium/hydrogen exchanger	Slc9a6	82.447	7895700000	296	1.97774	-0.458021	-3.13912	1.52761	1.96417	2.04399	2.15622	1.69436	1.96304	2.58048	2.28824	2.48889	2.46537	2.44028	1.83426	+	Discard	Discard
21	A2A432;E9PXY1;A2A432-2;J3QJX0;Q3TP81;REV__Q8BIY3;REV__E9QNR7	A2A432;E9PXY1;A2A432-2;J3QJX0	Cullin-4B	Cul4b	208.35	32940000000	894	1.46921	0.493344	2.45534	3.08607	2.21134	2.16227	1.88001	2.21429	2.07522	1.71787	2.03259	2.02153	1.92129	1.38678	1.58908	+	Discard	Discard
22	A2A5R2;Q3U5C3;Q3U2F2;F6YCJ0	A2A5R2;Q3U5C3;Q3U2F2	Brefeldin A-inhibited guanine nucleotide-exchange protein 2	Arfgef2	323.31	26721000000	1184	1.79053	0.294346	2.88671	1.41494	1.03288	1.17701	1.31735	1.50109	1.62816	0.967168	1.07968	0.853001	1.07217	1.19681	1.13651	+	Discard	Discard
23	A2A5V4;P55194;A2A5V3;A2A5V2;S4R2D3;A2A5V1	A2A5V4;P55194;A2A5V3;A2A5V2;S4R2D3	SH3 domain-binding protein 1	Sh3bp1	176.84	4035700000	176	3.75695	-1.34387	-5.79136	-0.989551	-1.69515	-2.29778	-1.61915	-1.75867	-1.77713	0.0151245	-0.867378	-0.167715	-0.772604	-0.278268	-0.00337497	+	Discard	Keep
24	Q3UQ95;A2A5W4;Q6P0X6;Q923X4-2;Q923X4;B7ZC40	Q3UQ95;A2A5W4;Q6P0X6;Q923X4-2;Q923X4;B7ZC40	Glutaredoxin-2, mitochondrial	Glrx2	7.5174	318720000	17	3.72118	5.75811	5.73106	-0.15284	0.594347	-0.538752	0.711449	1.37868	-1.33931	-7.29867	-6.28454	-1.13173	-6.04957	-6.80699	-6.3236	+	Keep	Discard
25	A2A5Y6;P10637	A2A5Y6;P10637	Microtubule-associated protein;Microtubule-associated protein tau	Mapt	323.31	525110000000	3491	5.15095	0.687693	8.47717	7.84002	7.90507	8.18336	7.81586	7.81362	7.81594	7.1226	7.29123	7.15258	7.30747	7.00811	7.36572	+	Keep	Discard
26	A2A690;A2A690-2;F6VP19;F6VCI2;Q8BUK5	A2A690;A2A690-2;F6VP19	Protein TANC2	Tanc2	183.05	14531000000	641	1.62252	0.328485	2.66122	0.634879	1.0202	0.920512	1.07594	0.922697	1.10773	0.123215	0.633151	0.800338	0.720223	0.684002	0.750123	+	Discard	Discard
27	A2A699;A2A699-2	A2A699;A2A699-2	Protein FAM171A2	Fam171a2	90.536	6179300000	297	1.40734	-0.490992	-2.37199	0.862182	0.344582	0.437062	-0.237195	0.949984	0.626873	0.68302	1.13342	1.10891	1.32285	0.640891	1.04034	+	Discard	Discard
28	A2A6M1;Q9CZ28	A2A6M1;Q9CZ28	Vacuolar-sorting protein SNF8	Snf8	64.457	2652300000	85	1.83364	-0.903467	-2.94467	1.08417	-0.251546	0.198639	0.735875	0.483024	1.62478	1.07887	1.68253	1.27349	2.01626	1.41034	1.83426	+	Discard	Keep
29	F8VQM4;A2A716;Q3TAX1;Q5U471	F8VQM4;A2A716;Q3TAX1	Oxysterol-binding protein	Osbpl7	12.387	1965500000	52	2.79142	-2.17567	-4.27798	-3.31844	-1.96579	-4.46433	-4.15459	-3.2591	-3.60621	-0.950262	-1.11157	-0.836733	-3.06763	-1.09251	-0.655705	+	Discard	Keep
30	E9PUJ0;A2A7H4;G3UZT3;A2A7H5;G3UYF5;Q8BK26-2;Q8BK26;D6RHP0;G3UY69;F6UI76;A2A7H6	E9PUJ0;A2A7H4;G3UZT3;A2A7H5;G3UYF5;Q8BK26-2;Q8BK26;D6RHP0;G3UY69;F6UI76;A2A7H6	F-box only protein 44	Fbxo44	4.9593	409920000	27	2.13707	-1.07749	-3.35582	-3.50837	-3.24019	-3.00123	-2.77303	-2.70909	-2.20291	-2.90599	-1.41259	-2.13096	-1.05959	-1.83639	-1.62435	+	Discard	Keep
31	A2A841;P48193;A2A839;A2A838;P48193-2;A0A068WAZ7;A0A068WAQ5;A2A842;A2AD32;B6ZHC8;F7BUB8;F6S4K9;Q3V048;B6ZHC2;Q3U0G7;F7CR30	A2A841;P48193;A2A839;A2A838;P48193-2;A0A068WAZ7;A0A068WAQ5;A2A842;A2AD32;B6ZHC8	Protein 4.1	Epb4.1;Epb41	40.287	4639000000	114	2.60573	-1.72925	-4.00977	-1.70195	-1.80689	-1.65818	-1.7664	-3.34099	-2.40549	1.0932	-0.957351	0.00177723	-0.603386	-0.679151	-1.15951	+	Discard	Keep
32	E9PYU4;E9PYL1;A2A8L1;Q4QQN1	E9PYU4;E9PYL1;A2A8L1	Chromodomain-helicase-DNA-binding protein 5	Chd5	2.574	311700000	2	1.4597	-2.18461	-2.44255	-8.31963	-4.29934	-5.16141	-5.44898	-9.64558	-7.9906	-5.19857	-4.98068	-5.0106	-4.44926	-3.7981	-4.32069	+	Discard	Keep
33	A8Y5G5;A2A8R0;A0S860;Q6PDX5;Q80XL0	A8Y5G5;A2A8R0		Zfyve9	6.374	605520000	30	2.39961	1.91794	3.71858	-2.53678	-3.27535	-1.74993	-1.76479	-2.23379	-3.29243	-4.31312	-4.37902	-6.33751	-4.39698	-3.27047	-3.66361	+	Keep	Discard
34	Q3TXY3;A2A8U2-2;A2A8U2-3;A2A8U2;Q8C397;Q8C9U2	Q3TXY3;A2A8U2-2;A2A8U2-3;A2A8U2;Q8C397;Q8C9U2	Transmembrane protein 201	Tmem201	34.986	2036700000	98	1.39074	1.28003	2.3496	1.08255	-0.207526	-0.364912	0.685229	0.67036	1.41206	-0.839281	-2.96981	0.0456142	-0.216281	-0.235923	-0.186717	+	Keep	Discard
35	A2A8V8;A2A8V9;E9PUK6;Q52KI8;E9QKA4;Q52KI8-2;A2A983;F7BWM1;F6T4M4;F6UK16	A2A8V8;A2A8V9;E9PUK6;Q52KI8;E9QKA4;Q52KI8-2	Serine/arginine repetitive matrix protein 1	Srrm1	164.34	9019200000	176	1.57923	-1.1593	-2.60313	-1.62337	-1.58747	-4.05371	-1.7023	-1.86356	-1.34767	-0.542259	-1.13739	-1.24997	-1.3048	-0.714841	-0.273047	+	Discard	Keep
36	Q3TDV2;A2A8W8;Q3U1I8;O08605;Q3V457;F6Y5U1;F6YIU3;F6VT22;F7B478	Q3TDV2;A2A8W8;Q3U1I8;O08605;Q3V457;F6Y5U1;F6YIU3;F6VT22	MAP kinase-interacting serine/threonine-protein kinase 1	Mknk1	16.506	894980000	16	2.42727	-4.18449	-3.75728	-7.9875	-3.12505	-7.75025	-4.376	-3.07962	-8.49627	-0.540575	-0.862506	-2.20362	-3.23718	-1.39821	-1.46567	+	Discard	Keep
37	A2A9Y7;Q6A152	A2A9Y7;Q6A152	Cytochrome P450 4X1	Cyp4x1	4.2497	482030000	18	3.13638	-1.65276	-4.79372	-3.73564	-2.84773	-3.13946	-4.44489	-4.17842	-2.91248	-2.03082	-2.48686	-2.08544	-1.00979	-1.66744	-2.06173	+	Discard	Keep
38	A2AAY5;B9EJ37;Q3TDV5;Q571L4;Q5DTZ1	A2AAY5;B9EJ37	SH3 and PX domain-containing protein 2B	Sh3pxd2b	125.33	5774300000	112	2.07385	4.12025	3.26958	-1.03015	-1.06359	0.151358	0.287286	-0.278306	-1.58254	-2.11661	-2.26584	-10.2857	-3.86912	-4.47121	-5.22891	+	Keep	Discard
39	A2AB60;Q9JL26-2;Q3TY82;G3UWI1	A2AB60;Q9JL26-2;Q3TY82	Formin-like protein 1	Fmnl1	13.128	613290000	16	2.28909	-2.66255	-3.56488	-8.17533	-5.49567	-5.61514	-6.46121	-4.12056	-3.9221	-2.14168	-2.81606	-4.29371	-3.88612	-2.69431	-1.9828	+	Discard	Keep
40	Q61833;A2ACG7;Q3U505;Q9DBG6	Q61833;A2ACG7;Q3U505;Q9DBG6	Dolichyl-diphosphooligosaccharide--protein glycosyltransferase subunit 2	Rpn2	323.31	114000000000	2287	2.88004	-0.28261	-4.40819	4.00241	4.0555	3.93121	4.26594	4.22717	4.01479	4.35026	4.25933	4.32086	4.33336	4.46243	4.46643	+	Discard	Discard
41	A2ACL9;Q62443;Q3UST4	A2ACL9;Q62443;Q3UST4	Neuronal pentraxin-1	Nptx1	323.31	40501000000	998	1.88	0.364951	3.0071	4.50268	4.93945	4.47322	4.46006	4.85741	4.40197	4.2401	4.21104	4.15278	3.95559	4.49107	4.39451	+	Discard	Discard
42	A4FUW1;A2ACM0;Q8K4Q0;Q8K4Q0-2;E9PXZ5;Q6ZPU3;Q8K4Q0-3;Q8K4Q0-4;Q8K4Q0-5;A7MAY7;F7BQS0;F7CN67;F6U5L3;F7B6I3	A4FUW1;A2ACM0;Q8K4Q0	Regulatory-associated protein of mTOR	Rptor	163.13	11377000000	551	1.37076	0.332597	2.32261	1.2267	1.17098	0.995842	1.15987	1.2932	0.955805	0.999444	0.272945	1.00993	0.576494	1.14168	0.806334	+	Discard	Discard
43	A2ADB1;A2ADB0;Q62504-2;Q62504;Q62504-3;REV__D6RCH8;Q3UV27	A2ADB1;A2ADB0;Q62504-2;Q62504;Q62504-3	Msx2-interacting protein	Spen	4.3008	326740000	13	3.55636	3.99746	5.45792	-4.40861	-6.59826	-3.94915	-4.25022	-4.38661	-4.82211	-6.49714	-7.3861	-10.4124	-9.97554	-8.80335	-9.3252	+	Keep	Discard
44	A2ADY9	A2ADY9	Protein DDI1 homolog 2	Ddi2	146.95	9632800000	365	1.86147	-0.902873	-2.98215	0.659404	0.105108	1.33425	1.25043	2.03538	1.01143	1.90956	1.46317	1.84725	1.877	2.47452	2.24173	+	Discard	Keep
45	A2AE27;Q9DBT5	A2AE27;Q9DBT5	AMP deaminase 2	Ampd2	276.7	32928000000	940	1.96336	0.374369	3.11966	3.05401	3.23401	3.10616	2.66931	2.72978	2.89483	2.70549	2.78499	2.27556	2.40797	2.64469	2.62319	+	Discard	Discard
46	A2AE38;Q80ZD8;Q80ZD8-2	A2AE38;Q80ZD8;Q80ZD8-2	Amphoterin-induced protein 1	Amigo1	9.9211	1282100000	45	1.83583	-0.891907	-2.94763	-1.61373	-1.27561	-1.62801	-2.3024	-1.82542	-2.066	-1.68065	-0.54839	-0.474044	-0.00303051	-1.35739	-1.29623	+	Discard	Keep
47	A2AEC2;Q9DB24;Q8R0A5;A2AEC1	A2AEC2;Q9DB24;Q8R0A5	Transcription elongation factor A protein-like 3	Tceal3;Tceal6	13.733	10140000000	50	1.38889	0.532555	2.3471	3.43632	3.11658	3.52848	3.39139	3.31452	3.0865	2.16434	3.15593	2.16469	2.74447	3.43829	3.01074	+	Discard	Discard
48	Q3UIP1;A2AER4;Q9R0M8;A2AER3;Q9JIH0;Q3U1S3	Q3UIP1;A2AER4;Q9R0M8;A2AER3;Q9JIH0;Q3U1S3	UDP-galactose translocator	Slc35a2	11.542	955730000	16	1.70214	-2.81681	-2.76803	-0.7747	-7.07197	-0.722806	-2.2876	-2.09649	-2.0914	0.840334	0.811053	-0.203424	-1.03889	1.31373	0.133073	+	Discard	Keep
49	A2AEW0;Q3U1L5;A2AEW1;Q64092-3;Q64092-2;Q64092-4;Q64092	A2AEW0;Q3U1L5;A2AEW1;Q64092-3;Q64092-2;Q64092-4;Q64092	Transcription factor E3	Tfe3	61.566	276920000	14	5.95685	4.45192	10.4039	-2.84105	-3.33612	-3.58361	-2.44304	-3.97725	-4.15684	-6.82048	-7.56086	-7.20238	-8.07071	-8.32728	-9.0677	+	Keep	Discard
50	A2AEX0;Q03719	A2AEX0;Q03719	Potassium voltage-gated channel subfamily D member 1	Kcnd1	3.9967	123440000	9	1.73032	-2.66177	-2.80584	-7.62832	-7.26128	-8.15833	-6.53968	-7.81081	-5.23488	-5.05673	-2.79895	-2.77259	-2.7756	-5.39158	-7.86724	+	Discard	Keep
51	A2AF47;Q8CCF4	A2AF47	Dedicator of cytokinesis protein 11	Dock11	60.036	3011800000	105	1.74282	2.0192	2.82262	-2.78963	-3.85422	-2.02875	-2.585	-3.36826	-3.15644	-4.05971	-6.30604	-5.93374	-6.79879	-4.26352	-2.53572	+	Keep	Discard
52	A2AFQ0;Q7TMY8;Q7TMY8-3;Q7TMY8-4;Q8BKX3;F6XP90;Q8C0G8;Q9CU76;F6UYC1;Q3TL29	A2AFQ0;Q7TMY8;Q7TMY8-3;Q7TMY8-4	E3 ubiquitin-protein ligase HUWE1	Huwe1	7.8339	555190000	4	1.4432	-2.09963	-2.42033	-8.09148	-7.79559	-5.67785	-8.75482	-6.23751	-8.4396	-3.65623	-6.00878	-6.98194	-7.18302	-3.02237	-5.54672	+	Discard	Keep
53	A2AG50;A2AG50-2;A2AG51;Q3TS73;A2AG50-3;Q8C0A6	A2AG50;A2AG50-2;A2AG51;Q3TS73;A2AG50-3	MAP7 domain-containing protein 2	Map7d2	229.67	16856000000	376	2.88354	1.00691	4.41336	2.42872	2.72533	3.1305	2.05404	2.86436	2.54751	2.28415	1.92247	1.49712	1.27265	1.55487	1.17774	+	Keep	Discard
54	E9PW34;A2AGL3-2;A2AGL3;Q14AQ9;B7ZMP2;Q4U2G7	E9PW34;A2AGL3-2;A2AGL3	Ryanodine receptor 3	Ryr3	11.076	3049800000	57	1.4165	1.55798	2.38436	-4.11125	-4.06662	-3.80773	-1.22073	-1.4114	-1.50632	-4.20145	-4.38245	-5.15359	-3.32128	-4.81779	-3.59539	+	Keep	Discard
55	A2AGS6;Q4QQM4	A2AGS6;Q4QQM4	Tumor protein p53-inducible protein 11	Trp53i11	22.585	4477100000	60	2.79286	-1.55396	-4.28009	2.37792	2.48477	1.61647	2.49	1.55263	2.47626	3.16441	3.65278	4.60053	4.6992	2.85907	3.34584	+	Discard	Keep
56	A2AHL1;A2AHL1-2	A2AHL1;A2AHL1-2	Anoctamin-3	Ano3	5.8097	282020000	7	2.38698	4.25894	3.70093	-3.90277	-3.02074	-1.64663	-2.92838	-3.24698	-3.10338	-8.21669	-4.84142	-3.20621	-7.38864	-9.62593	-10.1236	+	Keep	Discard
57	Q6KCA9;A2AHM4;Q5DTG6;Q8BYK5-4;Q8BYK5-3;Q8BYK5;Q8BYK5-2	Q6KCA9;A2AHM4;Q5DTG6;Q8BYK5-4;Q8BYK5-3;Q8BYK5;Q8BYK5-2	Phosphatase and actin regulator;Phosphatase and actin regulator 3	Phactr3	5.6585	338950000	8	2.44047	3.91168	3.7758	-1.24122	-1.06831	-1.44324	-0.793794	-1.1357	-1.10294	-4.23415	-2.85404	-3.63531	-3.16343	-7.38553	-8.98285	+	Keep	Discard
58	A2AI57;B9EK83;Q923J1;F6QKC0	A2AI57;B9EK83;Q923J1	Transient receptor potential cation channel subfamily M member 7	Trpm7	6.6189	1872100000	23	3.39926	4.46371	5.20435	-3.60201	-2.48104	-2.88162	1.09788	-2.04845	-1.83382	-6.27784	-4.64389	-6.88829	-8.32326	-7.13798	-5.26004	+	Keep	Discard
59	A2AI89;A2AI88;A2AI87;P18826-2;P18826;Q8CBA7;A2AI91;Q3UV91;Q8BSV5;Q3TQJ0	A2AI89;A2AI88;A2AI87;P18826-2;P18826;Q8CBA7;A2AI91;Q3UV91;Q8BSV5	Phosphorylase b kinase regulatory subunit alpha, skeletal muscle isoform	Phka1	42.818	3864100000	170	1.67148	-0.645568	-2.72688	-0.694217	-1.04899	-1.50625	-0.73392	-1.13104	-0.71445	0.455812	0.0900854	-0.694299	-0.515975	-0.691786	-0.599295	+	Discard	Keep
60	A2AIR4;A2AIR5;Q69Z52;Q3TRP4;F7ARC5;Q1LZM1;F7BA29;Q91ZU9	A2AIR4;A2AIR5;Q69Z52		Grin3a	4.3683	203360000	12	4.04414	3.86415	6.28921	-4.13636	-4.55154	-3.96953	-3.1856	-2.91242	-2.26889	-6.54003	-7.33802	-8.39245	-9.06948	-7.22858	-5.64065	+	Keep	Discard
61	A2AIR9;A2AIR7;O55017;O55017-2;A2AIS0;Q3UYN6;A2AIZ9;A2AJ01;F7C9S8	A2AIR9;A2AIR7;O55017;O55017-2;A2AIS0;Q3UYN6	Voltage-dependent N-type calcium channel subunit alpha-1B	Cacna1b	116.07	10146000000	265	1.96708	-0.676029	-3.12469	-0.103615	-0.465325	-0.0617294	-1.33315	-0.313495	-0.0196314	0.041022	0.429225	0.219213	0.164746	0.55668	0.348345	+	Discard	Keep
62	A2AJ95;Q3TY90;Q99NF2-3;A2AJ96;A2AJ92;Q99NF2-4;Q99NF2-2;Q99NF2;Q3TNG2;F6VTS9;Q99NF2-5;A2AJ91;A2AJ90	A2AJ95;Q3TY90;Q99NF2-3;A2AJ96;A2AJ92;Q99NF2-4;Q99NF2-2;Q99NF2;Q3TNG2;F6VTS9	NMDA receptor synaptonuclear signaling and neuronal migration factor	Nsmf	99.725	7045000000	316	1.81977	1.0029	2.92601	1.96145	1.66644	2.09446	2.12907	2.53126	2.60054	1.74049	1.67281	0.409982	0.0173026	1.32616	1.79909	+	Keep	Discard
63	A2AJW4	A2AJW4	Protein phosphatase 1 regulatory subunit	Ppp1r3d	3.1594	72563000	7	2.35888	4.06216	3.66175	-1.96802	-1.90666	-3.14982	-3.23555	-3.7485	-2.72921	-5.18792	-3.18686	-9.74407	-9.88027	-6.16792	-6.94367	+	Keep	Discard
64	A2AKH4;Q9D3L3;O09044;B0R030;B0R029;E9Q8A1	A2AKH4;Q9D3L3;O09044;B0R030;B0R029;E9Q8A1	Synaptosomal-associated protein;Synaptosomal-associated protein 23	Snap23	221.5	5286300000	137	2.29685	-1.04852	-3.57562	1.11687	-0.258405	0.632451	0.010418	0.131311	-0.313066	1.58662	1.23058	1.0467	0.483571	1.56542	1.69781	+	Discard	Keep
65	A2AKW0;Q5HZI9;A2AKV9;G3UYJ3;Q3V0T4	A2AKW0;Q5HZI9;A2AKV9;G3UYJ3	Solute carrier family 25 member 51	Slc25a51	55.01	9294200000	326	1.82287	0.570515	2.93019	2.24253	3.05205	2.98859	3.08755	2.33577	3.01625	2.28415	2.65915	1.90934	2.07139	2.3693	2.00631	+	Discard	Discard
66	Q6P6I7;A2AL12;Q5FB19;Q3UZG3;Q8BG05;Q5U3M2;Q58E39;A2AL13;V9GX38	Q6P6I7;A2AL12;Q5FB19;Q3UZG3;Q8BG05;Q5U3M2	Heterogeneous nuclear ribonucleoprotein A3	Hnrnpa3	323.31	663740000000	4794	1.67121	0.250322	2.72652	8.1745	8.44043	8.26716	8.45438	8.082	8.25537	8.04454	8.07162	8.07192	8.21894	7.70539	8.05948	+	Discard	Discard
67	I6L9E0;Q3U3J6;A2ALA6;P09925;V9GXE6	I6L9E0;Q3U3J6;A2ALA6;P09925;V9GXE6	Surfeit locus protein 1	Surf1	65.803	2625900000	128	1.33638	-0.742765	-2.27608	0.00384699	0.868052	0.508246	0.23156	-0.129737	-1.22479	1.41411	0.634223	0.821629	0.720223	0.785134	0.338452	+	Discard	Keep
68	A2ALF2;Q6NZB0;F6TQL3;A2ALF0;A2ALF3;F6QIL6;D3Z4I5;F7CXJ2;E9PZT4	A2ALF2;Q6NZB0;F6TQL3;A2ALF0;A2ALF3	DnaJ homolog subfamily C member 8	Dnajc8	112.92	7695900000	141	2.51483	-2.81685	-3.88056	2.06133	-1.35172	-0.69361	-2.07866	-2.68162	-2.2389	1.65971	2.33184	1.72617	1.50069	1.05013	1.64938	+	Discard	Keep
69	A2ALI5	A2ALI5	Adherens junction-associated protein 1	Ajap1	2.8487	77184000	7	2.02265	4.03113	3.19999	-9.22712	-2.52034	-2.01269	-1.97847	-2.41688	-1.53063	-7.15306	-8.31253	-8.25635	-7.73999	-6.26527	-6.14569	+	Keep	Discard
70	A2ALK6;Q3TMR3;Q9JMC8	A2ALK6;Q3TMR3;Q9JMC8	Band 4.1-like protein 4B	Epb4.1l4b;Epb41l4b	4.0272	61911000	9	2.41229	2.88226	3.7363	-4.07684	-4.99629	-3.82364	-2.88445	-5.05338	-7.61277	-7.56687	-8.40697	-7.19401	-6.49113	-6.97303	-9.10895	+	Keep	Discard
71	A2ALK8;Q14BS5;A2ALK9;Q8BWC1;A2ALL0	A2ALK8	Tyrosine-protein phosphatase non-receptor type 3	Ptpn3	21.467	1818200000	64	3.29513	1.59171	5.03972	-0.935328	-0.721324	-0.849317	-1.11309	-0.89406	-1.0275	-2.00731	-1.78255	-2.75864	-1.82334	-3.09493	-3.62408	+	Keep	Discard
72	A2ALL9;Q0VF54	A2ALL9;Q0VF54	Calcium-transporting ATPase	Atp2b3	22.148	4124600000	69	3.89951	1.95255	6.03536	0.0569641	1.82766	0.719662	0.474827	1.42954	0.985315	-0.810447	-0.665356	-1.2691	-1.70615	-0.477742	-1.29254	+	Keep	Discard
73	E9Q151;A2ALM6;Q8VBW1-3;Q8VBW1-2;Q8VBW1;F6UKB4;A0A023JDV8;B2LHN0	E9Q151;A2ALM6;Q8VBW1-3;Q8VBW1-2;Q8VBW1;F6UKB4;A0A023JDV8;B2LHN0	Transporter;Sodium- and chloride-dependent creatine transporter 1	Slc6a8	5.6709	196100000	10	3.47602	4.4102	5.32743	-7.17402	-3.26891	-3.55131	-3.12301	-3.20453	-2.17544	-9.89261	-7.6152	-8.51141	-6.77578	-8.22959	-7.93386	+	Keep	Discard
74	A7TU71;A2ALU4;A2ALU4-2;Q8C7N5	A7TU71;A2ALU4;A2ALU4-2	Protein Shroom2	Shroom2	102.28	8509200000	298	1.97072	-0.568366	-3.12962	-0.0616114	-0.657861	-0.384013	-0.341012	-0.244268	-0.211693	0.55584	0.409991	0.504604	0.548765	-0.210636	-0.298824	+	Discard	Discard
75	A2ALV3;Q62420;Q8BXU5;F6ZL13;A2ALV1	A2ALV3;Q62420;Q8BXU5;F6ZL13;A2ALV1	Endophilin-A1	Sh3gl2	323.31	468770000000	5350	2.25169	-0.295928	-3.51321	7.81405	7.62105	7.36223	7.32019	7.4605	7.41074	7.82715	7.77029	7.68764	7.86131	7.70696	7.91096	+	Discard	Discard
76	A2AMH5;A2AMH4;Q6X893;Q6X893-2;A2AMH3;A2AMH8	A2AMH5;A2AMH4;Q6X893;Q6X893-2;A2AMH3	Choline transporter-like protein 1	Slc44a1	288.28	40646000000	1249	5.13463	1.41618	8.44136	5.16259	4.96191	4.70411	4.61978	4.84949	4.49055	3.34274	3.46933	3.0495	3.00211	3.53694	3.89071	+	Keep	Discard
77	A2AMS3;Q03249;Q3TQJ2;A2AMS2	A2AMS3;Q03249;Q3TQJ2;A2AMS2	Galactose-1-phosphate uridylyltransferase	Galt	5.4599	222960000	13	2.34801	4.93688	3.64662	-0.767992	-1.88892	-0.532851	-3.11119	-1.86593	-3.00094	-7.78399	-8.90494	-2.97981	-2.87165	-7.91338	-10.3354	+	Keep	Discard
78	A2AMU9;Q9D0I8;A2AMV1;Q9QYY3;D6RCI7	A2AMU9;Q9D0I8;A2AMV1;Q9QYY3	mRNA turnover protein 4 homolog	Mrto4;mg684	121.57	11659000000	184	1.72361	-3.80253	-2.79684	-1.73182	-3.17174	-7.37802	-9.05895	-9.15978	-7.22212	-1.34268	-3.02183	-4.55549	-1.57534	-1.94625	-2.46565	+	Discard	Keep
79	A2AMY5;Q91VX2;F6PYV5;A2AMY7	A2AMY5;Q91VX2	Ubiquitin-associated protein 2	Ubap2	147.36	4934400000	146	2.59038	2.03843	3.98786	-1.52978	-0.0129965	-1.20272	0.560009	-0.0202693	-0.411009	-2.68922	-1.30599	-3.50804	-1.28626	-3.3479	-2.70996	+	Keep	Discard
80	Q80YU9;A2AN96;O88851	Q80YU9;A2AN96;O88851	Putative hydrolase RBBP9	Rbbp9	153.55	13621000000	392	1.57895	0.420641	2.60276	3.8139	3.91181	4.24327	4.2291	4.05061	4.20379	4.2401	3.91141	3.50592	3.56175	3.34499	3.36446	+	Discard	Discard
81	H3BIW6;F7C3A0;A2AP18-2;A2AP18-3;A2AP18-4;A2AP18;H3BK11;A2AP18-5;Q6ZQB0;Q6PAS6;F6UKG4;F7C512;A6PWW4	H3BIW6;F7C3A0;A2AP18-2;A2AP18-3;A2AP18-4;A2AP18;H3BK11;A2AP18-5	Phosphoinositide phospholipase C;1-phosphatidylinositol 4,5-bisphosphate phosphodiesterase eta-2	Plch2	210.9	13136000000	598	4.93607	0.749154	8.0148	1.8787	1.80846	1.9151	1.8131	1.77742	1.73549	0.657771	1.17637	1.26568	1.2118	1.04205	1.07969	+	Keep	Discard
82	Q3UNN2;Q3U8S1;Q3U468;A2APM5;A2APM3;A2APM4;E9QKM8;Q80X37;A2APM1;A2APM2;P15379-2;P15379-3;P15379-6;P15379-11;P15379-5;P15379-10;P15379-9;P15379-4;P15379-8;P15379-7;P15379;Q3TLT9;P15379-12;P15379-13	Q3UNN2;Q3U8S1;Q3U468;A2APM5;A2APM3;A2APM4;E9QKM8;Q80X37;A2APM1;A2APM2;P15379-2;P15379-3;P15379-6;P15379-11;P15379-5;P15379-10;P15379-9;P15379-4;P15379-8;P15379-7;P15379;Q3TLT9	CD44 antigen	Cd44	145.37	14622000000	129	1.86497	-3.5673	-2.98686	-3.24875	-1.07207	-1.25933	-8.09172	-2.28244	-6.33642	-0.14142	0.896145	-0.471059	-0.639877	-0.355269	-0.175438	+	Discard	Keep
83	Q8K1K8;A2APR8;O08901;Q9CS10;Q8C4D0	Q8K1K8;A2APR8;O08901	Mitotic checkpoint serine/threonine-protein kinase BUB1	Bub1	12.383	3870700000	40	1.9527	-5.40762	-3.10524	-6.72509	-9.10625	-8.06097	-7.44351	0.15675	-7.80289	-6.32073	0.888165	0.464791	-0.788989	-0.253716	-0.525787	+	Discard	Keep
84	A2APV2-3;Q6P247	A2APV2-3	Formin-like protein 2	Fmnl2	47.267	16096000000	483	1.32618	-0.819882	-2.26227	0.91715	-0.117804	0.502165	0.281773	0.593122	0.990995	1.39993	-0.0976064	1.8152	2.04157	1.83349	1.0941	+	Discard	Keep
85	A2AQ43;Q80TY0-2;Q80TY0-3;F6VVN1	A2AQ43;Q80TY0-2;Q80TY0-3;F6VVN1	Formin-binding protein 1	Fnbp1	40.346	7734100000	202	2.28434	0.708942	3.5583	1.37054	2.16666	1.88099	1.56404	1.73338	1.21539	1.02336	1.55077	0.630074	0.757078	1.04065	0.675426	+	Keep	Discard
86	A2AQ87;A2AQ88;Q8CG80-2;Q8CG80;F7AIV2;F6WJR3	A2AQ87;A2AQ88;Q8CG80-2;Q8CG80	SH2 domain-containing adapter protein F	Shf	2.5415	337120000	8	2.51388	-4.1165	-3.87923	-2.8659	-8.22021	-7.30209	-9.51606	-8.61246	-6.69846	-4.3197	-3.349	-3.64244	-1.03631	-3.42616	-2.74258	+	Discard	Keep
87	A2AQC3;Q6DI68;Q505G9;O70228;Q8C4G3;Q8C288;A2AUZ0;A2AQC9;B2FDH4;A2AUZ1	A2AQC3;Q6DI68;Q505G9;O70228;Q8C4G3;Q8C288	Phospholipid-transporting ATPase;Probable phospholipid-transporting ATPase IIA	Atp9a	231.54	14531000000	548	2.63729	-0.396649	-4.05493	1.24118	1.08981	1.45595	1.57759	1.67123	1.42951	1.80626	1.65318	1.71466	1.94293	1.8595	1.86862	+	Discard	Discard
88	A2AQL0;Q9Z1W9;G1JLS7;Q3V256;Q3TR01	A2AQL0;Q9Z1W9	STE20/SPS1-related proline-alanine-rich protein kinase	Stk39	218.25	18002000000	587	4.42357	1.05961	6.98778	3.8361	4.01982	3.60682	3.67248	3.9194	3.46364	2.57424	2.1627	2.62929	2.97063	2.90179	2.92193	+	Keep	Discard
89	Q8N9U3;A2AQN4;Q9QXG4;Q8C1A8;Q8C141;Q8C113;A2AQN5;F7CU63;D6RHA7;Q8BY91	Q8N9U3;A2AQN4;Q9QXG4;Q8C1A8;Q8C141;Q8C113;A2AQN5	Acetyl-coenzyme A synthetase, cytoplasmic	Acss2	68.633	9088400000	363	2.39292	0.585854	3.70922	1.71123	2.21866	2.04399	2.00503	1.79256	2.17915	1.16387	1.6029	1.18525	1.33105	1.1695	1.98293	+	Keep	Discard
90	A2AQZ5;A2AQZ2;A2AQZ7;B7ZNN8;Q9DB26	A2AQZ5;A2AQZ2;A2AQZ7;B7ZNN8;Q9DB26	Phytanoyl-CoA dioxygenase domain-containing protein 1	Phyhd1	45.729	475860000	29	1.43123	-3.71733	-2.40421	-9.72961	-6.24668	-5.09248	-9.52273	-7.35526	-8.24732	-1.54495	-8.95964	-1.92116	-3.3015	-7.20411	-0.958751	+	Discard	Keep
91	A2AR26;Q8BTN2;Q3UDF0;A2AR27	A2AR26;Q8BTN2;Q3UDF0		Slc2a6	39.078	770420000	51	2.42838	1.29968	3.75884	-1.80997	-2.05193	-1.3559	-3.02793	-2.16963	-2.36093	-2.84628	-3.14916	-3.05594	-3.63025	-4.61151	-3.28124	+	Keep	Discard
92	A2AR56;Q6P5H6;Q8BX61;Q8BW31;F2Z484	A2AR56;Q6P5H6;Q8BX61;Q8BW31	FERM domain-containing protein 5	Frmd5	15.373	275830000	30	6.27537	2.68699	11.2597	-2.66172	-2.89828	-2.64367	-2.27342	-2.77911	-2.46853	-5.3671	-5.54881	-5.85339	-5.56257	-5.22125	-4.29358	+	Keep	Discard
93	A2ARP8;Q9QYR6-2	A2ARP8;Q9QYR6-2	Microtubule-associated protein 1A;MAP1A heavy chain;MAP1 light chain LC2	Map1a	323.31	953370000000	12648	1.63088	-0.14217	-2.67243	6.36013	6.181	6.37294	6.21165	6.21315	6.2186	6.36011	6.53522	6.40889	6.34096	6.26949	6.49582	+	Discard	Discard
94	A2ASR8;Q2LC58;P25916;A2ASR7;Q3ULL2;A2ASR6;A2ASR5	A2ASR8;Q2LC58;P25916;A2ASR7;Q3ULL2;A2ASR6	Polycomb complex protein BMI-1	Bmi1	4.1169	402650000	8	2.02396	-4.5555	-3.20177	-3.05269	-8.32109	-7.30451	-8.65813	-8.41753	-7.04841	-1.86338	-8.17488	-1.5427	-1.92858	-0.647392	-1.31243	+	Discard	Keep
95	A2ASZ8-3;A2ASZ8-2	A2ASZ8-3;A2ASZ8-2	Calcium-binding mitochondrial carrier protein SCaMC-2	Slc25a25	140.17	21686000000	508	1.94393	0.584571	3.09339	3.88864	3.73704	3.53942	3.3025	3.12067	2.98261	2.79388	3.10698	2.91712	2.9111	3.05359	2.28078	+	Keep	Discard
96	Q3TYI5;A2ATZ8;Q8R0S4;J3QK20;Q8R0S4-2;Q8R0S4-1;O88518	Q3TYI5;A2ATZ8;Q8R0S4;J3QK20;Q8R0S4-2;Q8R0S4-1	Voltage-dependent L-type calcium channel subunit beta-4	Cacnb4	115.23	14825000000	362	1.66075	0.423524	2.7125	2.61577	3.22672	2.43705	2.86151	3.1072	2.91283	2.46384	2.52108	2.56238	2.71632	2.00652	2.34979	+	Discard	Discard
97	A2VCP7;A2AU35;Q8BHL8;REV__Q3UPM3;REV__Q91YS7;REV__Q63932	A2VCP7;A2AU35;Q8BHL8	Proteasome inhibitor PI31 subunit	Psmf1	29.599	3655400000	119	2.83556	-1.02265	-4.34266	1.0361	0.874206	0.21012	0.581508	1.33213	1.30557	1.48295	1.41727	2.27556	1.9483	2.26245	2.08903	+	Discard	Keep
98	Q8VFR9;A2AVT0	Q8VFR9;A2AVT0	Olfactory receptor	Olfr1160	2.4911	274310000	7	7.31157	7.718	14.4877	1.55373	0.606269	0.846223	0.979318	0.944972	0.84938	-5.34742	-7.39567	-8.6029	-5.63461	-7.46229	-6.08523	+	Keep	Discard
99	A2AWF8;A2AWF9;E9Q4S7;Q64455;Q61373;Q3V2L7	A2AWF8;A2AWF9;E9Q4S7;Q64455;Q61373	Protein-tyrosine-phosphatase;Receptor-type tyrosine-protein phosphatase eta	Ptprj	41.926	3146500000	211	2.2771	0.930145	3.5483	-0.918136	-0.646824	-0.118155	-0.123318	0.0910634	-0.0641369	-0.49679	-1.15172	-0.994716	-1.93728	-1.12924	-1.65063	+	Keep	Discard
100	A2AWI9;Q8R3V5-3	A2AWI9;Q8R3V5-3	Endophilin-B2	Sh3glb2	4.2897	510110000	23	1.43604	3.49382	2.41068	-1.85131	-1.5776	-2.97118	-1.13142	-2.11558	-2.5174	-8.0135	-6.74748	-1.08782	-1.07664	-7.65078	-8.55117	+	Keep	Discard
101	A2AWN8;P59326;Q3TH60;Q3U8D6	A2AWN8;P59326;Q3TH60	YTH domain-containing family protein 1	Ythdf1	20.338	1476200000	83	2.45917	1.4651	3.80208	-0.274738	-0.381664	-0.214625	-1.03619	-1.11568	-0.741909	-2.1894	-1.37293	-2.38809	-3.53702	-1.11222	-1.95573	+	Keep	Discard
102	U5PZE9;Q14BN5;D7RXM0;D7RXL9;A2AWR2;A2AWR3	U5PZE9;Q14BN5;D7RXM0;D7RXL9;A2AWR2;A2AWR3		Gpr155	2.7491	163780000	14	1.71292	-3.20543	-2.78249	-4.75469	-8.88951	-4.5648	-8.97145	-5.20157	-7.48479	-4.25848	-3.43936	0.0915364	-5.66673	-3.20215	-4.15906	+	Discard	Keep
103	Q9DBH1;A2AWT7	Q9DBH1;A2AWT7		Ubtf	175.24	12680000000	408	2.05384	0.560177	3.24236	-0.187726	-0.441805	-0.0404628	-0.0527583	-0.638713	-0.473483	-0.901322	-1.1239	-0.967957	-0.703837	-0.270931	-1.22806	+	Discard	Discard
104	A2BE93;Q5U445;Q3T9S3;Q9EQU5;A2BE92;Q9EQU5-3;Q9CRT3	A2BE93;Q5U445;Q3T9S3;Q9EQU5;A2BE92;Q9EQU5-3	Protein SET	Set;BC085271	323.31	133760000000	915	4.9887	-0.731976	-8.1262	4.90267	4.65283	4.58454	4.60713	4.45925	4.45898	5.47809	5.34648	5.42387	5.47639	5.21439	5.11804	+	Discard	Keep
105	I7HIP8;A2BG75;A2BG77;P97863;Q8C434;Q6GSP7;A2BG76;P97863-3;P97863-2;Q3UFE1;A2ADI3;J3JS90	I7HIP8;A2BG75;A2BG77;P97863;Q8C434;Q6GSP7;A2BG76;P97863-3;P97863-2;Q3UFE1	Nuclear factor 1;Nuclear factor 1 B-type	Nfib	131.55	1894700000	60	1.74283	3.78775	2.82263	-1.25139	-0.390125	-0.582015	-1.11021	-0.693495	-0.771762	-1.8119	-8.05862	-5.31638	-8.76916	-1.70262	-1.86681	+	Keep	Discard
106	Q920G6;A2BI31;O55186	Q920G6;A2BI31;O55186	CD59A glycoprotein	CD59A;Cd59a	7.4213	869960000	23	2.41478	1.30714	3.7398	2.36928	1.61217	2.47561	2.50409	2.30041	2.27596	1.90956	1.81198	0.165364	0.0496678	0.766387	0.991736	+	Keep	Discard
107	A2BI37;G5E8W8;D7EYE4	A2BI37;G5E8W8;D7EYE4		Zfp185	2.3163	48115000	1	3.0197	3.58983	4.61652	-3.57073	-2.6981	-4.9973	-2.84099	-4.35001	-7.23298	-8.30338	-6.6091	-9.25991	-7.64024	-7.63844	-7.77803	+	Keep	Discard
108	A2RRK3;O54988-2;O54988;Q3TRK8	A2RRK3;O54988-2;O54988	STE20-like serine/threonine-protein kinase	Slk	323.31	34225000000	715	2.16554	0.552088	3.39479	1.81656	2.12834	2.31474	2.50409	1.60568	1.93949	1.53573	1.40555	1.6617	1.67215	1.62715	1.0941	+	Discard	Discard
109	Q3USI1;Q3TVS7;A2RS43;E9Q2S0;O88185	Q3USI1;Q3TVS7;A2RS43;E9Q2S0;O88185		Pcdh7	48.598	3517300000	98	3.5431	-1.74628	-5.43627	-2.18376	-2.49645	-0.710041	-1.26018	-1.29558	-1.6036	0.276464	0.443448	0.338488	0.491671	-0.679894	0.0578816	+	Discard	Keep
110	A2RS47;Q8BNL5	A2RS47;Q8BNL5	BTB/POZ domain-containing protein KCTD6	Kctd6	6.6522	318670000	26	2.78548	1.41712	4.26931	-1.25469	-1.18517	-1.06315	-2.93211	-1.51837	-1.85904	-2.41828	-3.40718	-3.50896	-2.91896	-3.28582	-2.77604	+	Keep	Discard
111	A2RS63;Q8R3V6;Q8R1H6;B7ZNF1;Q3TRP3;F2Z3X3;D3Z4Q1;D3Z0F7;D3Z0I1;Q3UYN3;Q3U001;Q9Z1L3	A2RS63;Q8R3V6;Q8R1H6;B7ZNF1;Q3TRP3;F2Z3X3	CUE domain-containing protein 1	Cuedc1	6.1464	1292300000	37	2.35312	-0.721363	-3.65373	-0.378942	-0.326363	-0.468461	-0.701304	-0.617023	0.378296	-0.175156	0.289272	0.66573	0.439537	0.484398	0.510599	+	Discard	Keep
112	A2RSB1;B7ZNL2;Q8C1W9;Q78ZA7	A2RSB1;B7ZNL2;Q8C1W9;Q78ZA7	Nucleosome assembly protein 1-like 4	Nap1l4	323.31	38971000000	1072	3.30504	-0.530557	-5.05526	4.07624	3.67917	4.05058	4.0989	3.70995	3.73462	4.46583	4.2782	4.60873	4.59008	4.23436	4.35561	+	Discard	Discard
113	A2RSC8;Q8C0N1;Q9D9I8	A2RSC8;Q8C0N1	Kinesin-like protein;Kinesin-like protein KIF2B	Kif2b	-2	1853500000	10	1.61411	-3.629	-2.64993	-8.25195	-5.73566	-7.79047	-4.1535	-8.50336	-3.29957	-5.124	-0.252827	-0.949365	-1.03223	-2.22477	-6.3773	+	Discard	Keep
114	Q3UGT3;A2RSF1;Q8K4M5;Q8VI86;F7BCN0;F7BZY0;G8JL54	Q3UGT3;A2RSF1;Q8K4M5;Q8VI86;F7BCN0;F7BZY0	COMM domain-containing protein 1	Commd1;Gm28048	25.22	2474600000	86	1.86724	-5.20485	-2.98992	-7.92333	-0.875717	1.52811	1.22762	-7.80551	-1.85455	2.54265	2.44385	2.62617	2.26884	2.71811	2.92608	+	Discard	Keep
115	V5QQD1;A2RSF4;Q9CYP7	V5QQD1;A2RSF4;Q9CYP7	Sestrin-3	Sesn3	4.1737	48798000	3	2.03299	-2.26976	-3.21403	-7.65348	-8.63584	-8.46914	-8.15104	-5.94708	-8.83137	-8.31012	-5.32657	-4.94361	-4.42306	-5.75339	-5.31266	+	Discard	Keep
116	A2RSQ0	A2RSQ0	DENN domain-containing protein 5B	Dennd5b	25.664	1094000000	81	2.69099	1.14359	4.13218	-1.95993	-1.6516	-2.01153	-1.91131	-1.57545	-1.48345	-3.74109	-2.92796	-3.5512	-2.06954	-2.46742	-2.69761	+	Keep	Discard
117	A2RT28;Q499X9	A2RT28;Q499X9	Methionine--tRNA ligase, mitochondrial	Mars2	34.832	2662000000	181	1.64347	0.795019	2.68932	-1.02521	0.18877	0.389628	-0.683712	-0.434631	0.577251	-1.40602	-1.20447	-0.957497	-0.681214	-0.494246	-1.01456	+	Keep	Discard
118	A2RT57;Q9CQC8;Q9CQC8-2	A2RT57;Q9CQC8;Q9CQC8-2	Maspardin	Spg21	44.945	1879900000	88	1.61428	-2.46844	-2.65015	-4.64498	-7.55203	-2.99223	-2.76859	-6.11781	-3.17704	-1.04527	-1.99057	-2.96436	-3.98779	-0.994859	-1.45919	+	Discard	Keep
119	Q9D6U7;A2RTA0;P07310	Q9D6U7;A2RTA0;P07310	Creatine kinase M-type	Ckm	36.172	21760000000	351	2.23729	-1.05865	-3.49335	2.18461	2.081	2.71996	4.10117	2.6387	2.79476	4.0224	3.61345	3.95042	3.84355	3.83649	3.60576	+	Discard	Keep
120	A2RTC8;Q3KNM2;F6W8T3	A2RTC8;Q3KNM2	E3 ubiquitin-protein ligase MARCH5	43164	47.488	8931900000	255	2.09788	-0.31849	-3.30232	2.19442	2.1966	2.39742	2.34865	2.30041	2.36655	2.60515	2.34405	2.57536	3.02016	2.58318	2.5871	+	Discard	Discard
121	A2RTI3;O89017;Q3UE99	A2RTI3;O89017;Q3UE99	Legumain	Lgmn	188.89	8791000000	230	4.92011	-1.78576	-7.98124	-1.13767	-1.19301	-1.13614	-0.751945	-0.978518	-1.41925	0.558259	0.704566	0.711973	0.981476	-0.177983	1.31976	+	Discard	Keep
122	B7ZNU2;S4R265;S4R2L4;A2RTL5;S4R1M5;Q8BI46;Q9CSJ3;S4R2G2;Q922F2	B7ZNU2;S4R265;S4R2L4;A2RTL5;S4R1M5	Arginine/serine-rich coiled-coil protein 2	Rsrc2	13.177	483410000	28	1.80725	2.91942	2.90919	-3.41087	-3.16738	-2.3344	-3.0997	-3.24734	-2.2562	-1.71577	-8.3834	-6.41271	-7.04691	-7.09736	-4.37625	+	Keep	Discard
123	A2RTT4;P61089	A2RTT4;P61089	Ubiquitin-conjugating enzyme E2 N	Ube2n	221.99	206980000000	1423	1.79299	0.238527	2.89001	7.75646	8.02737	8.02542	8.00371	7.70627	7.9333	7.47353	7.87383	7.59283	7.77594	7.60292	7.70231	+	Discard	Discard
124	A2VDF5	A2VDF5		Gria3	8.5666	8693900000	96	1.36298	-0.726564	-2.31208	1.05743	-0.239142	1.12594	1.17189	0.182112	0.779762	1.38351	1.49666	1.83665	2.04157	0.974762	0.704218	+	Discard	Keep
125	A2VDG1;Q8CJG1;Q8CGU0;Q8BJP2;H3BJ70;H3BL59	A2VDG1;Q8CJG1;Q8CGU0;Q8BJP2;H3BJ70	Protein argonaute;Protein argonaute-1	Ago1	39.528	2549900000	122	2.42372	0.975945	3.75232	-1.18753	-0.199437	-0.501973	-0.177063	-1.08122	-0.238168	-0.89299	-1.97632	-1.94161	-1.17078	-1.45972	-1.79964	+	Keep	Discard
126	A3KGA5;Q61908	A3KGA5;Q61908	Cx9C motif-containing protein 4	Mtcp1;Cmc4	3.2247	266110000	9	3.04097	-7.23226	-4.6486	-8.60883	-9.04055	-6.8079	-8.93264	-9.52138	-7.4767	0.769003	0.41025	-1.59344	0.928536	0.884281	-8.39304	+	Discard	Keep
127	Q5BL14;Q58E57;A3KGL9;B7ZCQ3;F6W687;P09602;E9Q2Z4;Q5XK38;J3QM43	Q5BL14;Q58E57;A3KGL9;B7ZCQ3;F6W687;P09602;E9Q2Z4;Q5XK38;J3QM43	Non-histone chromosomal protein HMG-17	Hmgn2;Gm16494;Gm6594	18.067	33185000000	191	6.23981	-2.19182	-11.1613	3.16323	3.43119	3.39834	3.71484	3.7319	3.71786	5.82982	6.39415	5.41442	5.67963	5.16158	5.82869	+	Discard	Keep
128	A3KGU4	A3KGU4		Sptan1	-2	150080000	4	1.76241	4.50074	2.84893	-1.47266	-1.46523	-1.46724	-2.03709	-3.55456	-0.954524	-10.9516	-8.29804	-2.05496	-1.47738	-7.0962	-8.07753	+	Keep	Discard
129	A3KGU5	A3KGU5		Sptan1	101.7	4008400000	152	1.52273	0.5643	2.52728	-1.59223	-1.86361	-1.81422	-1.61993	-1.71898	-1.84818	-1.60241	-2.66581	-2.87548	-2.74294	-2.16765	-1.78865	+	Discard	Discard
130	A3KMJ8;P61759;Q3TIR6	A3KMJ8;P61759;Q3TIR6	Prefoldin subunit 3	Vbp1	77.832	17227000000	450	1.48826	-0.412769	-2.48097	3.07546	2.84888	3.20572	2.8003	3.39961	3.57237	3.26793	3.19992	3.76011	3.84355	3.56661	3.74082	+	Discard	Discard
131	A3KML3;P68254;F6VW30;P68254-2;F6YY69	A3KML3;P68254;F6VW30;P68254-2;F6YY69	14-3-3 protein theta	Ywhaq	323.31	503200000000	3447	1.96066	-0.301288	-3.11601	8.0169	8.06773	8.11714	8.01663	8.07792	7.95363	8.07118	8.04973	8.54026	8.58077	8.40368	8.41204	+	Discard	Discard
132	Q7JCX7;Q7JCA9;G3EBA9;A3R3W7;P00416	Q7JCX7;Q7JCA9;G3EBA9;A3R3W7;P00416	Cytochrome c oxidase subunit 3	mt-Co3;COX3;COXIII	113.51	194120000000	258	4.83017	1.90269	7.79408	10.9558	11.7806	11.2864	11.1641	10.7312	11.0296	9.88968	9.65292	8.99152	9.39139	8.59508	9.01098	+	Keep	Discard
133	A4FTZ0;Q8CB27	A4FTZ0;Q8CB27	Ubiquitin thioesterase OTU1	Yod1	6.6113	290440000	19	1.41278	-3.08522	-2.37934	-1.99857	-8.66699	-2.57137	-2.9673	-7.45005	-8.19301	-2.63223	-1.89797	-1.99149	-1.13539	-2.67192	-3.00698	+	Discard	Keep
134	A4FU75;Q6WQJ1;S4R2M3	A4FU75;Q6WQJ1	Sn1-specific diacylglycerol lipase alpha	Dagla	105.54	10388000000	520	1.62267	0.569885	2.66142	1.2003	1.55581	1.88099	1.45092	1.49731	1.41527	1.62364	1.41727	0.66573	0.430442	0.763624	0.680595	+	Discard	Discard
135	A4FUS1;Q641N3;Q5CZY9;P14131	A4FUS1;Q641N3;Q5CZY9;P14131	40S ribosomal protein S16	Rps16	68.327	107190000000	1246	2.12029	-0.322196	-3.33289	5.71989	5.42571	5.43556	5.41668	5.65231	5.5384	5.69656	5.6327	6.09437	5.9937	6.00317	5.70122	+	Discard	Discard
136	A4FUU4;Q64FW2;H3BJ51;H3BKK1;F7CW61	A4FUU4;Q64FW2;H3BJ51;H3BKK1	All-trans-retinol 13,14-reductase	Retsat	15.871	162820000	16	1.76234	2.13456	2.84884	-7.39845	-8.29167	-5.06732	-5.3152	-4.21965	-4.36869	-8.34037	-7.51538	-8.45113	-7.78376	-8.69296	-6.68471	+	Keep	Discard
137	A4FUW0;A4FUV9;Q8BFW4-2;Q8BFW4;Q8BJT1	A4FUW0;A4FUV9;Q8BFW4-2;Q8BFW4	Tripartite motif-containing protein 65	Trim65	4.6664	134620000	8	3.1706	3.95951	4.84625	-7.47609	-3.46083	-2.17036	-4.7757	-3.56701	-2.7157	-8.3611	-8.30716	-7.86582	-8.76085	-7.54668	-7.08115	+	Keep	Discard
138	Q14DP5;A4GE64;Q65CL1;A4GE65	Q14DP5;A4GE64;Q65CL1;A4GE65	Catenin alpha-3	Ctnna3	5.8578	1126400000	12	3.23184	6.55572	4.94094	1.04225	0.455939	0.678631	-0.176042	-5.04869	-4.2879	-8.14183	-6.44885	-9.3805	-9.36159	-8.49693	-4.8404	+	Keep	Discard
139	E9Q835;A4PI81;Q8BYR5-2;S4R1C6;E9Q5C0;E9PVF7;Q8BYR5-4;Q8BYR5-3;Q8BYR5;Q8BYR5-5;A4PI82;F6SH36;Q8BYR5-6;A4PI83;A4PI84;A4PI80;Q8BYR5-7	E9Q835;A4PI81;Q8BYR5-2;S4R1C6;E9Q5C0;E9PVF7;Q8BYR5-4;Q8BYR5-3;Q8BYR5;Q8BYR5-5;A4PI82;F6SH36;Q8BYR5-6;A4PI83	Calcium-dependent secretion activator 2	Cadps2	186.99	15511000000	510	1.92138	-0.327797	-3.06293	0.773126	1.03245	0.990529	0.977547	1.20548	1.28787	1.02041	1.41727	1.48367	1.40285	1.56542	1.34417	+	Discard	Discard
140	A4QMQ0;Q9CZD5;D3YWL2;D3Z0H9	A4QMQ0;Q9CZD5	Translation initiation factor IF-3, mitochondrial	Mtif3	4.2798	409810000	12	3.12398	-4.25674	-4.77475	-8.04718	-3.95034	-7.88373	-7.4221	-3.41384	-7.58601	-3.0331	-1.76465	-2.5497	-1.9475	-1.52291	-1.94489	+	Discard	Keep
141	A5GZX3;Q9CPU0	A5GZX3;Q9CPU0	Lactoylglutathione lyase	Glo1	141.3	97778000000	1535	2.64372	0.443434	4.06416	6.91182	7.24959	7.1749	6.94517	7.37931	6.72881	6.74903	6.73757	6.56066	6.54122	6.48021	6.66031	+	Discard	Discard
142	A6H611;Q8BLL4	A6H611;Q8BLL4	Mitochondrial intermediate peptidase	Mipep	42.487	4158000000	175	1.72165	0.463055	2.79421	0.0154396	0.454057	-0.484317	0.28591	0.294092	0.0929445	-0.0205171	-0.112392	-0.636206	-0.432265	-0.44121	-0.477612	+	Discard	Discard
143	A6H624;Q9D0E3	A6H624;Q9D0E3	LysM and putative peptidoglycan-binding domain-containing protein 1	Lysmd1	16.077	666620000	42	5.25666	2.3074	8.71207	0.320412	-0.0297302	0.426663	-0.177946	0.410582	0.145773	-1.40449	-2.58065	-1.77104	-2.85964	-2.51294	-1.61985	+	Keep	Discard
144	A6H6A9;A6H6A9-2	A6H6A9	Rab GTPase-activating protein 1-like	Rabgap1l	14.915	1360200000	80	2.45444	0.722842	3.79542	-1.34273	-0.865641	-0.766918	-0.628819	-1.17856	-0.601175	-1.54687	-1.37566	-1.92626	-2.14913	-1.53522	-1.18775	+	Keep	Discard
145	A6H6A9-3;Q9CRQ7;A6H6A9-4	A6H6A9-3;Q9CRQ7	Rab GTPase-activating protein 1-like	Rabgap1l	28.77	2434300000	41	3.7667	1.26506	5.80785	0.517002	0.623459	0.696569	1.06764	0.812659	0.000959135	-0.851755	-0.441432	-1.21986	-0.868729	-0.274482	-0.215837	+	Keep	Discard
146	A6H6H9;Q5QGZ6;Q61818-2;Q61818;B1AU85	A6H6H9;Q5QGZ6;Q61818-2;Q61818	Retinoic acid-induced protein 1	Rai1	8.6419	1276600000	24	2.09278	-2.60207	-3.29537	-3.79197	-7.38814	-6.57076	-7.32128	-5.43967	-5.11013	-4.72638	-4.40678	-1.70401	-2.85486	-1.99443	-4.3231	+	Discard	Keep
147	A6X919;A6X919-2;A6X919-3	A6X919;A6X919-2	Probable C-mannosyltransferase DPY19L1	Dpy19l1	27.968	5054900000	129	1.44385	1.0163	2.42121	0.834469	1.54427	0.284667	0.6606	1.12034	1.80246	-0.43142	-1.08202	-0.492622	0.404214	0.431102	1.31976	+	Keep	Discard
148	Q8CFW8;E9PXX4;E9PX38;A6YR19;E9Q4S1;Q8BI47;E9PYP0;E9Q8J6;E0CXQ1;Q8BIA0;E9PUL4;E9Q7S6;E0CY70;F7CT85;Q3U4Q2;Q3UUK9	Q8CFW8;E9PXX4;E9PX38;A6YR19;E9Q4S1;Q8BI47;E9PYP0;E9Q8J6;E0CXQ1;Q8BIA0;E9PUL4;E9Q7S6	High affinity cAMP-specific and IBMX-insensitive 3,5-cyclic phosphodiesterase 8B	Pde8b	7.1402	556100000	28	3.58794	-1.57061	-5.50968	-3.9499	-4.33611	-3.79954	-3.02699	-2.97171	-3.35992	-2.39492	-2.16045	-1.45198	-1.54419	-2.515	-1.95394	+	Discard	Keep
149	A6ZI46;Q9CPQ9	A6ZI46;Q9CPQ9	Fructose-bisphosphate aldolase	Aldoart1	5.0674	4237000000	9	3.88214	-6.92619	-6.0053	-8.87241	-7.60469	-7.75782	-10.3036	-7.02744	-5.8704	-0.557626	-2.95328	1.52367	-1.0366	-4.38156	1.52621	+	Discard	Keep
150	A7ISP9;F8WJ93;Q3UMY5;Q3UMY5-4;Q3UMY5-2;Q3UMY5-3;Q3TGL8	A7ISP9;F8WJ93;Q3UMY5;Q3UMY5-4;Q3UMY5-2;Q3UMY5-3	Echinoderm microtubule-associated protein-like 4	Eml4	67.272	12176000000	241	2.0895	0.649665	3.2909	-0.42803	0.0821371	0.0684283	0.390691	0.389521	0.402746	-0.879231	-0.0795635	-0.400042	-0.151675	-0.936628	-0.545356	+	Keep	Discard
151	Q4FJV3;A7UKX1;O88551	Q4FJV3;A7UKX1;O88551	Claudin;Claudin-1	Cldn1	4.9905	157980000	16	1.85515	4.74569	2.97363	-1.31865	-1.00097	-7.93115	0.417807	-1.12652	-0.404701	-7.48116	-6.91997	-7.96883	-1.73286	-8.58732	-7.14817	+	Keep	Discard
152	A7VJ98;Q9CQI3;Q80X87;D3YY93	A7VJ98;Q9CQI3;Q80X87	Glia maturation factor beta	Gmfb	244.43	59594000000	730	2.09223	-0.447576	-3.29462	5.62246	5.90519	5.52046	5.38037	5.65231	5.7851	6.17298	6.31427	6.22611	5.86522	5.64539	6.32738	+	Discard	Discard
153	A8C1U1;Q80XR4;Q545L1;Q3TXC6;Q3TVZ0;Q3THL4;Q3U364;Q9QY33	A8C1U1;Q80XR4;Q545L1;Q3TXC6;Q3TVZ0;Q3THL4;Q3U364;Q9QY33	Tetraspanin;Tetraspanin-3	Tspan3	4.2524	71339000	7	8.21356	6.78856	17.9635	-1.33092	-1.67937	-0.922915	-1.39571	-1.16854	-1.60031	-7.21773	-8.79543	-9.48978	-7.26974	-7.95353	-8.10294	+	Keep	Discard
154	A8Y5J3;Q9CWS4;D6RH69	A8Y5J3;Q9CWS4	Integrator complex subunit 11	Cpsf3l	6.3761	757920000	30	1.8504	-1.78088	-2.96723	-7.09015	-6.4928	-5.3051	-6.20134	-8.20333	-7.56962	-5.62819	-5.82553	-3.72308	-5.96719	-5.34406	-3.68904	+	Discard	Keep
155	A8Y5N8;Q91WB4	A8Y5N8;Q91WB4	Pleckstrin homology domain-containing family F member 2	Plekhf2	5.6432	181520000	10	2.65346	-3.25206	-4.07815	-8.06212	-7.50182	-7.23977	-7.70471	-8.93784	-6.27239	-7.6908	-4.79475	-3.31025	-3.94226	-3.41924	-3.04902	+	Discard	Keep
156	A9CLV6;Q9QZI8;E9Q553;Q8C5F9;E9PY81	A9CLV6;Q9QZI8;E9Q553;Q8C5F9;E9PY81	Serine incorporator 1	Serinc1	15.615	6566700000	129	4.69841	-0.598589	-7.52583	1.81656	1.86533	1.41908	1.80164	1.60496	1.65248	2.39466	2.30084	2.18586	2.15732	2.34486	2.36807	+	Discard	Keep
157	A9DA50;Q9D1T0;REV__CON__P19013	A9DA50;Q9D1T0	Leucine-rich repeat and immunoglobulin-like domain-containing nogo receptor-interacting protein 1	Lingo1	274.5	40953000000	951	3.50175	0.639772	5.36904	4.2565	4.61092	4.69601	4.22078	4.58893	4.65609	4.04707	3.85786	3.52475	4.02147	3.74251	3.99694	+	Keep	Discard
158	B0F2B4	B0F2B4	Neuroligin 4-like	Nlgn4l	39.718	3131300000	112	3.39997	-1.10849	-5.20548	-0.805146	-0.245469	-0.267966	-0.33773	-0.356901	-0.52253	1.06416	0.924607	1.0006	0.793023	-0.212376	0.545209	+	Discard	Keep
159	B0FTY3;Q8R1N4;Q8R1N4-2;Q8R1N4-3;B1AS63;Q8R1N4-4	B0FTY3;Q8R1N4;Q8R1N4-2;Q8R1N4-3	NudC domain-containing protein 3	Nudcd3	81.926	9650400000	300	1.60275	-0.352158	-2.6347	1.4709	1.60107	1.97022	1.86908	2.0953	2.03141	2.19729	2.38008	1.98828	2.17575	2.47452	1.93502	+	Discard	Discard
160	B0QZH6;Q80Y50-2;Q80Y50;B0QZH4;Q80Y50-4;Q80Y50-3	B0QZH6;Q80Y50-2;Q80Y50;B0QZH4;Q80Y50-4;Q80Y50-3	Calmodulin-binding transcription activator 2	Camta2	6.5972	532790000	24	1.32341	2.21464	2.25851	-2.55335	-3.64514	-4.09516	-3.16061	1.06597	-4.12887	-3.95645	-3.92768	-7.62239	-4.48984	-4.60687	-5.20177	+	Keep	Discard
161	Q8CHR4;O35619;B0QZN5;P63044	Q8CHR4;O35619;B0QZN5;P63044	Vesicle-associated membrane protein 2	Vamp2	323.31	665630000000	4864	3.35768	-0.608852	-5.13829	10.6207	9.98451	10.0136	10.0882	10.3289	10.1155	10.6589	10.6012	10.9445	10.7252	10.9798	10.8949	+	Discard	Keep
162	B0R077;Q8CG95;B1AXS6;B1AXS8;B1AXS7;B1AXS5;Q9JLM4;Q32P02	B0R077;Q8CG95;B1AXS6;B1AXS8;B1AXS7;B1AXS5;Q9JLM4	Zinc finger MYM-type protein 3	Zmym3	4.7821	1128900000	11	3.2013	4.93518	4.89361	-7.53732	-2.53515	-2.17916	-3.0713	-3.61837	-1.95843	-8.30091	-8.39072	-6.44667	-8.80092	-10.5916	-7.97998	+	Keep	Discard
163	B0V2N1-6;B0V2N1-2;B0V2N1;Q3UNN3	B0V2N1-6;B0V2N1-2;B0V2N1;Q3UNN3	Receptor-type tyrosine-protein phosphatase S	Ptprs	-2	127230000	3	1.76947	-1.80362	-2.85841	-8.27838	-8.25258	-8.13337	-6.02424	-8.51878	-6.78261	-4.97235	-5.38849	-5.19647	-5.28965	-8.06747	-6.25383	+	Discard	Keep
164	B0V2N1-4;B0V2N1-3;B0V2N1-5;Q3TP78;Q3TQ52;Q63847;Q64494	B0V2N1-4;B0V2N1-3	Receptor-type tyrosine-protein phosphatase S	Ptprs	323.31	54881000000	1792	2.44366	-0.240981	-3.78028	3.14305	3.04792	3.06635	3.02101	2.87237	2.93647	3.39638	3.33343	3.04245	3.29705	3.25527	3.20848	+	Discard	Discard
165	B1APT1;B1APT2;Q9CZJ0;B1AX06;E9PYE1;E9Q0C0;E9PWC1	B1APT1;B1APT2;Q9CZJ0	Metallophosphoesterase MPPED2	Mpped2	4.1855	453950000	12	2.36418	5.44874	3.66913	-1.22224	0.318499	0.0140583	-0.97949	-0.848998	-1.45859	-0.882286	-8.96199	-9.1327	-8.40113	-6.99254	-2.49854	+	Keep	Discard
166	B1AQJ2;B0QZF8;Q8BV95;Q3TMY1;Q8BMX4	B1AQJ2;B0QZF8	Ubiquitin carboxyl-terminal hydrolase 36	Usp36	31.991	2727000000	59	2.0869	-4.51144	-3.28735	-5.6038	-9.58675	-5.90552	-8.54224	-7.9963	-7.51917	-8.23978	-4.86274	-0.404955	-0.950211	-1.86737	-1.76008	+	Discard	Keep
167	B1AQX6;B1AQX7;Q9QWI6-3;B1AQX8	B1AQX6;B1AQX7;Q9QWI6-3		Srcin1	6.2155	1753500000	138	1.58872	0.858771	2.61587	-1.94621	-1.48189	-1.44058	-1.61516	-0.813274	-0.96625	-1.74169	-1.35219	-2.49964	-1.86092	-2.92599	-3.03555	+	Keep	Discard
168	B7ZC46;B1AQY9;Q8CHH9;Q8CHH9-2;E0CYM4	B7ZC46;B1AQY9;Q8CHH9;Q8CHH9-2	Septin-8	43351	-2	134720000	8	2.71323	3.13092	4.16431	-3.25441	-1.85313	-2.90575	-2.85814	-2.50374	-2.11308	-5.48046	-4.38686	-8.17935	-7.62778	-4.37268	-4.22664	+	Keep	Discard
169	B1AQZ0	B1AQZ0		43351	323.31	148200000000	2182	2.28706	-0.17255	-3.56207	6.19717	5.96243	6.05075	6.10554	6.08609	5.91193	6.16295	6.14386	6.27197	6.29305	6.23981	6.23757	+	Discard	Discard
170	Q3UPK1;Q8VHB4;B1AR09;B1AR10	Q3UPK1;Q8VHB4;B1AR09;B1AR10		Mllt6	6.1681	76410000	4	1.41479	2.65984	2.38204	-8.2791	-6.8858	-3.65606	-4.96846	-4.29116	-3.53622	-9.17285	-4.81491	-9.88788	-7.95616	-9.2846	-6.45945	+	Keep	Discard
171	B1AS37;Q9D032-2;Q9D032;B1AS34;Q8R051;Q8BYA8;Q8BMY2;Q3U5B9	B1AS37;Q9D032-2;Q9D032;B1AS34	Single-stranded DNA-binding protein 3	Ssbp3	5.656	1315000000	25	1.69656	-3.79589	-2.76053	-8.54375	-1.23179	-1.71335	-1.21957	-1.17677	0.10982	1.92935	1.26993	-0.893327	1.68503	2.51896	2.49002	+	Discard	Keep
172	Q9D186;Q3KNM9;B1ASQ2;Q9DCZ4	Q9D186;Q3KNM9;B1ASQ2;Q9DCZ4	Apolipoprotein O	Apoo	311.33	46577000000	943	1.494	-0.434192	-2.48868	6.11478	5.37622	5.52959	5.15133	5.53485	5.20443	5.79765	5.60838	6.00167	5.7243	6.14239	6.24197	+	Discard	Discard
173	B1AT36	B1AT36		Psmd12	-2	319830000	3	1.62225	-3.73179	-2.66085	-8.85887	-6.87164	-8.81405	-6.84201	-7.8602	-8.67015	-7.84392	-1.49314	-2.08918	-9.04666	-2.08315	-2.97011	+	Discard	Keep
174	Q8C3C9;B1AV77;B1ATI0;P47740;Q3U7B5;Q8BQ93;Q99PH3;Q99PH4;Q8C5J1	Q8C3C9;B1AV77;B1ATI0;P47740;Q3U7B5;Q8BQ93;Q99PH3;Q99PH4;Q8C5J1	Aldehyde dehydrogenase;Fatty aldehyde dehydrogenase	Aldh3a2	78.707	19188000000	595	1.31061	-0.428205	-2.24115	2.94756	3.39578	2.9232	2.30899	2.40397	2.42668	3.00277	2.90061	3.32668	3.09751	3.40884	3.23901	+	Discard	Discard
175	B1ATI9;Q3U432;Q0VBR8;Q60780;Q3U8N2;Q6A075;Q60780-2	B1ATI9;Q3U432;Q0VBR8;Q60780;Q3U8N2;Q6A075;Q60780-2	Growth arrest-specific protein 7	Gas7	272.35	22789000000	484	3.10023	0.647418	4.7385	3.95681	3.60487	4.07331	3.9095	4.0331	4.02025	3.45483	3.47483	3.43897	3.50409	2.99554	2.84506	+	Keep	Discard
176	B1ATS4;Q8R0X5;Q3U1K2;Q64518-2;Q8C213;B1ATS5;E9Q559;Q64518-3;Q64518;Q3U6T4	B1ATS4;Q8R0X5;Q3U1K2;Q64518-2;Q8C213;B1ATS5;E9Q559;Q64518-3;Q64518	Calcium-transporting ATPase;Sarcoplasmic/endoplasmic reticulum calcium ATPase 3	Atp2a3	-2	296440000	3	3.09264	-2.95091	-4.72695	-8.13178	-7.31944	-8.88713	-7.45907	-7.93867	-7.73082	-4.48591	-4.011	-5.15506	-7.51474	-3.42149	-5.17322	+	Discard	Keep
177	Q3V165;B1ATV6;B1ATV5;Q8K2G4-2;Q8K2G4;E9Q0R0;B1ATV4	Q3V165;B1ATV6;B1ATV5;Q8K2G4-2;Q8K2G4;E9Q0R0;B1ATV4	Bardet-Biedl syndrome 7 protein homolog	Bbs7	2.9173	260800000	6	2.28308	-3.68632	-3.55656	-9.91492	-5.28489	-5.59955	-6.80227	-9.41126	-6.20858	-4.46848	-0.345214	-3.8547	-3.7681	-4.08614	-4.58093	+	Discard	Keep
178	B1AU60;B1AXA6;Q925Q8-3;Q925Q8-2;Q925Q8	B1AU60;B1AXA6;Q925Q8-3;Q925Q8-2;Q925Q8	Dachshund homolog 2	Dach2	-2	10820000000	9	1.46372	-3.59232	-2.44795	-0.184856	-0.3896	0.531868	0.440716	-0.904425	-6.77592	0.381433	0.313774	3.93761	4.51861	4.87541	0.244844	+	Discard	Keep
179	B1AUN2;B1AUN3;Q3UKV0;A4FUS0;A0AUM9;Q3T9T4	B1AUN2;B1AUN3;Q3UKV0;A4FUS0;A0AUM9		Eif2b3	83.929	6298100000	236	1.89376	0.430929	3.02565	1.00062	1.35927	0.752135	1.39537	1.00989	0.92564	0.421432	0.933305	0.689033	0.769158	0.289608	0.754804	+	Discard	Discard
180	B1AW21;Q9Z2C5;Q3TLK7;Q9D4L1;Q8CD00;Q3UDN6;Q8CCE6	B1AW21;Q9Z2C5;Q3TLK7;Q9D4L1;Q8CD00	Myotubularin	Mtm1	17.272	706400000	46	2.68258	3.40336	4.12006	-1.94433	-3.32967	-3.34621	-2.20411	-2.06323	-1.99038	-7.31762	-6.84401	-8.00817	-5.80116	-3.00583	-4.32128	+	Keep	Discard
181	B1AW58;Q8BW96;Q8BW96-3	B1AW58;Q8BW96;Q8BW96-3	Calcium/calmodulin-dependent protein kinase type 1D	Camk1d	23.185	1640200000	91	4.07711	1.05624	6.34802	0.230094	0.518011	0.646907	0.413303	0.0934371	0.90966	-0.018363	-0.68699	-0.635634	-0.738071	-0.671936	-0.775008	+	Keep	Discard
182	Q8BT77;B1AXC8;Q8K2Q5;Q3TFT3;B1AXC7;B1AXC5	Q8BT77;B1AXC8;Q8K2Q5;Q3TFT3;B1AXC7;B1AXC5	Coiled-coil-helix-coiled-coil-helix domain-containing protein 7	Chchd7	7.9782	623660000	26	1.53346	0.589766	2.5417	0.663915	0.478591	0.682791	0.581017	0.339857	1.44128	0.511934	0.126231	0.253449	0.5347	-0.463134	-0.31432	+	Keep	Discard
183	B1AXV0;Q8BVG0;F6Q3S1	B1AXV0;Q8BVG0	DOMON domain-containing protein FRRS1L	Frrs1l	203.7	13179000000	275	1.99055	1.04895	3.15647	3.48125	3.69518	4.17488	4.25783	4.02603	3.92743	3.48152	3.90938	2.22322	1.8882	3.03064	2.73593	+	Keep	Discard
184	B1AY10;B1AY10-2;B1AY10-3	B1AY10;B1AY10-2;B1AY10-3	Transcriptional repressor NF-X1	Nfx1	9.6094	282510000	29	2.61426	3.34123	4.02196	-4.1622	-6.93087	-4.772	-4.50669	-7.44462	-3.55978	-7.95351	-7.64489	-10.2648	-10.072	-8.25203	-7.23634	+	Keep	Discard
185	E9PV45;B1AY13;B1AY13-2	E9PV45;B1AY13	Ubiquitin carboxyl-terminal hydrolase;Ubiquitin carboxyl-terminal hydrolase 24	Usp24	116.86	9245500000	533	2.3493	-0.284586	-3.64842	-0.823396	-0.755265	-0.691757	-0.789129	-0.744161	-0.801138	-0.213006	-0.530951	-0.550472	-0.750232	-0.509382	-0.343285	+	Discard	Discard
186	B1AYU7;Q8C5N3-2;Q8C5N3;B1AYU4;Q6ZPL7;A2AK44;A2AK42;Q3TLI8;Q5FWA5;Q499E2;Q8BKP8;Q99LG3;J3QNR0;J3QM48;B1AYU8;B1AYU9;Q8BTT7	B1AYU7;Q8C5N3-2;Q8C5N3;B1AYU4;Q6ZPL7;A2AK44;A2AK42	Pre-mRNA-splicing factor CWC22 homolog	Cwc22;mKIAA1604;Gm13695;Gm13697	39.421	3305000000	92	2.29749	2.82132	3.57651	-2.14154	-2.37084	-5.83738	-2.85	-5.07058	-4.49311	-5.37703	-6.0785	-8.79155	-6.55938	-6.21116	-6.67374	+	Keep	Discard
187	B1AZM2;L7N236;A2AJU2;B1AVZ5	B1AZM2;L7N236;A2AJU2;B1AVZ5		Gm15091;Gm15127;Gm10439	40.361	2646400000	94	4.91557	6.77948	7.97171	-2.12864	-4.43107	-1.50504	-1.27082	-1.27153	-1.39829	-5.48897	-9.25585	-10.2197	-9.5633	-8.77628	-9.37814	+	Keep	Discard
188	B1AZP2-2;E9PUF2;I1E4X0;F6YMR0;H3BJD4;H3BJW9;H3BKJ0	B1AZP2-2	Disks large-associated protein 4	Dlgap4	323.31	24716000000	739	1.31179	0.301288	2.24275	3.11224	2.77601	2.77043	2.88313	2.88033	2.93647	2.40876	2.95309	2.86758	2.74447	2.37535	2.20163	+	Discard	Discard
189	B1B0E8;Q62377;B1B0F0;B1B0E9;B1B0F1;Q3TN32	B1B0E8;Q62377	U2 small nuclear ribonucleoprotein auxiliary factor 35 kDa subunit-related protein 2	Zrsr2	47.94	483240000	29	3.15537	3.67277	4.82284	-2.78586	-4.211	-3.80603	-5.06649	-2.54023	-3.43579	-7.98665	-8.8381	-6.30382	-5.0704	-6.49193	-9.19112	+	Keep	Discard
190	B2BH30;Q3UVX5;E9QMC2;B7ZMP7;F6YJ89;F6WSV0;Q4VA56;Q3UVX5-2;Q80T47;REV__P0DM65;REV__S5WDD2	B2BH30;Q3UVX5;E9QMC2;B7ZMP7;F6YJ89;F6WSV0;Q4VA56	Metabotropic glutamate receptor 5	Grm5	228.6	45075000000	995	4.33603	0.699281	6.82224	3.42382	3.36616	3.88341	3.73849	3.73625	3.56488	2.78313	3.16279	2.79976	2.83162	3.03064	2.90939	+	Keep	Discard
191	B2CY77;P14206	B2CY77;P14206	40S ribosomal protein SA	Rpsa	323.31	284280000000	2843	2.25273	-0.476178	-3.51465	6.81463	6.4695	6.14277	6.12197	6.35748	6.15397	6.64164	6.54478	6.85321	6.84676	6.98771	7.04328	+	Discard	Discard
192	B2KFW6;Q9QWH1;Q9QWH1-2;B1ASA3;B1ASA2	B2KFW6;Q9QWH1;Q9QWH1-2	Polyhomeotic-like protein 2	Phc2	19.863	941100000	57	2.40545	4.35846	3.72674	-2.63116	-2.38832	-3.1062	-1.70847	-3.45507	-3.26743	-2.12604	-7.88519	-5.62495	-9.34373	-8.61357	-9.11394	+	Keep	Discard
193	B2M1R7;Q3TF69;Q61990-3	B2M1R7;Q3TF69;Q61990-3	Poly(rC)-binding protein 2	Pcbp2	105.86	809060000	39	1.34515	4.17661	2.28797	-0.258284	-0.0147217	-1.33326	-2.48474	-8.23585	-10.2106	-7.4118	-7.30957	-7.77817	-6.90728	-8.88864	-9.3016	+	Keep	Discard
194	Q3UWP8;B2MWM9;P14211	Q3UWP8;B2MWM9;P14211	Calreticulin	Calr	323.31	496370000000	4622	3.57064	-0.48974	-5.48129	6.541	6.10155	6.28954	6.18586	6.25801	6.2186	6.73899	6.72922	6.94196	6.93294	6.66112	6.52877	+	Discard	Discard
195	Q8CEW7;B2RPU8;D3Z5B1;Q9D1L0;Q8K3S8	Q8CEW7;B2RPU8;D3Z5B1;Q9D1L0	Coiled-coil-helix-coiled-coil-helix domain-containing protein 2	Zbed5;Chchd2	144	15431000000	325	1.32309	-0.32488	-2.25807	1.89082	2.1742	1.228	1.75482	1.79083	1.73549	1.84848	1.9468	2.31845	2.11975	2.07482	2.21512	+	Discard	Discard
196	B2RQ13;B7ZMW5;P70261;B7ZMW4	B2RQ13;B7ZMW5;P70261;B7ZMW4	Paladin	Pald1	12.922	462900000	32	1.43677	2.3872	2.41167	-3.09919	-3.02382	-4.46945	-3.99366	-3.03657	-4.21092	-4.85564	-8.6578	-8.02023	-7.55545	-3.83796	-3.22972	+	Keep	Discard
197	B2RQ14;Q8CDA1;Q8CDA1-2;Q8CA68;Q8CDA1-3;Q8CDA1-4	B2RQ14;Q8CDA1	Phosphatidylinositide phosphatase SAC2	Inpp5f	29.671	5566400000	124	2.7115	-1.0574	-4.16182	-0.13726	-0.30075	-0.762733	-1.33895	-1.17953	-1.33485	0.164365	0.764122	0.00449637	0.365935	0.182126	-0.190729	+	Discard	Keep
198	B2RQC7	B2RQC7		Dip2b	11.976	451730000	42	3.03057	-2.95245	-4.6329	-5.42555	-5.14309	-4.95316	-7.50784	-7.31192	-8.66216	-3.72435	-3.49071	-4.03289	-3.52525	-3.19797	-3.31785	+	Discard	Keep
199	G5E8P2;B2RQQ2;P97433;P97433-2	G5E8P2;B2RQQ2;P97433;P97433-2	Rho guanine nucleotide exchange factor 28	Arhgef28	10.045	804530000	27	3.64244	1.96574	5.59963	-2.61625	-2.34415	-2.90132	-2.55332	-3.15567	-2.59694	-3.72994	-4.99859	-5.96228	-4.00191	-4.3403	-4.92904	+	Keep	Discard
200	B2RQQ8;P08122;D3YV27;Q99K97	B2RQQ8;P08122	Collagen alpha-2(IV) chain;Canstatin	Col4a2	214.99	13071000000	368	8.09017	1.3609	17.4458	1.37437	1.44853	1.60257	1.68156	1.69138	1.70779	0.253268	0.0661724	0.185711	0.437122	0.129753	0.268783	+	Keep	Discard
201	B2RQS1;Q3TNV4;B3STQ1;B3STQ3	B2RQS1		Strn3	6.4974	243530000	9	5.38466	4.72435	9.00335	-2.35929	-2.75473	-2.46993	-2.15864	-2.12863	-2.5127	-7.4665	-6.99706	-7.61837	-8.77584	-4.92249	-6.94974	+	Keep	Discard
202	B2RQV1;Q8BWZ3;Q8BWZ3-2;Q8BY54;Q8BKI9;G3UZ51;F6XQZ4	B2RQV1;Q8BWZ3;Q8BWZ3-2	N-alpha-acetyltransferase 25, NatB auxiliary subunit	Naa25	128.6	10471000000	470	2.26772	-0.727471	-3.53534	-0.917372	-0.566083	-1.00846	-0.929795	-1.25585	-0.594284	-0.0793982	-0.220427	0.163899	0.034562	-0.976443	0.170795	+	Discard	Keep
203	F7B458;B2RQZ0;Q8BXG3-2;Q8BXG3	F7B458;B2RQZ0;Q8BXG3-2;Q8BXG3	Intraflagellar transport protein 57 homolog	Ift57	2.236	1338800000	13	2.64738	5.78675	4.06942	0.513351	1.37236	0.735467	1.03765	-0.831074	1.76266	-2.2199	-8.79102	-4.05142	-9.71897	-3.18892	-2.15983	+	Keep	Discard
204	E9QNG1;B2RR82;Q9Z0R6;Q80TG5;Q9Z0R6-2;Q3V3Y8;Q3TQ85;Q8CD59	E9QNG1;B2RR82;Q9Z0R6;Q80TG5;Q9Z0R6-2;Q3V3Y8	Intersectin-2	Itsn2;mKIAA1256	88.725	10689000000	344	1.49037	-0.180491	-2.4838	0.249229	0.251301	0.187141	0.314593	0.239128	0.419556	0.211594	0.575518	0.478181	0.656645	0.352129	0.469826	+	Discard	Discard
205	B2RRB9;Q4QQM5;Q4QQM5-3;Q4QQM5-2	B2RRB9;Q4QQM5;Q4QQM5-3;Q4QQM5-2	Protein FAM73A	Fam73a	31.158	7389900000	58	1.38905	-2.65446	-2.34731	1.71123	-2.62951	-1.80887	-1.01797	-3.12624	-2.8315	3.41035	-1.84318	1.51708	1.44126	-1.11566	2.81406	+	Discard	Keep
206	B2RRE3;H7BX08;Q8C1B1;Q8C1B1-2	B2RRE3;H7BX08;Q8C1B1;Q8C1B1-2	Calmodulin-regulated spectrin-associated protein 2	Camsap2	204.82	15386000000	537	1.86458	0.497552	2.98633	1.52675	1.0549	1.46129	1.36446	1.5711	1.4969	0.864045	1.16248	0.756816	1.50795	0.686574	0.512216	+	Discard	Discard
207	B2RRF0;P35822;Q8C462;Q99KV5;Q8C819	B2RRF0;P35822	Protein-tyrosine-phosphatase;Receptor-type tyrosine-protein phosphatase kappa	Ptprk	8.8227	1786900000	18	2.57437	-3.62411	-3.96504	-4.6854	-4.61516	-4.52601	-4.64665	-8.95163	-5.42691	-3.4669	-3.87097	-0.810097	-0.95139	-0.956583	-1.05114	+	Discard	Keep
208	B2RRH9;Q3THK7	B2RRH9;Q3THK7	GMP synthase [glutamine-hydrolyzing]	Gmps	323.31	53409000000	1783	2.37388	0.289512	3.68265	3.56332	3.61331	3.40633	3.20765	3.38299	3.26921	3.0393	2.94514	3.12046	3.18477	3.17372	3.24236	+	Discard	Discard
209	B2RRM5;Q3V009;Q05DM6;Q3V009-2	B2RRM5;Q3V009;Q05DM6;Q3V009-2	Transmembrane emp24 domain-containing protein 1	Tmed1	15.03	1953500000	44	2.22864	-5.99991	-3.48144	-8.0264	-7.67875	-7.99852	-8.1917	-1.09997	-7.75606	-0.0792759	-7.20334	1.02843	0.454935	0.753327	0.294017	+	Discard	Keep
210	B2RRP1;Q99MS8	B2RRP1;Q99MS8	Tubulin polyglutamylase complex subunit 1	Tpgs1	32.949	778120000	22	2.20831	-2.36626	-3.45348	-4.55952	-2.4584	-2.87563	-3.39349	-1.67416	-5.35986	-1.88101	-1.35252	-0.101126	-2.33739	-0.0440728	-0.407364	+	Discard	Keep
211	Q3UAF7;Q3UAF6;B2RRX1;P60710;Q3U5R4;Q3UA89;Q3U939;Q61276;Q3UGS0;Q3TIJ9;Q3UCF8;Q3U804;E9Q1F2;E9Q606;Q99NC5;F8WGM8;E9Q2D1;F6WX90;Q7M0E4	Q3UAF7;Q3UAF6;B2RRX1;P60710;Q3U5R4;Q3UA89;Q3U939;Q61276;Q3UGS0;Q3TIJ9;Q3UCF8;Q3U804;E9Q1F2	Actin, cytoplasmic 1;Actin, cytoplasmic 1, N-terminally processed	Actb	247.61	64444000000	465	3.67571	9.41788	5.65496	6.2575	6.02292	5.61786	5.89184	5.61808	5.7851	-9.43964	-0.946685	-8.09523	-1.43729	-0.556148	-0.839001	+	Keep	Discard
212	B2RRY4;Q9JLB2	B2RRY4;Q9JLB2	MAGUK p55 subfamily member 5	Mpp5	26.807	2055200000	107	1.48612	-0.592387	-2.47809	-1.60644	-1.74543	-1.48076	-1.06743	-1.42101	-0.848358	-0.180397	-1.08642	-0.310373	-1.45531	-0.861436	-0.721182	+	Discard	Keep
213	B2RRY8;Q8BGZ1;F2Z3Z1	B2RRY8;Q8BGZ1;F2Z3Z1	Hippocalcin-like protein 4	Hpcal4	323.31	165370000000	2164	3.89934	-0.790326	-6.03507	6.77797	6.88443	6.71798	6.71773	6.64252	6.70052	7.62385	7.47936	7.8333	7.88869	7.15032	7.20757	+	Discard	Keep
214	P63141;B2RS05;P59053-2;P59053	P63141;B2RS05	Potassium voltage-gated channel subfamily A member 2	Kcna2	154.66	12977000000	544	1.34355	-0.480588	-2.28579	3.11743	2.94515	2.57838	2.24312	1.9737	2.4434	3.48152	2.87989	3.24474	3.04052	2.78802	2.75002	+	Discard	Discard
215	B2RS09;Q7JJ13;Q7JJ13-2;U3KLT0;I7HPW1;G3UZR9;Q3TH63	B2RS09;Q7JJ13;Q7JJ13-2;U3KLT0;I7HPW1	Bromodomain-containing protein 2	Brd2	41.893	13150000000	147	5.00479	-5.08909	-8.16051	-3.28629	-4.77777	-1.23746	-2.51236	-1.85811	-1.71612	3.03479	3.28403	0.981748	2.67143	2.49134	2.68308	+	Discard	Keep
216	B2RS41;Q8BWF0	B2RS41;Q8BWF0	Succinate-semialdehyde dehydrogenase, mitochondrial	Aldh5a1	323.31	290390000000	2534	3.26549	0.372872	4.99334	7.19134	7.31325	7.01562	7.11971	7.06235	7.02392	6.62354	6.58857	6.6843	6.76301	6.89771	6.93184	+	Discard	Discard
217	B2RSC8;P46935;Q3TUU1;A0JNZ0;Q3V335;V9GWV8;V9GXK3;Q8BNU7;V9GXS6	B2RSC8;P46935	E3 ubiquitin-protein ligase NEDD4	Nedd4	323.31	39373000000	1055	6.30034	-0.755313	-11.3293	1.52238	1.6876	1.73584	1.61748	1.56223	1.5466	2.32938	2.28824	2.36014	2.22967	2.36323	2.63334	+	Discard	Keep
218	Q8CBQ2;B2RSH3;Q08091;Q08091-2	Q8CBQ2;B2RSH3;Q08091;Q08091-2	Calponin;Calponin-1	Cnn1	3.7354	178550000	11	1.5155	4.05747	2.51757	-9.14241	-3.99751	-0.63241	-1.37918	0.892628	-2.45476	-7.53111	-8.20015	-3.29892	-7.23564	-7.67019	-7.12245	+	Keep	Discard
219	B2RSI3;Q2EMV9;Q2EMV9-2;Q3U0S9;Q9DAS7	B2RSI3;Q2EMV9;Q2EMV9-2	Poly [ADP-ribose] polymerase 14	Parp14	30.951	13811000000	98	5.53932	-3.06818	-9.36565	-1.15331	-1.4557	-1.89545	-2.65547	-1.66882	-2.75047	0.461275	0.924559	1.10018	1.91583	1.23683	1.19123	+	Discard	Keep
220	Q3UC74;B2RSR0;Q9DBW0	Q3UC74;B2RSR0;Q9DBW0	Cytochrome P450 4V2	Cyp4v3;Cyp4v2	6.2024	197890000	7	1.38038	2.32825	2.33561	-5.5508	-7.42557	-7.12947	-5.12044	-1.04635	-3.76683	-8.23963	-7.39895	-7.25748	-6.4726	-7.73906	-6.90127	+	Keep	Discard
221	B2RSR7;Q3ULJ0;Q3ULJ0-2;D3Z0L6;Q6NXY9	B2RSR7;Q3ULJ0;Q3ULJ0-2	Glycerol-3-phosphate dehydrogenase [NAD(+)];Glycerol-3-phosphate dehydrogenase 1-like protein	Gpd1l	258.26	76633000000	1407	2.00474	-0.311351	-3.1757	5.00305	4.73319	4.88602	4.9545	5.19474	5.25075	5.28666	5.09733	5.25957	5.51845	5.40836	5.31999	+	Discard	Discard
222	B2RSW8;Q9R0L6;Q9R0L6-2	B2RSW8;Q9R0L6;Q9R0L6-2	Pericentriolar material 1 protein	Pcm1	62.266	4149800000	103	2.18188	1.36665	3.41719	-0.627054	-0.519251	-0.386945	-1.5551	-0.854662	-0.882034	-1.44379	-2.59897	-1.085	-2.10927	-3.60062	-2.18731	+	Keep	Discard
223	B2RT97;Q9WVJ2;E9Q5I9;E9Q0U1;F6ZQQ3;E9PY93;F6PXS6	B2RT97;Q9WVJ2;E9Q5I9	26S proteasome non-ATPase regulatory subunit 13	Psmd13	323.31	71663000000	1479	1.78088	-0.602209	-2.87374	3.5709	4.41237	3.89764	3.83481	3.76634	3.99276	4.43907	3.79346	5.03849	4.75474	4.70199	4.36033	+	Discard	Keep
224	B2RTE3;Q4FK66;Q4FK66-2	B2RTE3;Q4FK66	Pre-mRNA-splicing factor 38A	Prpf38a	22.426	2987400000	100	1.67904	1.18402	2.73703	0.450656	0.902889	-0.443185	0.167102	-0.213103	-0.768891	-0.560127	-0.0127803	-1.58478	-0.758948	-1.77258	-2.31942	+	Keep	Discard
225	B2RTJ2;Q3URF8	B2RTJ2;Q3URF8	BTB/POZ domain-containing protein KCTD21	Kctd21	5.1499	1153400000	29	1.70409	-3.1259	-2.77064	-3.08521	-3.60764	-2.55703	-8.21671	-2.97948	-6.12102	-3.29876	-1.62149	0.51764	0.682409	-1.57306	-2.51843	+	Discard	Keep
226	B2RTL2;O89084;O89084-3;Q3TUD0;O89084-2;C9K100;O70285;Q80UU8	B2RTL2;O89084;O89084-3;Q3TUD0;O89084-2;C9K100	cAMP-specific 3,5-cyclic phosphodiesterase 4A	Pde4a	76.845	2267400000	109	2.40626	1.55151	3.72787	0.285915	-0.0413021	0.121209	-0.349956	0.0163043	-0.469891	-0.903268	-0.953396	-0.841652	-1.44497	-3.24855	-2.35496	+	Keep	Discard
227	B2RTN5;Q91YM2;Q3TSU7;Q3UVZ8;Q5U612	B2RTN5;Q91YM2;Q3TSU7	Rho GTPase-activating protein 35	Arhgap35	207.42	20153000000	771	1.5368	0.192421	2.54618	1.61799	1.77917	1.33913	1.35016	1.55055	1.63948	1.44205	1.25693	1.29667	1.37138	1.37486	1.38006	+	Discard	Discard
228	B2RUC7;Q9Z1Z2	B2RUC7;Q9Z1Z2	Serine-threonine kinase receptor-associated protein	Strap	323.31	57255000000	1366	3.44415	-0.511959	-5.27615	4.05476	4.2566	3.90892	3.61608	4.03662	3.90988	4.43738	4.40799	4.50723	4.52774	4.63929	4.33497	+	Discard	Discard
229	B2RUE8;F8VPL5	B2RUE8;F8VPL5		Map4k4	96.777	6760500000	242	3.48692	1.44725	5.34504	0.437613	1.56726	0.901222	0.90941	0.944072	0.614038	0.429282	-0.829095	-1.1464	-0.683827	-0.691586	-0.38826	+	Keep	Discard
230	B2RUJ4;Z4YKQ9;Q4QY64;Q4QY64-2	B2RUJ4;Z4YKQ9;Q4QY64	ATPase family AAA domain-containing protein 5	Atad5	13.696	56924000000	118	2.10888	1.0418	3.31732	3.86106	2.01539	3.11106	3.45727	3.37181	3.10743	1.50959	2.20356	2.81357	2.30698	2.06739	1.77215	+	Keep	Discard
231	B7ZNY4;B2RUK2;Q80TH2-1;Q80TH2;Q80TH2-2;B7ZNX6;B2RUJ2	B7ZNY4;B2RUK2;Q80TH2-1;Q80TH2;Q80TH2-2;B7ZNX6;B2RUJ2	Protein LAP2	Erbb2ip	62.728	2707800000	146	1.43563	1.19646	2.41014	-2.26762	-2.00869	-2.1148	-2.43746	-1.95226	-1.75473	-1.60428	-4.34488	-2.13019	-4.56912	-3.68895	-3.37688	+	Keep	Discard
232	B2RUN2;Q8C817	B2RUN2;Q8C817	Transmembrane protein 200A	Tmem200a	5.426	154900000	7	2.8586	2.8935	4.37655	-3.63491	-2.88426	-3.099	-3.08355	-2.3684	-1.43975	-5.10314	-5.1046	-4.76232	-4.21711	-8.06793	-6.61576	+	Keep	Discard
233	B2RUP0;Q8C5L7;Q8C545	B2RUP0;Q8C5L7;Q8C545	RNA-binding protein 34	Rbm34	42.987	1426600000	68	2.02302	-3.18966	-3.20049	-5.3931	-7.31762	-6.46972	-5.5465	-9.86331	-6.4009	-7.25765	-2.72315	-3.18718	-3.1197	-2.30364	-3.26186	+	Discard	Keep
234	B2RUP8;Q3UMW8	B2RUP8;Q3UMW8	Ceroid-lipofuscinosis neuronal protein 5 homolog	Cln5	4.3922	2819000000	10	6.13022	9.18028	10.8625	2.31631	2.29681	1.67075	1.8131	2.79867	2.70099	-8.11281	-8.54844	-4.97146	-4.32758	-9.24233	-6.28241	+	Keep	Discard
235	B2RVQ1;Q9CQG6;Q9CQG6-2	B2RVQ1;Q9CQG6;Q9CQG6-2	Transmembrane protein 147	Tmem147	3.3483	463000000	20	1.36531	1.07873	2.31524	-2.00374	-3.76144	-2.00896	-1.78494	-3.03338	-1.4285	-4.39229	-3.45732	-3.94646	-3.50392	-2.7746	-2.41875	+	Keep	Discard
236	B2RW20;Q8C9H6;F6RUA3;Q8C9H6-3;E9QN41;Q8C9H6-4	B2RW20;Q8C9H6;F6RUA3;Q8C9H6-3;E9QN41;Q8C9H6-4	Striatin-interacting proteins 2	Strip2	15.231	1155500000	23	3.26833	-1.92952	-4.99777	-3.19577	-4.2721	-1.88276	-3.76869	-2.78055	-2.76647	-0.543608	-1.26316	-1.50191	-1.37236	-0.760473	-1.6477	+	Discard	Keep
237	B2RWC4	B2RWC4		Lrrc73	25.011	2200600000	72	1.51953	0.542634	2.52299	2.27064	2.22594	2.11416	2.09205	2.12262	2.25712	2.22151	1.88098	2.19424	1.15755	1.24993	1.12251	+	Discard	Discard
238	G5E8P4;G3UWY3;B2RWU4;Q5NBX1-2;Q5NBX1-3;Q5NBX1;G3UZ73;Q5NBX1-5;Q5NBX1-4	G5E8P4;G3UWY3;B2RWU4;Q5NBX1-2;Q5NBX1-3;Q5NBX1	Protein cordon-bleu	Cobl	5.6654	601210000	6	1.63427	-3.22698	-2.67698	-9.0429	-8.19635	-8.26644	-6.68217	-2.23756	-4.65071	-3.23832	-2.09169	-1.56108	-3.17952	-5.2554	-4.38826	+	Discard	Keep
239	E9Q6G4;B2RWU5;Q91V24;B7ZNA4;Q8R1I3	E9Q6G4;B2RWU5;Q91V24;B7ZNA4	ATP-binding cassette sub-family A member 7	Abca7	12.197	1630300000	26	2.73988	-2.09089	-4.20294	-4.02298	-5.48843	-4.87712	-5.1335	-5.32551	-4.87288	-3.49725	-3.90618	-1.06181	-2.79033	-2.14403	-3.77546	+	Discard	Keep
240	E9QAH1;E9PVZ8;B2RWW2;Q571K1;Q8CGE5;Q6PAK0;B7ZNF9;Q80UY9;Q3UYL3;E9Q028;Q9CTU9;Q3U289	E9QAH1;E9PVZ8;B2RWW2;Q571K1		Golgb1	203.54	26619000000	397	3.6104	-2.9898	-5.54665	-3.23143	-1.49857	-5.04964	-1.85498	-2.98235	-2.90146	-0.201285	-0.67903	0.230855	0.382488	0.43662	0.250744	+	Discard	Keep
241	B2RWX1;B7ZCJ1;B7ZCJ0;Q6DFV3;G3UWM5;G3UX38;A2BHQ2	B2RWX1;B7ZCJ1;B7ZCJ0;Q6DFV3;G3UWM5	Rho GTPase-activating protein 21	Arhgap21	107.64	7582000000	357	2.56567	0.827441	3.95267	-0.191227	-0.00995529	0.870749	0.0406442	0.173975	0.0010077	-0.668855	-0.171051	-0.769105	-1.26255	-0.61886	-0.589033	+	Keep	Discard
242	B2RX11;Q0KK55;F6SPU5;D3Z5B8;Q0KK55-3;D3Z3X0;Q0KK55-2	B2RX11;Q0KK55;F6SPU5;D3Z5B8	Protein very KIND	Kndc1	16.156	2060800000	69	1.89756	-0.939328	-3.03079	-3.14746	-3.38656	-2.298	-1.98661	-2.16293	-3.04403	-1.33381	-1.04957	-2.27603	-2.08833	-1.62755	-2.01432	+	Discard	Keep
243	B2RX15;Q6ZPS6	B2RX15;Q6ZPS6	Ankyrin repeat and IBR domain-containing protein 1	Ankib1	10.801	452870000	24	1.80863	0.993467	2.91104	-3.34302	-2.13969	-2.95478	-2.68752	-2.39507	-3.3161	-2.75108	-4.22104	-4.36538	-4.45908	-3.29385	-3.70655	+	Keep	Discard
244	B2RX66;Q5F2E8;Q3UUG1	B2RX66;Q5F2E8	Serine/threonine-protein kinase TAO1	Taok1	134.82	14091000000	498	4.34856	-0.680914	-6.84576	0.983334	1.22147	0.823075	1.21175	0.656831	1.10145	1.76275	1.82079	1.62531	1.6786	1.60686	1.58908	+	Discard	Keep
245	B7ZWI2;B2RXM7;Q9D1J3	B7ZWI2;B2RXM7;Q9D1J3	SAP domain-containing ribonucleoprotein	1110005A23Rik;Sarnp	105.96	23371000000	336	2.25334	-0.966412	-3.51549	2.82001	2.98022	3.30311	3.41	2.01195	3.72794	3.92168	3.6792	4.37928	4.05961	3.67219	4.33976	+	Discard	Keep
246	B2RXW8;B2RXQ2;B8QI33;Q3UJC0;S4R1I7	B2RXW8;B2RXQ2;B8QI33		Ppfia1	40.712	3487300000	107	2.08612	-1.54615	-3.28629	-3.84274	-2.60982	-2.76159	-2.45405	-2.55427	-3.06491	-0.479039	-1.54101	-2.35513	-2.30995	-1.56677	0.241399	+	Discard	Keep
247	B2RXR2;Q8VD65	B2RXR2;Q8VD65	Phosphoinositide 3-kinase regulatory subunit 4	Pik3r4	125.25	17679000000	659	1.33548	-0.364327	-2.27487	0.802717	1.2008	1.13069	1.03064	1.13582	1.26187	1.07159	1.08033	1.90427	1.47128	1.38678	1.83426	+	Discard	Discard
248	B2RXR6;J3QK13;E9QNQ2;J3QNJ4	B2RXR6;J3QK13;E9QNQ2	Serine/threonine-protein phosphatase 6 regulatory ankyrin repeat subunit B	Ankrd44	19.22	930590000	35	1.83225	-1.63447	-2.94281	-5.71737	-2.62314	-5.36235	-3.6814	-4.019	-4.3969	-2.72161	-1.83364	-3.81723	-3.2333	-2.34382	-2.04377	+	Discard	Keep
249	B2RXS3;Q69ZJ3;F8VQ70;Q501L8;Q8BKW5;Q8BX16;Q8C0H1;Q8BIZ8;Q80VY7;Q8C1F7	B2RXS3;Q69ZJ3;F8VQ70;Q501L8;Q8BKW5;Q8BX16;Q8C0H1;Q8BIZ8		Scaper	15.406	1088700000	36	2.22392	-1.13335	-3.47495	-2.95851	-2.34269	-3.30763	-3.33039	-4.50236	-3.59948	-2.32177	-2.8099	-1.95773	-1.87682	-2.32964	-1.94511	+	Discard	Keep
250	E9PVY0;B2RXX8;D3YYN8;Q3UU96;H7BX44;Q3UU96-2;F6Q5A5;F6S5Z6;F6YZJ7;Q3TSA3;F6W0C2	E9PVY0;B2RXX8;D3YYN8;Q3UU96;H7BX44;Q3UU96-2;F6Q5A5;F6S5Z6	Non-specific serine/threonine protein kinase;Serine/threonine-protein kinase MRCK alpha	Cdc42bpa	110.78	12346000000	410	4.72727	1.59284	7.584	1.47973	1.75931	1.10132	1.74287	1.01356	1.65646	0.303601	0.017669	0.190738	-0.727053	-0.472814	-0.115947	+	Keep	Discard
251	B2RY09	B2RY09		Etl4	215.64	21577000000	581	2.66015	0.793563	4.08776	1.68366	1.71876	2.51316	2.55233	1.60906	2.42668	1.13396	1.51855	1.29667	1.18493	1.33849	1.26968	+	Keep	Discard
252	B2RY22;J3QP81;E9Q6L0;E9QKH0;Q80TV8;A5D6Q8;Q3TPM6	B2RY22;J3QP81;E9Q6L0;E9QKH0;Q80TV8;A5D6Q8	CLIP-associating protein 1	Clasp1	231.61	24006000000	1047	2.90215	-0.367687	-4.44092	1.35776	1.19076	0.993923	1.14695	1.26268	1.21856	1.29555	1.42888	1.63144	1.68503	1.67667	1.65919	+	Discard	Discard
253	E9Q1Z2;B2RY64	E9Q1Z2;B2RY64		Enthd1	-2	439160000	1	1.71362	-3.15014	-2.78342	-7.08901	-8.18804	-9.13551	-7.60245	-7.66162	-8.03116	-8.30316	-5.57449	-2.94709	-2.6533	-7.40869	-1.92024	+	Discard	Keep
254	E9Q3T3;B2RY84;L0N7N1;Q7TQJ9;O35064	E9Q3T3;B2RY84;L0N7N1;Q7TQJ9	Kinesin-like protein;Kinesin-like protein KIF14	Kif14	6.2897	917310000	18	1.64614	2.02439	2.69289	-0.190651	-2.34501	-2.70422	-3.69027	-4.01571	-4.25847	-4.30878	-5.76061	-5.28389	-4.20007	-3.51455	-6.28281	+	Keep	Discard
255	B3V097;B3V099;A2AEK3	B3V097;B3V099		Cstf2	2.2669	362340000	2	5.75396	-5.64003	-9.88808	-6.8622	-7.51357	-9.2403	-7.33512	-5.22007	-7.48723	-2.11224	-1.75877	-1.77749	-1.16396	-0.839997	-2.16588	+	Discard	Keep
256	B6YY24;Q3UVG3	B6YY24;Q3UVG3	Protein FAM91A1	D15Ertd621e;Fam91a1	66.518	3596600000	229	2.2771	0.599704	3.54829	-0.245313	0.0138822	-0.558283	-0.532678	0.0279964	-0.0525073	-1.14722	-0.803265	-0.31389	-0.640385	-1.13011	-0.910257	+	Keep	Discard
257	Q9EQ79;Q8JZS4;B7XGA6;P09242;Q3TQ02;Q3TJD3;E9Q7P8;B1AXF5;B1AXF6	Q9EQ79;Q8JZS4;B7XGA6;P09242;Q3TQ02;Q3TJD3	Alkaline phosphatase;Alkaline phosphatase, tissue-nonspecific isozyme	Alpl	32.423	1235600000	75	3.53856	1.73629	5.42887	0.262663	0.30524	-0.308996	-0.486321	-0.446295	-0.391869	-1.90547	-1.9053	-3.2109	-1.52819	-1.16677	-1.7667	+	Keep	Discard
258	B7ZBW1;Q9Z351-13;B7ZBW2;B7ZBV9;Q9Z351-12;F6UC55;Q3UY10;B7ZBV3;B7ZBV7;B7ZBV6;B7ZBV4;Q9Z351-4;Q9Z351-2;Q9Z351;B7ZBV8;Q9Z351-3;B7ZBV5;G5E900;Q9Z351-5;Q9Z351-6;G3UWC1;Q9Z351-7;G3XA60;Q9Z351-8;Q9Z351-11;Q9Z351-10	B7ZBW1;Q9Z351-13;B7ZBW2;B7ZBV9;Q9Z351-12;F6UC55;Q3UY10;B7ZBV3;B7ZBV7;B7ZBV6;B7ZBV4;Q9Z351-4;Q9Z351-2;Q9Z351;B7ZBV8;Q9Z351-3;B7ZBV5;G5E900;Q9Z351-5;Q9Z351-6	Potassium voltage-gated channel subfamily KQT member 2	Kcnq2	301.65	19087000000	647	2.68251	0.666822	4.11995	2.24253	2.44157	2.59248	2.4248	2.60056	2.53977	2.39466	1.90602	1.31192	1.60597	1.64716	1.97505	+	Keep	Discard
259	Q6AXD3;B7ZCU3;Q3TJ64;J3QNK8;Q8CBW3-3;Q8CBW3;B7ZCU2;B7ZCU5;Q8CBW3-5;Q3UBL3	Q6AXD3;B7ZCU3;Q3TJ64;J3QNK8;Q8CBW3-3;Q8CBW3;B7ZCU2;B7ZCU5;Q8CBW3-5;Q3UBL3	Abl interactor 1	Abi1	-2	69154000	12	2.11466	3.57499	3.32521	-8.41485	-3.93328	-2.89245	-7.01325	-2.47161	-2.95414	-7.41016	-7.79382	-9.26889	-7.9679	-7.42916	-9.25957	+	Keep	Discard
260	B7ZCV4;B9EID1;Q8BGB8;Q8BLS2;D6RJJ8	B7ZCV4;B9EID1;Q8BGB8;Q8BLS2;D6RJJ8	Ubiquinone biosynthesis protein COQ4 homolog, mitochondrial	Coq4	4.0162	332650000	16	1.46986	-3.14565	-2.45621	-3.27122	-9.05377	-9.6404	-7.51687	-8.98705	-6.70415	-8.06693	-5.3617	-4.07018	-2.39579	-2.9535	-3.45144	+	Discard	Keep
261	B7ZN50;B2RQE5	B7ZN50;B2RQE5		Stxbp5l	2.4181	426430000	11	1.55793	4.50725	2.57454	-9.71591	-1.77911	-1.41622	-1.50938	-1.31312	-1.21406	-10.1531	-2.35149	-8.11381	-7.16861	-8.40655	-7.79774	+	Keep	Discard
262	B7ZN55;B9EHG7;Q9JHE3	B7ZN55;B9EHG7;Q9JHE3	Neutral ceramidase;Neutral ceramidase soluble form	Asah2	2.7346	516360000	9	2.48827	4.48778	3.84305	-1.00605	-1.33613	-0.29985	-1.14104	1.08548	-0.88091	-3.39137	-8.69392	-3.7598	-8.18331	-4.42846	-2.0483	+	Keep	Discard
263	B7ZNF6	B7ZNF6		Ctnnd2	-2	93838000	1	3.6066	-3.35948	-5.54038	-8.80128	-7.23179	-10.5683	-8.37542	-9.08342	-8.92999	-5.07238	-4.57718	-5.47763	-4.82642	-7.42014	-5.45955	+	Discard	Keep
264	B7ZNJ0;Q3UEW9;B2RRI4;B2RRI1;Q3UNK7	B7ZNJ0;Q3UEW9;B2RRI4;B2RRI1;Q3UNK7		Adam17	31.282	1214200000	34	2.94194	-3.88005	-4.50004	-9.88519	-6.80587	-5.59368	-9.29729	-6.37749	-8.89067	-4.29455	-1.60413	-4.23201	-4.23172	-4.68035	-4.52711	+	Discard	Keep
265	B7ZNJ3;Q6P9K8-4;F6R2B3	B7ZNJ3		Caskin1	4.1485	22559000000	116	1.39052	-1.2132	-2.3493	0.745875	0.627893	0.589662	0.592205	-0.0572855	0.0603732	2.99348	2.56861	-0.0686504	0.423883	2.22279	1.69781	+	Discard	Keep
266	B7ZNK9;Q3UMC0;Q8CH38;Q9Z2U6;D6RGM7;Q9D3R6-3	B7ZNK9;Q3UMC0	Spermatogenesis-associated protein 5	Spata5	82.742	31737000000	309	2.91383	-0.878555	-4.45823	2.08262	1.73918	1.46497	1.43696	1.10098	1.40736	2.15599	2.67369	2.73739	2.78117	2.12583	2.02934	+	Discard	Keep
267	Q545R3;B7ZWC0;Q62433;Q3TSR4;Q3TD08;E9Q514;E9Q5I8;E9Q3F9;E9PVF3;F6VLR8;E9Q0J8;E9PZC7;E9Q7G8;E9Q147;E9Q7V2	Q545R3;B7ZWC0;Q62433;Q3TSR4;Q3TD08	Protein NDRG1	Ndrg1	323.31	34956000000	762	2.29226	0.664477	3.56926	5.2242	5.67824	4.9824	5.15133	4.86527	4.91541	4.73661	4.50712	4.08447	4.00853	4.79704	4.69622	+	Keep	Discard
268	B7ZWC4;Q07113;B9EKB8;Q8C2F9;Q8K0J1;Q8C6V9;Q80VF2;Q7TMR1;F6SFP4	B7ZWC4;Q07113;B9EKB8	Cation-independent mannose-6-phosphate receptor	Igf2r	323.31	31569000000	442	3.67543	-1.36843	-5.65449	-2.11314	-1.67012	-3.00823	-2.4302	-2.28543	-1.70001	-0.923169	-0.644048	-1.31465	-1.03922	-0.458724	-0.616739	+	Discard	Keep
269	B7ZWN1;Q80WE4-3;Q80WE4;Q80WE4-4;Q80WE4-2	B7ZWN1;Q80WE4-3;Q80WE4;Q80WE4-4;Q80WE4-2	Kinesin-like protein;Kinesin-like protein KIF20B	Kif20b	28.324	1550200000	58	1.51224	-2.3409	-2.51319	-7.52313	-6.17231	-8.19673	-4.69303	-6.32239	-6.33409	-3.78151	-4.3422	-7.6	-2.03994	-2.77001	-4.66262	+	Discard	Keep
270	F6QYE1;B9EHC7;O09161;E9PZ67	F6QYE1;B9EHC7;O09161;E9PZ67	Calsequestrin;Calsequestrin-2	Casq2	2.1087	59762000	4	1.68292	3.23578	2.74224	-3.62497	-8.24337	-1.73901	-1.8381	-6.07163	-2.87724	-7.45225	-7.82709	-8.33563	-7.34878	-4.78009	-8.06516	+	Keep	Discard
271	B9EHD0;Q8K1T1	B9EHD0;Q8K1T1	Leucine-rich repeat-containing protein 25	Lrrc25	93.476	3361100000	48	1.82396	-3.62196	-2.93165	-8.37634	-8.65473	-7.15111	-3.4868	-9.32948	-8.00821	-5.45754	-2.94926	-2.48868	-7.48423	-1.58952	-3.30568	+	Discard	Keep
272	B9EHN0;Q02053	B9EHN0;Q02053	Ubiquitin-like modifier-activating enzyme 1	Uba1	323.31	678050000000	10971	1.40201	0.185049	2.36481	7.37454	7.21906	6.9561	6.93907	7.13165	7.0043	6.92166	6.75685	6.92839	6.92069	6.99028	6.99654	+	Discard	Discard
273	B9EHT4;D3Z115;D3YXY6;D3Z2W8	B9EHT4	CAP-Gly domain-containing linker protein 3	Clip3	25.773	2816700000	82	2.44189	-1.54047	-3.7778	-2.8265	-0.874499	-0.865561	-0.931855	-0.175642	-1.01466	1.092	0.86796	0.0120767	0.0400316	0.32482	0.217242	+	Discard	Keep
274	B9EHX4;Q62388;Q6NX74;Q3UT15	B9EHX4;Q62388	Serine-protein kinase ATM	Atm	12.866	1518300000	56	2.66049	-3.06807	-4.08826	-6.74545	-10.9385	-6.50096	-7.69822	-7.21074	-9.33883	-5.34812	-5.93678	-4.55737	-4.53703	-5.31887	-4.32606	+	Discard	Keep
275	B9EIC7;Q8K0S0;E0CXJ1	B9EIC7;Q8K0S0	Phytanoyl-CoA hydroxylase-interacting protein	Phyhip	323.31	115890000000	2545	1.63625	0.242241	2.67963	6.44563	6.3963	6.46608	6.69247	6.27992	6.54073	6.4202	6.4359	6.24787	6.05552	6.04292	6.16527	+	Discard	Discard
276	B9EIU3;Q9WU60;Q8CHF0;Q3TRR6	B9EIU3;Q9WU60;Q8CHF0	Attractin	Atrn	43.855	2754100000	118	1.71778	0.693657	2.78901	-1.28578	-0.677043	-0.61808	-0.903062	-0.527186	-0.0575269	-1.56101	-1.40333	-1.47252	-2.05333	-0.800431	-0.940003	+	Keep	Discard
277	B9EJ29;Q80UG2	B9EJ29;Q80UG2	Plexin-A4	Plxna4	323.31	55424000000	1912	1.59	0.284659	2.61759	2.70783	3.03547	2.62027	2.68173	2.74732	2.88878	2.51686	2.6296	2.27556	2.18487	2.71811	2.64844	+	Discard	Discard
278	B9EJ80;Q3UMB1	B9EJ80;Q3UMB1		Pdzd8	63.571	10025000000	236	6.85253	-3.15217	-12.9676	-2.34669	-2.54495	-0.936849	-2.21375	-1.84053	-2.16211	0.900557	1.14846	1.05575	1.15755	1.37486	1.23097	+	Discard	Keep
279	B9EK76;Q80TE4-2;Q80TE4;Q5EBP0	B9EK76;Q80TE4-2;Q80TE4	Signal-induced proliferation-associated 1-like protein 2	Sipa1l2	16.508	1049200000	34	1.70981	-1.31831	-2.77832	-5.95778	-3.65257	-3.85306	-3.47781	-4.83993	-3.95146	-3.61587	-3.7676	-3.17286	-2.85572	-2.31068	-2.10001	+	Discard	Keep
280	B9EKB5;A2AUY4;Q69ZI8;F6R4Y5;Q8C0K4;A0PJF0;Q3UGV3	B9EKB5;A2AUY4;Q69ZI8		Baz2b	2.225	2210000000	20	1.65039	4.35167	2.6986	-1.2885	-3.89792	-3.72261	-2.53399	-1.48958	-0.0633263	-8.41537	0.759	-8.52974	-8.29827	-6.3684	-8.25315	+	Keep	Discard
281	Q3TZN9;E9Q236;B9EKC2;E9Q467;B7ZWC5	Q3TZN9;E9Q236;B9EKC2;E9Q467;B7ZWC5		Abcc4	20.298	1719800000	103	2.78147	2.07489	4.26346	-1.39666	-0.831972	-1.55575	-1.44957	-3.5785	-2.92743	-4.62684	-4.47781	-3.91778	-3.93721	-4.16867	-3.06094	+	Keep	Discard
282	B9EKI3;D6RJK7	B9EKI3;D6RJK7	TATA element modulatory factor	Tmf1	14.576	4081100000	34	3.77889	-5.37059	-5.82851	-8.94781	-5.91676	-4.17635	-7.80756	-5.37391	-4.34709	-0.418776	-2.92256	0.165875	0.442235	-0.708008	-0.904702	+	Discard	Keep
283	B9EKI5;Q3TTA7;Q3TTA7-2	B9EKI5;Q3TTA7;Q3TTA7-2	E3 ubiquitin-protein ligase CBL-B	Cblb	4.8697	597240000	14	5.48179	5.2915	9.22953	-2.17404	-1.36612	-0.853995	-0.321386	-1.51331	-1.01171	-5.85079	-4.61512	-7.47995	-7.10076	-8.00094	-5.94203	+	Keep	Discard
284	B9EKL6;Q63739	B9EKL6;Q63739	Protein tyrosine phosphatase type IVA 1	Ptp4a1	9.3815	1201600000	56	1.67734	0.68467	2.73475	0.326504	1.11531	0.0249308	0.598304	0.730011	0.411211	-0.15916	0.467863	0.0827158	0.0958261	-0.478566	-0.910426	+	Keep	Discard
285	B9EKL9;Q05BC3-2;Q05BC3;D3Z4J9;Q05BC3-3;D6RII3	B9EKL9;Q05BC3-2;Q05BC3;D3Z4J9;Q05BC3-3;D6RII3	Echinoderm microtubule-associated protein-like 1	Eml1	44.96	3490300000	118	2.03685	-1.01993	-3.21926	-0.0769534	0.0183378	-1.43664	-1.39285	-1.10401	-0.829908	0.419931	-0.558733	0.266117	0.447437	0.023306	0.699523	+	Discard	Keep
286	B9EKR4;Q69ZK0;B2RXQ5;I7HPV9;Q69ZK0-2;Q3U173;Q3USZ7;Q9Z206-2;Q9Z206	B9EKR4;Q69ZK0;B2RXQ5;I7HPV9	Phosphatidylinositol 3,4,5-trisphosphate-dependent Rac exchanger 1 protein	Prex1	149.36	10813000000	493	1.90535	-0.528744	-3.0413	0.0753014	-0.0196392	-0.264506	0.0100511	0.0139775	-0.250454	0.469375	0.435983	0.66573	1.09158	0.0437904	0.0307341	+	Discard	Discard
287	B9EKS7;Q8BHF7;Q3U6T3;F8WI04	B9EKS7;Q8BHF7;Q3U6T3;F8WI04	CDP-diacylglycerol--glycerol-3-phosphate 3-phosphatidyltransferase, mitochondrial	Pgs1	120.43	9048400000	401	3.39941	-0.854135	-5.20459	1.68366	1.27816	1.18718	1.16973	1.15391	1.78931	1.95852	2.06255	2.41155	2.41963	1.92668	2.60783	+	Discard	Keep
288	B9EKT6;F8VQ29;Q3UQP1	B9EKT6;F8VQ29		Iqgap3	92.218	2562200000	127	4.56306	4.01741	7.25731	-5.08508	-2.78732	-2.38135	-2.46061	-2.70823	-2.44705	-7.67508	-5.80845	-7.88208	-6.80174	-6.18675	-7.62	+	Keep	Discard
289	B9VU59;X2FTC5;E3VX21	B9VU59;X2FTC5			37.909	726970000	39	3.17649	5.21482	4.85532	-1.44218	-2.37651	-1.59316	-4.25539	-2.37412	-0.636095	-9.36054	-8.0731	-2.73848	-7.64257	-8.14833	-8.00335	+	Keep	Discard
290	C1IE02;Q8VCD6;Q3TYE9	C1IE02;Q8VCD6	Receptor expression-enhancing protein;Receptor expression-enhancing protein 2	Reep2	164.16	9678100000	204	2.72365	-0.946416	-4.1794	1.58083	1.91109	2.10434	2.65678	2.59087	2.22839	3.17674	3.32124	2.86758	3.669	2.57793	3.13829	+	Discard	Keep
291	C7IVS7;Q32MF3;Q8CC27-2;Q8CC27-3;Q8CC27;Q8CC27-4;C7TQ54;C7TQ55;C7TQ56;A2ASJ7;F6S5Y2	C7IVS7;Q32MF3;Q8CC27-2;Q8CC27-3;Q8CC27;Q8CC27-4	Voltage-dependent L-type calcium channel subunit beta-2	Cacnb2	37.593	2250300000	100	1.44409	1.11197	2.42153	0.464682	-0.255889	0.190798	-0.574566	0.459315	-0.0814045	-0.58214	0.620179	-1.79861	-2.32869	-0.851343	-1.52831	+	Keep	Discard
292	C9K0Y3;P23818;F6YNQ1;C9K0Y8;G5CJW6;G5CJW7;G5CJW8	C9K0Y3;P23818;F6YNQ1	Glutamate receptor 1	Gria1	-2	2229900000	43	1.7971	-0.969543	-2.89554	-2.29106	-0.440582	-1.89998	-2.26066	-2.23671	-1.24595	-0.634549	-0.280088	-1.17045	-1.14832	-0.65371	-0.670552	+	Discard	Keep
293	D0VYV6	D0VYV6		Epb4.1l3	43.57	5462400000	113	1.32168	-0.37895	-2.25617	-0.269161	0.381841	-0.040593	0.261287	-0.367854	0.131118	0.16389	0.627533	0.504604	0.78114	0.233759	0.0594127	+	Discard	Discard
294	D3YTU6;D3Z649;D3YXJ8;D3Z592;F6VNZ6;Q8BHX7	D3YTU6;D3Z649;D3YXJ8;D3Z592		Kcnt2	3.8194	249300000	22	1.65074	2.65203	2.69906	-4.87606	-3.7	-3.13368	-3.23953	-3.1587	-3.48465	-5.11159	-3.03424	-7.60401	-8.89501	-8.19613	-4.66383	+	Keep	Discard
295	D3YU12;Q8K2T1;G5E8S7;Q8K2T1-2;Q8K2T1-3	D3YU12;Q8K2T1;G5E8S7;Q8K2T1-2;Q8K2T1-3	NmrA-like family domain-containing protein 1	Nmral1	130.83	10946000000	357	2.59636	0.56579	3.99639	3.05401	3.10469	2.47561	3.06414	2.92716	2.9247	2.31447	2.55819	1.99307	2.40015	2.70853	2.18116	+	Discard	Discard
296	D3YUG5;D3YUI2;Q3U1I6;Q8K4J6-2;Q8K4J6;Q3U3V7	D3YUG5;D3YUI2;Q3U1I6;Q8K4J6-2;Q8K4J6;Q3U3V7	MKL/myocardin-like protein 1	Mkl1	17.661	824040000	38	1.55702	0.999755	2.57333	-1.75589	-1.82272	-2.67809	-2.55182	-1.34064	-2.50386	-2.28158	-3.21592	-3.37742	-2.12551	-4.20828	-3.44283	+	Keep	Discard
297	D3YUH8;Q6IFT4	D3YUH8;Q6IFT4	Rho GTPase-activating protein 20	Arhgap20	4.2368	267220000	5	2.30045	2.5349	3.5806	-4.15909	-2.06215	-2.28627	-5.0476	-3.97467	-4.9721	-7.54678	-6.44824	-5.47068	-5.45458	-7.74711	-5.04391	+	Keep	Discard
298	D3YUZ8;D3YWU0	D3YUZ8;D3YWU0		Dlg2	13.988	851760000	39	2.9074	2.9184	4.4487	-1.1259	-0.688365	-0.972704	-0.722395	-2.25786	-1.02011	-2.33906	-3.49734	-4.90971	-5.07377	-5.99237	-2.48549	+	Keep	Discard
299	D3YV13;Q80V91;E9Q3J1;Q3UFK3;D3Z4X6	D3YV13;Q80V91;E9Q3J1;Q3UFK3	Probable E3 ubiquitin-protein ligase DTX3	Dtx3	29.244	2720700000	138	1.62331	0.646828	2.66227	1.20964	1.35927	1.11312	1.0466	1.13961	1.01992	-0.453605	0.324825	0.893822	1.27265	0.515671	0.453832	+	Keep	Discard
300	H3BIV5;D3YVF0	H3BIV5;D3YVF0	A-kinase anchor protein 5	Akap5	323.31	101910000000	1279	3.31399	-1.33695	-5.06934	4.06554	4.37621	3.88341	3.97796	4.0816	4.06314	4.97569	4.80591	6.26665	6.10253	4.99065	5.32817	+	Discard	Keep
301	Q3TFC0;D3YVL0;Q69ZE2;E9PW39;P23249;Q3UD86;D3YYR1	Q3TFC0;D3YVL0;Q69ZE2;E9PW39;P23249;Q3UD86	Putative helicase MOV-10	Mov10	234.42	12035000000	262	1.74724	1.20067	2.82856	0.686819	-0.476927	-0.514935	-0.916404	0.890763	-0.563894	-1.51183	-1.39304	-1.4935	-0.16795	-1.12151	-2.41077	+	Keep	Discard
302	D3YVM8;O55102;D3Z4L7	D3YVM8;O55102;D3Z4L7	Biogenesis of lysosome-related organelles complex 1 subunit 1	Bloc1s1	27.941	701390000	35	1.35663	-3.97547	-2.3035	-8.05077	-1.68528	-9.66741	-7.56049	-1.1498	-1.23326	-1.24014	0.543592	-0.145938	-0.381862	-0.447647	-3.82217	+	Discard	Keep
303	D3YVV7;G3UYX3	D3YVV7;G3UYX3		Nova2	127.75	13469000000	365	1.57073	0.260513	2.59173	2.72827	3.2521	3.16389	3.27023	3.30278	2.99391	2.84646	2.93313	2.94255	2.9303	2.83724	2.65842	+	Discard	Discard
304	D3YW52;Q61838	D3YW52;Q61838	Alpha-2-macroglobulin;Alpha-2-macroglobulin 165 kDa subunit;Alpha-2-macroglobulin 35 kDa subunit	Pzp;A2m	32.956	1577000000	35	2.90284	3.05785	4.44194	0.0454002	-0.153394	0.894978	-1.11761	-3.27593	-2.66748	-4.37261	-4.03561	-4.01228	-3.47061	-4.02431	-4.70573	+	Keep	Discard
305	D3YW62;Q4FJX6;Q3UBN7;Q3U746;Q9CWT3;Q3U6V6;D3Z4P6	D3YW62;Q4FJX6;Q3UBN7;Q3U746;Q9CWT3;Q3U6V6;D3Z4P6	Sorting nexin-10	Snx10	5.1063	184010000	19	1.45802	0.980785	2.44028	-1.7327	-1.41431	-3.23532	-1.02904	-1.52914	-1.74343	-2.61089	-2.83247	-3.02948	-3.62423	-2.76839	-1.70318	+	Keep	Discard
306	D3YWR0;Q80TI0-3;Q80TI0;Q80TI0-4;Q80TI0-2;F7BFL8	D3YWR0;Q80TI0-3;Q80TI0;Q80TI0-4;Q80TI0-2;F7BFL8	GRAM domain-containing protein 1B	Gramd1b	31.91	3477700000	131	2.51067	-0.847712	-3.87468	-0.967063	-1.14502	-0.732083	-0.599896	-1.52523	-1.0498	0.178269	-0.155049	-0.792607	0.398917	-0.127164	-0.435188	+	Discard	Keep
307	D3YWS7;F6SJM7;Q8R2K1-2;Q8R2K1;Q8R2K1-5;Q8R2K1-4;F6X9P4;Q8R2K1-3	D3YWS7;F6SJM7;Q8R2K1-2;Q8R2K1;Q8R2K1-5;Q8R2K1-4;F6X9P4;Q8R2K1-3	Fucose mutarotase	Fuom	37.291	1725500000	122	1.55902	-0.589037	-2.57601	1.35114	0.398036	1.29991	0.416551	1.28063	0.641259	1.35818	1.62323	1.07368	1.24688	1.67667	1.94311	+	Discard	Keep
308	D3YWT1;D3Z3N4;D3Z6Y3	D3YWT1;D3Z3N4		Hnrnph3	27.853	3853600000	117	1.55176	0.836294	2.56627	1.73829	1.23585	0.747842	0.496288	1.47399	0.86798	0.159914	1.41727	-0.417852	-0.105116	-0.0162541	0.50452	+	Keep	Discard
309	D3YWX2;E9Q803;Q9R0I7;F6YTL8;Q8C8U8;Q3TMN3;Q3UTT5	D3YWX2;E9Q803;Q9R0I7;F6YTL8	YLP motif-containing protein 1	Ylpm1	77.282	4645700000	198	2.43516	0.76551	3.76834	-1.06258	-2.05887	-0.91865	-1.1782	-1.00282	-1.2057	-2.12638	-1.59722	-2.19018	-1.78955	-2.33546	-1.98109	+	Keep	Discard
310	D3YXA6;Q7TNM2;Q3TC52;J3JSM8;E9PUI3;Q7TNM2-2;D3YYF9	D3YXA6;Q7TNM2;Q3TC52;J3JSM8;E9PUI3;Q7TNM2-2	Tripartite motif-containing protein 46	Trim46	174.5	19276000000	456	1.49032	-0.854302	-2.48373	1.80381	1.73918	1.26056	1.55036	1.76851	1.80246	1.49633	1.68253	2.8596	3.64917	2.42869	2.93436	+	Discard	Keep
311	D3YXH0;P63054	D3YXH0;P63054	Purkinje cell protein 4	Igsf5;Pcp4	64.834	12591000000	316	1.48276	-0.760379	-2.47357	2.82001	2.13609	2.54976	2.25987	3.15378	2.78827	3.01199	2.94912	4.21807	4.21424	2.89757	2.97906	+	Discard	Keep
312	D3YXM8;Q66L42	D3YXM8;Q66L42	Mitogen-activated protein kinase kinase kinase 10	Map3k10	4.7282	146290000	11	1.87317	2.13638	2.9979	-5.53051	-5.07169	-3.09308	-2.68909	-4.69986	-4.45418	-8.20414	-5.01329	-6.56038	-4.73171	-7.35176	-6.49543	+	Keep	Discard
313	D3YXN7;Q8BJU2	D3YXN7;Q8BJU2	Tetraspanin;Tetraspanin-9	Tspan9	17.688	1127000000	77	4.03239	1.09573	6.26836	2.51746	1.61217	1.95936	2.12907	1.93157	1.78931	0.54386	0.680576	1.20984	0.744895	0.91575	1.26968	+	Keep	Discard
314	D3YXZ3;Q91YS4;O88448;D3Z5Y7	D3YXZ3;Q91YS4;O88448	Kinesin light chain 2	Klc2	212.79	22706000000	638	2.71672	-0.564537	-4.16936	2.31631	2.06487	2.52791	2.56581	2.53126	2.74194	3.11396	2.96886	2.85694	2.67468	3.25857	3.26232	+	Discard	Discard
315	D3YY41;P42337	D3YY41;P42337	Phosphatidylinositol 4,5-bisphosphate 3-kinase catalytic subunit alpha isoform	Pik3ca	18.062	1588400000	68	2.8599	1.91507	4.37846	0.425082	-0.879681	-2.41547	-1.44386	-1.27575	-0.874871	-3.60794	-2.55844	-2.90051	-2.27249	-3.57673	-3.03888	+	Keep	Discard
316	D3YY91;Q8R220;Q9CWS7	D3YY91		Lrr1	2.3526	1063600000	5	2.43631	5.4145	3.76997	-0.841709	0.442572	-0.417274	-0.206191	-0.26218	-0.565267	-1.29499	-1.36483	-6.57545	-8.08147	-8.00203	-9.01832	+	Keep	Discard
317	G5E8N3;D3YYC3;O88974;O88974-4;O88974-7;O88974-5;O88974-6;O88974-2;O88974-3	G5E8N3;D3YYC3;O88974;O88974-4;O88974-7	Histone-lysine N-methyltransferase SETDB1	Setdb1	18.565	13413000000	82	1.47357	-2.36515	-2.46121	-2.02228	-5.31326	-1.89677	-2.32447	1.51283	-2.07563	1.18503	1.36983	0.0676099	-1.10237	0.681271	-0.130041	+	Discard	Keep
318	D3YYG1;Q8R3U1;Q8R3U1-2	D3YYG1;Q8R3U1;Q8R3U1-2	HRAS-like suppressor 3	Pla2g16	2.945	24464000	1	1.48642	3.37986	2.47849	-1.20422	-1.15737	-1.54811	-8.15363	-3.62973	-7.3186	-6.58463	-7.14246	-7.19947	-5.84979	-9.0321	-7.48239	+	Keep	Discard
319	D3YYK8;E9Q6X0;Q8R001-2;Q8R001;Q3TG90	D3YYK8;E9Q6X0;Q8R001-2;Q8R001;Q3TG90	Microtubule-associated protein RP/EB family member 2	Mapre2	323.31	95774000000	1620	1.67216	-0.379751	-2.7278	5.53755	6.02829	5.54768	5.85287	5.89997	5.5931	5.89205	6.23753	6.27992	6.39493	5.69598	6.23757	+	Discard	Discard
320	E9Q3B9;D3YYS6;O35678;Q3UFX6;Q3UFN1;O35678-2	E9Q3B9;D3YYS6;O35678;Q3UFX6;Q3UFN1	Monoglyceride lipase	Mgll	323.31	50788000000	1264	3.61	0.660264	5.546	5.46789	5.54254	5.74869	5.68526	5.54705	5.2621	4.99867	4.87944	4.53327	4.67473	5.0691	5.13674	+	Keep	Discard
321	D3Z7G3;D3YYX8;D3Z2E9;Q9D882;F8WHN9	D3Z7G3;D3YYX8;D3Z2E9;Q9D882;F8WHN9	Uncharacterized protein C10orf35 homolog	2010107G23Rik	72.598	5149500000	135	3.01717	-0.717557	-4.61271	3.14812	3.31197	2.63397	3.25793	3.07989	2.69405	3.53664	3.39285	3.91165	3.94204	3.64714	4.00095	+	Discard	Keep
322	D3YZ54;Q9QXE0;E9PWM4	D3YZ54;Q9QXE0;E9PWM4	2-hydroxyacyl-CoA lyase 1	Hacl1	7.8427	226050000	23	1.90321	3.23531	3.03841	-2.74209	-3.12545	-3.17148	-2.19024	-2.48303	-2.89424	-9.29264	-4.66629	-6.76719	-3.7387	-8.50351	-3.05007	+	Keep	Discard
323	D3YZU5	D3YZU5		Shank1	13.349	397280000	26	2.64488	3.01401	4.06583	-3.05953	-2.99069	-3.45173	-3.00647	-3.11988	-3.22265	-6.97743	-9.33696	-4.7068	-5.72633	-5.80082	-4.38664	+	Keep	Discard
324	D3Z041;P41216;D3Z457;D3YVF6;F6WNZ2;REV__Q3TN25;REV__Q3TGI9;REV__Q3TAJ5;REV__Q8BVY0;REV__Q3TS64;REV__Q3TH37;REV__Q8K235;REV__Q3UL54	D3Z041;P41216	Long-chain-fatty-acid--CoA ligase 1	Acsl1	204.03	41230000000	1176	2.10919	0.189202	3.31775	3.44459	3.40552	3.0864	3.22039	3.33772	3.36761	3.10968	3.15249	3.1558	3.05059	3.10942	3.14904	+	Discard	Discard
325	D3Z0B9;Q571I9;F6RQF0;Q9CWT9;REV__D6RDB5	D3Z0B9;Q571I9	Aldehyde dehydrogenase family 16 member A1	Aldh16a1	41.093	4139300000	85	4.43087	-6.50728	-7.00172	-8.16758	-8.72642	-7.84266	-7.16712	-5.64257	-8.28988	-3.60532	-2.12786	2.37131	-0.679715	-1.56507	-1.18593	+	Discard	Keep
326	J3QMN4;D3Z0K8;J3QMQ8;Q9JLT4-2;Q9JLT4-4;Q9JLT4;Q9JLT4-3;Q9D8I4	J3QMN4;D3Z0K8;J3QMQ8;Q9JLT4-2;Q9JLT4-4;Q9JLT4;Q9JLT4-3	Thioredoxin reductase 2, mitochondrial	Txnrd2	109.01	8000500000	226	2.01557	-0.591081	-3.19039	0.460735	1.17829	1.47211	1.3913	0.970132	1.15568	1.72923	1.92247	1.58801	1.98528	1.22361	1.72613	+	Discard	Keep
327	D3Z0M9	D3Z0M9		Ddx23	151.22	22535000000	507	1.5971	-1.31215	-2.62711	-0.5005	0.0905042	-0.0633612	-0.657043	-0.707166	-0.125199	-0.216366	2.26272	1.95426	1.92129	0.167614	-0.179385	+	Discard	Keep
328	D3Z0Y8;Q9CQX0;F6SXD2	D3Z0Y8;Q9CQX0;F6SXD2	Ubiquitin thioesterase OTUB2	Otub2	2.4697	167520000	20	1.68175	-2.73829	-2.74066	-8.6873	-6.36943	-6.85682	-7.52234	-1.97743	-4.85912	-2.91864	-2.61145	-3.56117	-4.21601	-2.74832	-3.7871	+	Discard	Keep
329	D3Z118;P97411;A5A8K4;P97411-2;D3Z376;S4R217;D3Z119;F7BG11;F6UY19;D3Z020	D3Z118;P97411;A5A8K4;P97411-2;D3Z376;S4R217;D3Z119	Islet cell autoantigen 1	Ica1	31.62	8775500000	148	2.38437	-1.22879	-3.69729	0.71272	0.751671	0.662265	0.523605	1.15813	0.522684	2.85162	1.16248	2.81357	2.11975	1.67667	1.07969	+	Discard	Keep
330	D3Z2J4;D3Z632;Q05BP5;Q64362	D3Z2J4;D3Z632;Q05BP5;Q64362	AKT-interacting protein	Aktip	49.845	2617100000	150	4.15441	-1.00582	-6.48724	0.461996	-0.177635	0.196118	0.149502	-0.068957	0.0773742	1.11523	0.90974	1.28126	1.60597	1.04158	0.719544	+	Discard	Keep
331	D3Z2K2;Q9CR88	D3Z2K2;Q9CR88	28S ribosomal protein S14, mitochondrial	Mrps14	14.831	1156300000	56	1.33094	1.25584	2.26872	-1.03584	0.290136	-1.36598	-0.992089	-0.582863	0.104088	-0.870814	-2.30114	-0.130941	-3.45397	-2.36106	-1.99969	+	Keep	Discard
332	D3Z2M7	D3Z2M7		Gnao1	-2	73682000	1	1.99788	-3.7425	-3.16639	-8.34767	-7.77411	-8.34864	-7.36735	-6.65929	-7.17612	-3.11135	-5.81886	-1.57004	-8.63267	-2.59808	-1.48716	+	Discard	Keep
333	D3Z2V4;Q4FK30;Q3TZ42;Q61009;F7C5U2	D3Z2V4;Q4FK30;Q3TZ42;Q61009	Scavenger receptor class B member 1	Scarb1	10.736	334460000	28	3.67675	3.97465	5.65669	-4.6912	-2.81043	-3.12336	-3.76343	-3.2001	-3.57807	-4.65594	-7.02529	-8.55101	-7.27905	-8.6689	-8.83433	+	Keep	Discard
334	D3Z4I0;D3Z3Y1;D3YTQ6	D3Z4I0;D3Z3Y1;D3YTQ6		Pigg	17.785	835250000	42	1.45767	2.85015	2.43981	-2.81332	-2.58042	-4.18727	-3.37748	-3.76469	-1.51408	-3.58655	-2.74603	-9.4357	-8.04011	-7.17495	-4.35481	+	Keep	Discard
335	D3Z499;E9PY95;Q0PMG2;F6XL33	D3Z499;E9PY95;Q0PMG2	MAM domain-containing glycosylphosphatidylinositol anchor protein 1	Mdga1	20.116	1110900000	85	1.81961	1.54375	2.9258	-1.92208	-1.48789	-2.02609	-1.55646	-1.68996	-1.94727	-2.22154	-3.18582	-5.77375	-2.73586	-2.60516	-3.37011	+	Keep	Discard
336	D3Z4S6;Q922P8	D3Z4S6;Q922P8	Transmembrane protein 132A	Tmem132a	55.915	3635200000	148	2.771	-1.89487	-4.24819	-1.18316	-1.55768	-1.14064	-1.08844	-1.68043	-0.975667	-0.0901691	-0.459022	0.943314	0.991836	2.41113	-0.0538527	+	Discard	Keep
337	D3Z580;D3Z4T1;D3Z4C5;D3Z588;Q8BJL3;D3Z4K9	D3Z580;D3Z4T1;D3Z4C5;D3Z588;Q8BJL3;D3Z4K9		Celf5	20.35	628390000	49	2.22943	1.2301	3.48254	-0.579096	-0.173214	-0.96837	-0.257149	-0.805878	-0.00134285	-0.606314	-2.82979	-1.14315	-1.87209	-2.13602	-1.57828	+	Keep	Discard
338	D3Z4T5;P41242-3;P41242;P41242-2;P70223;Q9D6H7;D6RGA0;Q2M2N5;D3YVQ8	D3Z4T5;P41242-3;P41242;P41242-2;P70223;Q9D6H7;D6RGA0;Q2M2N5	Non-specific protein-tyrosine kinase;Megakaryocyte-associated tyrosine-protein kinase	Matk;HYLTK	40.405	3534300000	138	2.0022	0.556166	3.17226	1.05619	1.6876	0.900108	1.49722	1.08907	1.42935	0.481045	0.878286	0.605817	0.308889	1.08071	0.96778	+	Discard	Discard
339	D3Z4U5;G3UYZ9;Q8BVL9;D3Z555;G3UY22	D3Z4U5;G3UYZ9;Q8BVL9	Janus kinase and microtubule-interacting protein 1	Jakmip1	9.5633	5376300000	46	7.38869	-3.51041	-14.7585	-3.96837	-4.10492	-3.81127	-4.20035	-3.88416	-4.31364	-1.00455	-1.08391	-0.670682	-0.495059	-0.407198	0.441189	+	Discard	Keep
340	D3Z535;D3Z534;A2CG49-4	D3Z535;D3Z534;A2CG49-4	Kalirin	Kalrn	2.6425	35783000	3	2.05255	-2.03232	-3.24061	-8.60415	-8.15002	-8.23224	-8.97689	-5.95168	-7.23519	-5.51224	-6.68562	-7.54778	-5.25381	-5.27591	-4.68089	+	Discard	Keep
341	D3Z5K8	D3Z5K8		Shank2	-2	462520000	1	1.5351	-2.60606	-2.54389	-9.50449	-9.14548	-5.8478	-6.85006	-8.72202	-5.66583	-7.78701	-6.1655	-5.76845	-3.47154	-3.50006	-3.40679	+	Discard	Keep
342	D3Z5N5;Q9Z1T6-1;Q9Z1T6;Q9Z1T6-3	D3Z5N5;Q9Z1T6-1;Q9Z1T6	1-phosphatidylinositol 3-phosphate 5-kinase	Pikfyve	32.251	3967500000	123	2.04251	-1.00732	-3.22696	-2.19899	-2.46566	-2.46843	-2.39684	-2.78444	-2.53144	-2.17108	-0.0630985	-1.38453	-1.54119	-1.89945	-1.74253	+	Discard	Keep
343	D3Z641;Q9CYT0;P62080	D3Z641;Q9CYT0;P62080	Tetraspanin;Tetraspanin-5	Tspan5	9.9253	108690000	10	7.88939	7.56048	16.6334	-0.780042	-0.786739	-0.431655	-0.314665	-0.465463	-0.459614	-8.85632	-8.90198	-6.39736	-7.19835	-9.1382	-8.10889	+	Keep	Discard
344	D3Z687;Q9DCT6-2;Q9DCT6;F8WH46;F6XN97;F6S0D5;H3BJI0	D3Z687;Q9DCT6-2;Q9DCT6;F8WH46;F6XN97	Chromatin complexes subunit BAP18	0610010K14Rik;Bap18	4.7123	652510000	29	1.40289	2.4321	2.36599	-1.76872	-1.2801	-2.63316	-2.23514	-2.06915	-2.16112	-2.4798	-2.67012	-3.17642	-3.33185	-6.64208	-8.43974	+	Keep	Discard
345	D3Z6H3;Q9WUB4;D3Z4E5;D3Z6A1;F6XWI6	D3Z6H3;Q9WUB4;D3Z4E5	Dynactin subunit 6	Dctn6	14.446	2758700000	89	1.33575	0.896487	2.27524	2.60844	1.39819	3.13532	2.4322	2.55141	2.41825	1.91949	1.73945	0.423875	0.707727	2.3993	1.97505	+	Keep	Discard
346	D3Z6I8	D3Z6I8		Tpm3	253.2	8352000000	110	5.21904	2.07764	8.62789	3.14812	3.07253	3.55387	3.93779	3.37181	3.78374	1.15608	0.711708	1.82059	1.76002	1.8595	1.0941	+	Keep	Discard
347	D3Z6J0;Q6SKR2;Q6PRU9;Q4KMV5;E9PXT7	D3Z6J0;Q6SKR2;Q6PRU9;Q4KMV5;E9PXT7		N6amt1	7.9809	218430000	25	2.32845	3.74727	3.61944	0.117551	-1.63863	0.354476	-1.96374	-0.25486	0.502507	-2.58594	-6.24767	-3.15357	-2.16384	-7.90392	-3.31137	+	Keep	Discard
348	D3Z6Y2;Q91ZH7;D3YU06;Q91ZH7-2;F6RSE8	D3Z6Y2;Q91ZH7;D3YU06;Q91ZH7-2	Phospholipase ABHD3	Abhd3	108.61	3556500000	151	1.70562	-0.465475	-2.7727	0.650734	1.01872	1.11633	1.29644	0.99644	1.17616	1.09719	1.67281	1.22601	1.28958	1.87659	1.8855	+	Discard	Discard
349	D3Z7C0;Q3UKS6;Q9Z2Q5	D3Z7C0;Q3UKS6;Q9Z2Q5	39S ribosomal protein L40, mitochondrial	Mrpl40	323.31	5300500000	180	1.63628	1.00932	2.67967	0.651446	1.39819	1.43015	1.48219	1.282	1.6299	-0.595897	-0.919614	1.03759	1.09158	0.712317	0.491961	+	Keep	Discard
350	F8WI56;D3Z7D3;Q66L71;F7DDW0	F8WI56;D3Z7D3;Q66L71		Dip2a	208.05	13395000000	412	1.48791	0.293105	2.48049	1.30856	1.23585	0.96609	0.932267	0.973235	1.41254	0.591111	0.970571	1.01921	0.873596	1.02177	0.593651	+	Discard	Discard
351	F6XBP4;D3Z7G4;J3QPC3	F6XBP4;D3Z7G4;J3QPC3		BC024978	2.0056	384970000	5	1.59949	-2.44163	-2.63032	-2.8752	-2.7755	-0.984353	-2.50906	-7.41306	-2.45795	0.117795	-0.949576	-1.22632	-1.28384	-0.0280445	-0.995351	+	Discard	Keep
352	D3Z7R4	D3Z7R4		Syt1	86.337	2958200000	31	7.3165	-9.42267	-14.5049	-8.96729	-5.92535	-8.96818	-6.52147	-6.78219	-7.12367	1.85885	1.77618	2.74605	0.939279	1.42198	3.50553	+	Discard	Keep
353	D3Z7X0;D3Z2B3	D3Z7X0;D3Z2B3		Acad12	2.8244	508450000	4	5.1809	-4.81466	-8.5432	-7.31333	-5.95072	-7.18957	-7.44942	-7.14209	-8.87551	-2.42003	-1.0641	-2.33534	-2.04741	-3.07162	-4.0942	+	Discard	Keep
354	D4AFX6;Q6ZQK5;Q6ZQK5-2	D4AFX6;Q6ZQK5;Q6ZQK5-2	Arf-GAP with coiled-coil, ANK repeat and PH domain-containing protein 2	Acap2	106.09	11421000000	457	1.53947	0.467391	2.54976	1.38233	1.23585	1.49775	1.33407	1.28774	1.70779	1.58662	1.17637	0.83216	0.939279	0.74745	0.359305	+	Discard	Discard
355	Q3UN75;Q3UJY2;D4Q8F9;P58158;Q3USF3	Q3UN75;Q3UJY2;D4Q8F9;P58158;Q3USF3	Galactosylgalactosylxylosylprotein 3-beta-glucuronosyltransferase 3	B3gat3	21.304	1779800000	92	2.00347	-1.51109	-3.17397	-1.76379	-0.0239598	-1.52162	-1.79778	-0.999914	-2.18806	-0.668487	-0.658269	-0.173806	-0.168662	1.26292	1.17774	+	Discard	Keep
356	D5MR34	D5MR34		Tubb3	27.295	1362800000	64	3.53302	6.23279	5.41983	0.146096	0.00947862	-1.60715	0.128045	-0.954982	-1.25239	-8.50606	-8.39757	-9.43023	-6.77955	-5.84814	-1.96609	+	Keep	Discard
357	D6RE20;Q8BS27;Q8CET7;Q80TA1	D6RE20;Q8BS27;Q8CET7;Q80TA1	Ethanolaminephosphotransferase 1	Ept1	9.2665	509640000	25	2.72273	7.2894	4.17807	1.12016	1.01466	0.699712	1.34935	0.870329	0.700842	-8.90203	-6.62711	-8.35093	-7.84532	2.22947	-8.48545	+	Keep	Discard
358	F6WM75;D6RG69;Q9D162-3;Q9D162;Q9D162-2	F6WM75;D6RG69;Q9D162-3;Q9D162;Q9D162-2	Coiled-coil domain-containing protein 167	Ccdc167	6.1641	629240000	23	2.83309	-6.40237	-4.33902	-4.68414	-8.09351	-7.13661	-10.0837	-0.248989	-8.15499	0.0413554	0.933517	-0.0788882	0.520499	-1.78392	0.379752	+	Discard	Keep
359	D6RH76	D6RH76		Uba5	-2	122580000	3	2.41744	6.19695	3.74352	0.00438097	-0.304747	-0.212516	-0.111435	-1.29402	-7.30753	-7.41165	-2.13619	-8.72208	-8.91385	-10.0049	-9.21891	+	Keep	Discard
360	D9J2V6;Q71VB4;P41778-2;P41778;H3BJM6;Q99LS8;O35317-2;O35317;Q3UR63;V9GXB8;Q5PPM1;Q4FJL3;Q3UYU9;Q3TWM8;O35984;G3UXL9;Q8BFR8;H3BK27	D9J2V6;Q71VB4;P41778-2;P41778;H3BJM6;Q99LS8;O35317-2;O35317	Pre-B-cell leukemia transcription factor 1;Pre-B-cell leukemia transcription factor 3	Pbx1;Pbx3	30.689	729140000	37	1.88901	-2.52909	-3.01925	-3.86833	-1.95265	-2.5794	-2.11356	-5.7187	-6.49242	-1.02614	-1.53153	-1.13775	-0.0919621	-1.67118	-2.09201	+	Discard	Keep
361	E0CX32;Q5SP85;Q5SP85-2;Q5SP85-3	E0CX32;Q5SP85;Q5SP85-2;Q5SP85-3	Coiled-coil domain-containing protein 85A	Ccdc85a	24.418	16257000000	75	2.11534	-2.23031	-3.32614	-0.325847	1.08955	0.0668843	-0.118054	0.195205	0.0194264	3.27177	-0.781444	2.78581	3.21646	3.09474	2.7217	+	Discard	Keep
362	E0CXB5;F6TFF2;Q8R143;Q3U9U7	E0CXB5;F6TFF2;Q8R143;Q3U9U7	Pituitary tumor-transforming gene 1 protein-interacting protein	Pttg1ip	5.2568	2223900000	38	1.47565	4.24427	2.46401	-2.48797	1.29199	0.928879	1.50017	0.856609	-6.12685	-3.99125	-9.46369	-7.50612	-3.16015	-3.48182	-1.89976	+	Keep	Discard
363	E0CXJ2	E0CXJ2		Bscl2	3.5647	156880000	1	1.58571	-4.79137	-2.61183	-9.38105	-8.72362	-7.33052	-9.216	-8.33749	-5.43033	-1.05157	-1.01403	-9.07538	-8.32704	-0.624772	0.422011	+	Discard	Keep
364	E0CXN5;P13707	E0CXN5;P13707	Glycerol-3-phosphate dehydrogenase [NAD(+)];Glycerol-3-phosphate dehydrogenase [NAD(+)], cytoplasmic	Gpd1	323.31	76799000000	1091	4.20058	0.432423	6.57133	5.51799	5.52749	5.56555	5.45208	5.35216	5.3066	5.11884	5.07965	4.80017	4.95106	5.08807	5.08955	+	Discard	Discard
365	E0CXP0;F8WHH7;Q8BLC3;F6TKE8	E0CXP0;F8WHH7;Q8BLC3	Ly6/PLAUR domain-containing protein 1	Lypd1	11.077	379120000	23	2.37658	5.23055	3.68642	0.0158798	0.890759	1.79811	1.20599	1.97045	1.91554	-0.545128	-0.950191	-8.06112	-6.91563	-5.8917	-1.2228	+	Keep	Discard
366	E0CXZ1;J3QM95;F8WGT4;Q8BYN5-2;Q8BYN5;A1L3T0;Q8BYN5-3;Q8BWC3	E0CXZ1;J3QM95;F8WGT4;Q8BYN5-2;Q8BYN5	FSD1-like protein	Fsd1l	41.679	4352500000	180	2.11325	0.57281	3.32329	1.05453	0.675064	1.22932	1.50666	1.46152	1.6593	0.683469	0.555269	0.767818	0.338912	0.964316	0.839758	+	Discard	Discard
367	E0CY18;Q91X58	E0CY18;Q91X58	AN1-type zinc finger protein 2B	Zfand2b	18.541	1354900000	77	2.87141	1.41225	4.39544	0.49233	0.386227	1.14129	1.2515	1.12919	0.56675	0.477509	-0.643303	-1.53754	-1.05562	-0.406496	-0.340738	+	Keep	Discard
368	E9Q6Q2;E9QMI9;E9QJQ9;E0CYT1;E9QMI8;E9QM73;Q3UH66-6;Q3UH66-7;Q3UH66-4;Q3UH66-3;Q3UH66-5;Q3UH66;E0CZE3;Q3UH66-2;F6SRP4;Q3V473;F7BQG5	E9Q6Q2;E9QMI9;E9QJQ9;E0CYT1;E9QMI8;E9QM73;Q3UH66-6;Q3UH66-7;Q3UH66-4;Q3UH66-3;Q3UH66-5;Q3UH66;E0CZE3;Q3UH66-2	Serine/threonine-protein kinase WNK2	Wnk2	230.06	16073000000	552	5.25087	-0.640554	-8.69907	1.10581	1.1009	0.962781	0.761951	0.919105	0.967806	1.45581	1.65318	1.6617	1.72924	1.44499	1.71675	+	Discard	Keep
369	E0CYZ3	E0CYZ3		Cacna1h	2.3764	485590000	16	1.44855	-1.63159	-2.42754	-4.41431	-8.40777	-6.91768	-5.19046	-5.04422	-4.39915	-4.18537	-3.84036	-4.3373	-3.48155	-4.52556	-4.21394	+	Discard	Keep
370	E0CZ72;P28740-1;P28740;F8VQ42;Q9D481	E0CZ72;P28740-1;P28740;F8VQ42	Kinesin-like protein;Kinesin-like protein KIF2A	Kif2a	323.31	70715000000	1557	1.3861	0.509387	2.34333	4.3232	3.98325	4.26536	4.42077	5.42014	4.07104	3.96235	3.69575	3.93761	3.88658	4.05659	3.88855	+	Discard	Discard
371	E0CZE0;Q3UK27;Q8VBW6;Q3TS59	E0CZE0;Q3UK27;Q8VBW6;Q3TS59	NEDD8-activating enzyme E1 regulatory subunit	Nae1	210.31	17982000000	589	3.33095	-0.450685	-5.09605	2.56367	2.51487	2.245	2.50409	2.02592	2.28529	2.82042	2.78053	2.7689	2.72576	2.88485	2.86249	+	Discard	Discard
372	E2JF22;E9PUQ9;F7AC58;Q6ZQF9;Q80XT7;Q7TQL5;Q811I7;F6PYU5;F6QY99	E2JF22;E9PUQ9;F7AC58;Q6ZQF9;Q80XT7	Piezo-type mechanosensitive ion channel component 1;Piezo-type mechanosensitive ion channel component	Piezo1;mKIAA0233	49.758	4579800000	63	4.83042	-5.21755	-7.7946	-6.96916	-4.7895	-7.57164	-6.62337	-7.17389	-5.25267	-1.05365	-0.259177	-2.89195	0.491671	-1.89956	-1.46226	+	Discard	Keep
373	E3VRY9;J3QN27;C3VLD3;Q08460-5;Q08460;J3QMT8;E3VRZ0;E3VRY4;E3VS02;E3VS01;E3VRZ4;E3VRZ3;E3VRY7;E3VRY5;E3VRY8;Q08460-3;Q08460-2;F7BHL0;F6ZSN2;E3VS00;E3VRY6;E3VRZ5;E3VS04;E3VRZ6;E3VRZ1;E3VRZ7;Q08460-4;E9Q9P4;F6V0P5;F6XW53;F6WSZ3;E3VRZ2;E3VRZ9;E3VRZ8;J3QP84;Q3UQ23;Q3TSL8;Q3UXG3;A5JHE0;A5JHH3	E3VRY9;J3QN27;C3VLD3;Q08460-5;Q08460;J3QMT8;E3VRZ0;E3VRY4;E3VS02;E3VS01;E3VRZ4;E3VRZ3;E3VRY7;E3VRY5;E3VRY8;Q08460-3;Q08460-2;F7BHL0;F6ZSN2;E3VS00;E3VRY6;E3VRZ5;E3VS04;E3VRZ6;E3VRZ1;E3VRZ7;Q08460-4;E9Q9P4;F6V0P5;F6XW53;F6WSZ3;E3VRZ2;E3VRZ9;E3VRZ8;J3QP84	Calcium-activated potassium channel subunit alpha-1	Kcnma1	260.03	28565000000	852	1.53807	0.239829	2.54788	2.77487	2.67282	2.80715	2.93577	2.87237	3.26457	2.58669	2.53178	2.70519	2.78719	2.72763	2.5501	+	Discard	Discard
374	E3VS03	E3VS03		Kcnma1	-2	393770000	2	1.594	-2.1868	-2.62295	-10.4467	-8.82383	-9.15076	-8.9328	-7.41739	-9.13892	-4.54773	-7.83108	-4.49978	-7.85694	-7.46868	-8.58539	+	Discard	Keep
375	E3VVQ8	E3VVQ8		Svil	18.048	1797400000	42	1.87129	2.78476	2.99537	-3.45757	-1.94265	-1.21266	-1.98983	-1.90602	-1.68102	-4.064	-7.82385	-3.49504	-4.02801	-7.0983	-2.3891	+	Keep	Discard
376	E3WH30;Q8BP27-2;Q8BP27;Q8BP27-3	E3WH30;Q8BP27-2;Q8BP27;Q8BP27-3	Swi5-dependent recombination DNA repair protein 1 homolog	Sfr1	19.656	1128700000	35	1.34011	2.53782	2.28114	-0.500177	-0.731611	-0.237028	0.300209	-1.27243	-1.50277	-2.13057	-0.621391	-3.14452	-8.27586	-2.93025	-2.06812	+	Keep	Discard
377	E9PU96;Q571H0;Q571H0-2	E9PU96;Q571H0	Nucleolar pre-ribosomal-associated protein 1	Urb1	88.797	3016900000	161	2.47696	-2.20032	-3.82711	-5.29117	-5.29255	-8.48482	-6.10439	-6.93316	-4.93842	-4.66049	-3.99249	-3.56091	-3.49338	-4.17116	-3.96419	+	Discard	Keep
378	E9PUC4;Q6NSW3-2;Q6NSW3;Q6NSW3-3;Q6NSW3-4;Q9CTQ1	E9PUC4;Q6NSW3-2;Q6NSW3;Q6NSW3-3;Q6NSW3-4	A-kinase anchor protein SPHKAP	Sphkap	123.68	11344000000	216	2.29279	2.03223	3.56999	1.72482	0.125306	1.9374	2.56581	1.43613	2.384	-0.671434	-0.861581	-1.51749	1.6328	-0.643614	0.0413892	+	Keep	Discard
379	E9PUC5;Q8C0E9	E9PUC5;Q8C0E9		Psd3	42.504	4828700000	69	1.48453	3.6427	2.47595	2.06133	0.327113	2.97789	2.71232	2.62926	2.57806	2.19729	0.91315	-3.44242	-7.35319	0.0490221	-0.934052	+	Keep	Discard
380	E9PUH7;D3YZ00;Q5CZY4;P70257	E9PUH7;D3YZ00;Q5CZY4;P70257	Nuclear factor 1;Nuclear factor 1 X-type	Nfix	128.88	3923400000	144	2.28086	0.880223	3.55349	0.650933	0.859114	1.13599	0.734507	1.02637	0.883707	0.442428	0.266674	-0.668075	-0.813003	0.404591	0.376678	+	Keep	Discard
381	E9PUI5;Q8K012;E9PUK3;Q8K012-2	E9PUI5;Q8K012;E9PUK3;Q8K012-2	Formin-binding protein 1-like	Fnbp1l	34.884	4700000000	78	2.23679	-1.70947	-3.49267	-1.77986	-0.917044	-0.508047	-1.835	-2.07633	1.05003	0.856073	0.838066	0.605817	0.43261	0.458308	0.999692	+	Discard	Keep
382	E9PUL5	E9PUL5	Proline-rich transmembrane protein 2	Prrt2	323.31	92891000000	849	1.94365	0.490812	3.093	6.60282	6.80153	6.60186	6.89243	6.37114	6.58129	6.28356	6.66063	5.91296	5.97025	5.72673	6.35207	+	Discard	Discard
383	Q3UGZ9;E9PUM9;E9Q7X7;E9Q5N7;B2RX09;Q6ZQ25;E9PUN0;F6WN33;Q6PAI9	Q3UGZ9;E9PUM9;E9Q7X7;E9Q5N7;B2RX09;Q6ZQ25;E9PUN0		Nrxn2;mKIAA0921	68.773	12404000000	328	1.75804	-0.492084	-2.84306	0.481384	0.406548	0.751934	0.291973	0.759983	0.418441	0.491972	0.655956	1.5038	1.17586	1.22361	1.01157	+	Discard	Discard
384	E9PUN2;Q3TQ54;E9PUN1	E9PUN2;Q3TQ54;E9PUN1		Nrxn2	3.017	417190000	14	1.63763	1.62483	2.68149	-2.1111	-1.85836	-2.41316	-2.50758	-1.25136	-1.35583	-3.52874	-6.1215	-2.42299	-2.26551	-3.64072	-3.26691	+	Keep	Discard
385	Q05BM5;Q3UYU2;E9PUQ7;Q3UJM1;Q8BNV1;F6ZHN3;F6SY41	Q05BM5;Q3UYU2;E9PUQ7;Q3UJM1;Q8BNV1	tRNA (uracil-5-)-methyltransferase homolog A	Trmt2a	160.7	5861400000	145	1.45617	3.09234	2.43779	-3.69989	-3.88344	-3.05638	-1.92964	-2.9176	-2.37532	-3.38795	-6.93748	-9.29342	-3.641	-9.79594	-3.36056	+	Keep	Discard
386	E9PUY1;O35680	E9PUY1;O35680	28S ribosomal protein S12, mitochondrial	Mrps12	7.9488	947170000	17	8.23346	-7.7163	-18.0483	-8.3785	-8.54798	-7.07497	-8.19683	-7.31557	-8.882	-0.0687478	0.41245	-0.696535	-0.255579	-1.69987	0.21019	+	Discard	Keep
387	E9PV21;G3X8X1;Q8VE09;Q8BJQ0	E9PV21;G3X8X1;Q8VE09	Tetratricopeptide repeat protein 39C	Ttc39c	60.996	5192200000	253	3.27731	0.713494	5.01181	1.48381	1.62319	1.4129	1.60431	1.25762	1.31645	1.0459	0.233432	0.504604	0.793023	1.02878	0.81157	+	Keep	Discard
388	Q921D1;E9PV69;Q8R0X2;Q8R0X2-2;Q3TAW5	Q921D1;E9PV69;Q8R0X2;Q8R0X2-2	CDK2-associated and cullin domain-containing protein 1	Cacul1	16.058	268270000	22	4.23963	4.65967	6.64304	-4.43742	-3.55652	-4.33533	-4.58962	-4.01306	-3.23434	-9.79157	-7.17224	-7.24282	-10.123	-7.22706	-10.5676	+	Keep	Discard
389	E9PVA6;F6U8T2	E9PVA6		Git2	84.449	1308800000	46	4.06852	2.69653	6.33266	-2.96995	-1.46014	-1.2093	-1.23186	-1.64781	-2.72135	-4.10873	-5.28216	-3.52994	-4.61734	-4.51348	-5.36794	+	Keep	Discard
390	Q3TA53;E9PVB6;Q3UR47;P53668;Q3TDI9;F6PZ73;Q3UTQ4;F6XM68	Q3TA53;E9PVB6;Q3UR47;P53668;Q3TDI9;F6PZ73	LIM domain kinase 1	Limk1	4.452	929060000	21	3.32546	4.09751	5.08739	-2.52776	-2.30239	-2.35782	-2.65209	-2.64516	-2.53366	-7.22826	-4.39897	-8.2628	-4.76667	-5.67581	-9.27144	+	Keep	Discard
391	Q6NVF8;E9PVC7;O35495-2;O35495;Q8C411;Q8BN81;O35495-3;Q8BFX6;Q8BQ67;Q9D4N7;D3YV23;D6RHB2;E9Q9M2	Q6NVF8;E9PVC7;O35495-2;O35495;Q8C411;Q8BN81;O35495-3;Q8BFX6	Cyclin-dependent kinase 14	Cdk14	63.379	8375000000	287	2.87451	0.792008	4.40003	1.94992	2.09695	2.31474	2.4248	2.92716	2.14877	1.67153	1.25693	1.6557	1.22065	1.38678	1.91869	+	Keep	Discard
392	Q3UFD0;E9PVN6;Q6Y642;Q9D6K5-4;Q9D6K5-2;Q9D6K5-3;Q9CR63;E9PVQ9;E9Q5H8;Q497I8;E9Q3U7;G3UWC6;Q9CR63-2	Q3UFD0;E9PVN6;Q6Y642;Q9D6K5-4;Q9D6K5-2	Synaptojanin-2-binding protein	Gm20498;Synj2bp	15.95	2961600000	157	3.49671	0.986985	5.36088	1.64128	1.74928	1.22562	1.32928	1.68071	1.47831	0.482863	-0.22645	0.800338	0.732611	0.862373	0.530832	+	Keep	Discard
393	E9PVX6;Q61769;Q7TSF6	E9PVX6;Q61769		Mki67	323.31	59253000000	948	1.36773	-1.05611	-2.31851	-1.78371	-1.63147	-2.39669	-0.641667	-1.64835	-1.8089	-0.531343	-2.16959	-1.27259	0.271967	-0.0864259	0.213838	+	Discard	Keep
394	E9PW06;E9Q171;Q6ZQ54	E9PW06;E9Q171;Q6ZQ54		Nfasc	323.31	318300000000	3853	2.04448	0.273845	3.22963	6.27512	6.2746	6.30555	6.12741	5.99165	6.17189	6.08002	6.17303	5.77835	5.86885	5.75685	5.84604	+	Discard	Discard
395	E9PW23;Q8CBS2;E9PZN2;E9Q0W7;Q9QXQ1	E9PW23;Q8CBS2;E9PZN2;E9Q0W7;Q9QXQ1	cAMP-specific 3,5-cyclic phosphodiesterase 7B	Pde7b	3.8422	610060000	8	4.71475	-4.89089	-7.55872	-7.38795	-6.15129	-8.4523	-5.575	-7.29346	-8.12265	-0.529615	-3.20705	-2.27451	-2.2223	-3.72217	-1.68168	+	Discard	Keep
396	E9QNR5;E9Q6P0;E9PWD2;Q69ZU6;D3YWC4;D3Z4C8	E9QNR5;E9Q6P0;E9PWD2;Q69ZU6;D3YWC4	Thrombospondin type-1 domain-containing protein 7A	Thsd7a	47.732	3088600000	96	1.83556	1.24733	2.94726	-0.525806	-0.138876	-0.116504	-0.459811	0.115338	-1.68311	-1.80934	-1.72229	-1.68347	-0.262664	-2.05895	-2.75605	+	Keep	Discard
397	E9PWE8;Q3TT92;Q62188;Q3TAS8;D3YUS0;Q71H74;D3Z567	E9PWE8;Q3TT92;Q62188;Q3TAS8	Dihydropyrimidinase-related protein 3	Dpysl3	323.31	167750000000	2824	2.16972	0.23215	3.40052	5.97093	5.7449	5.64331	5.50358	5.68574	5.7851	5.41992	5.41134	5.52847	5.53676	5.49648	5.5477	+	Discard	Discard
398	E9PWG2;Q8BJI6;E9PY51;Q69ZT3;Q6P6J3;Q811K7;Q9CU98	E9PWG2;Q8BJI6;E9PY51;Q69ZT3		Trappc8	113.26	9972100000	291	2.81652	0.878195	4.31471	0.231158	0.584743	-0.000127339	0.346542	0.513377	1.08087	-0.952947	-0.00591525	-0.504926	-0.577781	-0.179437	-0.2916	+	Keep	Discard
399	Q545G5;E9PWG4;Q6PCW9;Q545T7;P05977-2;P05977;Q61935;P09542	Q545G5;E9PWG4;Q6PCW9;Q545T7;P05977-2;P05977;Q61935;P09542	Myosin light chain 1/3, skeletal muscle isoform;Myosin light chain 3	Myl1;Myl3	35.048	2367100000	55	4.49549	8.68806	7.12585	2.0288	2.24039	1.52353	1.09682	1.63605	2.08597	-2.94481	-9.10639	-3.44565	-9.5927	-8.72937	-7.69789	+	Keep	Discard
400	E9PWM7	E9PWM7		Gnb2	-2	281370000	7	2.93676	-6.14207	-4.49232	-6.72116	-7.66645	-7.64544	-7.63638	-8.62493	0.305475	-0.909558	-0.565575	-0.0872025	0.656645	-0.0427751	-0.188006	+	Discard	Keep
401	E9PWN0;Q99PI5;Q3UWC4;Q99PI5-2;D6RH34;Q571N3	E9PWN0;Q99PI5;Q3UWC4	Phosphatidate phosphatase LPIN2	Lpin2	3.948	594050000	15	2.31797	1.38704	3.60489	-2.6912	-2.84603	-3.52411	-2.72072	-2.34074	-2.03327	-4.37962	-5.2945	-4.21187	-4.2008	-3.25293	-3.13858	+	Keep	Discard
402	E9PWQ3;Q9Z0I9;D3YWD1;O88494	E9PWQ3;Q9Z0I9;D3YWD1		Col6a3	290.27	34206000000	491	2.36072	2.79064	3.66431	1.3929	1.48517	1.40525	-0.215608	2.13608	1.85384	-2.4063	-3.52803	1.34939	-2.08885	-1.30851	-0.70392	+	Keep	Discard
403	E9PWX1;Q5U4C2;Q9Z218;Q3TY19;Q8C8I1	E9PWX1;Q5U4C2;Q9Z218;Q3TY19	Dipeptidyl aminopeptidase-like protein 6	Dpp6	323.31	168980000000	3059	2.35039	0.350862	3.64993	5.54724	5.43379	5.31395	5.38037	5.31262	5.25075	4.85487	5.14058	4.92412	4.7779	5.34652	5.08955	+	Discard	Discard
404	E9PX29;Q91ZE6;Q8VIE5;E9PZC2;Q8VBX2;Q9EQM0;D3YWH8;D3Z4P8;Q66JV7;Q66JV7-2	E9PX29;Q91ZE6;Q8VIE5;E9PZC2;Q8VBX2		Sptbn4	323.31	53146000000	1822	1.64119	0.24962	2.68625	2.28908	2.06487	1.9151	1.95428	1.77466	2.07522	2.04264	1.76708	1.64362	1.69143	1.76179	1.66894	+	Discard	Discard
405	E9PX30;Q8BPM2;Q8BPM2-2;Q05BG3;E9Q1T3;Q8BRE4	E9PX30;Q8BPM2;Q8BPM2-2;Q05BG3;E9Q1T3	Mitogen-activated protein kinase kinase kinase kinase;Mitogen-activated protein kinase kinase kinase kinase 5	Map4k5	18.684	2011200000	74	2.07373	-1.23862	-3.26942	-3.69841	-3.35552	-2.6747	-1.75092	-2.58268	-2.5652	-0.848001	-0.873022	-1.33317	-1.88135	-1.81605	-2.44415	+	Discard	Keep
406	Q3UH27;E9PX52	Q3UH27;E9PX52		Asap2	144.76	6875600000	231	3.21892	1.19722	4.92089	0.864022	0.961055	1.22279	1.07735	1.81385	0.824011	0.302371	0.678599	-0.138286	-0.513181	-0.280505	-0.469275	+	Keep	Discard
407	Q5HZI5;E9PXF0;Q3UTP0	Q5HZI5;E9PXF0;Q3UTP0		Pcdh17	22.371	886570000	46	1.86952	1.2478	2.99299	-2.10729	-3.37895	-2.2274	-1.76387	-2.07187	-1.21947	-4.22515	-3.06709	-3.14708	-2.20227	-3.63394	-3.98012	+	Keep	Discard
408	E9Q0D4;E9Q305;E9PXF8;Q91VH0;Q8BJ67;Q8C135;F6ZDC5;Q8BX53;Q69ZA9;Q6NX80;Q8BJP4;Q8BJD2;F6QG63;F6QZ02;E9Q372;Q80ZM6	E9Q0D4;E9Q305;E9PXF8;Q91VH0		Sbf2	12.265	910340000	43	2.99587	1.97813	4.5807	-2.68759	-1.80758	-2.77735	-2.25265	-2.06362	-2.01548	-3.10892	-3.0947	-3.98848	-5.11388	-5.0687	-5.09836	+	Keep	Discard
409	E9PXP7;Q8BZ60	E9PXP7;Q8BZ60	Stonin-2	Ston2	18.641	686190000	61	1.62126	3.51413	2.65952	-0.857714	-1.27249	-1.1547	-2.49738	-1.33328	-1.03725	-1.99521	-2.71187	-7.45086	-10.0919	-3.35476	-3.63294	+	Keep	Discard
410	F8VPX1;E9PXY8;Q6A4J8;Q6A4J8-2;Q6A4J8-3;G3UWR8;Q3THF6;E0CY04	F8VPX1;E9PXY8;Q6A4J8;Q6A4J8-2;Q6A4J8-3	Ubiquitin carboxyl-terminal hydrolase;Ubiquitin carboxyl-terminal hydrolase 7	Usp7	265.92	34384000000	1200	2.01639	-0.239941	-3.1915	1.93829	1.93787	2.245	2.08264	1.92845	1.97467	2.39466	2.1348	2.43304	2.14335	2.14715	2.29357	+	Discard	Discard
411	E9PY16;Q6PGM4;Q8BVR8;B7ZMY4;Q8BVS1;Q5SSK2;Q3V340;Q8R2V5	E9PY16;Q6PGM4;Q8BVR8;B7ZMY4;Q8BVS1		Adap1	239.03	32715000000	1194	4.68477	0.653055	7.49845	4.41044	4.44766	4.39725	4.47059	4.37036	4.4709	3.49468	3.99577	3.88523	3.73948	3.56928	3.96443	+	Keep	Discard
412	E9PY39;Q569Y6;Q9CZY3;Q9CZY3-2	E9PY39;Q569Y6;Q9CZY3;Q9CZY3-2	Ubiquitin-conjugating enzyme E2 variant 1	Gm20431;Ube2v1	99.549	121660000000	1058	1.79742	-1.38596	-2.89597	5.13719	5.27192	4.92812	4.99128	4.80721	5.13196	4.96406	7.03667	5.6667	5.62501	7.76389	7.5271	+	Discard	Keep
413	E9PYB0;Q3UUE0	E9PYB0		Ahnak2	147.19	4003200000	83	1.76987	-2.60041	-2.85895	-7.72221	-5.80303	-9.36639	-7.05276	-7.13876	-7.45897	-1.9653	-4.12284	-5.09747	-7.84856	-5.26097	-4.6445	+	Discard	Keep
414	E9PYG6;Q91YX7;Q3V090;Q3TTA2	E9PYG6;Q91YX7;Q3V090;Q3TTA2		Rasa1	95.914	9094300000	454	1.37601	0.491973	2.3297	0.527807	1.06106	0.44882	1.4137	0.977058	1.09112	0.239081	1.03059	-0.0433738	0.276395	0.532436	0.532595	+	Discard	Discard
415	E9PYH0;Q62059;G3XA35;E9QMK2;Q62059-2;Q62059-3;E9QMK3;Q62059-4;Q05CR7;Q3UXS4;Q3TNR6;Q3TQ47;Q8BS97;Q4VA91;F7B603;Q3TTS3;Q8C9U7;F7B6F7	E9PYH0;Q62059;G3XA35;E9QMK2;Q62059-2;Q62059-3;E9QMK3;Q62059-4	Versican core protein	Vcan	323.31	69912000000	1233	1.49496	0.352014	2.48997	2.9877	3.03963	3.04602	3.28242	2.77323	3.04368	2.85675	3.09267	2.55257	2.81696	2.22947	2.51215	+	Discard	Discard
416	E9PYJ9;Q9JKS4-4;Q9JKS4-3;Q9JKS4-2;Q9JKS4	E9PYJ9;Q9JKS4-4;Q9JKS4-3;Q9JKS4-2;Q9JKS4	LIM domain-binding protein 3	Ldb3	2.6278	46411000	4	6.61341	3.94233	12.2341	-4.87427	-3.34811	-4.24835	-3.76597	-3.21034	-4.34245	-8.07962	-7.93691	-8.65347	-7.68762	-7.83859	-7.24727	+	Keep	Discard
417	E9PYK0;Q8VCW4;E9Q8P6;Q8VCW4-2	E9PYK0;Q8VCW4;E9Q8P6;Q8VCW4-2	Protein unc-93 homolog B1	Unc93b1	129.45	2841700000	46	2.22762	-4.06236	-3.48004	-3.59356	-9.05546	-8.75768	-5.65972	-10.4597	-6.44504	-2.36081	-3.69575	-3.33605	-2.0628	-2.52425	-5.61733	+	Discard	Keep
418	E9PYL4;Q6RUT9;O70496;Q8CCI9;F7BK14	E9PYL4;Q6RUT9;O70496;Q8CCI9	Chloride channel protein;H(+)/Cl(-) exchange transporter 7	Clcn7	32.582	1408000000	45	1.40061	-2.61315	-2.36292	-3.78601	-3.08567	-3.9004	-6.8678	-3.09021	-7.55757	-5.16505	-2.03911	-0.138618	-0.217325	-2.57183	-2.47682	+	Discard	Keep
419	E9PYN2;Q9R0B7;E9Q7N8;F7CTY2;E0CYH6;E0CZ32;E0CYN4;E0CXP1;E0CY94	E9PYN2;Q9R0B7;E9Q7N8;F7CTY2	Zinc finger protein 346	Zfp346;Znf346	40.076	1409100000	41	1.48409	1.99003	2.47535	-7.83786	-4.21189	-5.42664	-9.46521	-8.14231	-6.3037	-8.77079	-8.82076	-8.96047	-8.78667	-9.53197	-8.45714	+	Keep	Discard
420	E9PZ16;B1B0C7;Q3UHH3;Q52KG8;Q2XQV0	E9PZ16;B1B0C7;Q3UHH3		Hspg2	323.31	44433000000	1595	6.42447	2.2809	11.6808	2.30729	2.26887	2.4832	2.53186	2.25184	2.21867	-0.0353994	0.114828	0.605817	0.548765	-0.303883	-0.553813	+	Keep	Discard
421	E9PZ19;D3Z169;Q5DU06	E9PZ19;D3Z169		Igsf9b	12.85	981290000	69	3.16225	1.35343	4.83341	-0.964255	-1.68697	-1.43757	-2.16328	-1.31742	-1.92327	-3.12161	-2.74066	-2.37817	-2.57612	-3.88497	-2.91182	+	Keep	Discard
422	E9PZ43;E9PWC0;P27546-4	E9PZ43;E9PWC0;P27546-4	Microtubule-associated protein;Microtubule-associated protein 4	Map4	323.31	34733000000	945	1.79613	1.43086	2.89424	3.77832	3.17079	3.56462	3.50646	3.79163	4.16255	3.33177	3.2426	0.893822	0.669584	2.66958	2.58187	+	Keep	Discard
423	E9PZ64;Q61122;D3Z008;D3Z292	E9PZ64;Q61122	NGFI-A-binding protein 1	Nab1	4.1335	582120000	9	6.00515	7.41763	10.53	-1.97449	-0.833924	-0.899728	-0.824967	-0.488666	-0.628593	-8.67268	-8.7036	-5.08564	-9.54295	-9.32934	-8.82192	+	Keep	Discard
424	E9PZ91;O89106;E9PVU9;F6SV10;Q91Y56;E9Q3M6	E9PZ91;O89106;E9PVU9;F6SV10	Bis(5-adenosyl)-triphosphatase	Fhit	28.589	1001400000	43	1.72711	-1.17413	-2.80153	-0.317283	-2.08504	-1.47707	-1.74607	-1.19833	-1.14589	-0.894351	-0.963925	0.913818	0.732611	-0.0284606	-0.684624	+	Discard	Keep
425	G3X9T8;G3X8Q5;E9PZD8;Q61147;Q8BV37;Q2F3J4;G3UXG1;G3UZ53;G3UWP5	G3X9T8;G3X8Q5;E9PZD8;Q61147	Ceruloplasmin	Cp	23.049	4792600000	259	1.33403	0.769296	2.2729	1.00463	-0.118894	0.367916	0.271499	0.429734	0.636132	-0.82835	-0.808048	0.283614	0.769158	-1.14924	-0.291898	+	Keep	Discard
426	Q3UT02;E9Q066;G3X9Q6;Q8BWW4;Q3T9Z3	Q3UT02;E9Q066;G3X9Q6;Q8BWW4	La-related protein 4	Larp4	82.348	3907900000	158	3.93713	2.5103	6.10078	-1.45163	-0.0884947	-0.969202	-0.448342	-1.28932	-0.993196	-3.50753	-3.22774	-3.3277	-2.96301	-2.33367	-4.94233	+	Keep	Discard
427	F8VQE2;E9Q0A4;Q9QXL1;Q8BIT4;Q8BX69;F6ZSF2;Q6ZQB1	F8VQE2;E9Q0A4;Q9QXL1	Kinesin-like protein;Kinesin-like protein KIF21B	Kif21b	5.5956	1369700000	37	2.2935	-2.11523	-3.57098	-4.44862	-3.98192	-3.99144	-3.91453	-3.43377	-6.5497	-1.98213	-1.37849	-3.18826	-1.90568	-1.50587	-3.6682	+	Discard	Keep
428	E9Q0A7;Q4KMM3-3;B1H3M0	E9Q0A7;Q4KMM3-3	Oxidation resistance protein 1	Oxr1	-2	32613000	2	1.65305	1.80972	2.70217	-8.72557	-5.07404	-5.6753	-5.48977	-5.45385	-3.95439	-7.50218	-6.92235	-7.82957	-8.07002	-7.44731	-7.45982	+	Keep	Discard
429	Q5NDA4;E9Q0H6;P51880	Q5NDA4;E9Q0H6;P51880	Fatty acid-binding protein, brain	Fabp7	62.842	13094000000	271	1.6386	-0.605304	-2.68279	4.3232	3.90033	3.0202	3.73555	3.7958	4.23687	4.03815	4.29836	4.22867	4.57254	4.68967	4.81639	+	Discard	Keep
430	E9Q0S6;Q7TSV1;Q9DBT6;Q7TPM8;Q3U0Q9;Q8C6V6;Q8C323	E9Q0S6;Q7TSV1;Q9DBT6;Q7TPM8;Q3U0Q9		Tns1	56.705	4183000000	106	2.51815	1.29737	3.88527	-0.44232	-1.6674	0.515995	0.363585	-0.13259	-0.320862	-1.48569	-1.45752	-1.35335	-1.39939	-2.00339	-1.76849	+	Keep	Discard
431	E9Q186;Q9CTH6	E9Q186;Q9CTH6	rRNA-processing protein FCF1 homolog	Fcf1	14.376	1142700000	42	1.77869	-3.52475	-2.87079	-10.5509	-7.34218	-3.42718	-3.51711	-8.8456	-8.48899	-2.99276	-3.30886	-2.96529	-3.59945	-4.681	-3.47609	+	Discard	Keep
432	E9Q1G8	E9Q1G8		43350	323.31	573230000000	4411	1.62867	-0.13344	-2.66947	8.08369	7.84295	8.07434	7.81915	7.9407	7.96201	8.00364	8.08245	8.09535	8.12979	8.0655	8.14676	+	Discard	Discard
433	E9Q1K0;Q3ZT31;Q7TQF4;D3Z040	E9Q1K0;Q3ZT31;Q7TQF4	Sorting nexin-25	Snx25	17.795	1297300000	59	1.39655	0.859439	2.35744	-1.05939	-1.05814	-1.75208	-2.63198	-1.64169	-1.57433	-2.45467	-2.34715	-1.41401	-2.53429	-3.55093	-2.57319	+	Keep	Discard
434	E9Q1K3	E9Q1K3		Add1	68.692	2048200000	95	2.12864	-1.20469	-3.34431	-1.66061	-2.61442	-1.14468	-1.04192	-0.370702	-0.979285	0.323243	0.395548	0.0823148	-0.188477	-0.508409	-0.687678	+	Discard	Keep
435	E9Q1L5;Q8BUH8;Q9CRF0;Q9CX65;Q9CQN9;Q3TPI1	E9Q1L5;Q8BUH8;Q9CRF0;Q9CX65;Q9CQN9;Q3TPI1	Sentrin-specific protease 7	Senp7	10.819	471600000	25	1.44051	2.48231	2.41671	-4.18925	-5.61237	-3.14645	-4.54032	-3.76513	-4.14027	-10.385	-8.10298	-6.53382	-6.77885	-3.69813	-4.78887	+	Keep	Discard
436	Q8C4S9;E9Q1L7;Q8VCE1	Q8C4S9;E9Q1L7;Q8VCE1	DnaJ homolog subfamily C member 28	Dnajc28	3.4452	257860000	3	2.43394	5.02991	3.76664	-2.33936	-4.51355	-0.386335	0.365047	-4.58345	-3.06079	-8.03723	-7.39154	-8.70028	-9.17812	-8.94107	-2.44965	+	Keep	Discard
437	E9Q1T1;Q8C4I3;O70459;F7A856	E9Q1T1		Camk2d	323.31	77118000000	1072	2.12599	-0.633787	-3.34068	4.7436	4.06377	4.4092	4.36161	4.35358	4.43076	4.65485	5.07073	5.36622	5.65048	4.68967	4.73331	+	Discard	Keep
438	E9Q1U6;Q6PEE2-2;Q6PEE2	E9Q1U6;Q6PEE2-2;Q6PEE2	CBP80/20-dependent translation initiation factor	Ctif	23.726	1314000000	75	1.75149	0.806889	2.83427	-0.96601	-0.956348	-1.42216	-0.46015	-0.978876	-1.38824	-1.818	-0.852412	-2.18802	-2.62596	-1.97232	-1.5564	+	Keep	Discard
439	E9Q247;Q6AXF6;Q6Q3F7;Q6Q3F6;Q8BZK2;Q6AXF6-2;F6YLH2	E9Q247;Q6AXF6;Q6Q3F7;Q6Q3F6	SID1 transmembrane family member 1	Sidt1	12.684	1511000000	74	3.00695	-1.56645	-4.59734	-1.12073	-2.40511	-1.27174	-1.41634	-2.65652	-0.811703	0.00195908	0.286151	-0.643966	-0.329368	0.366121	0.0356749	+	Discard	Keep
440	E9Q284;Q5SU73;Q3UJN9;A6PWE1	E9Q284;Q5SU73;Q3UJN9;A6PWE1	Coilin	Coil	18.308	642060000	55	3.50862	-4.128	-5.38018	-8.51128	-4.10668	-7.6977	-5.91534	-7.93355	-8.63145	-3.5043	-3.26085	-3.73756	-2.07056	-2.59351	-2.8612	+	Discard	Keep
441	E9Q2D0;P0C7L0;D3Z5R4;P0C7L0-2	E9Q2D0;P0C7L0;D3Z5R4;P0C7L0-2	WAS/WASL-interacting protein family member 3	Wipf3	323.31	27238000000	843	1.90188	0.930663	3.03661	4.58377	4.24573	4.44254	4.31165	4.50549	4.38104	4.23427	4.15935	2.67831	2.48401	3.60872	3.72158	+	Keep	Discard
442	E9Q2H1;Q80TP3;Q8BJK5;Q3TSI5	E9Q2H1;Q80TP3	E3 ubiquitin-protein ligase UBR5	Ubr5	195.74	10395000000	170	2.18026	-3.76781	-3.41497	-4.81788	-6.60528	-7.53266	-4.81662	-5.88767	-5.76177	-4.25284	-4.62739	-0.477034	0.231699	0.581869	-4.27135	+	Discard	Keep
443	E9Q2K2	E9Q2K2		Tanc2	19.603	586870000	27	2.11789	1.51611	3.32962	1.15089	0.572059	1.24757	1.00715	-0.130191	1.93949	0.617508	-1.0181	-1.75012	-1.0645	0.0148549	-0.109347	+	Keep	Discard
444	Q6PFG2;Q5SQA2;E9Q2Q6;Q5SQA4;Q5SQA3;Q62440-2;Q62440;Q62440-3;Q62440-6;Q62440-5;Q62440-4;Q3UN01;Q9WVB2;Q5SQA5;E9PV07;Q6IR16;Q62440-8;Q62440-7;D3Z2J7;Q80WV5;D3Z1A4;Q5SQA7	Q6PFG2;Q5SQA2;E9Q2Q6;Q5SQA4;Q5SQA3;Q62440-2;Q62440;Q62440-3;Q62440-6;Q62440-5;Q62440-4	Transducin-like enhancer protein 1	Tle1	6.8146	195310000	13	1.39742	1.79375	2.35861	-2.3993	-3.13324	-4.43578	-5.66527	-5.17414	-4.82203	-5.97931	-5.47593	-6.8758	-8.37023	-4.56007	-5.13092	+	Keep	Discard
445	Q6NZJ2;E9Q2V1;Q3V1V7;P61215;Q9CZQ3;Q8BZD6;Q3TRQ4;Q78UF4	Q6NZJ2;E9Q2V1;Q3V1V7;P61215	Carbonic anhydrase-related protein 10	Car10;Ca10	5.3395	2279000000	29	1.86849	-1.82279	-2.9916	0.0486768	-0.856353	-2.33193	-1.00547	-0.268966	-0.479858	1.57407	2.20356	0.530563	-1.26245	1.61704	1.38006	+	Discard	Keep
446	E9Q2W8;Q9D920	E9Q2W8;Q9D920	Loss of heterozygosity 12 chromosomal region 1 protein homolog	Loh12cr1	16.054	2934600000	102	1.95776	-0.8923	-3.11208	0.87696	-0.121877	0.425176	0.468701	0.199716	-0.605484	1.56141	1.17637	0.933547	1.45635	0.238355	1.23097	+	Discard	Keep
447	E9Q2W9	E9Q2W9		Actn4	19.296	5576200000	84	2.70189	-1.15019	-4.14792	0.515818	0.953852	0.803592	-0.585128	-0.0682125	-0.344983	1.35044	1.42888	1.42158	1.74778	1.18322	1.04418	+	Discard	Keep
448	E9Q368	E9Q368		Gm17296	71.838	7621200000	91	2.15781	-3.9939	-3.3842	-2.66099	-6.43292	-4.05958	-4.89983	-4.03502	-5.92724	-2.01554	-2.24571	-4.02417	1.54372	2.69889	-0.00937137	+	Discard	Keep
449	E9Q394;E9Q474;E9PVD4;Q3UEI5;F6VCM8;Q3UZK5;F6RPP1	E9Q394;E9Q474		Akap13	40.213	1067000000	30	1.42802	-1.48513	-2.39989	-4.36803	-7.38242	-6.17972	-7.13103	-6.79419	-5.97105	-2.79739	-5.13635	-5.62543	-5.51213	-4.61603	-5.22832	+	Discard	Keep
450	E9Q3A0;Q80WG7	E9Q3A0;Q80WG7	E3 ubiquitin-protein ligase Trim36	Trim36	2.7773	55633000	5	1.5779	2.07758	2.60135	-3.49443	-6.64132	-4.50601	-4.33176	-7.37714	-6.30843	-8.91816	-6.4964	-8.49786	-7.23692	-5.82699	-8.14828	+	Keep	Discard
451	E9Q3G8;Q80WR0;Q80UN3;Q8BRF6;Q8R2M9;Q3V3W1;Q3TA10	E9Q3G8;Q80WR0;Q80UN3		Nup153	283.36	12796000000	297	3.55335	2.42562	5.45299	-0.643813	-0.35179	0.695206	-1.39065	0.577511	-1.00431	-2.43238	-3.47745	-2.33648	-3.81814	-2.14509	-2.46202	+	Keep	Discard
452	E9Q3H6	E9Q3H6		Coq10a	7.2921	480480000	16	1.47592	1.8046	2.46436	-0.0710965	-0.135895	-1.54748	-2.0348	-0.823158	-1.80618	-0.259572	-4.18937	-3.10544	-4.56282	-3.19393	-1.93511	+	Keep	Discard
453	Q6ZQ01;Q640Q9;E9Q3X4;P59438;P59438-2;Q3TU08;F6Q7C7;P59438-3;F6YT95;D3YYJ4	Q6ZQ01;Q640Q9;E9Q3X4;P59438;P59438-2;Q3TU08;F6Q7C7	Hermansky-Pudlak syndrome 5 protein homolog	mKIAA1017;Hps5	4.1305	3758600000	15	2.32234	-5.20032	-3.61095	-7.28685	-5.47308	-0.00668673	-9.81218	-8.254	-4.39701	-0.850086	0.00966229	-0.061302	-1.75844	-0.34184	-1.02587	+	Discard	Keep
454	E9Q3Y4;Q9ESE1;Q9ESE1-2;Q9ESE1-3;Q8C7C2;Q8BSM6;Q8CBR4	E9Q3Y4;Q9ESE1;Q9ESE1-2;Q9ESE1-3	Lipopolysaccharide-responsive and beige-like anchor protein	Lrba	51.523	5088000000	141	2.75084	-1.34606	-4.21886	-2.45787	-2.19325	-3.73101	-2.91433	-2.72723	-3.86702	-1.58012	-1.7341	-1.15943	-1.76363	-2.25792	-1.31911	+	Discard	Keep
455	F6U7V1;E9Q401;Q80ZZ5;Q9CTT8;Q3UWJ0;Q60835;REV__E9PVP2;REV__Q3V2R9;REV__Q9DBL1;REV__Q7TMY2;REV__E9Q5L3	F6U7V1;E9Q401	Ryanodine receptor 2	Ryr2	323.31	115750000000	4608	4.02916	0.507184	6.26262	2.63032	2.67815	2.47561	2.55909	2.44768	2.40976	2.13913	2.29455	1.82059	1.93755	2.00652	1.95917	+	Discard	Discard
456	E9Q411;Q6GQV6;Q80XK8;Q6PGH6;Q3UJX6;Q80X24;Q9D3Z9;Q8BUH3	E9Q411;Q6GQV6;Q80XK8;Q6PGH6		Nbas	57.821	3478000000	194	2.37482	1.70912	3.68396	-2.75881	-1.51939	-0.4226	-2.04699	-0.284157	-1.68672	-3.13976	-3.18721	-2.78085	-3.93623	-3.70241	-2.22694	+	Keep	Discard
457	E9Q452;E9Q454	E9Q452;E9Q454		Tpm1	220.47	17814000000	390	2.17766	0.782298	3.4114	3.47722	3.05617	3.34113	3.75886	4.00101	3.82809	2.47728	2.21025	2.89647	3.50409	2.8891	2.7915	+	Keep	Discard
458	E9Q4D5;Q8VEL9;Q8VEL9-2;F6Z0Z5;E9PVZ0	E9Q4D5;Q8VEL9;Q8VEL9-2	GTP-binding protein REM 2	Rem2	83.362	4279900000	191	1.81815	0.754357	2.92384	1.37339	2.24039	1.55669	2.23466	1.4371	2.40123	1.36701	1.6029	1.42861	0.643589	1.09892	0.576282	+	Keep	Discard
459	Q19VH2;E9Q4K0;Q8BL65;Q8BL65-5;F6UI99;Q8BKD1	Q19VH2;E9Q4K0;Q8BL65;Q8BL65-5	Actin-binding LIM protein 2	Ablim2	323.31	30273000000	951	3.45993	0.449767	5.30151	3.5442	3.53549	3.46488	3.49606	3.32036	3.48766	2.80455	3.07823	3.1227	3.18477	2.76509	3.19471	+	Discard	Discard
460	E9Q4K7;Q6A029;O35063	E9Q4K7	Kinesin-like protein	Kif13b	66.293	15279000000	156	1.36327	-1.65497	-2.31248	-0.577944	0.794502	-1.34188	-0.408183	-0.460933	-1.56171	1.59907	2.0773	2.40793	1.72924	-1.71058	0.270736	+	Discard	Keep
461	E9Q4M8;Q9CXP6;Q91WJ6;Q71KT5;E0CX92;E0CYD6;E0CZ93;E0CX74	E9Q4M8;Q9CXP6;Q91WJ6;Q71KT5	Delta(14)-sterol reductase	Tm7sf2	14.586	424230000	20	2.19931	2.54779	3.44112	0.272217	-0.118785	0.0628989	-0.0186129	0.440297	-0.290057	-2.93634	-5.89026	-2.09031	-1.09767	-1.70979	-1.21439	+	Keep	Discard
462	E9Q4P0;E9QNP0;D3Z2M8;D3YWA5;G3X9Z9;Q80XH1;D3YXX6	E9Q4P0;E9QNP0		Kxd1	7.9748	254460000	18	1.60379	-1.75207	-2.63609	-2.53283	-2.45408	-5.02624	-5.20867	-5.06032	-4.08063	-1.50613	-4.27596	-1.74283	-1.97613	-2.40529	-1.94399	+	Discard	Keep
463	E9Q4P1;Q5DTX9;Q8R3I5;D3Z057;Q9DAD3;D3YWG9	E9Q4P1;Q5DTX9;Q8R3I5		Wdfy1	66.095	19183000000	179	1.50666	-2.84194	-2.5057	-2.88128	-2.73524	2.98859	2.94093	1.48359	2.384	3.77882	3.10698	3.58147	3.59321	3.5478	3.62398	+	Discard	Keep
464	E9Q4T0;E9QKG8;Q6PG16-3;Q6PG16-2;Q6PG16;D6RI36;Q8CCK3;Q6P6N2;Q497U3;Q3UX50	E9Q4T0;E9QKG8;Q6PG16-3;Q6PG16-2;Q6PG16;D6RI36;Q8CCK3;Q6P6N2	Holliday junction recognition protein	Hjurp	4.6555	1939800000	9	3.11997	6.13179	4.76862	-3.71909	-3.28906	3.74232	-3.09635	-4.83329	-3.35681	-9.52684	-8.45534	-8.18529	-7.64566	-8.66183	-8.86805	+	Keep	Discard
465	Q6W4W7;E9Q4U7;K4PWM5;O70566;Q3U4Y4;Q8C414;Q496P2	Q6W4W7;E9Q4U7;K4PWM5;O70566;Q3U4Y4;Q8C414	Protein diaphanous homolog 2	Diap2;Diaph2	64.861	6605100000	241	2.14316	-0.653914	-3.36416	-0.165749	-0.870731	-0.43137	-0.149388	-1.16636	-0.349611	0.199866	-0.0847151	0.234145	0.506157	-0.168232	0.103055	+	Discard	Keep
466	E9Q4X2;F6YNY8;Q8BI80;G3UXP5;Q8BKH2;Q7TPB9;F6X3X7	E9Q4X2		Uggt2	35.289	3882500000	78	1.51322	-1.74242	-2.51451	-3.3564	-4.32659	-2.62092	-4.1774	-3.35686	-3.19118	-3.0441	-0.117115	-3.12582	-3.36254	-0.141663	-0.783565	+	Discard	Keep
467	E9Q4Y4;Q8C769;Q7TMP0;Q9D694	E9Q4Y4		Cep192	2.9089	4665300000	31	3.15906	-5.12058	-4.82851	-5.8871	-6.80546	-7.99571	-9.56607	-8.72503	-3.00139	-1.16994	-1.30615	-0.706473	-3.7049	-1.87241	-2.49739	+	Discard	Keep
468	E9Q5D6;P69566;P69566-2;REV__K7THA1;REV__X5J519;REV__K7T9S3;REV__K7TDH5;REV__K7U5Z3;REV__K7THE2;REV__K7TDK2;REV__K7TRU2;REV__A0N8M6	E9Q5D6;P69566;P69566-2	Ran-binding protein 9	Ranbp9	70.249	5405100000	212	2.79384	0.624561	4.28152	0.880382	1.13452	1.41721	1.36275	1.35335	1.41308	0.84008	0.847497	0.167538	0.769158	0.79994	0.38972	+	Keep	Discard
469	E9Q5J6;Q8C4X7	E9Q5J6;Q8C4X7	UPF0258 protein KIAA1024-like homolog	A730017C20Rik	2.0152	41810000	6	2.96657	4.50491	4.5368	-2.28344	-2.48896	-2.59279	-6.61661	-2.46138	-1.7553	-8.24114	-9.17484	-9.34461	-5.31683	-7.07608	-6.07442	+	Keep	Discard
470	Q3TD86;G5E8F1;E9Q604;Q3U3F0;E9Q5K8;Q3U1U4;Q3U1W4;Q3TBT0;F6YBY4;Q3U4I5;P05555;P05555-2;Q3UJ88;A1E2I0;D6RJ73;D3Z618	Q3TD86;G5E8F1;E9Q604;Q3U3F0;E9Q5K8;Q3U1U4;Q3U1W4;Q3TBT0;F6YBY4;Q3U4I5;P05555;P05555-2;Q3UJ88	Integrin alpha-M	Itgam	56.533	8683800000	213	3.21153	-2.97286	-4.90944	-1.8402	-0.689008	-2.46244	-2.0542	-3.012	-2.08272	1.01347	3.4638	0.184655	0.369707	0.373056	0.291919	+	Discard	Keep
471	E9Q616;A0PJF4;A0JLR7;Q8VDN3;Q8BKS2;Q6UIL4;Q8BRB8;Q3UYW8;G5E8K8;Q8R2L7	E9Q616		Ahnak	323.31	274290000000	4989	1.37514	-0.946473	-2.32852	-0.374795	-0.100759	-0.655612	-1.72854	0.413198	0.603899	1.02408	0.574968	-0.129156	0.816502	1.32616	0.223667	+	Discard	Keep
472	E9Q634;Q8C123;Q3TLJ4	E9Q634;Q8C123	Unconventional myosin-Ie	Myo1e	194.64	10592000000	285	2.20118	-1.29745	-3.44368	-4.39823	-3.5363	-3.35732	-3.98674	-2.97116	-4.98047	-3.35888	-1.90662	-3.06978	-2.65129	-2.22824	-2.23071	+	Discard	Keep
473	E9Q6J5;Q80TF0;O35243;Q3USW6;Q6P8H7;Q8BHG7;Q3TR39	E9Q6J5;Q80TF0		Bod1l	65.714	1763700000	65	2.08617	-2.58931	-3.28636	-8.79533	-7.65388	-5.85649	-5.62183	-3.40958	-5.16595	-3.17682	-3.87996	-3.55655	-3.69434	-3.01414	-3.64538	+	Discard	Keep
474	E9Q6L9;Q80TE7;B9EHV0;Q3URB9	E9Q6L9;Q80TE7;B9EHV0	Leucine-rich repeat-containing protein 7	Lrrc7	323.31	55628000000	1859	2.53381	0.398202	3.90744	3.01014	3.06845	3.27283	3.20338	3.18614	3.25991	3.1225	2.94514	2.53939	2.57029	2.68431	2.75002	+	Discard	Discard
475	E9Q6Q4;I6L967;Q3TYN8;D6RFD3;REV__Q8BID8	E9Q6Q4;I6L967		Rap1gds1	42.753	1208700000	33	1.82827	-5.33569	-2.93746	-9.03025	-10.1776	-9.28718	-9.04473	0.7247	-4.08625	-1.94086	-3.72298	-0.952684	-0.317038	-1.05277	-0.900844	+	Discard	Keep
476	E9Q6R4;E9Q4N7;E9Q4N6;Q3UT39;Q6ZPV5;Q6ZWS9	E9Q6R4;E9Q4N7;E9Q4N6		Arid1b	18.65	1356400000	67	1.43453	1.95316	2.40865	-1.83229	-0.744643	-1.60754	-3.10623	-2.93513	-2.55169	-4.51939	-1.98305	-2.35031	-3.74143	-6.64666	-5.25565	+	Keep	Discard
477	E9Q6R7;O08614;Q61636;Q3UYS4;Q6P6L2;Q810I5;Q3TR59;Q9D1Z0;Q8C7R5;Q91YF0	E9Q6R7;O08614		Utrn	253.62	15157000000	466	1.82705	-1.17304	-2.93581	-3.15585	-2.51907	-1.85526	-1.56861	-3.71276	-2.52202	-0.891415	-0.488134	-1.48684	-1.8832	-1.68429	-1.86143	+	Discard	Keep
478	E9Q6Y8;Q80TH9	E9Q6Y8	Ubiquitin carboxyl-terminal hydrolase	Usp31	59.012	3064400000	125	5.81444	1.79578	10.0395	-0.322302	0.201672	-0.0833601	-0.204439	-0.187883	-0.123756	-2.37165	-2.38793	-1.90019	-1.85668	-1.44511	-1.53322	+	Keep	Discard
479	Q3U055;E9Q718;Q9R0B9	Q3U055;E9Q718;Q9R0B9	Procollagen-lysine,2-oxoglutarate 5-dioxygenase 2	Plod2	35.672	2136900000	86	3.28355	-3.32459	-5.02158	-6.5273	-8.23477	-7.57731	-7.88493	-8.4713	-8.3065	-4.775	-5.18613	-3.31901	-3.16216	-3.63975	-6.97251	+	Discard	Keep
480	E9Q740;Q9CS54	E9Q740		Srp72	-2	2883700000	48	2.20693	5.08895	3.45158	0.744411	1.5091	1.28812	1.4423	1.13158	1.41444	-8.49596	-4.47128	-1.49527	-7.62758	-0.443621	-0.470031	+	Keep	Discard
481	E9Q7A5;E9Q8R5;Q99JY4;Q8CF50	E9Q7A5;E9Q8R5;Q99JY4;Q8CF50	TraB domain-containing protein	Trabd	16.288	737960000	36	2.72134	-4.91518	-4.17605	-9.00347	-4.87074	-8.64651	-9.88282	-7.60116	-8.30723	-2.19021	-1.91582	-1.96476	-7.75542	-3.06738	-1.92727	+	Discard	Keep
482	Q3TLG6;Q80UN2;Q7TQE1;E9Q7C1;Q6KAM1;G3X8S4;Q924H2;A0JLM5;Q3TE00	Q3TLG6;Q80UN2;Q7TQE1;E9Q7C1;Q6KAM1;G3X8S4;Q924H2;A0JLM5;Q3TE00	Mediator of RNA polymerase II transcription subunit 15	Med15	44.243	756020000	41	1.63232	3.50901	2.67436	-1.34341	-1.93938	-0.960404	-2.27061	-1.70575	-1.51343	-1.88612	-6.65222	-8.16363	-8.98462	-2.98654	-2.1139	+	Keep	Discard
483	E9Q7E9;Q3V3Q7;Q3V3Y3;Q6PCX4	E9Q7E9;Q3V3Q7;Q3V3Y3	Phosphofurin acidic cluster sorting protein 2	Pacs2	37.228	2542500000	143	1.46969	0.747024	2.45599	0.223238	-0.233079	-0.11678	-0.150526	1.31198	-0.108113	-0.49179	-1.09757	-0.643736	-1.12095	-0.0161273	-0.185254	+	Keep	Discard
484	E9Q7H5;Q0VG47;J3QNY1;Q8BG05-2;Q6PFA7;B2RXM2	E9Q7H5;Q0VG47;J3QNY1;Q8BG05-2;Q6PFA7;B2RXM2	Heterogeneous nuclear ribonucleoprotein A3	Gm8991;Hnrnpa3;Gm9242;Gm6793	32.297	36959000000	174	5.24029	-1.297	-8.67538	3.14305	2.41629	2.76422	2.89381	2.22692	2.57806	3.83666	4.23861	3.83092	4.03429	3.89737	3.96648	+	Discard	Keep
485	E9Q7L1;B9EKU4;Q80U74;G3UX45	E9Q7L1;B9EKU4;Q80U74;G3UX45		Urb2	43.571	2893800000	92	2.19144	1.73421	3.4303	-3.35501	-2.59905	-2.21176	-1.93936	-2.13402	-2.99221	-4.62968	-2.55676	-5.20209	-3.71219	-5.61108	-3.92487	+	Keep	Discard
486	E9Q7P0;Q69Z23;A2A520;K3W4R0;Q69Z23-2	E9Q7P0;Q69Z23;A2A520;K3W4R0;Q69Z23-2	Dynein heavy chain 17, axonemal	Dnah17	2.4691	4176600000	24	3.98553	4.2552	6.18555	-3.02124	-0.395647	0.00996453	-0.672786	-1.20952	-1.38162	-7.15481	-6.64546	-3.69761	-4.54945	-5.23745	-4.91729	+	Keep	Discard
487	E9Q7Q3	E9Q7Q3		Tpm3	28.669	4064500000	120	1.30753	-0.578963	-2.23696	0.740063	0.512878	0.688076	1.03743	0.439012	-0.530611	1.44205	1.24382	1.0914	0.454697	1.15566	0.973004	+	Discard	Discard
488	E9Q7S8	E9Q7S8		Vmn2r22	3.321	14548000000	97	5.6515	-9.28291	-9.63579	-9.6424	-3.40474	-6.70202	-7.34028	-7.67729	-8.18329	1.82753	3.00371	2.7802	3.12877	0.226051	1.78118	+	Discard	Keep
489	H2BL43;E9Q828;F7AAP4;D1FNM8;Q32ME1;Q6Q477;D1FNM9;Q3UPA8;Q6Q476	H2BL43;E9Q828;F7AAP4;D1FNM8;Q32ME1;Q6Q477;D1FNM9	Calcium-transporting ATPase	Atp2b4	323.31	90488000000	1254	2.88205	-0.885916	-4.41116	3.90373	3.5648	3.6844	3.74142	3.55586	3.85282	4.35206	4.43902	5.23301	5.16571	4.22927	4.19945	+	Discard	Keep
490	V9GX91;E9Q842;V9GXT3;Q6ZPE7;V9GXT5;Q8BYJ2;Q8BJG0;Q8BYE8;B2RWS4	V9GX91;E9Q842;V9GXT3		Nav2	3.4985	355630000	6	2.1874	3.37854	3.42477	-4.81995	-5.73674	-7.18227	-1.34627	-4.21475	-4.12711	-7.06112	-6.96034	-9.70935	-9.84845	-7.35816	-6.76092	+	Keep	Discard
491	E9Q8I7;E9Q3K1;E9PZN0;Q9DAE1;Q3ULV1;Q8R217;Q8K263	E9Q8I7		Nfxl1	54.292	1894500000	65	1.61858	1.88682	2.65593	-3.78676	-5.44449	-2.99299	-4.03685	-3.44083	-3.85631	-6.18756	-7.32467	-7.62877	-4.47033	-3.8012	-5.46663	+	Keep	Discard
492	E9Q8J9;O54929;Q3UC26	E9Q8J9;O54929;Q3UC26	WD repeat and SOCS box-containing protein 2	Wsb2	4.374	367840000	29	4.05049	2.59556	6.30051	-1.99931	-0.789265	-0.345528	-0.541005	-0.687774	-0.293265	-3.1991	-3.29615	-2.90964	-2.7214	-4.92249	-3.18071	+	Keep	Discard
493	E9Q8K8;Q6ZPZ3-2;Q6ZPZ3;Q6PAI8;Q6ISX3	E9Q8K8;Q6ZPZ3-2;Q6ZPZ3;Q6PAI8	Zinc finger CCCH domain-containing protein 4	Zc3h4	197.54	2754700000	75	1.53454	-2.92491	-2.54314	-8.40926	-9.44258	-3.99096	-3.60546	-3.44885	-3.76075	-1.70167	-2.13054	-2.09707	-3.74675	-2.79987	-2.6325	+	Discard	Keep
494	E9Q8P8;Q3TY60-2;A4FUR1;Q3TY60	E9Q8P8;Q3TY60-2;A4FUR1;Q3TY60	Protein FAM131B	Fam131b	129.73	24938000000	288	1.9255	0.668721	3.06848	4.16417	4.84601	4.72018	4.79701	4.40061	4.30968	3.90458	4.14055	4.3109	4.21424	3.18069	3.47437	+	Keep	Discard
495	Q8BRX1;E9Q8T4;Q80Z10;Q9QY74;Q80Z10-2	Q8BRX1;E9Q8T4;Q80Z10;Q9QY74;Q80Z10-2	Astrotactin-2	Astn2	13.775	1590600000	58	3.55152	1.73181	5.45	-0.627964	-1.32682	-0.355838	-0.641215	-0.353931	0.261119	-1.68399	-1.97442	-2.98021	-2.8069	-1.59553	-2.39449	+	Keep	Discard
496	E9Q969;Q812E0;D3YUJ4	E9Q969;Q812E0;D3YUJ4	Cytoplasmic polyadenylation element-binding protein 2	Cpeb2	34.369	1047300000	38	3.57862	1.67136	5.49437	-0.729861	-0.159434	-0.56022	-0.0177005	-0.230896	-0.288037	-1.06538	-1.68589	-2.50319	-2.28125	-2.94852	-1.53008	+	Keep	Discard
497	E9Q9C0;E9Q9C1;Q8K4G5-2;E9Q9C4;E9Q9C2;Q8K4G5-4;B9EIV0;E9QK41;Q8K4G5;Q3UP03;E9Q9C7;Q3TAG5;E9Q030;Q8K4G5-3;E9Q9D1;E9Q9D2;E9Q9Q7;Q9EPW6;Q8K278;Q8K4G5-5;F6YHE5	E9Q9C0;E9Q9C1;Q8K4G5-2;E9Q9C4;E9Q9C2;Q8K4G5-4;B9EIV0;E9QK41;Q8K4G5;Q3UP03;E9Q9C7;Q3TAG5;E9Q030;Q8K4G5-3;E9Q9D1;E9Q9D2	Actin-binding LIM protein 1	Ablim1	264.83	30872000000	658	3.20478	0.77104	4.899	3.62652	3.78523	3.43004	3.49606	2.87237	2.99953	2.50379	2.85463	2.59781	2.53138	2.4575	2.63839	+	Keep	Discard
498	G3UYP4;G3UYG5;E9Q9F1;Q9JK45;A7XUT9;G3UZ84;Q8CJG2;P97414-2;P97414	G3UYP4;G3UYG5;E9Q9F1;Q9JK45	Potassium voltage-gated channel subfamily KQT member 5	Kcnq5	11.065	17499000000	15	1.36913	-3.87181	-2.32041	-0.284176	-4.57619	0.955158	1.15583	1.76723	-8.2785	2.06961	1.95482	3.21568	2.58419	2.99554	1.15038	+	Discard	Keep
499	E9Q9H0	E9Q9H0		Dlg1	323.31	56813000000	1217	1.70452	-0.273753	-2.77121	3.62652	3.6711	3.94498	4.00736	3.68765	3.82184	4.33944	4.00147	4.19662	4.10896	3.8931	3.86236	+	Discard	Discard
500	E9Q9N7;Q5RKR3	E9Q9N7;Q5RKR3	Immunoglobulin superfamily containing leucine-rich repeat protein 2	Islr2	39.503	3714800000	226	4.32586	-0.743062	-6.80317	-0.215019	-0.371437	-0.398228	0.0334387	-0.221313	-0.588893	0.274708	0.399965	0.3675	0.351133	0.606693	0.696918	+	Discard	Keep
501	E9Q9T1;A6H5U5;Q3UZ39-2	E9Q9T1;A6H5U5;Q3UZ39-2	Leucine-rich repeat flightless-interacting protein 1	Lrrfip1	10.266	1375100000	42	3.57047	2.74986	5.481	-0.479669	0.115596	0.379336	0.34145	-0.856627	-2.53227	-3.00388	-2.37822	-3.73158	-3.31853	-3.86346	-3.2357	+	Keep	Discard
502	Q3TMD4;Q05BG1;E9QA19;Q8BT14-2;Q8BT14;Q8BT14-3	Q3TMD4;Q05BG1;E9QA19;Q8BT14-2;Q8BT14;Q8BT14-3	CCR4-NOT transcription complex subunit 4	Cnot4	8.5744	693710000	41	1.32515	1.08711	2.26087	-1.89157	-1.28952	-1.27369	-1.79305	-1.35375	-0.71445	-2.62125	-4.52124	-1.65813	-2.60375	-1.72067	-1.71366	+	Keep	Discard
503	E9QAD1;Q9JHR9-2;Q9JHR9;Q52KR0;F7BIJ5	E9QAD1;Q9JHR9-2;Q9JHR9;Q52KR0	Nuclear receptor-interacting protein 2	Nrip2	34.505	1047500000	47	4.80133	3.6465	7.73477	1.33771	1.41094	1.51591	1.24822	1.03259	0.847607	-0.480654	-2.21132	-2.49621	-3.09483	-3.86362	-2.3394	+	Keep	Discard
504	E9QAF9;Q0VGY8;B9EJ77;Q0VGY8-2	E9QAF9;Q0VGY8;B9EJ77;Q0VGY8-2	Protein TANC1	Tanc1	225.19	8534100000	411	2.05359	1.89194	3.24201	-0.312396	0.499384	0.125114	0.254609	0.149606	0.289839	-0.662368	-1.4306	-3.83452	-3.10237	-0.584848	-0.730786	+	Keep	Discard
505	E9QAQ3;Q6ZQ82;Q9D0J3;D3Z1X5	E9QAQ3;Q6ZQ82	Rho GTPase-activating protein 26	Arhgap26	74.561	8947300000	352	1.54306	-0.307543	-2.55459	0.864634	1.15563	1.04796	1.03345	0.945529	0.774276	1.45581	0.925729	1.60055	1.44883	1.11331	1.12251	+	Discard	Discard
506	E9QAQ7;A2BH40;A2BH40-3;A2BH40-4;A2BH40-2;Q8C846;Q8R024	E9QAQ7;A2BH40;A2BH40-3;A2BH40-4;A2BH40-2	AT-rich interactive domain-containing protein 1A	Arid1a	86.703	11409000000	251	3.05896	1.67285	4.67582	-0.296478	-1.40196	-2.07182	-1.10375	-1.70513	-1.28916	-3.17141	-2.52523	-3.08519	-2.58547	-2.41829	-4.11981	+	Keep	Discard
507	E9QAS4	E9QAS4		Chd4	323.31	54196000000	1291	3.1378	-0.524385	-4.79588	-0.722306	-0.770946	-0.333104	-0.821299	-0.760176	-0.390901	0.0304449	-0.295159	-0.0275731	-0.242523	0.0959199	-0.213531	+	Discard	Discard
508	Q547R0;E9QAT0;P35922-3;Q6AXB7;P35922-2;P35922;E9QAS8;P35922-5;P35922-4;P35922-6;Q8BPK8;Q8BPN5;Q925S6	Q547R0;E9QAT0;P35922-3;Q6AXB7;P35922-2;P35922;E9QAS8;P35922-5;P35922-4;P35922-6;Q8BPK8;Q8BPN5	Fragile X mental retardation protein 1 homolog	Fmr1	89.482	6379000000	318	2.55251	0.831582	3.93397	0.64772	0.272497	0.668186	0.883094	0.739463	1.08752	0.765138	-0.445141	-0.307442	-0.173331	-0.289874	-0.240359	+	Keep	Discard
509	Q5M8Q0;Q3U7D2;E9QAZ2;Q9CZM2;B8JKK2	Q5M8Q0;Q3U7D2;E9QAZ2;Q9CZM2	Ribosomal protein L15;60S ribosomal protein L15	Rpl15;Gm10020	249.15	123580000000	1012	3.71648	0.597853	5.72317	5.5759	5.92836	5.74869	5.68526	5.30975	5.74552	5.05455	5.27077	5.1784	5.09967	4.89705	4.90594	+	Keep	Discard
510	E9QB01;P13595-2;E9Q589	E9QB01;P13595-2;E9Q589	Neural cell adhesion molecule 1	Ncam1	185.32	19054000000	291	2.40261	-1.33201	-3.72276	1.37688	1.03539	0.935132	0.977073	2.42599	0.296615	2.09608	2.025	3.08884	3.0556	2.01427	2.75934	+	Discard	Keep
511	E9QB02;Q68FL6;F6W0G8	E9QB02;Q68FL6	Methionine--tRNA ligase, cytoplasmic	Mars	323.31	56545000000	1552	2.25312	-0.316083	-3.51518	2.46162	2.44782	2.40544	2.55233	2.61976	2.58559	2.69978	2.5371	2.8218	3.10479	2.8106	2.99499	+	Discard	Discard
512	F8WI26;E9QJT6;B7ZMU2;Q68ED3;F6UPY1	F8WI26;E9QJT6;B7ZMU2;Q68ED3	Non-canonical poly(A) RNA polymerase PAPD5	Papd5	22.776	2049700000	26	2.8397	-6.33664	-4.34873	-10.1652	-9.53537	-7.74774	-7.52851	-2.68394	-8.8035	0.132229	2.37414	-2.27273	-4.48732	-2.08935	-2.10137	+	Discard	Keep
513	E9QK89;Q5PSV9;G3UX64	E9QK89;Q5PSV9	Mediator of DNA damage checkpoint protein 1	Mdc1	323.31	9868900000	277	1.33323	-3.22249	-2.27181	-0.205372	-7.95589	-6.08852	-5.66441	-0.18269	-6.09619	-0.177251	-0.531822	-0.793052	-0.565914	-2.15063	-2.63948	+	Discard	Keep
514	E9QKK8;F6Q8D3;Q9QZW0-2;Q9QZW0	E9QKK8;F6Q8D3;Q9QZW0-2;Q9QZW0	Phospholipid-transporting ATPase;Phospholipid-transporting ATPase 11C	Atp11c	16.743	1397900000	51	2.49018	3.2736	3.84574	-3.35818	-2.71725	-2.15822	-2.33518	-3.06816	-3.24961	-3.56648	-5.40743	-8.04726	-8.9967	-5.32821	-5.1821	+	Keep	Discard
515	E9QKR1;J3QNM3;E9QKQ9;E9QLZ9;Q03173-4;Q03173-5;Q03173;Q03173-6;Q03173-3;Q03173-2	E9QKR1;J3QNM3;E9QKQ9;E9QLZ9;Q03173-4;Q03173-5;Q03173;Q03173-6;Q03173-3	Protein enabled homolog	Enah	206.43	11028000000	282	2.86182	1.10439	4.3813	2.29821	2.66208	2.8547	3.1948	3.05905	3.12293	2.07848	2.63952	1.20169	1.61944	1.47883	1.54746	+	Keep	Discard
516	G3X9V7;E9QLA8;Q80TK0;Q3TEG0;F7CG54;D3YUW2;Q8C884	G3X9V7;E9QLA8;Q80TK0	Uncharacterized protein KIAA1107	A830010M20Rik;Kiaa1107	209.91	13234000000	235	2.45273	0.794791	3.79302	1.71123	2.02376	1.73584	1.85806	1.87525	2.0644	1.74049	1.39374	0.530563	0.590162	0.864768	1.38006	+	Keep	Discard
517	E9QLB2;Q3UFF7	E9QLB2;Q3UFF7	Lysophospholipase-like protein 1	Lyplal1	39.04	3178600000	132	3.09429	0.956386	4.72945	1.16574	1.85601	1.34542	0.976165	1.27818	0.786813	0.172109	0.437678	0.395958	0.506157	-0.352557	0.510662	+	Keep	Discard
518	E9QLB8;Q566J8	E9QLB8;Q566J8	AarF domain-containing protein kinase 4	Adck4	21.801	1122500000	69	1.40918	-1.31987	-2.37448	-2.35092	-1.42889	-5.13332	-3.35784	-2.349	-2.68692	-1.84252	-2.25836	-1.35575	-1.84824	-0.921646	-1.16117	+	Discard	Keep
519	E9QLK7;E9PZA7;E9PWT1;F7CGG2;Q3UH32;Q80YV3;Q8BW25	E9QLK7;E9PZA7;E9PWT1;F7CGG2;Q3UH32;Q80YV3	Transformation/transcription domain-associated protein	Trrap	124.17	11699000000	322	1.4815	-1.45064	-2.47187	-1.72131	-1.74268	-2.0716	-3.84091	-4.80646	-3.19481	-2.37388	-1.27502	-2.024	-1.54178	-0.888757	-0.570469	+	Discard	Keep
520	E9QM38;P55012;Q3TP36	E9QM38;P55012	Solute carrier family 12 member 2	Slc12a2	323.31	47923000000	1254	1.41899	0.475307	2.38771	3.8795	3.43119	3.6712	3.27023	3.24872	3.34584	3.0393	3.39866	2.60732	2.49508	3.54509	2.90939	+	Discard	Discard
521	E9QN14	E9QN14		Srgap3	323.31	40076000000	1274	1.95392	0.37538	3.10689	3.11743	3.08063	3.11106	3.11513	2.89611	3.25056	2.79388	2.83754	2.37501	2.38833	3.02291	2.90097	+	Discard	Discard
522	E9QN37;A1L314;Q80VB7	E9QN37;A1L314	Macrophage-expressed gene 1 protein	Mpeg1	124.93	2336700000	64	2.17476	-3.00773	-3.40742	-8.01963	-6.36124	-8.1609	-8.19523	-4.60597	-4.0497	-2.47864	-2.80815	-4.20194	-5.20089	-3.99977	-2.65689	+	Discard	Keep
523	E9QN47;Q80U28-14;A2AGQ3	E9QN47;Q80U28-14;A2AGQ3	MAP kinase-activating death domain protein	Madd	3.0364	209440000	25	3.34092	1.9497	5.11178	-4.49028	-4.33489	-4.14663	-3.60825	-4.22629	-3.63077	-6.02606	-5.37434	-6.22565	-7.4846	-6.04215	-4.98251	+	Keep	Discard
524	Q3UHL7;E9QN70;P02469;B9EKB0;Q9CRX6;Q8K271;E9PYT5;Q3UR38;Q0V927;Q3TNZ8;Q7M098	Q3UHL7;E9QN70;P02469;B9EKB0;Q9CRX6;Q8K271	Laminin subunit beta-1	Lamb1	277.66	11185000000	372	4.18322	2.04789	6.53963	-0.81726	-0.599957	-1.30843	-0.480897	-0.844334	-1.00526	-3.10644	-3.09986	-2.66986	-2.8838	-3.87562	-1.70793	+	Keep	Discard
525	E9QNA7;E9Q6A3	E9QNA7;E9Q6A3		Sorbs1	6.5903	1186600000	23	1.99672	-1.0355	-3.16483	-3.14938	-1.93825	-2.64723	-2.31525	-3.2085	-2.48848	-2.05756	-1.93291	-0.556009	-1.45647	-1.25337	-2.27774	+	Discard	Keep
526	E9QNN1;O70133-2;O70133-3;Q3UR42;Q05BR6;Q3TF92	E9QNN1;O70133-2;O70133-3;Q3UR42	ATP-dependent RNA helicase A	Dhx9	323.31	210970000000	4490	4.61835	0.334882	7.36615	4.04662	4.15371	4.00664	3.93779	3.94588	4.14522	3.76263	3.78244	3.65491	3.65084	3.72105	3.6547	+	Discard	Discard
527	E9QNR6;Q8VD62	E9QNR6;Q8VD62	UPF0696 protein C11orf68 homolog	AI837181;Bles03	19.98	7417000000	132	4.47082	-1.52136	-7.07829	1.22787	1.17224	0.354676	1.06266	1.29754	0.1719	2.34415	2.5103	2.33375	2.23407	2.24275	2.75002	+	Discard	Keep
528	E9QNZ5;Q5XJV6;D3Z7K7;F6TC98;F6S534;D3Z2L9	E9QNZ5;Q5XJV6	Serine/threonine-protein kinase LMTK3	Lmtk3	94.265	8684200000	450	1.61807	-0.313515	-2.65525	0.641815	0.68171	0.513019	0.89273	0.483153	0.27318	1.13741	0.869382	0.605817	0.744895	1.07047	0.93872	+	Discard	Discard
529	E9QP00;Q6PFR5;Q3TAP5;Q3TNU2	E9QP00;Q6PFR5;Q3TAP5	Transformer-2 protein homolog alpha	Tra2a	77.908	6536500000	220	1.62945	0.574	2.67052	1.5569	0.663905	1.17826	1.14003	0.940874	1.22409	1.16553	-0.0829734	0.581155	0.386406	0.352635	0.857303	+	Discard	Discard
530	E9QP01;Q924A2-2;Q924A2;E9Q6T8	E9QP01;Q924A2-2;Q924A2;E9Q6T8	Protein capicua homolog	Cic	12.125	508540000	18	3.64975	-1.97612	-5.61177	-5.81816	-6.00082	-6.20134	-6.08441	-6.00355	-4.44427	-2.92964	-3.59135	-4.04237	-4.00007	-3.55221	-4.58023	+	Discard	Keep
531	E9QP54;Q8K3E5;Q8K3E5-2;E9Q552;Q3TM46;Q3KQM7;Q8K3E4	E9QP54;Q8K3E5;Q8K3E5-2	Jouberin	Ahi1	31.482	3256300000	88	1.30903	-0.825309	-2.23901	-2.42096	-0.697182	-1.01635	-1.59245	-1.10401	-0.922427	-1.17081	-1.09253	-0.830301	0.0111191	0.389742	-0.108752	+	Discard	Keep
532	E9QPA1;Q69ZJ7;F6S7U1;Q69ZJ7-2;F7DEJ0;F7CN51;Q69ZJ7-3	E9QPA1;Q69ZJ7;F6S7U1;Q69ZJ7-2	RAB6A-GEF complex partner protein 1	Ric1	8.8399	344090000	20	1.54301	3.11963	2.55451	-8.55626	-2.72854	-2.97487	-3.07209	-4.57714	-7.27709	-8.75482	-5.70995	-8.99399	-7.66878	-6.5644	-10.2118	+	Keep	Discard
533	G5E8R3;Q3T9S7;E9QPD7;Q3TCQ3;Q8BP54	G5E8R3;Q3T9S7;E9QPD7;Q3TCQ3;Q8BP54	Pyruvate carboxylase	Pcx	323.31	170030000000	3329	1.66407	-0.268762	-2.71694	4.60613	4.88175	4.77351	4.58473	4.89248	4.79012	4.77713	4.75096	5.19499	5.16571	5.13445	5.11804	+	Discard	Discard
534	E9QPH0;Q8CAH8;Q8C4R2;Q61410	E9QPH0;Q8CAH8;Q8C4R2;Q61410	cGMP-dependent protein kinase;cGMP-dependent protein kinase 2	Prkg2	5.3089	13017000000	22	2.08458	-6.52851	-3.2842	-5.91789	0.803516	-7.4527	-7.546	-6.15291	-8.69049	-6.39136	2.04014	2.0402	1.81969	2.1612	2.54474	+	Discard	Keep
535	E9QPX1;P39061-2;P39061-1;P39061;D3Z556;D3Z5C2	E9QPX1;P39061-2;P39061-1;P39061	Collagen alpha-1(XVIII) chain;Endostatin	Col18a1	139.53	3705800000	80	3.8553	3.94788	5.95905	-2.73137	-1.5849	-0.731308	-0.806138	-2.45485	-0.861422	-7.25403	-4.72653	-6.83224	-5.50589	-4.89418	-3.64439	+	Keep	Discard
536	E9QQ25;Q62407;Q62407-4;Q62407-3;Q62407-2;D3Z7T0	E9QQ25;Q62407;Q62407-4;Q62407-3	Striated muscle-specific serine/threonine-protein kinase	Speg	40.402	3360600000	117	2.99978	-0.731536	-4.58656	-3.78896	-3.32932	-3.13957	-3.22436	-3.34772	-3.16382	-2.34182	-2.74372	-2.85123	-2.77396	-2.8002	-2.0936	+	Discard	Keep
537	E9QQ33;Q69ZI1-2;Q69ZI1;Q69ZI1-4;Q69ZI1-3	E9QQ33;Q69ZI1-2;Q69ZI1;Q69ZI1-4;Q69ZI1-3	E3 ubiquitin-protein ligase SH3RF1	Sh3rf1	4.2484	356520000	18	3.42474	3.65583	5.24503	-4.07719	-3.25678	-3.15355	-2.53515	-1.63203	-1.21549	-5.11425	-5.1535	-5.66443	-5.94816	-7.83331	-8.09154	+	Keep	Discard
538	Q1HL24;E9QQ63;Q9JLC4-3;Q1HL23;Q1HL25;E9PYT6;Q8BSV0;E9QQ02;Q9JLC4-2;Q9JLC4;Q9JLC4-4;E9Q203	Q1HL24;E9QQ63;Q9JLC4-3;Q1HL23;Q1HL25;E9PYT6;Q8BSV0;E9QQ02;Q9JLC4-2;Q9JLC4;Q9JLC4-4;E9Q203	VPS10 domain-containing receptor SorCS1	sorCS1;Sorcs1	3.3365	649730000	10	2.35075	-3.43487	-3.65043	-7.60031	-7.63776	-7.79176	-8.32594	-4.03363	-7.88288	-3.88499	-3.30125	-2.59048	-2.15012	-6.90832	-3.82793	+	Discard	Keep
539	Q8K3L3;F2Z3X6;Q810Z4;Q9Z2A0;Q3UHZ0;Q3TRL2;F2Z3Z9;Q3UEW8;F2Z400;F2Z4A5;F2Z3V6;F2Z3X9	Q8K3L3;F2Z3X6;Q810Z4;Q9Z2A0;Q3UHZ0;Q3TRL2;F2Z3Z9;Q3UEW8;F2Z400	3-phosphoinositide-dependent protein kinase 1	Pdpk1	67.773	12823000000	415	2.80034	0.429023	4.29103	2.9649	2.69931	2.4134	2.51108	2.76464	2.89483	2.36601	2.20356	2.33755	2.28592	2.3993	2.0817	+	Discard	Discard
540	F2Z470;Q01237;Q6PB59;F6X166;Q8BV96;F7CA39	F2Z470;Q01237;Q6PB59	3-hydroxy-3-methylglutaryl coenzyme A reductase;3-hydroxy-3-methylglutaryl-coenzyme A reductase	Hmgcr	10.058	539960000	17	1.39145	-2.27878	-2.35055	-9.41054	-9.22557	-8.86346	-7.2239	-7.66326	-6.6854	-2.47231	-4.46064	-7.91658	-7.69641	-6.29062	-6.56287	+	Discard	Keep
541	F2Z4A9;H3BLH0;Q6DIC0;Q3UHL2;E9QAB8;H3BJK2;Q7TND4;Q3UX55;Q8R1W7;Q9CTU8;H3BLI4;H3BK47;H3BJI1;Q9D007;H3BKJ3;H3BJM2;H3BKN5;H3BKD2;O35846	F2Z4A9;H3BLH0;Q6DIC0;Q3UHL2;E9QAB8;H3BJK2;Q7TND4	Probable global transcription activator SNF2L2	Smarca2	59.465	6824100000	140	1.32499	-0.943253	-2.26066	-0.635127	-0.400792	-0.815201	-1.32569	-1.33435	-1.34415	-0.827459	-1.53394	0.811023	0.548765	0.246569	0.559243	+	Discard	Keep
542	F6QC57;Q5U430;B3DFI9;Q5U430-2	F6QC57;Q5U430	E3 ubiquitin-protein ligase UBR3	Ubr3	36.185	3121100000	130	2.34673	-1.18461	-3.64484	-3.45925	-3.70927	-2.54935	-2.35869	-2.5492	-1.9932	-1.57345	-2.25927	-1.28496	-1.05612	-1.44173	-1.89577	+	Discard	Keep
543	F6QL70;Q5M8M8;P47915;W4VSN7;D3Z1N9;F6YH22;F6VZG1	F6QL70;Q5M8M8;P47915;W4VSN7;D3Z1N9	60S ribosomal protein L29	Gm17669;Rpl29;Gm3550;Gm10709	13.973	29938000000	149	2.10441	-0.895794	-3.31122	4.1541	4.15371	4.54357	4.24354	3.58031	4.81049	4.45919	5.64471	5.29598	5.71225	5.11608	4.63227	+	Discard	Keep
544	F6QUA9;Q3U3T9;Q60949-2;Q60949;E9Q6L4;Q3TXH9;Q3TNW7;Q3TGE9	F6QUA9;Q3U3T9;Q60949-2;Q60949;E9Q6L4;Q3TXH9;Q3TNW7	TBC1 domain family member 1	Tbc1d1	25.419	715560000	34	6.8678	5.428	13.0158	-1.98641	-1.8491	-1.79779	-1.90298	-2.12305	-4.1527	-7.67687	-7.82552	-8.11745	-8.17364	-7.68181	-6.90477	+	Keep	Discard
545	F6RJ39;Q9JIX8-4;Q9JIX8;B8JJ89	F6RJ39;Q9JIX8-4;Q9JIX8	Apoptotic chromatin condensation inducer in the nucleus	Acin1	219.42	23052000000	428	2.47241	-0.638286	-3.82071	-0.338844	0.0848155	0.322667	0.247106	0.497495	0.42456	0.424796	0.882674	1.20984	0.744895	1.06065	0.744665	+	Discard	Keep
546	P04370-4;F6RT34;P04370-13;Q09J72	P04370-4;F6RT34;P04370-13;Q09J72		Mbp	323.31	10831000000000	13617	2.8673	0.784235	4.38938	13.6626	13.4252	13.415	13.2351	13.3075	13.4602	12.7593	12.841	12.1852	12.0513	12.9145	13.049	+	Keep	Discard
547	F6SZ47;P28028-2;Q9JJU6	F6SZ47;P28028-2	Serine/threonine-protein kinase B-raf	Braf	13.36	345030000	12	3.78823	5.80608	5.84437	-1.64105	-1.23903	-1.62497	-1.83577	-3.00614	-2.55804	-9.70302	-8.41533	-6.75062	-10.0185	-3.64975	-8.20427	+	Keep	Discard
548	F6T9K1;D3YYC2;Q4FJW2;D3YY09;Q9D6N5;G3UXH5	F6T9K1;D3YYC2;Q4FJW2;D3YY09;Q9D6N5;G3UXH5	Dr1-associated corepressor	Drap1	14.542	10949000000	102	3.08375	-2.92144	-4.71342	-0.202363	0.348845	-0.0613313	0.842162	-1.51628	-1.15737	3.65557	3.50742	0.767818	1.40285	3.13117	3.31746	+	Discard	Keep
549	F6XPV7;F6V4Z1	F6XPV7;F6V4Z1			27.135	2826100000	86	2.23208	0.985151	3.48619	3.85486	3.61612	3.84868	3.62881	3.52091	3.57237	2.92187	3.85155	2.21911	2.20296	2.05992	2.87543	+	Keep	Discard
550	F6VQZ6;Q3UH99	F6VQZ6;Q3UH99	Protein shisa-6 homolog	Shisa6	235.4	18368000000	522	1.33281	1.82285	2.27124	3.2971	3.8367	3.56462	3.70587	3.59478	3.67681	3.2447	3.39285	-0.364128	-1.00607	2.3993	3.07214	+	Keep	Discard
551	F6WDS8;Q9Z2H2;B1B1E4;Q3UTM5;Q8BRK0	F6WDS8;Q9Z2H2;B1B1E4;Q3UTM5	Regulator of G-protein signaling 6	Rgs6	131.07	10075000000	346	3.24407	-1.2158	-4.95996	1.49907	1.47306	1.83422	1.91232	1.56794	1.84117	2.69405	2.82892	3.64397	3.5404	2.4345	2.28078	+	Discard	Keep
552	F6WMJ3;Q8K4I3;A2AFJ8;H3BJ53;H3BKQ0	F6WMJ3;Q8K4I3;A2AFJ8	Rho guanine nucleotide exchange factor 6	Arhgef6	323.31	19823000000	452	4.01536	0.973674	6.23818	1.40522	1.63412	1.67075	1.31492	2.00446	1.73549	0.449607	0.603231	0.395958	0.437152	1.06545	0.97151	+	Keep	Discard
553	Q3UBR4;F6WR04;Q8BSZ5;Q3UD32;O70370;Q99M14;Q3U5K1	Q3UBR4;F6WR04;Q8BSZ5;Q3UD32;O70370;Q99M14;Q3U5K1	Cathepsin S	Ctss	141.55	3105500000	90	2.53626	-1.77929	-3.91091	-1.46811	-0.603039	-0.978139	-3.39639	-0.619141	-1.37305	0.675909	0.210548	-0.123385	0.295092	0.996875	0.182829	+	Discard	Keep
554	F6Y3V0	F6Y3V0		Ptprf	-2	40082000	4	2.93963	3.24268	4.49659	-5.32017	-8.02318	-4.54079	-5.23264	-4.36342	-4.7592	-8.34197	-8.92721	-10.1973	-9.1005	-6.74351	-8.38498	+	Keep	Discard
555	F6ZBR8;O88286-3;G5E8J8;O88286-2;O88286	F6ZBR8;O88286-3;G5E8J8;O88286-2;O88286	Protein Wiz	Wiz	39.549	1784900000	95	1.87923	3.42923	3.00608	-2.38155	-3.97328	-1.89308	-1.42992	-7.13439	-0.999686	-6.30502	-5.37048	-8.47824	-4.42014	-5.65964	-8.15374	+	Keep	Discard
556	F6ZFT1;F8WJ64;Q569N0;Q3TJG2;Q9CR21	F6ZFT1;F8WJ64;Q569N0;Q3TJG2;Q9CR21	Acyl carrier protein;Acyl carrier protein, mitochondrial	Ndufab1	79.155	77724000000	1292	4.2078	0.552824	6.58456	7.48495	7.7618	7.52568	7.87709	7.50095	7.73191	7.08883	7.14068	7.13785	7.26646	7.03321	6.89839	+	Discard	Discard
557	F6ZFU0	F6ZFU0		Eef1d	86.953	5078200000	47	4.43405	5.24487	7.00778	-1.80879	-2.32378	-2.15304	-3.02071	-2.96219	-2.01395	-9.38655	-7.28276	-8.11022	-8.79312	-7.82222	-4.35679	+	Keep	Discard
558	F6ZGI7;Q9Z224	F6ZGI7;Q9Z224	Molybdopterin synthase sulfur carrier subunit	Mocs2	3.198	431800000	12	2.40338	-1.42151	-3.72384	-0.673563	-2.39277	-1.76546	-2.07814	-0.325823	-0.943169	0.246081	-0.526145	-0.271179	-0.103885	0.458644	0.546644	+	Discard	Keep
559	P04370-9;F7A0B0	P04370-9;F7A0B0		Mbp	54.441	2896900000	27	1.49031	1.72642	2.48372	1.91475	1.27816	-0.283898	0.276849	1.64908	1.51359	0.158281	-0.290698	-0.960337	-3.32795	-0.579879	0.990568	+	Keep	Discard
560	F7BJK1;Q2TJI9;Q2TJI7;Q2TJI8;Q9CVI3	F7BJK1;Q2TJI9		Pcdh1	323.31	73835000000	1390	1.34181	0.269595	2.28344	4.39768	4.14593	4.62437	4.50512	4.52057	4.47683	4.40663	4.49376	3.84469	4.12104	4.13466	4.05217	+	Discard	Discard
561	Q3UH37;F7BX42;Q3UH69;B9EIV5;Q99J85;Q6TLW2;Q6PD36	Q3UH37;F7BX42;Q3UH69;B9EIV5;Q99J85;Q6TLW2;Q6PD36	Neuronal pentraxin receptor	Nptxr	255.41	29375000000	857	3.12926	-0.495341	-4.78281	3.50121	3.75498	3.38627	3.36874	3.68315	3.64522	4.0019	3.78906	4.37928	4.13302	4.02961	3.97874	+	Discard	Discard
562	Q8R5C0;F7C846;P47802;D3Z3F4;D3YVW0;G3XA75;G3UXX9;G3UYJ5;G3UXB5	Q8R5C0;F7C846;P47802;D3Z3F4;D3YVW0;G3XA75;G3UXX9;G3UYJ5	Metaxin-1	Mtx1	176.44	23752000000	576	2.41254	-0.729298	-3.73666	3.45282	2.35777	3.41428	2.81163	3.01643	2.66593	3.53027	3.85996	3.38576	3.92838	3.78452	3.60576	+	Discard	Keep
563	F7D291;F6S054	F7D291		Mtss1l	3.4508	75106000	9	7.21994	5.47982	14.172	-2.88355	-2.33697	-2.25469	-2.15739	-2.24232	-2.05617	-6.26531	-7.96374	-8.62319	-7.8159	-8.72451	-7.41735	+	Keep	Discard
564	F7DD14;P05532-2;P05532;Q3ULJ6;A4ZVL1;P05532-3;Q8VHX3	F7DD14;P05532-2;P05532;Q3ULJ6	Tyrosine-protein kinase receptor;Mast/stem cell growth factor receptor Kit;Receptor protein-tyrosine kinase	Kit	82.008	9583000000	317	2.2457	1.63976	3.50495	2.01779	1.8746	2.38126	1.77842	1.76272	1.9862	1.17524	0.476474	-0.950917	-1.17778	1.41034	1.02909	+	Keep	Discard
565	Q05DR9;Q0H9Q2;F8VPK3;P56671	Q05DR9;Q0H9Q2;F8VPK3;P56671	Myc-associated zinc finger protein	Maz	11.856	911790000	12	3.70003	5.57516	5.69559	-2.08058	-0.431871	-3.04403	-2.07305	-1.74846	-3.18745	-8.59837	-8.69414	-8.09903	-8.449	-8.92136	-3.25453	+	Keep	Discard
566	F8VPK6;Q811B1	F8VPK6;Q811B1	Xylosyltransferase 1	Xylt1	4.4612	153980000	3	1.61074	2.21325	2.64541	-4.09505	-2.62513	-4.09234	-5.6843	-6.93754	-4.97577	-7.18033	-7.39417	-6.22	-8.79355	-7.48525	-4.61632	+	Keep	Discard
567	F8VPP8;Q3UGE6;Q6ZPZ8;Q3TZP6	F8VPP8;Q3UGE6		Zc3h7b	33.507	1750800000	101	3.06616	2.51934	4.68673	-0.266021	0.389706	-1.10989	-0.244626	0.592288	-0.825416	-2.09856	-2.6883	-3.57868	-4.23146	-0.986442	-2.99658	+	Keep	Discard
568	F8VPQ4;Q812A2;Q91Z68	F8VPQ4;Q812A2	SLIT-ROBO Rho GTPase-activating protein 3	Srgap3	3.1816	73687000	3	2.16217	2.97298	3.39017	-3.9305	-5.05442	-6.86894	-5.76963	-4.11372	-4.31755	-8.95285	-9.08947	-7.84814	-4.38715	-9.04738	-8.56763	+	Keep	Discard
569	F8VPU2;Q8K2R0;Q99KU3;Q8R2X2;Q80VF7;E9Q805;Q8BM51;Q3UY58	F8VPU2;Q8K2R0	FERM, RhoGEF and pleckstrin domain-containing protein 1	Farp1	323.31	44815000000	1087	2.3271	-0.349451	-3.61756	2.67312	2.68877	2.98325	2.81725	2.67584	3.22689	3.13941	3.29343	3.0934	3.2007	3.15614	3.27876	+	Discard	Discard
570	F8VPZ3;G3UZF4;Q6PD17;Q7TT84;F6XDW8;G3UXQ4	F8VPZ3	Ubiquitin carboxyl-terminal hydrolase	Usp32	39.387	2155100000	147	2.05268	0.719602	3.24079	-1.18723	-1.49317	-1.36071	-1.57872	-1.78232	-1.18883	-2.48563	-2.77653	-2.23811	-1.75619	-2.23173	-1.42041	+	Keep	Discard
571	F8VQ54;Q8R418;Q6ZQ23;Q8R418-2;Q3UUV8;Q8CBU8;Q6P8L5;Q05CY3	F8VQ54;Q8R418;Q6ZQ23;Q8R418-2;Q3UUV8	Endoribonuclease Dicer	Dicer1	3.9227	353670000	15	1.82122	2.90902	2.92797	-6.86528	-4.23099	-6.36993	-6.78565	-1.22426	-2.73625	-7.03974	-7.67443	-6.94307	-7.84683	-7.66013	-8.50228	+	Keep	Discard
572	F8VQ93;Q8VDD9;Q05BL7;Q8BSJ8;Q05CQ5;Q3UW86;Q8BRF9;Q32NY1;REV__B7ZNM1;REV__Q62172;REV__Q3ULP3;REV__Q3TX60;REV__A6H6B3	F8VQ93;Q8VDD9;Q05BL7;Q8BSJ8;Q05CQ5	PH-interacting protein	Phip	88.492	3757300000	175	2.70546	-1.38738	-4.15307	-5.56807	-4.28208	-4.14363	-4.48579	-4.78252	-4.89244	-2.52121	-4.214	-3.76198	-2.74174	-3.13153	-3.45979	+	Discard	Keep
573	F8VQH0;B2RQ57;B7ZMZ2;Q4JIM5;Q61055;Q99P28;G3UWQ2	F8VQH0;B2RQ57;B7ZMZ2;Q4JIM5	Non-specific protein-tyrosine kinase;Abelson tyrosine-protein kinase 2	Abl2	80.048	9497500000	284	1.71135	0.803346	2.78039	1.38496	1.94669	1.07768	1.10855	1.34016	1.8664	1.36746	0.410984	-0.0434518	1.35538	0.675833	0.138149	+	Keep	Discard
574	F8VQJ3;P02468;Q3UNG0;Q3URV4;Q3UFZ9;Q3TRH4;Q6PHM1;F6TLW1;F6SFQ3	F8VQJ3;P02468	Laminin subunit gamma-1	Lamc1	323.31	30664000000	1177	5.70611	1.39778	9.76956	2.52527	2.46641	2.81318	2.77736	2.78176	2.82045	1.08452	1.36983	1.70305	1.58551	0.877093	1.17774	+	Keep	Discard
575	F8VQK3;Q3TNN8;Q3UH83	F8VQK3;Q3TNN8		Gucy1a2	198.63	18663000000	608	2.25997	-0.375029	-3.52463	2.30729	2.37754	2.245	2.01497	2.26414	2.27596	2.65325	2.48299	2.74317	2.95195	2.27543	2.62827	+	Discard	Discard
576	F8VQK5;Q6ZQ46;P59808;Q8BRY6	F8VQK5;Q6ZQ46;P59808	SAM and SH3 domain-containing protein 1	Sash1	30.13	1765000000	59	2.58602	1.54914	3.98164	-2.56462	-1.48808	-2.26975	-1.52016	-1.76903	-1.24493	-4.42415	-2.16818	-3.01864	-3.75557	-2.93206	-3.8528	+	Keep	Discard
577	F8VQN6	F8VQN6		Arhgef12	2.3878	180000000	9	1.71267	-1.03595	-2.78215	-6.60706	-5.93013	-6.03543	-5.62692	-5.64719	-5.75495	-4.31373	-5.50522	-5.87558	-5.5431	-4.22952	-3.91882	+	Discard	Keep
578	F8WGR0;Q9QYC0-2;F8WHZ9;Q8BJT2;F6RDR0;D3Z0T1;F6V4G5	F8WGR0;Q9QYC0-2;F8WHZ9	Alpha-adducin	Add1	-2	61734000	1	2.69284	3.766	4.13485	-3.25012	-2.84783	-3.1784	-3.75064	-6.74084	-3.6427	-9.31934	-9.44889	-5.77915	-5.49206	-7.61117	-8.35588	+	Keep	Discard
579	F8WGX0;Q91ZT5;Q91ZT5-2;E0CZ69;Q3UY56	F8WGX0;Q91ZT5;Q91ZT5-2	FYVE, RhoGEF and PH domain-containing protein 4	Fgd4	11.695	2121300000	29	1.39865	-2.39686	-2.36027	-0.59409	-2.83294	-3.77125	-6.34183	-2.35952	-0.685654	0.226411	0.641284	-0.861984	0.0493329	-2.70683	0.447669	+	Discard	Keep
580	F8WGX5;Q6PNC0;Q3UUU7	F8WGX5;Q6PNC0	DmX-like protein 1	Dmxl1	117.42	5099200000	251	3.16581	1.14092	4.83888	-0.806171	-0.836828	-1.55537	-0.657824	-0.83376	-0.657379	-1.334	-2.60744	-2.30185	-1.6389	-2.03709	-2.27358	+	Keep	Discard
581	F8WHQ1	F8WHQ1		Tpd52	2.2902	243830000	28	1.95721	3.65276	3.11134	-1.97491	-0.582898	-1.73654	-0.439927	-1.99194	-0.656717	-6.32154	-1.79912	-2.46486	-8.38404	-3.07422	-7.25571	+	Keep	Discard
582	F8WI18;P70182;P70182-3;D3YUY3;P70182-2	F8WI18;P70182;P70182-3;D3YUY3;P70182-2	Phosphatidylinositol 4-phosphate 5-kinase type-1 alpha	Pip5k1a	47.467	4466000000	171	2.02332	0.763301	3.20091	1.18588	1.56726	0.731406	1.15465	1.62105	1.73549	0.506317	0.783426	0.863312	0.89582	0.657986	-0.290928	+	Keep	Discard
583	F8WIA3;J3QMA2;J3QK34;P0C8B4	F8WIA3;J3QMA2;J3QK34;P0C8B4	Uncharacterized protein C14orf142 homolog	Gm20604;Gm28051;AK010878	3.4385	93295000	12	7.13733	6.76038	13.8926	-0.262559	-0.631122	-1.07889	-1.31963	-0.246803	-1.2499	-6.65251	-5.90953	-8.24207	-8.70306	-7.50442	-8.33962	+	Keep	Discard
584	F8WIE1;Q8BWY6;Q3ZCX9;Q91W89;E9PZ88;E9PYM7;Q3TBQ3;Q3TAW2;E0CYW2;F6TFL1;E0CZB0;E0CXM6;Q9CTD5;E0CXI0;F6U7S0	F8WIE1;Q8BWY6;Q3ZCX9;Q91W89;E9PZ88;E9PYM7;Q3TBQ3	Alpha-mannosidase;Alpha-mannosidase 2C1	Man2c1	130.31	10161000000	473	1.98991	0.443004	3.1556	1.91475	1.49719	1.44638	1.3753	1.05709	1.49311	1.18691	0.732449	1.24201	0.906808	1.1695	0.888124	+	Discard	Discard
585	F8WIE5;Q69ZR2;Q3U5E1;Q3T9S4;Q3TEJ5;Q05BY9;Q3UQY6;Q8C5S2;Q3TEQ5;Q5EBQ8;Q91Z48	F8WIE5;Q69ZR2	E3 ubiquitin-protein ligase HECTD1	Hectd1	206.39	8619000000	391	1.44928	-0.267162	-2.42852	-1.44993	-1.3774	-1.29959	-1.2067	-1.26126	-1.52158	-1.1631	-1.35203	-0.747228	-1.09693	-0.853233	-1.30095	+	Discard	Discard
586	Q6NXV2;Q3U9N0;Q3U689;Q3TWZ6;Q3TWV2;Q3TLV0;Q3UDQ8;F8WIJ0;Q9JIS8;Q3TJM8;Q3TJG5;Q3TPD4;F6TQE2;Q9QY75	Q6NXV2;Q3U9N0;Q3U689;Q3TWZ6;Q3TWV2;Q3TLV0;Q3UDQ8;F8WIJ0;Q9JIS8;Q3TJM8;Q3TJG5;Q3TPD4	Solute carrier family 12 member 4	Slc12a4	40.335	3471600000	145	2.18964	1.42237	3.42784	-1.55066	0.0198198	-0.25736	-0.944352	-0.560607	-0.529138	-2.69048	-1.07939	-2.21367	-2.07174	-1.0914	-3.20986	+	Keep	Discard
587	F8WIT2;Q3TUI1	F8WIT2;Q3TUI1	Annexin	Anxa6	5.6562	3393900000	48	1.91862	5.49648	3.0592	0.798309	1.47306	0.370154	-1.67065	0.279658	-0.0704894	-6.17916	-8.73273	-9.02543	-7.99215	0.0365947	0.0940516	+	Keep	Discard
588	F8WIZ7;Q5DTM2;Q8BXR9;Q8BXR9-2;V9GXX3;Q8R1X8;Q8BXC3	F8WIZ7;Q5DTM2;Q8BXR9;Q8BXR9-2;V9GXX3;Q8R1X8	Oxysterol-binding protein;Oxysterol-binding protein-related protein 6	Osbpl6	82.747	7203700000	288	2.04479	1.28955	3.23005	0.827294	1.19812	1.71016	1.10264	0.688371	1.34982	0.69702	0.497732	-1.78384	-0.529851	0.136531	0.121482	+	Keep	Discard
589	F8WJ05;Q61702	F8WJ05;Q61702	Inter-alpha-trypsin inhibitor heavy chain H1	Itih1	15.868	534810000	29	3.50338	3.69595	5.37169	-4.04685	-3.5513	-2.13656	-2.68425	-0.775451	-0.639499	-7.4593	-6.14543	-5.66435	-6.49101	-4.74227	-5.50724	+	Keep	Discard
590	Q6PB99;F8WJB9;P70429-2;P70429;E9PVP4	Q6PB99;F8WJB9;P70429-2;P70429;E9PVP4	Ena/VASP-like protein	Evl	106.06	6184200000	133	3.03298	-0.870787	-4.63654	0.770565	0.93294	1.23163	0.963405	1.10442	1.80246	1.82753	1.77618	2.18586	1.87137	1.86807	2.50113	+	Discard	Keep
591	F8WJD4;Q80X82;Q3U2B5;Q3TN10;Q3U2V0;Q3TA76;S4R2Q3;D3Z2M2;F6UJ99	F8WJD4;Q80X82;Q3U2B5;Q3TN10;Q3U2V0;Q3TA76	Symplekin	Sympk	196.09	9489300000	329	1.3743	1.28667	2.32739	-2.07982	-2.01278	-1.759	-1.79134	-3.1762	-2.75239	-5.37909	-2.87602	-1.99663	-2.89765	-4.48427	-3.65792	+	Keep	Discard
592	F8WJE0;Q60710	F8WJE0;Q60710	Deoxynucleoside triphosphate triphosphohydrolase SAMHD1	Samhd1	323.31	15597000000	351	1.45612	1.01349	2.43773	-0.503011	-0.59517	-1.17283	-0.135346	0.714347	-0.763009	-1.39038	-0.784948	-1.9029	-2.75154	-0.705989	-1.00018	+	Keep	Discard
593	F8WJK8;Q3U9V1;Q99L47;Q3U8D2;Q3U3N7;Q3TGW8;E9Q1V0;E9Q1X9	F8WJK8;Q3U9V1;Q99L47;Q3U8D2;Q3U3N7;Q3TGW8	Hsc70-interacting protein	St13	323.31	137230000000	1636	1.85419	-0.249558	-2.97234	6.23366	6.10664	5.96593	6.07772	5.87128	5.88309	6.30651	6.40119	6.06411	6.3172	6.42843	6.11823	+	Discard	Discard
594	Q3TNL9;Q4JFN6;G3EB90;P03888	Q3TNL9;Q4JFN6;G3EB90;P03888	NADH-ubiquinone oxidoreductase chain 1	mt-Nd1;ND1;Mtnd1	118.87	23425000000	825	2.88205	0.699835	4.41116	6.38739	6.14182	6.1188	5.92352	5.94655	5.94018	5.51822	5.77052	4.98241	4.94425	5.65181	5.39206	+	Keep	Discard
595	Q56A15;G3UWG1;P62897;P00015	Q56A15;G3UWG1;P62897	Cytochrome c, somatic	Cycs;Gm10108	323.31	279050000000	3010	1.76552	0.279854	2.8531	9.23799	9.07944	8.82292	8.83793	8.85372	8.73461	8.58596	8.4508	8.71836	8.55239	8.7179	8.86207	+	Discard	Discard
596	G3UWH9;Q8R1U1;Q7TSQ9;G3UWY4;G3UYW8;G3UWX2;G3UX78;G3UZ15;G3XA67	G3UWH9;Q8R1U1;Q7TSQ9	Conserved oligomeric Golgi complex subunit 4	Cog4	33.625	2243400000	105	2.04121	-1.068	-3.2252	-2.0245	-3.97737	-2.44077	-2.59359	-2.64334	-2.9427	-1.90807	-2.2949	-1.0325	-1.96414	-1.27924	-1.73543	+	Discard	Keep
597	G3UWX1;G3X8Z6;Q5U4B1;G3UXL4;P35601-2;P35601;Q3UPY0;Q61944;Q3UVT8;Q3V247;G3UZ76	G3UWX1;G3X8Z6;Q5U4B1;G3UXL4;P35601-2;P35601	Replication factor C subunit 1	Rfc1	100.59	4904400000	180	1.81448	-2.66441	-2.91891	-3.32098	-6.12764	-2.39104	-2.24458	-5.26259	-6.82446	-1.47484	-1.90001	-0.373882	-2.12358	-0.909754	-3.40275	+	Discard	Keep
598	G8JL74;G3UXA6;Q8BHD7-2;Q8BHD7;G3UZ01;G3UY95;F7C521;G3UXZ8;G3UXZ6;Q8C5Q1	G8JL74;G3UXA6;Q8BHD7-2;Q8BHD7;G3UZ01	Polypyrimidine tract-binding protein 3	Ptbp3	323.31	12096000000	372	3.20633	1.54795	4.90139	0.49692	0.0959498	-0.00817141	-0.0649249	-0.0529251	0.58365	-0.870391	-1.78267	-0.956542	-1.13313	-0.841487	-2.65299	+	Keep	Discard
599	G3UXF1;Q8CB64	G3UXF1		Tmcc1	5.949	74435000	5	3.27394	-4.51041	-5.00654	-8.30364	-8.34132	-8.30546	-8.23741	-8.47997	-5.55244	-2.04079	-2.51528	-2.61903	-7.16147	-2.99068	-2.83056	+	Discard	Keep
600	Q3TI27;G3UXL2;Q9D7G0;Q3UPD5;Q3UYQ0;Q9CVZ1	Q3TI27;G3UXL2;Q9D7G0;Q3UPD5;Q3UYQ0	Ribose-phosphate pyrophosphokinase 1	Prps1;Prps1l3	217.64	64204000000	1236	2.61982	0.290649	4.02992	5.55686	5.20745	5.44524	5.38037	5.49763	5.40188	5.11884	5.08851	5.35144	5.16571	4.97036	5.05067	+	Discard	Discard
601	G3UXW9;Q3MIA8;Q99LD4;B1ATU4;Q99LD4-2	G3UXW9;Q3MIA8;Q99LD4;B1ATU4;Q99LD4-2	COP9 signalosome complex subunit 1	Gps1	167.3	44744000000	1067	1.75129	0.265406	2.83399	4.42098	3.93901	4.0582	4.09663	3.96819	3.88614	3.87228	3.99767	3.78884	3.64751	3.76833	3.70208	+	Discard	Discard
602	G3UXZ5;Q5HZK3;P97371;G3UXY0;G3X9K9;G3UWN9;G3UXR1	G3UXZ5;Q5HZK3;P97371;G3UXY0;G3X9K9;G3UWN9	Proteasome activator complex subunit 1	Psme1	323.31	26466000000	843	2.43807	-0.515116	-3.77243	3.23171	3.26997	3.12082	2.98154	2.97991	2.97122	3.54931	3.23936	3.31104	3.72217	3.766	4.05796	+	Discard	Discard
603	G3UY42;Q8CCS6-2;Q8CCS6;D3YUB9;G3UWY6;G3UX74	G3UY42;Q8CCS6-2;Q8CCS6;D3YUB9	Polyadenylate-binding protein 2	Pabpn1	111.19	3942000000	105	2.71336	-5.97157	-4.16451	-4.53247	-2.76875	-9.03829	-1.19433	-9.19991	-7.87947	0.80813	-1.37641	0.353066	0.720223	0.595243	0.115959	+	Discard	Keep
604	G3UY52	G3UY52		Usp9x	25.62	1261300000	69	1.75435	0.642506	2.8381	0.750681	0.910169	0.362964	-0.448623	0.368422	0.523461	0.231241	-0.51241	-0.331271	-0.468139	-0.305579	-0.00180192	+	Keep	Discard
605	G3UYM7;Q8K0N0;Q8C8Z9;G3UZ87;O70585-2;O70585;G3UY34;G3UZJ3;G3UXK0;G3UXI3;Q8BNG4;G3UYK9;Q3U070;G3UXH9;G3UX96;G3UYN2;G3UZ85;G3UXP7;G3UYD1	G3UYM7;Q8K0N0;Q8C8Z9;G3UZ87;O70585-2;O70585;G3UY34;G3UZJ3;G3UXK0;G3UXI3;Q8BNG4;G3UYK9	Dystrobrevin;Dystrobrevin beta	Dtnb	19.524	1595200000	45	1.9159	1.79709	3.05553	0.363422	-0.19545	-1.54499	-0.94068	0.504106	0.273527	-2.20282	-3.35056	-1.00738	-3.25921	-2.1062	-0.396401	+	Keep	Discard
606	G3UYV7;Q059I1;P62858;J3QNN8	G3UYV7;Q059I1;P62858;J3QNN8	40S ribosomal protein S28	Rps28;Gm10263	70.704	28444000000	239	3.16113	-1.25855	-4.83168	4.23516	3.59921	4.57042	4.19128	4.76152	4.37893	5.67545	5.60223	5.94974	6.13305	5.08807	4.83929	+	Discard	Keep
607	G3UYZ1	G3UYZ1		Igsf8	323.31	181090000000	2452	2.84585	0.489867	4.35778	6.71905	6.83896	6.7456	6.49348	6.64252	6.48477	6.30651	6.31799	6.09437	6.44697	6.0082	5.81114	+	Discard	Discard
608	Q9CQG4;G3X8R0;Q921E4;Q5QGU0;Q60870	Q9CQG4;G3X8R0;Q921E4;Q5QGU0	Receptor expression-enhancing protein	Reep5	236.77	60625000000	551	2.01797	0.339931	3.19364	6.85037	7.0507	6.94933	6.8178	6.47592	6.77991	6.78527	6.50614	6.44478	6.27399	6.37475	6.49952	+	Discard	Discard
609	G3X8R2;Q80VJ2	G3X8R2;Q80VJ2	Steroid receptor RNA activator 1	Sra1	10.794	795540000	20	1.54846	-4.80221	-2.56183	-9.04746	0.800936	-9.18547	-0.395768	-2.27094	-8.08625	-0.25068	0.253682	0.135757	0.304459	-0.0678319	0.2529	+	Discard	Keep
610	G3X8R5;Q3UA37;Q922W2;Q8BUN3;Q8BMY0	G3X8R5;Q3UA37;Q922W2	Glutamine-rich protein 1	Qrich1	43.893	2075000000	136	2.39966	0.789155	3.71864	-1.33227	-0.718475	-0.901554	-1.55943	-0.830752	-0.865348	-1.30001	-2.0994	-1.61131	-1.71712	-2.44762	-1.7673	+	Keep	Discard
611	Q9D2D1;Q544R6;G3X8T3;P16675;A2A5J9;A2A5J8;A2A5J6	Q9D2D1;Q544R6;G3X8T3;P16675	Carboxypeptidase;Lysosomal protective protein;Lysosomal protective protein 32 kDa chain;Lysosomal protective protein 20 kDa chain	Ctsa	314.59	22935000000	415	1.33479	0.721801	2.27393	1.40793	1.37236	2.03368	1.83576	2.1887	1.97467	0.985676	0.36174	1.4701	2.22525	0.403077	1.03644	+	Keep	Discard
612	G3X8T7;Q9ER60;Q9JKC5	G3X8T7;Q9ER60	Sodium channel protein;Sodium channel protein type 4 subunit alpha	Scn4a	-2	6425000000	14	2.26633	-3.57566	-3.53341	-8.73812	-7.88305	-8.7111	-8.52503	-8.09055	-6.99652	-1.7802	-3.39504	-4.82375	-4.04276	-4.51886	-8.92979	+	Discard	Keep
613	G3X8T9;P29621	G3X8T9		Serpina3n	55.093	3603200000	144	1.58317	-1.30459	-2.60842	-0.667939	0.427437	-0.10587	-0.00342368	-0.131423	0.542354	2.11345	1.9468	-0.145876	-0.149905	2.3074	1.81678	+	Discard	Keep
614	G3X8U8;O88622;O88622-2;I6RAM3;E9Q088;A5YBK2;Q3TUI8;E9Q7T9;E9Q3C4;E9Q954	G3X8U8;O88622;O88622-2;I6RAM3;E9Q088;A5YBK2	Poly(ADP-ribose) glycohydrolase	Parg	8.3361	719190000	38	1.79794	3.02567	2.89666	-2.63439	-4.12394	-3.88002	-3.21906	-2.22892	-3.44776	-5.95298	-8.95113	-8.60221	-7.11096	-2.60835	-4.46247	+	Keep	Discard
615	Q8BWV2;G3X8X7;Q920Q4;Q920Q4-2;Q8C016;A2BI90	Q8BWV2;G3X8X7;Q920Q4;Q920Q4-2;Q8C016	Vacuolar protein sorting-associated protein 16 homolog	Vps16	212.33	15044000000	548	3.2118	-0.97516	-4.90986	0.880139	0.642275	1.69714	1.0164	1.36343	0.962791	2.07848	1.48558	2.08137	2.20744	2.16817	2.39208	+	Discard	Keep
616	G3X8Y8;Q8K3D9;Q9QUN7;Q811T5	G3X8Y8;Q8K3D9;Q9QUN7;Q811T5	Toll-like receptor;Toll-like receptor 2	Tlr2	31.847	2033300000	60	2.31084	4.49085	3.595	-3.97714	-0.309955	-2.01101	-3.32701	-3.83714	-6.01677	-9.89148	-6.72251	-3.47528	-8.03158	-9.45058	-8.85269	+	Keep	Discard
617	Q4G0C0;G3X928;A0AUN0;Q6NZC7;Q3UY74	Q4G0C0;G3X928;A0AUN0;Q6NZC7	SEC23-interacting protein	Sec23ip	323.31	16397000000	531	1.6505	-0.658221	-2.69874	1.07199	1.077	1.49688	0.371098	0.266525	0.163244	1.63576	1.54011	1.49041	1.51517	1.22361	0.990998	+	Discard	Keep
618	G3X9B1;Q3UNW7;Q3TNE1;Q3TMK0;Q8BLJ4;Q3T9I0;Q3V1X6;Q8CCT5;Q8VCK1	G3X9B1;Q3UNW7		Heatr1	323.31	22941000000	595	1.85107	-2.72407	-2.96813	-4.45384	-3.4553	-2.48852	-5.14071	-7.2775	-6.25587	-2.71968	-3.36743	-2.68156	-3.15442	0.0634908	-0.867746	+	Discard	Keep
619	G3X9G4;Q3TCR7;Q3TBU6;G3UXX2;Q91Z39;G3UY64	G3X9G4;Q3TCR7;Q3TBU6		Dnm2	323.31	120640000000	1497	3.87882	0.943561	5.99958	4.97466	4.51275	4.66313	4.76897	4.9892	5.38126	3.98807	3.57044	4.23921	4.12104	3.85853	3.85132	+	Keep	Discard
620	G3X9J0;Q4VBF3;S4R1S0;Q6A050;S4R2N4;Q8BGC2;A6H637;A7MCX1;A2VCS4;A0AUN2;Q9CSR2;Q8K054	G3X9J0		Sipa1l3	107.41	7011200000	303	2.38636	1.73162	3.70006	0.154967	0.361482	0.167507	0.332576	0.721258	0.460152	-0.25137	0.060284	-2.23877	-2.84433	-1.69274	-1.22487	+	Keep	Discard
621	G3X9J1;G5E8Y0;P70414;O35157;Q27PY9;Q9ET74;Q91ZJ7	G3X9J1;G5E8Y0;P70414;O35157;Q27PY9;Q9ET74;Q91ZJ7	Sodium/calcium exchanger 1	Slc8a1	-2	89621000	3	5.40496	4.69053	9.05025	-1.93745	-3.44297	-3.76717	-2.93024	-3.67742	-3.72784	-8.25581	-8.31937	-7.12723	-7.50842	-9.67124	-6.7442	+	Keep	Discard
622	G3X9L6;Q9DCX2;B1ASE2	G3X9L6;Q9DCX2;B1ASE2	ATP synthase subunit d, mitochondrial	Gm10250;Atp5h	323.31	500800000000	3497	3.05978	-0.458344	-4.67705	8.62821	8.50083	8.65698	8.46483	8.54855	9.03821	9.0914	8.9625	9.2788	9.19516	9.00889	9.05091	+	Discard	Discard
623	G3X9V4;Q01097	G3X9V4;Q01097	Glutamate receptor ionotropic, NMDA 2B	Grin2b	323.31	66254000000	1581	1.62365	0.379827	2.66273	3.58594	3.63836	3.96673	3.78179	3.81648	4.05785	3.61401	3.63815	3.0139	3.11202	3.73301	3.45709	+	Discard	Discard
624	G3X9X1;Q6ZPP6;Q8BSY6;Q8R1W9	G3X9X1;Q6ZPP6;Q8BSY6;Q8R1W9		Kbtbd2	15.807	2563300000	64	2.24166	-1.8027	-3.49938	-2.12366	-0.503384	-1.48136	-1.3416	-1.5131	-3.3478	0.648167	0.317087	0.767818	0.695123	-0.847294	-1.07558	+	Discard	Keep
625	G3X9Y5;Q6A0C5;E9Q735;I6L960;E9Q442;Q8VDS1;Q8BYZ2	G3X9Y5;Q6A0C5;E9Q735;I6L960	Ubiquitin conjugation factor E4 A	Ube4a	57.274	4711900000	239	3.40779	0.496626	5.21794	0.460216	0.17196	-0.101557	0.112267	0.352849	0.150287	-0.183857	-0.267116	-0.247472	-0.416231	-0.503645	-0.215412	+	Discard	Discard
626	G3X9Z0;Q8R060;H3BJ52;H3BKZ0;H3BKB9;D3Z6K4;H3BJF6;H3BIZ1	G3X9Z0;Q8R060;H3BJ52;H3BKZ0	Protein zwilch homolog	Zwilch	148.39	3476800000	63	2.35777	6.96566	3.6602	2.07201	2.21866	1.40941	1.47935	1.73544	-6.39618	-1.61652	-7.96038	-8.79189	-8.18304	-3.33656	-9.38691	+	Keep	Discard
627	G3XA00;Q68EF4;Q68EF4-2;A7MD55;Q5NCH9	G3XA00;Q68EF4;Q68EF4-2	Metabotropic glutamate receptor 4	Grm4	19.574	340520000	30	3.42418	3.07808	5.24414	-2.77945	-2.3186	-1.86139	-2.26718	-2.42976	-2.07085	-5.31012	-8.11397	-4.96814	-4.18899	-4.56139	-5.05311	+	Keep	Discard
628	G3XA18;Q3V023;Q9D7V9;H3BL13	G3XA18;Q3V023;Q9D7V9;H3BL13	N-acylethanolamine-hydrolyzing acid amidase;N-acylethanolamine-hydrolyzing acid amidase subunit alpha;N-acylethanolamine-hydrolyzing acid amidase subunit beta	Naaa	17.769	1741300000	143	1.6017	1.00466	2.63328	0.685545	1.18331	0.902085	0.700919	1.27148	1.60055	-1.3996	-0.533475	0.264486	0.851026	0.735741	0.397785	+	Keep	Discard
629	G3XA50	G3XA50		Lrrc10b	2.3979	13450000	15	1.44679	1.78854	2.42516	-8.11109	-7.96296	-4.9701	-6.14666	-5.41984	-6.02186	-6.21238	-7.61734	-8.70634	-8.72352	-9.91074	-8.19345	+	Keep	Discard
630	G3XA57;G3XA57-2;Q3U366;G3UW57	G3XA57;G3XA57-2;Q3U366;G3UW57	Rab11 family-interacting protein 2	Rab11fip2	78.702	7271700000	320	2.02115	0.563792	3.19796	2.08262	2.04857	2.10434	1.9748	1.7931	2.14877	2.01515	1.69217	0.778737	1.34732	1.54425	1.39183	+	Discard	Discard
631	G5E814;Q9D8B4;Q6PBG2	G5E814;Q9D8B4	NADH dehydrogenase [ubiquinone] 1 alpha subcomplex subunit 11	Ndufa11	135.56	28691000000	649	3.33944	0.858871	5.10945	7.07521	6.83587	6.96283	6.51427	6.51944	6.23572	5.57258	5.58363	6.23703	6.02331	5.74488	5.82869	+	Keep	Discard
632	G5E825;Q9CWR0-2;Q9CWR0;Q7TMR4	G5E825;Q9CWR0-2;Q9CWR0;Q7TMR4	Rho guanine nucleotide exchange factor 25	Arhgef25	17.272	1072100000	62	1.61082	0.863611	2.64552	-0.954376	-1.90027	-0.840388	-0.0898422	-1.50679	-0.592181	-1.79603	-1.66712	-1.64104	-1.4552	-2.77699	-1.72914	+	Keep	Discard
633	G5E850;Q544Z9;P56395;E0CY88	G5E850;Q544Z9;P56395	Cytochrome b5	Cyb5a	91.316	26343000000	415	5.48705	-1.35774	-9.24191	4.61718	4.59668	4.21857	4.05505	3.90404	4.06842	5.30517	5.47337	5.71005	5.83589	5.5247	5.7572	+	Discard	Keep
634	G5E866;Q99NB9;Q3US00;A0JLN0;Q8C839;Q3TB51;Q8C2Y9	G5E866;Q99NB9;Q3US00	Splicing factor 3B subunit 1	Sf3b1	323.31	77126000000	1880	2.99633	-0.389973	-4.58138	1.40609	1.38533	1.69714	1.50821	1.17989	1.38841	1.72923	1.64327	1.96406	1.877	1.91017	1.78118	+	Discard	Discard
635	G5E881;Q3TUH1;G3UWL8;G3UYJ1;Q3TUH1-2;D6RGT1	G5E881;Q3TUH1	Phosphatidate cytidylyltransferase, mitochondrial	Tamm41	96.41	6898900000	203	2.86266	-1.16972	-4.38253	1.30409	1.17668	1.5073	1.31819	1.04715	0.287586	1.68326	2.025	1.99786	2.34822	3.08734	2.51763	+	Discard	Keep
636	Q8BIV6;G5E895;Q8CI22;D3Z494;S4R2G9;Q8R318	Q8BIV6;G5E895;Q8CI22;D3Z494		Akr1b10	96.051	38293000000	397	1.55436	1.32008	2.56976	5.13719	5.48139	3.61373	6.14359	4.5576	5.60201	3.33909	5.07965	4.70372	3.07301	3.35119	3.06838	+	Keep	Discard
637	G5E897;Q8C6F3	G5E897;Q8C6F3		Kdelc2	21.686	15372000000	61	4.63584	-8.83655	-7.40082	-2.47716	-3.24306	-5.60393	-8.65497	-8.5587	-8.34842	2.75588	3.48305	3.85832	1.95364	1.69602	2.38612	+	Discard	Keep
638	G5E8C4;Q8BRH0;D3Z2Z3	G5E8C4;Q8BRH0	Transmembrane and TPR repeat-containing protein 3	Tmtc3	43.174	3358700000	118	4.13402	3.81151	6.45033	-1.2185	-0.602584	-0.759208	-0.460775	-1.1992	-3.48656	-6.21903	-5.44454	-5.36735	-4.39341	-3.65725	-5.51431	+	Keep	Discard
639	G5E8E3;Q8R3Y5-2;Q8R3Y5	G5E8E3;Q8R3Y5-2;Q8R3Y5	Uncharacterized protein C19orf47 homolog	2310022A10Rik	4.5415	233040000	5	2.9328	4.33581	4.48643	-7.18551	-4.0998	-3.35647	-3.88724	-1.59983	-1.95347	-6.95376	-8.92043	-8.01318	-6.06171	-9.29141	-8.8567	+	Keep	Discard
640	G5E8G6;P21271;G3X9Y9;P21271-3;Q6PER8;D3Z135;H3BLK6;D3Z0V4;D3YZ13;F6UVU0	G5E8G6;P21271;G3X9Y9;P21271-3	Unconventional myosin-Vb	Myo5b	323.31	10863000000	201	1.35257	-2.00997	-2.29801	-4.62938	-3.37828	-7.49525	-2.39541	-2.48938	-3.90553	-3.92397	-1.62031	-1.18003	-1.34877	-2.35772	-1.80258	+	Discard	Keep
641	G5E8H1;P23819-2;Q80VM6;Q9QXM4	G5E8H1;P23819-2;Q80VM6	Glutamate receptor 2	Gria2	-2	3831400000	68	1.92817	1.09814	3.07209	0.626293	0.544401	0.569471	0.321617	0.697846	0.78547	-0.0907845	0.114215	-1.46313	-1.71566	0.320266	-0.208646	+	Keep	Discard
642	G5E8J3;Q8K1X1;Q3TDR2	G5E8J3;Q8K1X1	WD repeat-containing protein 11	Wdr11	86.711	7616600000	350	1.39094	0.404167	2.34987	0.0631174	-0.132516	0.0943621	0.00518747	0.102889	-0.0167281	-0.356175	-0.945212	0.220228	-0.515683	-0.62855	-0.083297	+	Discard	Discard
643	G5E8J9;Q8CFE4;Q8CFE4-2;Q80UY7	G5E8J9;Q8CFE4	SCY1-like protein 2	Scyl2	104.05	11624000000	376	2.77205	-0.56232	-4.24972	1.02544	1.15559	0.816866	0.843567	1.15043	0.983869	1.23011	1.19011	1.67956	1.66566	1.93486	1.64938	+	Discard	Discard
644	G5E8K5-2;G5E8K2;G5E8K3;G5E8K5-3;G5E8K5;S4R236;G5E8K5-6;S4R2F5;G5E8K5-5;G5E8K5-4;Q9QXH1;G3X971;S4R278	G5E8K5-2;G5E8K2;G5E8K3;G5E8K5-3;G5E8K5;S4R236;G5E8K5-6;S4R2F5;G5E8K5-5;G5E8K5-4;Q9QXH1;G3X971	Ankyrin-3	Ank3	20.556	420460000	21	4.52471	1.87826	7.1825	-2.94498	-3.24205	-3.71586	-3.18497	-2.87338	-2.8486	-5.04327	-5.07109	-5.97016	-4.48158	-4.45721	-5.05607	+	Keep	Discard
645	G5E8N7;Q9JLV6;E9Q9A5;Q3T9F5;Q9JLV6-2	G5E8N7;Q9JLV6;E9Q9A5;Q3T9F5;Q9JLV6-2	Bifunctional polynucleotide phosphatase/kinase;Polynucleotide 3-phosphatase;Polynucleotide 5-hydroxyl-kinase	Pnkp	82.976	4645800000	113	1.65707	-2.51674	-2.70756	-2.58735	-3.34489	-5.12528	-2.85975	-2.56905	-3.67374	-2.49403	-3.12091	0.883722	0.949942	1.23683	-2.51516	+	Discard	Keep
646	G5E8R1;E9Q455	G5E8R1;E9Q455		Tpm1	104.26	49269000000	233	4.18684	-0.869635	-6.54623	3.93051	3.46576	4.09569	4.02423	3.76634	4.17481	4.90443	4.99727	4.55885	4.53681	4.75029	4.9275	+	Discard	Keep
647	G5E8R8;Q3UGV7;Q6P5G6	G5E8R8;Q3UGV7;Q6P5G6	UBX domain-containing protein 7	Ubxn7	44.897	11529000000	172	3.15645	1.75897	4.82449	1.02568	0.419772	0.046267	-0.505348	1.08177	-0.436658	-2.10044	-1.95807	-0.962966	-1.82812	-0.72855	-1.34422	+	Keep	Discard
648	G5E8T6;Q9EQJ9-2;Q9EQJ9	G5E8T6;Q9EQJ9-2;Q9EQJ9	Membrane-associated guanylate kinase, WW and PDZ domain-containing protein 3	Magi3	19.523	1809300000	85	4.40997	1.79404	6.96188	-0.801051	-0.538095	-1.84141	-1.07609	-1.74618	-1.27606	-3.16958	-3.51792	-2.77908	-2.87017	-2.49289	-3.21352	+	Keep	Discard
649	G5E8T9;Q99KB8;E9PYA3;Q99KB8-2;E9Q2H8;D3YWI0;D3YUX8;D3YV58	G5E8T9;Q99KB8;E9PYA3;Q99KB8-2;E9Q2H8;D3YWI0	Hydroxyacylglutathione hydrolase, mitochondrial	Hagh	319.16	53076000000	590	1.87619	0.379627	3.00197	5.23621	5.26289	5.02181	5.55327	5.39333	5.42221	4.99867	5.15752	5.19499	4.69109	4.99065	4.57903	+	Discard	Discard
650	G5E924;Q3UMT7;Q8R081;G3UY38;Q8BI42;G3UY56;Q9CVU5;G3UYY3	G5E924;Q3UMT7;Q8R081;G3UY38	Heterogeneous nuclear ribonucleoprotein L	Hnrnpl	323.31	254850000000	3066	2.73208	0.233086	4.19161	6.28094	6.23788	6.20101	6.24699	6.06095	5.98831	5.97484	5.993	5.89935	6.01022	5.8267	5.91345	+	Discard	Discard
651	Q3TDQ5;G9M4M6;Q8C0J2-2;Q8C0J2-5;Q8C0J2;Q8C0J2-3;Q8C0J2-4;D3YZW7	Q3TDQ5;G9M4M6;Q8C0J2-2;Q8C0J2-5;Q8C0J2;Q8C0J2-3;Q8C0J2-4	Autophagy-related protein 16-1	Atg16l1	32.955	3231100000	104	2.05896	0.964723	3.24932	1.02986	1.1917	0.961519	0.166701	0.499152	-0.436471	0.0580057	-0.308744	-0.401022	-0.259214	-0.376286	-1.08862	+	Keep	Discard
652	H3BJ97;Q99JR5;Q4FJX7;H3BKM8	H3BJ97;Q99JR5;Q4FJX7	Tubulointerstitial nephritis antigen-like	Tinagl1	135.67	7201100000	211	3.32609	1.24981	5.08838	2.27064	3.26641	3.26845	2.85057	2.88824	2.70099	0.939172	1.3455	2.31461	1.79016	1.52277	1.83426	+	Keep	Discard
653	H3BJN3;H3BJ26;Q6AXG1;P70403	H3BJN3;H3BJ26;Q6AXG1;P70403	Protein CASP	Cux1	6.6672	582930000	13	7.33524	6.63469	14.5703	-1.90747	-1.73751	-1.19988	-1.39384	-1.69339	-1.55304	-7.32841	-8.11607	-10.2091	-8.38836	-7.17918	-8.07213	+	Keep	Discard
654	H3BJQ8;Q8CAL5;Q8BNB0;H3BLN8;O70206	H3BJQ8;Q8CAL5;Q8BNB0;H3BLN8	Glypican-5;Secreted glypican-5	Gpc5	31.063	1793700000	127	1.86049	1.03454	2.98083	0.28035	-0.54834	0.658018	-0.0419163	-0.621168	-0.148217	-1.42628	-2.14088	-1.19083	-0.984709	-0.859143	-0.026663	+	Keep	Discard
655	H3BJS6;E0CYJ6	H3BJS6			2.5843	1792800000	14	3.81356	-4.15572	-5.88753	-6.84425	-4.80968	-4.48727	-7.70575	-3.07385	-4.62556	-0.736665	-1.21	-0.904959	-1.30305	-1.5582	-0.899169	+	Discard	Keep
656	H3BJZ7;Q4KUS2;H3BKY4;H3BJL3;F7CEK4;Q3TTZ7	H3BJZ7;Q4KUS2	Protein unc-13 homolog A	Unc13a	323.31	43215000000	1365	1.75682	0.255582	2.84142	2.63755	2.51487	2.8547	2.77736	2.65739	2.40976	2.28415	2.67851	2.32994	2.29438	2.38137	2.34979	+	Discard	Discard
657	H3BK24;P53564-3;P53564;H3BKF6;P53564-4	H3BK24;P53564-3;P53564;H3BKF6;P53564-4	Homeobox protein cut-like;Homeobox protein cut-like 1	Cux1	98.217	7131800000	107	1.9237	-3.04801	-3.06606	-4.74644	-3.28404	-3.72376	-2.11732	-2.8879	-7.53158	-0.332408	-1.64829	-0.35987	-0.528705	-3.70252	0.568791	+	Discard	Keep
658	H3BKF3;Q640Q5;H3BJH6;Q5U221;H3BLB9;H3BJA8;Q640Q5-2	H3BKF3;Q640Q5;H3BJH6;Q5U221;H3BLB9	PAB-dependent poly(A)-specific ribonuclease subunit PAN3	Pan3	2.0206	401040000	9	2.24243	-3.00572	-3.50044	-7.98342	-3.51695	-9.073	-6.03412	-6.90642	-7.69797	-3.23148	-3.20347	-3.93512	-4.66576	-5.02693	-3.11479	+	Discard	Keep
659	H3BKH6;Q9R0P3;H3BLJ9;H3BJL6;H3BJP2;H3BK43;H3BJC6;H3BL99	H3BKH6;Q9R0P3;H3BLJ9;H3BJL6;H3BJP2;H3BK43	S-formylglutathione hydrolase	Esd	323.31	110730000000	1923	2.22393	0.47132	3.47496	6.17231	5.68505	5.52959	5.56138	6.00929	5.75353	5.08706	5.07073	5.61377	5.41834	5.42342	5.26991	+	Discard	Discard
660	H3BKM2;Q80YV2;Q80YV2-2;D3Z3D0;Q3TI64;D3Z0B2	H3BKM2;Q80YV2;Q80YV2-2;D3Z3D0;Q3TI64	Nuclear-interacting partner of ALK	Zc3hc1	29.82	1891800000	78	2.07747	-4.09775	-3.27451	-1.48342	-8.00374	-8.22035	-5.02784	-9.57866	-6.61346	-1.82726	-2.68784	-0.650407	-2.73014	-3.25882	-3.18647	+	Discard	Keep
661	H3BL37;O08784;Q05BH6;Q7TPZ2;H3BIX0;Q05CS0;Q6PFZ6;Q3TBZ3;Q3TAB2;H3BK88	H3BL37;O08784;Q05BH6;Q7TPZ2;H3BIX0;Q05CS0;Q6PFZ6	Treacle protein	Tcof1	323.31	20757000000	322	2.11942	-0.767559	-3.33172	-1.99639	-1.53392	-2.30168	-2.4069	-1.46768	-2.0651	-1.72836	-1.03636	-1.21392	-0.753692	-0.808455	-1.62553	+	Discard	Keep
662	H3BL44;Q69ZL4;Q3TVY6;Q3UZR5;Q80XR2;H3BIX7;Q8BMS7;H3BLI6;H3BLC2;H3BJY0;Q3TTD2;H3BKB1;H3BJJ5;Q3UWW0;H3BJ99;H3BK57	H3BL44;Q69ZL4;Q3TVY6;Q3UZR5;Q80XR2;H3BIX7;Q8BMS7;H3BLI6	Calcium-transporting ATPase;Calcium-transporting ATPase type 2C member 1	Atp2c1	92.366	5923300000	235	3.32986	1.273	5.09433	1.08261	1.3057	1.06168	0.968596	1.13267	0.65818	-0.279957	0.713469	-0.870998	-0.740618	0.0410481	-0.291526	+	Keep	Discard
663	H3BLL2;Q811I0;H3BJP9;V9GX21;H3BLD0;H3BK16;H3BKR0	H3BLL2;Q811I0;H3BJP9;V9GX21;H3BLD0;H3BK16	ATP synthase mitochondrial F1 complex assembly factor 1	Atpaf1	58.929	11035000000	185	2.18531	-1.45125	-3.4219	2.13451	1.48517	2.30621	1.32804	1.13614	1.34785	3.93617	3.38116	3.23856	2.52419	3.86071	1.50464	+	Discard	Keep
664	H7BWY4;Q811D0;Q3UP61;S4R2T8;Q571K0;Q3TPP5;F6UDT8;Q78E66;Q8CD64	H7BWY4;Q811D0;Q3UP61	Disks large homolog 1	Dlg1	13.266	328590000	12	5.59771	5.1396	9.50547	-2.08658	-4.69767	-3.43176	-2.05725	-3.65215	-3.46773	-7.90672	-7.2202	-8.74696	-7.84663	-9.51867	-8.99156	+	Keep	Discard
665	H7BX74;H7BWZ2;B1ASC0;H7BX92;Q8CGM1-3;Q8CGM1;Q8CGM1-2;Q80T61	H7BX74;H7BWZ2;B1ASC0;H7BX92;Q8CGM1-3;Q8CGM1;Q8CGM1-2	Brain-specific angiogenesis inhibitor 2	Adgrb2;Bai2	123.26	6720400000	259	2.57222	0.622648	3.96198	0.357136	0.836639	0.406051	0.600026	0.408053	0.715599	0.0153505	0.498466	-0.478815	-0.0763995	-0.0701718	-0.300812	+	Keep	Discard
666	H7BX02;Q4VGL6;Q3UT88	H7BX02;Q4VGL6;Q3UT88	Roquin-1	Rc3h1	11.1	265880000	24	4.32639	2.39376	6.80417	-3.69819	-4.62345	-4.26629	-4.30564	-4.24317	-4.8059	-7.11289	-6.45798	-5.78907	-6.34615	-6.56192	-8.03718	+	Keep	Discard
667	H7BX46;G3X932;P59281-2;P59281;Q6PAT3;H3BJM3;H3BJU8;H3BLS4;H3BKC8	H7BX46;G3X932;P59281-2;P59281;Q6PAT3	Rho GTPase-activating protein 39	Arhgap39	205.89	14299000000	673	1.65076	1.12369	2.69909	1.86649	1.85601	1.82228	2.1014	1.70706	1.99764	2.07848	0.943462	-0.217705	-0.636994	1.22361	1.21784	+	Keep	Discard
668	I1E4X6;Q4KWH5;I1E4X4;H3BKK4;Q4KWH5-2;H3BKE1;Q4KWH5-4;Q4KWH5-3;Q6PFD8;Q4KWH5-5;E0CY47;H3BKX1	I1E4X6;Q4KWH5;I1E4X4;H3BKK4;Q4KWH5-2;H3BKE1;Q4KWH5-4;Q4KWH5-3	Phosphoinositide phospholipase C;1-phosphatidylinositol 4,5-bisphosphate phosphodiesterase eta-1	Plch1	2.0013	7233700000	51	1.52634	-2.9154	-2.53213	-3.35523	-0.944873	-2.68035	-7.84093	-1.06615	-5.81707	0.43664	-1.56946	-0.25891	-1.15535	-0.900482	-0.76466	+	Discard	Keep
669	I7HLV2;Q3THJ6;Q6ZWV3;P86048;F6RUE0;B7FAU6;O89059	I7HLV2;Q3THJ6;Q6ZWV3;P86048	60S ribosomal protein L10;60S ribosomal protein L10-like	Rpl10;Rpl10l	323.31	153020000000	1443	2.16064	-0.426521	-3.38807	5.25994	5.95116	5.75649	5.41668	5.70759	5.45217	6.00328	6.28025	5.93314	6.04913	5.7628	6.07456	+	Discard	Discard
670	J3QQ04;J3QMM0;J3QJY2;Q6PED5;J3QQ45;J3QM91;J3QP13;Q811B0	J3QQ04;J3QMM0;J3QJY2;Q6PED5;J3QQ45;J3QM91;J3QP13;Q811B0		Gm21887;Erdr1;edr	7.1993	4847400000	3	4.01857	-10.1194	-6.24387	-9.29986	-7.44991	-7.92562	-8.49451	1.19289	-8.15003	3.99269	4.49376	3.35937	2.65834	3.1021	2.98306	+	Discard	Keep
671	J3QMM7;K3W4M4;Q9CZ42-3;Q9CZ42;J3QN06;J3QPU6	J3QMM7;K3W4M4;Q9CZ42-3;Q9CZ42;J3QN06	ATP-dependent (S)-NAD(P)H-hydrate dehydratase	Carkd	311.62	37748000000	1042	1.72347	0.268103	2.79665	4.8753	4.84601	4.80549	4.38409	4.4928	4.84127	4.2613	4.48027	4.41698	4.51861	4.42136	4.53781	+	Discard	Discard
672	J3QMX0	J3QMX0		Rpp14	83.492	1075100000	41	1.69596	-1.50011	-2.75973	-0.724996	-2.18221	0.446514	-0.157148	0.484526	-0.235897	-0.512173	0.719824	1.86302	1.22945	1.75257	1.57878	+	Discard	Keep
673	Q8K2C1;Q3TJ22;J3QN89;Q3UJF9;Q3U9F0	Q8K2C1;Q3TJ22;J3QN89;Q3UJF9;Q3U9F0		Aamp	35.732	2043200000	63	2.39256	1.79786	3.70872	0.732216	-0.0558202	0.67467	-1.24071	-1.43877	0.108651	-0.889341	-2.00342	-2.63399	-2.57087	-2.55326	-1.35603	+	Keep	Discard
674	J3QNT7;Q69ZS5;Q5NCM5;F7CUV7;A8Y5D4	J3QNT7;Q69ZS5;Q5NCM5		Epn2	302.54	18380000000	588	6.47505	0.825252	11.8267	3.5709	3.42162	3.48765	3.72375	3.57545	3.68027	2.8361	2.72113	2.66924	2.69084	2.96763	2.62319	+	Keep	Discard
675	J3QP43;Q0VBF8	J3QP43;Q0VBF8	Protein stum homolog	6330403A02Rik	101.26	26229000000	415	2.4698	0.656799	3.81703	6.12777	6.60211	6.21238	6.26187	6.46959	6.72079	6.19284	5.9454	5.41915	5.2512	5.88792	5.7572	+	Keep	Discard
676	J3QPR1;P54254	J3QPR1;P54254	Ataxin-1	Atxn1	2.0125	1309300000	6	3.53608	-5.47852	-5.42482	-7.62888	-9.53533	-7.04099	-3.07759	-8.17592	-6.43588	-1.62303	-3.54083	-0.416934	-0.699173	-1.94625	-0.79722	+	Discard	Keep
677	J3QQ18	J3QQ18		Syngap1	-2	192160000	15	2.22374	2.33471	3.4747	-3.40486	-5.42497	-3.63563	-4.66138	-3.49064	-4.19485	-7.96757	-4.90398	-5.75495	-5.15268	-6.72947	-8.31194	+	Keep	Discard
678	J3QQ22;Q8BKX6;J3QMR1;Q922B5;Q9D516;Q8BKX6-3	J3QQ22;Q8BKX6	Serine/threonine-protein kinase SMG1	Smg1	37.735	3198900000	82	1.69691	2.79815	2.761	-3.21359	-1.56498	-1.82051	-2.08785	-1.99407	0.509353	-3.73658	-2.36494	-5.62706	-3.08474	-8.31016	-3.83706	+	Keep	Discard
679	J3QQ44;Q497N4;J3QMW2;J3QK75;Q9CZV7	J3QQ44;Q497N4;J3QMW2		Sh3gl3	52.784	834780000	17	1.38701	3.32732	2.34456	-0.528098	-1.23708	-0.840616	-0.127704	0.715185	1.02224	-7.94804	-2.30388	-1.76426	-0.26848	-7.53325	-1.14211	+	Keep	Discard
680	J7I1C3	J7I1C3		Rif1	179.13	6390600000	216	2.18235	-3.23375	-3.41783	-5.34934	-9.03035	-7.75103	-8.275	-4.73186	-5.50584	-1.90245	-2.01835	-3.90475	-5.88891	-3.78943	-3.73705	+	Discard	Keep
681	K3W4L7;Q9DCG6	K3W4L7;Q9DCG6	Phenazine biosynthesis-like domain-containing protein 1	Pbld1	2.0248	188850000	20	6.33557	5.49692	11.4281	-1.92863	-1.50248	-1.22306	-1.0656	-0.918977	-0.567949	-7.07459	-7.29688	-5.58362	-7.31231	-7.79997	-5.12087	+	Keep	Discard
682	K3W4R5;A2AGT5;Z4YL78;A2AGT5-3;A2AGT5-2;Q80U79;Q6PB55;Q8K250;Q4V782	K3W4R5;A2AGT5;Z4YL78;A2AGT5-3;A2AGT5-2;Q80U79	Cytoskeleton-associated protein 5	Ckap5	323.31	75643000000	2296	4.63799	0.305367	7.40509	2.78791	2.91829	2.72637	2.83955	2.82366	2.8268	2.47728	2.59943	2.5427	2.55626	2.37535	2.53936	+	Discard	Discard
683	Q8BPG5;K7Q7T7;Q3TLP8;P63001;Q9D859;Q8C4N8	Q8BPG5;K7Q7T7;Q3TLP8;P63001;Q9D859;Q8C4N8	Ras-related C3 botulinum toxin substrate 1	Rac1	323.31	393810000000	2605	1.77968	-0.256714	-2.87213	9.02734	8.85001	8.5384	8.56529	8.59048	8.57062	8.79108	8.92125	9.02496	8.95098	8.96976	9.02441	+	Discard	Discard
684	K7QD41;Q9QVP9;Q3UDE9;Q8C2G0;E9Q2A6;F7CCX1;Q8C9L4;Q8C6R5	K7QD41;Q9QVP9;Q3UDE9;Q8C2G0;E9Q2A6	Protein-tyrosine kinase 2-beta	Ptk2b	323.31	157770000000	3825	1.95374	0.27681	3.10664	5.03089	5.07959	4.82494	4.85147	4.97474	5.09428	4.86742	4.89976	4.39825	4.6074	4.66469	4.75753	+	Discard	Discard
685	M0QWE2;E9PUE0;Q8K1L6	M0QWE2;E9PUE0;Q8K1L6	Uncharacterized protein C16orf74 homolog	Gm27021;1190005I06Rik	2.8687	54944000	3	1.73146	4.01434	2.80737	-3.7764	-1.06831	-8.13924	-2.29601	-7.77286	-1.04863	-8.76738	-7.96606	-7.13173	-5.89363	-8.51013	-9.9186	+	Keep	Discard
686	M0QWN7	M0QWN7	Ubiquitin carboxyl-terminal hydrolase	Usp35	9.1548	603540000	34	1.92917	-1.32565	-3.07344	-4.86712	-4.2855	-4.32839	-2.57816	-5.31511	-4.64223	-2.78474	-3.43261	-2.21921	-3.50659	-3.21447	-2.90497	+	Discard	Keep
687	M0QWP1;Z4YK85;A2ASQ1-3;A2ASQ1-2;A2ASQ1;Q6PCM6;Q5EBX5;Z4YJS5;Q8K326;Q52L98;Q80V56;Q99KT4;O08860;Q91XS3	M0QWP1;Z4YK85;A2ASQ1-3;A2ASQ1-2;A2ASQ1;Q6PCM6;Q5EBX5	Agrin;Agrin N-terminal 110 kDa subunit;Agrin C-terminal 110 kDa subunit;Agrin C-terminal 90 kDa fragment;Agrin C-terminal 22 kDa fragment	Agrn	205.69	25044000000	578	2.38917	2.34231	3.70398	0.669508	4.11839	4.33386	2.03464	1.89611	1.18029	-0.491409	-0.104588	0.185858	0.074812	0.356801	0.157445	+	Keep	Discard
688	Q9MD59;Q6QN84;M1VMU3;P03893;A3R414	Q9MD59;Q6QN84;M1VMU3;P03893;A3R414	NADH-ubiquinone oxidoreductase chain 2	mt-Nd2;ND2;Mtnd2	86.239	4535500000	219	5.10043	1.44142	8.36667	3.55952	3.05617	3.17329	3.5673	3.58515	3.53833	1.6114	1.50764	2.14321	2.38833	2.22947	1.95116	+	Keep	Discard
689	Q0VGP2;M9MMK0;Q62177;M0QWQ7;E9Q668;O08665	Q0VGP2;M9MMK0;Q62177;M0QWQ7	Semaphorin-3B	Sema3b	7.6782	2568700000	15	1.73701	4.34187	2.81482	-1.35475	-0.740971	-4.5083	-3.17946	-0.124757	-2.92474	-1.86661	-8.03307	-9.01886	-2.40458	-8.55273	-9.00836	+	Keep	Discard
690	Q9MD82;Q7GIP3;Q4JFM6;N0DTI5;P03921;Q3UVI0;Q3UQ68;Q3TRR5;Q3UQD2;Q8C1H6	Q9MD82;Q7GIP3;Q4JFM6;N0DTI5;P03921;Q3UVI0;Q3UQ68;Q3TRR5	NADH-ubiquinone oxidoreductase chain 5	mt-Nd5;ND5;Mtnd5	323.31	34525000000	930	1.9415	0.765692	3.09011	5.5278	5.95116	5.68476	4.8245	5.73975	5.5751	4.99867	4.81665	4.48073	4.00853	5.13445	5.26991	+	Keep	Discard
691	O08529;Q3U3A8;Q3U8S5;Q8R486;Q8BPV9;Q920R9	O08529;Q3U3A8;Q3U8S5;Q8R486;Q8BPV9	Calpain-2 catalytic subunit	Capn2	323.31	59361000000	1400	2.39773	-0.345019	-3.71594	3.38137	3.70312	3.57529	3.7675	3.32617	3.8187	4.0156	3.91947	4.00058	3.78413	3.87808	4.0444	+	Discard	Discard
692	O08532-5;Q14BH8;O08532-4	O08532-5;Q14BH8;O08532-4	Voltage-dependent calcium channel subunit alpha-2/delta-1;Voltage-dependent calcium channel subunit alpha-2-1;Voltage-dependent calcium channel subunit delta-1	Cacna2d1	323.31	104430000000	2250	1.73091	0.186862	2.80663	4.82849	4.78441	4.54538	4.68886	4.4928	4.64214	4.4823	4.55934	4.54184	4.51861	4.29236	4.46643	+	Discard	Discard
693	O08539;Q6P1B9;O08539-2;Q8C5M9	O08539;Q6P1B9;O08539-2	Myc box-dependent-interacting protein 1	Bin1	323.31	258810000000	3356	1.95318	0.25904	3.10589	6.84644	6.86943	7.20077	6.8861	7.0113	6.69643	6.84265	6.5793	6.52527	6.62759	6.71779	6.66362	+	Discard	Discard
694	O08553	O08553	Dihydropyrimidinase-related protein 2	Dpysl2	323.31	5329800000000	29929	2.06543	-0.323587	-3.25813	11.0408	10.9674	10.6916	10.6198	10.5568	10.6835	10.9734	10.8744	11.1449	11.1376	11.0876	11.2836	+	Discard	Discard
695	O08582	O08582	GTP-binding protein 1	Gtpbp1	88.031	7972400000	400	2.03809	0.626302	3.22095	1.38874	1.39819	1.47649	1.68156	1.30302	1.25285	1.01635	0.637677	0.778737	-0.0208739	1.11331	1.21784	+	Keep	Discard
696	O08583;O08583-2;Q9JJW6-2;D9J342;Q9JJW6	O08583;O08583-2;Q9JJW6-2	THO complex subunit 4;Aly/REF export factor 2	Alyref;Alyref2	323.31	27406000000	779	3.08477	0.691202	4.71497	3.92164	4.16529	3.53214	3.53043	3.72316	3.33704	3.18083	2.94912	2.7914	2.81106	3.06115	3.26892	+	Keep	Discard
697	O08599;Z4YL99	O08599;Z4YL99	Syntaxin-binding protein 1	Stxbp1	323.31	2388100000000	16200	1.30775	-0.247868	-2.23727	9.54282	9.45214	9.26407	9.18398	9.21727	9.28141	9.40288	9.40345	9.79643	9.92916	9.41619	9.48077	+	Discard	Discard
698	O08599-2	O08599-2	Syntaxin-binding protein 1	Stxbp1	27.826	16045000000	320	2.3384	1.39022	3.63326	2.44527	2.77601	2.57128	2.38724	4.58176	3.53449	1.54863	1.67281	1.96406	2.21192	1.24993	1.30739	+	Keep	Discard
699	Q8K4X6;Q80U64;O08648-2;O08648;Q3UZV9	Q8K4X6;Q80U64;O08648-2;O08648;Q3UZV9	Mitogen-activated protein kinase kinase kinase 4	Mek4b;Map3k4	17.882	3272900000	91	1.3527	-1.30215	-2.29818	-2.50138	-2.74781	-3.33678	-3.54334	-2.02813	-1.68146	-1.86423	-1.78754	-2.96129	-1.51542	0.049615	0.0528684	+	Discard	Keep
700	Q3TPL4;O08688;Q3U2P3;Q3TDS7;Q3UTF3;D3YU84;D3Z432	Q3TPL4;O08688;Q3U2P3;Q3TDS7	Calpain-5	Capn5	107.43	13887000000	457	5.02878	0.894494	8.21186	2.41198	2.58466	2.61338	2.49	2.16264	2.32198	1.26451	1.38184	1.4769	1.61272	1.84222	1.6395	+	Keep	Discard
701	O08715;O08715-4;O08715-6;O08715-2;O08715-5;O08715-3;Q9CTT7	O08715;O08715-4;O08715-6;O08715-2;O08715-5;O08715-3	A-kinase anchor protein 1, mitochondrial	Akap1	129.33	2677200000	85	1.97245	-2.95489	-3.13195	-3.28567	-3.64136	-5.1285	-5.87998	-8.05171	-3.52928	-2.95455	-3.17322	-2.27502	-2.96359	-0.237765	-0.183029	+	Discard	Keep
702	Q3UGG9;O08789	Q3UGG9;O08789	Max-binding protein MNT	Mnt	3.207	54198000	7	2.40812	3.52917	3.73047	-5.32299	-3.43866	-4.14017	-4.12641	-3.46773	-8.96759	-9.31392	-8.86082	-8.90607	-6.96155	-7.46761	-9.1286	+	Keep	Discard
703	O08847;P08775;Q3TC95	O08847;P08775	DNA-directed RNA polymerase;DNA-directed RNA polymerase II subunit RPB1	Polr2a	323.31	11953000000	439	2.93601	-1.66145	-4.4912	-3.73559	-3.18331	-2.69481	-1.83321	-2.51083	-2.79902	-1.01511	-0.707812	-1.12546	-0.331549	-1.40623	-2.2019	+	Discard	Keep
704	Q3UUF0;O08914;Q8C541	Q3UUF0;O08914;Q8C541	Fatty-acid amide hydrolase 1	Faah	323.31	31618000000	1161	1.96837	0.862839	3.12644	4.14649	4.19574	4.10797	4.69633	4.34512	4.38525	3.9241	4.31673	2.80806	2.64182	3.48139	3.52778	+	Keep	Discard
705	O08915;D3YW40	O08915;D3YW40	AH receptor-interacting protein	Aip	81.491	12465000000	376	1.32361	-0.279449	-2.25879	2.21386	2.40349	2.53523	2.49706	2.66664	2.74194	2.93648	2.36218	2.98479	2.68116	2.81953	2.95077	+	Discard	Discard
706	Q540I4;O08917;Q3TJS0;G3UYU4;Q6Y9S2;G3UZZ5;G3UWW8;G3XA73	Q540I4;O08917;Q3TJS0;G3UYU4;Q6Y9S2	Flotillin-1	Flot1	323.31	78933000000	1965	2.48561	0.302435	3.83931	5.17512	5.23543	5.37604	5.23526	5.1994	5.20443	4.77713	4.77319	5.06875	5.02403	4.78549	5.18248	+	Discard	Discard
707	Q3TPX5;O08989;D3Z2V6	Q3TPX5;O08989;D3Z2V6	Ras-related protein M-Ras	Mras	64.933	12848000000	317	2.12895	-1.19189	-3.34472	2.95914	3.24127	2.21795	1.8131	2.66664	1.95131	3.10968	3.38702	3.38389	3.48373	3.67715	4.95927	+	Discard	Keep
708	Q3UBE4;O08992;Q3TWV1;Q3TMX0;O88601;Q3UB97;Q3U6J5;Q3U724;Q3U902;Q3TET7;Q3UC68;Q3TXC7;Q3U6Q3;H3BLG5;A2AKJ9;A2AKJ6;A2AKJ5	Q3UBE4;O08992;Q3TWV1;Q3TMX0;O88601;Q3UB97;Q3U6J5;Q3U724;Q3U902;Q3TET7;Q3UC68;Q3TXC7;Q3U6Q3;H3BLG5;A2AKJ9;A2AKJ6	Syntenin-1	Sdcbp	280	10323000000	403	3.31773	0.956407	5.07522	3.32424	3.90493	3.4989	3.24968	3.82058	3.27844	2.84646	2.83324	2.2716	2.01626	2.89757	2.4732	+	Keep	Discard
709	Q58E49;O09106	Q58E49;O09106	Histone deacetylase;Histone deacetylase 1	Hdac1	323.31	35162000000	548	3.71058	0.99041	5.71327	2.9877	2.98455	2.73274	2.61203	2.95754	2.60054	1.65971	2.18327	2.40068	1.61944	1.41034	1.65919	+	Keep	Discard
710	Q3U4T9;Q3TVX7;O09117-2;O09117;D6RFU9	Q3U4T9;Q3TVX7;O09117-2;O09117;D6RFU9	Synaptophysin-like protein 1	Sypl;Sypl1	103.5	15971000000	271	2.14183	0.924329	3.36234	4.28908	4.65283	4.54718	3.48909	4.30203	4.26919	3.68453	3.78022	2.6324	2.6844	3.75899	3.46287	+	Keep	Discard
711	Q8BJC1;O09126	Q8BJC1;O09126	Semaphorin-4D	Sema4d	25.255	1584900000	62	2.09537	1.08427	3.2989	-1.27754	-0.698208	-0.283743	-0.739026	-0.931145	0.389436	-2.75448	-1.49107	-1.12134	-1.65547	-1.56391	-1.45959	+	Keep	Discard
712	Q3TBM1;O09159;Q3TB95	Q3TBM1;O09159;Q3TB95	Alpha-mannosidase;Lysosomal alpha-mannosidase	Man2b1	37.223	2173800000	77	1.95822	-1.8178	-3.11271	-2.15872	-3.72072	-3.60257	-3.22215	-5.42039	-5.3094	-1.62303	-1.70157	-2.23646	-1.23621	-2.88824	-2.84163	+	Discard	Keep
713	Q64466;Q542X9;Q3UM12;O88592;O09164	Q64466;Q542X9;Q3UM12;O88592;O09164	Superoxide dismutase [Cu-Zn];Extracellular superoxide dismutase [Cu-Zn]	Sod3	2.8792	149680000	4	1.92743	-4.28982	-3.0711	-10.9425	-2.71541	-8.3838	-6.73581	-7.86999	-2.68039	-1.45568	-2.78024	-1.20952	-1.63878	-3.10008	-3.40466	+	Discard	Keep
714	Q4FJZ6;Q3T9P2;O09172;H3BJA3;F6VNW5	Q4FJZ6;Q3T9P2;O09172;H3BJA3	Glutamate--cysteine ligase regulatory subunit	Gclm	105.53	8733500000	277	1.36074	-0.484566	-2.30906	0.970838	1.37236	1.9151	1.55036	1.32683	1.21069	2.18912	2.35012	1.36411	1.42602	1.91017	2.01403	+	Discard	Discard
715	Q91VJ9;O35083;G3UWV6	Q91VJ9;O35083;G3UWV6	1-acyl-sn-glycerol-3-phosphate acyltransferase;1-acyl-sn-glycerol-3-phosphate acyltransferase alpha	Agpat1	140.62	10093000000	300	1.80365	-1.44804	-2.90435	1.53619	3.0887	0.827414	1.65628	2.31229	-0.26942	2.32194	3.0673	3.24679	3.3055	2.79256	3.10559	+	Discard	Keep
716	Q3SYI8;O35089	Q3SYI8;O35089	Protein cornichon homolog 2	Cnih2	73.054	8245900000	158	1.72288	2.12337	2.79585	5.27167	4.90511	5.63488	5.3431	5.71839	5.67136	4.46749	5.37567	2.2716	0.194471	3.88668	3.60838	+	Keep	Discard
717	Q3TMU8;O35098;O35098-2;D3Z360	Q3TMU8;O35098;O35098-2	Dihydropyrimidinase-related protein 4	Dpysl4	323.31	182110000000	3351	3.30436	-0.38079	-5.05421	5.95645	5.70527	5.76424	5.54511	5.7712	5.86845	5.99197	6.00697	6.27197	6.22662	6.20513	6.1928	+	Discard	Discard
718	O35126	O35126	Atrophin-1	Atn1	9.0664	682550000	7	1.69281	-4.39838	-2.75551	-5.98417	-8.21013	-7.395	-8.72151	-7.17296	-7.85923	-1.07218	-0.166361	-8.3922	-1.03956	-7.66236	-0.620077	+	Discard	Keep
719	O35127	O35127	Protein C10	Grcc10	54.275	4087400000	184	1.52379	0.664959	2.5287	3.25069	3.5236	2.57838	3.31442	3.11395	3.097	2.94614	1.89772	2.26763	1.80795	3.03449	2.93436	+	Keep	Discard
720	Q542P8;O35130	Q542P8;O35130	Ribosomal RNA small subunit methyltransferase NEP1	Emg1	116.73	3248800000	115	1.99778	-3.75384	-3.16627	-4.34991	-7.82291	-2.75247	-3.26862	-9.62181	-6.76125	-3.16202	-1.29992	-3.01187	-2.37252	-1.37423	-0.833381	+	Discard	Keep
721	O35136;O35136-2;Q3V1M4;Q71VC5	O35136;O35136-2	Neural cell adhesion molecule 2	Ncam2	323.31	60790000000	1086	1.79417	-0.486002	-2.8916	3.60083	3.4407	3.47631	3.64769	3.4954	3.62014	3.75173	3.79346	4.47179	4.61599	3.86942	3.69469	+	Discard	Discard
722	Q3UNI8;O35215;G3UZN1	Q3UNI8;O35215;G3UZN1	D-dopachrome decarboxylase	Ddt	248.73	43439000000	683	3.12914	-0.483103	-4.78263	5.50811	5.14	5.30333	5.14047	5.42014	5.67136	5.93995	5.65068	5.74459	5.91518	5.83803	5.9936	+	Discard	Discard
723	O35226;Q9CY29;O35226-4	O35226;Q9CY29;O35226-4	26S proteasome non-ATPase regulatory subunit 4	Psmd4	110.51	2569700000	112	3.27853	-4.57542	-5.01372	-3.86656	-3.44329	-3.15432	-1.99839	-8.24882	-2.76057	0.828616	0.313293	1.07368	0.732611	0.630704	0.401664	+	Discard	Keep
724	Q3ULG4;O35226-2;O35226-3;O35226-5;F7AI87	Q3ULG4;O35226-2;O35226-3;O35226-5	26S proteasome non-ATPase regulatory subunit 4	Psmd4	323.31	32609000000	637	2.50691	-0.67686	-3.86936	3.91271	3.27351	3.29883	2.88313	3.33195	3.19796	3.63791	3.70747	4.14161	3.99547	4.30208	4.17471	+	Discard	Keep
725	Q2M4G8;O35239	Q2M4G8;O35239	Protein-tyrosine-phosphatase;Tyrosine-protein phosphatase non-receptor type 9	Ptpn9	88.395	16475000000	500	2.57405	0.59436	3.9646	2.68013	2.58466	2.62027	2.4322	2.34737	2.49241	2.46384	2.08461	1.85778	2.05158	1.60686	1.52621	+	Keep	Discard
726	Q3UKJ6;Q3TFE5;O35286;Q497W9;Q3UDX4;Q3THD5	Q3UKJ6;Q3TFE5;O35286;Q497W9;Q3UDX4	Pre-mRNA-splicing factor ATP-dependent RNA helicase DHX15	Dhx15	323.31	62250000000	1720	2.89071	0.477413	4.42397	3.06478	2.94515	2.7391	2.94607	2.93482	2.57806	2.29179	2.31332	2.40431	2.73514	2.15419	2.44474	+	Discard	Discard
727	Q9D8S5;O35326;Q5U448	Q9D8S5;O35326;Q5U448	Serine/arginine-rich splicing factor 5	Srsf5	96.217	11736000000	229	1.86479	-1.44544	-2.98661	1.85417	1.76927	-0.171466	-0.0154206	0.117837	-0.571808	1.20149	1.26993	2.215	2.20296	2.24275	2.52309	+	Discard	Keep
728	Q543M7;O35344;Q9CT07	Q543M7;O35344;Q9CT07	Importin subunit alpha;Importin subunit alpha-4	Kpna3	323.31	35267000000	1122	1.52143	-0.284909	-2.52553	3.52482	3.77521	3.91452	3.48208	3.32617	3.82497	3.85712	3.78465	3.78884	3.90065	4.15265	4.07331	+	Discard	Discard
729	Q8QZY7;O35375-2;O35375-3;O35375-4;O35375;Q3U5I8;O35375-5;O35375-6;Q8K2T3;Q8BPZ0;Q3URT2	Q8QZY7;O35375-2;O35375-3;O35375-4;O35375;Q3U5I8;O35375-5;O35375-6;Q8K2T3	Neuropilin-2	Nrp2	75	3266600000	239	1.98951	1.04248	3.15506	0.0460892	-0.744588	-0.255542	-0.285488	-0.296373	0.348263	-2.55342	-1.4114	-0.99301	-0.995191	-0.404226	-1.08527	+	Keep	Discard
730	Q543Q7;O35393	Q543Q7;O35393	Ephrin-B3	Efnb3	29.312	3651600000	115	6.10629	1.97887	10.7982	2.67312	1.83717	1.84606	1.99503	1.45913	1.85384	-0.0862698	0.109809	-0.0102268	-0.241363	0.272543	-0.253371	+	Keep	Discard
731	O35405;D6RCG9;D3Z179;D3YY25;Q9CW68	O35405	Phospholipase D3	Pld3	136.66	36466000000	639	6.12218	-1.41471	-10.8409	3.38567	3.92094	3.81909	3.36874	3.69661	3.9872	4.77713	5.08851	5.249	5.26223	5.12529	5.16436	+	Discard	Keep
732	O35409;Q0VDM6	O35409;Q0VDM6	Glutamate carboxypeptidase 2	Folh1	71.481	6234800000	268	2.61859	0.820975	4.02816	1.31012	1.729	1.44598	0.904971	1.30552	1.15266	0.35189	-0.00211595	0.451278	0.176597	0.836379	1.10837	+	Keep	Discard
733	O35435;E9Q1V3;Q8BMJ0;Q3UET5;F6TCT7;D3YZY5;F6ZQJ5	O35435;E9Q1V3;Q8BMJ0	Dihydroorotate dehydrogenase (quinone), mitochondrial	Dhodh	141.3	15438000000	350	2.48023	-0.646908	-3.83171	1.60231	2.1966	2.20881	2.31701	2.55141	2.17915	2.51034	2.80712	3.05652	2.86051	3.17372	2.52853	+	Discard	Keep
734	O35445	O35445	E3 ubiquitin-protein ligase RNF5	Rnf5	18.603	298750000	8	1.37238	4.15719	2.3248	-0.258448	-0.71946	-7.86532	-0.706834	-1.42116	-0.765232	-2.50016	-8.33497	-7.94228	-8.96818	-1.43163	-7.50238	+	Keep	Discard
735	Q3UM91;O35454;A2A7F6;Q5DU51;E9Q741;Q8BR31	Q3UM91;O35454;A2A7F6;Q5DU51;E9Q741	Chloride channel protein;Chloride transport protein 6	Clcn6;mKIAA0046	108.71	7733700000	315	7.07283	-1.57632	-13.6781	0.310706	0.267144	0.0156156	0.109455	0.233768	-0.208777	1.58662	1.66303	1.85253	1.71674	1.9751	1.39183	+	Discard	Keep
736	O35465-2;O35465;C9K0Z7;F6WP10	O35465-2;O35465;C9K0Z7	Peptidyl-prolyl cis-trans isomerase FKBP8	Fkbp8	225.24	29130000000	671	1.34677	-0.240108	-2.29016	3.77832	3.5677	3.70397	3.57719	3.44298	3.61653	3.8418	4.12497	3.77455	4.13302	3.6446	3.60838	+	Discard	Discard
737	O35473	O35473	Nuclear nucleic acid-binding protein C1D	C1d	3.5346	759800000	9	2.05273	-5.44394	-3.24085	-9.82269	-7.18124	-7.88567	-7.63567	-8.46795	-6.62731	1.1541	0.816561	-7.30718	-7.52013	-0.165135	-1.93511	+	Discard	Keep
738	O35492;Q9QXE3	O35492	Dual specificity protein kinase CLK3	Clk3	12.214	535270000	20	1.64187	-2.7689	-2.68717	-6.31561	-5.0087	-7.16175	-8.58584	-7.80208	-9.61695	-5.82445	-4.85333	-7.62262	-4.2845	-2.64976	-2.64286	+	Discard	Keep
739	Q497P1;O35526;Q5D0A4;D6RFB9	Q497P1;O35526;Q5D0A4;D6RFB9	Syntaxin-1A	Stx1a	323.31	289450000000	2517	2.49796	-0.696065	-3.85673	7.37454	7.15601	7.14265	7.15691	7.23151	7.09362	7.544	7.68738	8.48177	8.39519	7.66881	7.55447	+	Discard	Keep
740	O35527;Q7TNF0;D3YYV2;H3BJT3	O35527;Q7TNF0;D3YYV2;H3BJT3	Double C2-like domain-containing protein alpha	Doc2a	22.413	1032900000	40	1.40937	-1.37145	-2.37474	-2.55474	-0.916606	-1.12263	-3.22561	-1.62801	-1.73306	-1.55669	-1.22165	0.83216	0.991836	-1.09807	-0.899559	+	Discard	Keep
741	O35598;E9PYF2;Q6NZC0;D3Z1E6	O35598;E9PYF2	Disintegrin and metalloproteinase domain-containing protein 10	Adam10	174.08	14608000000	446	3.40122	0.823215	5.20747	2.21386	2.07296	1.83422	1.68156	1.83804	1.7217	0.680072	1.49666	0.778737	1.0525	1.01158	1.40351	+	Keep	Discard
742	Q7TMD4;O35604;Q3U2B2;Q8BLK0	Q7TMD4;O35604;Q3U2B2	Niemann-Pick C1 protein	Npc1	23.258	2620000000	98	1.81572	1.4798	2.92057	-1.67887	-2.51632	-2.03945	-1.48677	-1.33479	-2.04657	-2.62987	-5.11837	-3.78045	-3.35631	-1.64208	-3.45449	+	Keep	Discard
743	O35607;Q3UER5;Q3UG09;Q3UU71	O35607;Q3UER5;Q3UG09	Bone morphogenetic protein receptor type-2;Receptor protein serine/threonine kinase	Bmpr2	24.244	1854200000	96	3.08787	0.903641	4.71969	-0.748958	-0.942512	-0.827286	-0.498219	-0.682461	-0.133748	-1.80072	-1.93734	-1.5962	-1.6523	-1.37108	-0.897384	+	Keep	Discard
744	Q8BNZ1;O35623	Q8BNZ1;O35623	BET1 homolog	Bet1	15.397	213100000	20	2.18645	4.70219	3.42346	-0.108807	-0.391044	-0.667425	-0.0145511	-1.96724	-2.84591	-7.09956	-8.137	-7.64233	-1.46449	-8.03222	-1.83249	+	Keep	Discard
745	Q49S98;O35633-2;O35633;Q3TQ45	Q49S98;O35633-2;O35633	Vesicular inhibitory amino acid transporter	Slc32a1	235.27	61833000000	929	4.45204	0.550195	7.04222	5.48814	5.53503	5.50202	5.49512	5.52256	5.55687	4.96406	5.33166	4.82156	4.83794	4.97036	4.87299	+	Discard	Discard
746	Q8C1X9;Q3U737;O35639;Q3TLP4;Q3TFK4;Q3TET3	Q8C1X9;Q3U737;O35639;Q3TLP4;Q3TFK4;Q3TET3	Annexin;Annexin A3	Anxa3	323.31	37481000000	797	5.48583	-2.00728	-9.23905	1.19894	1.76927	0.989974	0.988627	0.646621	0.338674	3.11396	2.79831	2.76322	2.90279	3.3104	3.0871	+	Discard	Keep
747	O35654;A8Y5G7	O35654;A8Y5G7	DNA polymerase delta subunit 2	Pold2	72.656	2813100000	105	1.8354	3.02105	2.94704	-2.83581	-5.2171	-2.69876	-0.804761	-3.91506	0.794417	-7.58148	-6.27281	-5.49142	-4.90891	-4.30297	-4.24576	+	Keep	Discard
748	Q0VE46;O35682	Q0VE46;O35682	Myeloid-associated differentiation marker	Myadm	153.72	17554000000	564	3.39249	0.870531	5.19356	4.83008	5.10001	4.94188	4.60872	4.43821	4.85189	4.27083	3.9033	3.53661	3.52054	4.2545	4.06181	+	Keep	Discard
749	O35684;E0CYW0	O35684	Neuroserpin	Serpini1	13.676	1669900000	87	1.92466	-0.856006	-3.06736	-0.347242	-0.942002	-0.984523	0.167504	-0.692427	-0.100897	-0.529504	0.415684	0.556076	0.216339	0.683214	0.894639	+	Discard	Keep
750	Q3TUQ5;O35691;Q9CV89	Q3TUQ5;O35691;Q9CV89	Pinin	Pnn	222.31	17130000000	249	2.08285	-1.09161	-3.28183	-0.67935	-0.153318	-1.3662	-0.166518	-0.288218	-0.698084	-0.76405	0.837207	1.03759	0.408983	0.770196	0.908071	+	Discard	Keep
751	Q811L7;Q8C2Q7;O35737;Q3TNG9	Q811L7;Q8C2Q7;O35737	Heterogeneous nuclear ribonucleoprotein H;Heterogeneous nuclear ribonucleoprotein H, N-terminally processed	Hnrnph1	323.31	150770000000	1783	2.04072	0.304125	3.22453	5.94183	5.97918	5.64331	5.7785	5.57112	5.74552	5.29594	5.37567	5.74459	5.59473	5.39315	5.43063	+	Discard	Discard
752	Q9QWX2;Q5HZH3;Q3T9W4;O35843;Q64373-3;Q64373-4;Q64373;A2AHX9;Q99N35;Q99N36;Q64373-2;A2AHX8;A2AHX7	Q9QWX2;Q5HZH3;Q3T9W4;O35843;Q64373-3;Q64373-4;Q64373;A2AHX9;Q99N35;Q99N36;Q64373-2;A2AHX8	Bcl-2-like protein 1	Bcl2l1;Bclx	26.542	2834100000	87	2.4923	-0.684401	-3.84874	0.759169	0.174538	0.017846	0.421686	0.671299	0.751862	0.771686	1.42888	1.1348	1.53663	0.866685	1.16412	+	Discard	Keep
753	O35864;Q3V0K7	O35864;Q3V0K7	COP9 signalosome complex subunit 5	Cops5	315.3	35188000000	1199	2.31707	0.745875	3.60364	4.44391	4.29581	4.45219	4.23531	4.90207	5.51024	3.85712	3.6406	3.9882	3.91458	4.0623	3.90147	+	Keep	Discard
754	Q9ESU8;Q8BXT5;Q3UTP8;Q3US35;O35874;Q5SSP3	Q9ESU8;Q8BXT5;Q3UTP8;Q3US35;O35874;Q5SSP3	Amino acid transporter;Neutral amino acid transporter A	Slc1a4	236.41	40524000000	886	4.47532	-0.847114	-7.08694	4.4501	4.25841	4.1702	4.5488	4.13509	3.81241	4.97569	5.11478	4.94381	4.97802	5.29018	5.15521	+	Discard	Keep
755	O35927;E9QKH8;O35927-2;Q3US07;Q3TPK9;Q3UXX4;Q3U8L7	O35927;E9QKH8;O35927-2	Catenin delta-2	Ctnnd2	323.31	61623000000	1745	1.63104	0.266923	2.67264	3.71128	3.77772	3.42218	3.843	3.68765	3.73795	3.67591	3.58831	3.26109	3.16634	3.3727	3.51391	+	Discard	Discard
756	Q4FJX8;Q3UNP9;O35955;Q91VC5	Q4FJX8;Q3UNP9;O35955	Proteasome subunit beta type;Proteasome subunit beta type-10	Psmb10	6.8234	604330000	36	2.10347	-3.98504	-3.30994	-8.65498	-2.14215	-4.20501	-7.8519	-3.64417	-8.02776	-2.05431	-2.28478	-3.0612	-2.26223	-0.502896	-0.450331	+	Discard	Keep
757	Q3U5S6;O35988;Q3UKZ1;Q99LM6	Q3U5S6;O35988;Q3UKZ1	Syndecan;Syndecan-4	Sdc4	22.215	4057200000	113	3.84006	-1.16283	-5.93288	1.58184	1.56726	1.37146	1.89086	1.24146	1.69373	1.96812	2.57379	2.72576	2.9303	3.16671	2.95891	+	Discard	Keep
758	O88325;O54752	O88325;O54752		Naglu	114.58	4329900000	137	3.84417	-5.24954	-5.93992	-6.64513	-8.93889	-8.48201	-4.07381	-8.21667	-5.1014	-1.33109	-3.18041	-1.08817	-2.21771	-1.04605	-1.09724	+	Discard	Keep
759	O54781;Q3TTG2;O08551;Q6P5E1;Q8CBI1;Q8C9R8;Q3UF35	O54781	SRSF protein kinase 2;SRSF protein kinase 2 N-terminal;SRSF protein kinase 2 C-terminal	Srpk2	78.929	13668000000	419	4.081	-1.03905	-6.35498	1.15489	1.85601	1.51074	1.28887	1.40565	1.69373	2.24532	2.43247	2.42948	3.12401	2.42286	2.49002	+	Discard	Keep
760	O54790;Q3UP84;Q3U568;Q61827	O54790	Transcription factor MafG	Mafg	4.8681	207660000	9	3.48406	5.36236	5.34042	-1.85447	-1.49922	-1.83943	-1.72242	-7.18757	-4.3855	-8.98642	-7.22019	-7.29695	-9.26389	-8.96483	-8.93051	+	Keep	Discard
761	O54828;Q3UUR0;O54828-2;A2A6V6;A1L351;A2A6V9	O54828;Q3UUR0;O54828-2;A2A6V6;A1L351	Regulator of G-protein signaling 9	Rgs9	47.737	1821100000	62	1.42496	-2.83598	-2.39576	-7.19172	-2.48151	-2.05289	-7.3276	-3.66394	-2.87924	-1.89083	-1.51211	0.323763	0.333113	-1.71157	-4.12339	+	Discard	Keep
762	Q545V8;O54833;Q8BPF9;Q8CDH5;Q8CEL6	Q545V8;O54833;Q8BPF9	Casein kinase II subunit alpha	Csnk2a2	204.19	51001000000	1057	2.04653	0.406021	3.23242	4.57056	4.78441	4.81749	4.78306	5.05078	4.50221	3.97176	4.23539	4.47179	4.55478	4.24614	4.59252	+	Discard	Discard
763	O54941;C0IMX3;C0IMX0;C0IMW9;C0IMX1	O54941	SWI/SNF-related matrix-associated actin-dependent regulator of chromatin subfamily E member 1	Smarce1	171.2	8188300000	261	1.48796	-0.759331	-2.48056	0.377146	0.462056	0.0383341	-0.916248	0.00337279	-1.06633	0.604047	0.913916	0.800338	0.325007	-0.0378913	0.848896	+	Discard	Keep
764	O54946;O54946-2;F6YRQ2;Q3MI10;Q3MI09;Q9QYI8	O54946;O54946-2	DnaJ homolog subfamily B member 6	Dnajb6	73.72	16390000000	251	1.47994	0.771386	2.46977	3.54034	3.47504	4.08081	3.88856	3.55586	3.22211	3.60797	3.59337	2.36759	2.69405	1.83349	3.03792	+	Keep	Discard
765	Q3TA87;O54956	Q3TA87;O54956	DNA polymerase epsilon subunit 2	Pole2	3.0002	317340000	16	1.91714	-3.20033	-3.0572	-8.13673	-8.7471	-7.08197	-8.6638	-7.52599	-7.90384	-7.81712	-1.92972	-2.63635	-4.56613	-7.69193	-4.21619	+	Discard	Keep
766	O54962	O54962	Barrier-to-autointegration factor;Barrier-to-autointegration factor, N-terminally processed	Banf1	96.565	23887000000	281	1.50128	0.888868	2.49847	3.13285	3.1478	3.85744	3.70286	3.0379	3.15844	3.42762	2.80712	1.49041	1.46383	2.63966	2.87543	+	Keep	Discard
767	Q3TJV7;O54965;Q8C4F9;Q3UTG4;Q8CB78;O54965-2	Q3TJV7;O54965;Q8C4F9;Q3UTG4;Q8CB78;O54965-2	E3 ubiquitin-protein ligase RNF13	Rnf13	7.221	351050000	12	4.89545	-5.50429	-7.92959	-4.84119	-7.15298	-7.81509	-8.40734	-8.42107	-8.36509	-2.72282	-2.5804	-3.17944	-1.04486	-1.66151	-0.788016	+	Discard	Keep
768	Q3UPX0;O54983	Q3UPX0;O54983	Ketimine reductase mu-crystallin	Crym	323.31	415810000000	3260	3.19001	1.20954	4.87617	8.87093	9.15065	9.02072	8.91576	9.27121	8.62395	7.48552	7.43249	7.41991	7.29393	8.6036	8.36057	+	Keep	Discard
769	O54984;Q8VEI6;Q8C1Q1	O54984;Q8VEI6;Q8C1Q1	ATPase Asna1	Asna1	323.31	42692000000	1157	1.85873	-0.36934	-2.97845	4.38697	4.63899	4.23881	4.22703	4.27256	4.67163	4.96406	5.13203	4.65699	4.74693	4.60034	4.55167	+	Discard	Discard
770	O54991;Q3U428	O54991;Q3U428	Contactin-associated protein 1	Cntnap1	323.31	194310000000	4428	3.4019	0.579791	5.20855	5.63159	5.59401	5.52046	5.47806	5.37974	5.39161	5.22966	5.19081	4.6883	4.61599	4.86447	4.9275	+	Discard	Discard
771	Q3UV25;O54992-5;O54992;D3Z2B0;O54992-4;O54992-3;O54992-2	Q3UV25;O54992-5;O54992;D3Z2B0;O54992-4;O54992-3;O54992-2	MAP kinase-activated protein kinase 5	Mapkapk5	2.0827	5940700000	29	2.65469	-2.10736	-4.07991	-1.00506	-0.57593	-1.31245	-0.472287	-0.399898	-0.782423	1.74049	-1.06771	2.33755	1.56476	1.62715	1.89387	+	Discard	Keep
772	O55003	O55003	BCL2/adenovirus E1B 19 kDa protein-interacting protein 3	Bnip3	2.8288	207080000	10	1.55703	3.54341	2.57334	-2.13041	-0.178125	-2.6294	-0.659785	-3.29076	-2.71077	-4.01924	-3.7219	-9.17882	-2.21687	-4.04739	-9.67547	+	Keep	Discard
773	Q3U9K9;O55013	Q3U9K9;O55013	Trafficking protein particle complex subunit 3	Trappc3	42.099	13447000000	330	1.85586	-0.769	-2.97459	4.34993	3.78772	3.57529	3.63197	2.86436	2.90085	4.32122	4.48027	4.14161	3.78565	4.58712	4.40826	+	Discard	Keep
774	Q921R1;Q3T9U8;O55026;O55026-2	Q921R1;Q3T9U8;O55026	Ectonucleoside triphosphate diphosphohydrolase 2	Entpd2	86.705	28367000000	512	1.62338	-0.71537	-2.66237	3.05401	2.83938	3.14491	2.78313	2.79024	3.00512	4.39449	3.10341	3.81703	2.86621	4.34502	3.38285	+	Discard	Keep
775	O55029	O55029	Coatomer subunit beta	Copb2	323.31	54551000000	1504	1.63052	-0.277776	-2.67195	2.43702	2.55018	2.14321	2.22616	2.51082	2.50837	2.51034	2.69761	3.0115	2.64514	2.48015	2.69769	+	Discard	Discard
776	O55033;Q8BQ28	O55033;Q8BQ28	Cytoplasmic protein NCK2	Nck2	135.56	8386200000	286	1.75556	0.967913	2.83973	2.55607	2.99316	2.12391	3.01124	2.32408	2.14877	2.23743	2.15578	0.800338	0.562696	1.48994	2.10358	+	Keep	Discard
777	O55042-2;O55042	O55042-2;O55042	Alpha-synuclein	Snca	323.31	461980000000	2238	3.65306	0.726807	5.61726	9.94084	10.1874	9.9005	9.75812	9.85595	10.0253	9.42856	9.02499	9.0414	8.86572	9.36163	9.58498	+	Keep	Discard
778	Q3URU9;Q3TDQ8;O55057;M0QWG6;M0QWR1	Q3URU9;Q3TDQ8;O55057;M0QWG6	Retinal rod rhodopsin-sensitive cGMP 3,5-cyclic phosphodiesterase subunit delta	Pde6d	11.601	2882900000	116	3.1807	-0.919841	-4.86182	2.52527	1.99852	2.06439	2.44687	1.79877	1.34489	3.01658	2.94115	3.02348	2.78117	3.18069	2.75469	+	Discard	Keep
779	O55091	O55091	Protein IMPACT	Impact	269.62	24147000000	564	4.30184	-0.581308	-6.75831	3.82028	3.58211	3.43785	3.50991	3.77904	3.38051	4.02014	4.21594	4.34059	4.12104	4.11094	4.1889	+	Discard	Discard
780	Q7TMG8;Q3TD78;O55126	Q7TMG8;Q3TD78;O55126	Protein NipSnap homolog 2	Gbas	323.31	97092000000	1274	1.51106	-0.274402	-2.51161	5.87413	5.9398	5.6517	5.63239	5.85182	5.89758	5.75807	5.89616	6.35714	6.3172	6.10059	6.06468	+	Discard	Discard
781	O55137;Q99L15;Q32Q92-2;Q91YQ6	O55137;Q99L15	Acyl-coenzyme A thioesterase 1	Acot1	86.418	29774000000	622	2.66428	0.665761	4.0937	3.9364	4.09032	4.03523	4.17845	3.76208	4.09448	3.58049	3.43867	3.12046	2.75065	3.40586	3.80628	+	Keep	Discard
782	O55240;Q8BSF7;D3YZQ7;F7CWI9;D3Z0N7;D3YWG0	O55240;Q8BSF7;D3YZQ7	11-cis retinol dehydrogenase	Rdh5	35.973	706860000	20	1.87304	3.90854	2.99773	-2.75689	-1.8331	-1.89806	-1.40632	-6.19663	-3.65029	-6.4579	-3.49057	-8.22163	-4.04534	-9.28221	-9.69486	+	Keep	Discard
783	Q9CZS7;Q544E3;O70172;F6RJE8;A2ASS3	Q9CZS7;Q544E3;O70172;F6RJE8	Phosphatidylinositol 5-phosphate 4-kinase type-2 alpha	Pip4k2a	175.47	22142000000	450	2.13446	0.890942	3.35226	3.82028	3.4152	4.0833	4.12369	4.1318	3.92743	4.05814	2.97277	3.15798	2.89722	2.81507	2.25486	+	Keep	Discard
784	Q9EQW9;Q4FJL9;O70200;G3UYJ2;A1E2H8;Q7TSW1;Q3U4J8	Q9EQW9;Q4FJL9;O70200;G3UYJ2;A1E2H8	Allograft inflammatory factor 1	iba1;Aif1	20.674	741050000	55	1.9419	-0.913602	-3.09064	-0.985988	-1.20608	-2.29125	-1.15165	-1.19129	-1.94018	0.287115	-0.94595	-0.568238	-1.09295	-0.280315	-0.684478	+	Discard	Keep
785	O70209	O70209	PDZ and LIM domain protein 3	Pdlim3	2.3518	909200000	4	1.43369	-4.26939	-2.40753	-9.55449	-8.47626	-3.81726	-4.4031	-3.93621	-2.61207	-3.99016	0.779707	0.700549	0.630415	-6.61098	1.30739	+	Discard	Keep
786	O70230-2;O70230;O70230-3;B2KF19;Q8BMU0-2;Q8BMU0	O70230-2;O70230;O70230-3	Zinc finger protein 143	Znf143	7.9341	389870000	24	3.50383	3.75705	5.37241	-5.0218	-3.50043	-3.68839	-6.58127	-6.86693	-5.26518	-8.42027	-9.47467	-8.36236	-8.34753	-8.19163	-10.6699	+	Keep	Discard
787	O70251;G3UX43;G3UZ47;M0QWK5;M0QWH8;M0QW60	O70251	Elongation factor 1-beta	Eef1b	323.31	85233000000	1459	3.70844	-0.741175	-5.70968	4.55724	4.51426	4.61064	4.40621	3.96079	4.3747	5.05455	4.78418	5.42858	5.20623	5.17052	5.22684	+	Discard	Keep
788	Q544R7;Q3U6W4;O70252;D3YX62;D3YXN4;D3Z4A2	Q544R7;Q3U6W4;O70252;D3YX62	Heme oxygenase 2	Hmox2	323.31	36123000000	987	1.8469	0.409107	2.96253	4.96026	4.61092	4.51437	4.3878	4.20236	4.39155	4.36989	3.9033	4.23921	4.25869	4.00805	3.83347	+	Discard	Discard
789	Q3UK88;Q9EP84;Q792R0;O70296;O70293;O70293-2;Q3TTW2;Q9EPB9	Q3UK88;Q9EP84;Q792R0;O70296;O70293;O70293-2;Q3TTW2	G protein-coupled receptor kinase 6	Grk6;GRK6	53.067	3855900000	150	3.56506	1.6112	5.47214	0.865444	2.11273	1.31682	1.497	1.32658	2.26657	0.413537	-0.379013	-0.441509	-0.393523	0.712298	-0.193875	+	Keep	Discard
790	Q6PE70;O70309;G5E8F8;O70309-2	Q6PE70;O70309;G5E8F8;O70309-2	Integrin beta;Integrin beta-5	Itgb5	39.855	2405300000	103	3.00424	-2.54994	-4.59327	-2.84182	-2.33621	-6.07638	-3.57951	-4.58799	-3.60792	-0.939422	-1.18415	-1.52639	-1.53854	-1.10826	-1.43338	+	Discard	Keep
791	Q3UJC3;O70310	Q3UJC3;O70310	Glycylpeptide N-tetradecanoyltransferase;Glycylpeptide N-tetradecanoyltransferase 1	Nmt1	323.31	43372000000	1327	4.0783	-0.572342	-6.35014	3.38567	3.10469	3.32436	3.47856	3.42146	3.28304	4.02692	4.10394	3.83092	3.9823	3.60353	3.88422	+	Discard	Discard
792	S4R1E5;Q3TI34;Q5XJZ8;Q76LV0;O70325-2;O70325;Q3TIF2;Q91XR9;Q8K4U7	S4R1E5;Q3TI34;Q5XJZ8;Q76LV0;O70325-2;O70325;Q3TIF2;Q91XR9;Q8K4U7	Glutathione peroxidase;Phospholipid hydroperoxide glutathione peroxidase, mitochondrial;Phospholipid hydroperoxide glutathione peroxidase, nuclear	Gpx4;PHGPx	51.549	28300000000	499	1.95048	0.334289	3.10224	4.87989	4.80936	4.94188	4.69931	4.92671	4.88917	4.50666	4.11625	4.6883	4.83794	4.41241	4.57903	+	Discard	Discard
793	Q9DBH3;Q8VCU2;Q8R432;Q7TNZ4;O70362	Q9DBH3;Q8VCU2;Q8R432;Q7TNZ4;O70362	Phosphatidylinositol-glycan-specific phospholipase D	Gpld1	3.6874	2410000000	20	1.93846	-3.35368	-3.086	-4.05664	-3.11536	-3.76918	-6.57742	-3.18276	-0.832075	0.635799	0.625012	0.353066	0.757078	-4.12104	0.338739	+	Discard	Keep
794	Q3TPU5;O70378;Q8C988;Q3TTC9;M0QWY0;M0QWP2;M0QWI7;M0QWC9;M0QWS0	Q3TPU5;O70378;Q8C988;Q3TTC9;M0QWY0;M0QWP2	ER membrane protein complex subunit 8	Emc8	76.802	7285000000	269	1.44538	0.479175	2.42327	2.46973	2.03207	1.58854	1.48562	2.12262	2.42668	1.53573	1.6131	1.37869	1.1483	1.87659	1.69781	+	Discard	Discard
795	Q99L96;Q3TV84;O70401;H3BL26;H3BJJ0	Q99L96;Q3TV84;O70401;H3BL26	Tetraspanin;Tetraspanin-6	Tspan6	11.078	479560000	29	3.04684	4.05547	4.65748	-0.945688	-0.927102	-2.10565	-1.10896	-1.11647	-1.51028	-3.02473	-8.9881	-4.67529	-5.3075	-6.12322	-3.9281	+	Keep	Discard
796	O70423-2;O70423;A2A4I8	O70423-2;O70423;A2A4I8	Membrane primary amine oxidase	Aoc3	6.8144	605110000	32	1.40861	1.28351	2.37371	-3.10212	-1.8854	0.50702	-2.03613	-1.71946	-2.18581	-2.68234	-3.98727	-2.51983	-2.57516	-3.10672	-3.25162	+	Keep	Discard
797	Q543D7;O70433;Q8VDP9	Q543D7;O70433;Q8VDP9	Four and a half LIM domains protein 2	Fhl2	56.273	4362800000	206	2.48664	0.923812	3.84076	2.21386	2.39057	1.98099	1.76667	1.03222	1.99764	1.22211	1.38184	0.933547	0.793023	0.400187	1.10837	+	Keep	Discard
798	Q9DCD8;Q58EV4;O70435;E0CZ34;F8WH02;E0CYL6	Q9DCD8;Q58EV4;O70435	Proteasome subunit alpha type;Proteasome subunit alpha type-3	Psma3	190.6	58571000000	1090	1.87614	0.406663	3.00191	5.74536	5.80865	5.60063	5.39864	5.06107	5.5384	4.75025	5.28624	5.13894	5.1058	5.24009	5.19146	+	Discard	Discard
799	Q3TS38;O70475;Q3TJE8;Q3TJ71;Q3UIZ1;D3Z3F7;Q3TI06;D3YXP9;F6ZQT4	Q3TS38;O70475;Q3TJE8;Q3TJ71;Q3UIZ1;D3Z3F7;Q3TI06	UDP-glucose 6-dehydrogenase	Ugdh	323.31	14797000000	382	2.06552	-4.62851	-3.25825	-3.69613	-6.67959	-10.5069	-7.84557	-1.64802	-2.52073	-0.288702	-1.80416	-0.698059	-0.327114	-0.859367	-1.14848	+	Discard	Keep
800	O70546;O70546-2;Q8R2W5;Q3TNW2;Q3TRP6;Q5DTQ7;Q3TNX2	O70546;O70546-2	Lysine-specific demethylase 6A	Kdm6a	7.0707	326150000	12	1.98142	-2.58933	-3.14411	-7.46349	-6.63689	-9.4675	-8.87291	-5.39281	-4.41953	-3.99413	-4.41449	-4.79775	-5.22719	-3.98548	-4.29811	+	Discard	Keep
801	O70572;Q8C6H6;D6RGM4	O70572;Q8C6H6	Sphingomyelin phosphodiesterase 2	Smpd2	39.935	2114600000	132	1.42191	0.725466	2.39164	-0.38584	-0.588696	-0.702216	-0.769214	-0.663027	-0.687756	-1.53621	-1.98572	-1.66887	-1.61131	0.0835678	-1.431	+	Keep	Discard
802	Q6IM74;O70622-2;Q3TUZ6;Q6IM75;O70622	Q6IM74;O70622-2;Q3TUZ6;Q6IM75;O70622	Reticulon;Reticulon-2	Rtn2	12.681	761630000	37	2.67541	3.00542	4.10972	0.0682237	0.793283	0.656238	1.2041	1.99066	1.81548	-1.36792	-2.04229	-5.09157	-0.985392	-0.52906	-1.48832	+	Keep	Discard
803	O78207;W5XQG0;Q792Z7;P01899;Q31167;Q31168;O78206;O19467;Q31152;Q95H92;Q8HWB2;Q0WXH7;O19453;A7VMS6;E9Q0G4;G3UXE9;P01896;Q61860;Q61640;Q0WXI7;Q66JR0;E9PX63;Q4KN81;Q2XN57;Q31215;O19441;P01898;G3UX20;G3UZP7;Q0WXI6;V9GXI4;P79569;Q4VCP1;Q3UWA5;Q8HWL1;Q66JU6;Q0WXH4;Q31154;Q4VCP2;F2WVG9;F2WVG7;Q4FZH9;V9GXR0;Q4VCN4;F2WVG6;O19440;Q31216;Q31155	O78207;W5XQG0;Q792Z7;P01899;Q31167;Q31168;O78206;O19467	H-2 class I histocompatibility antigen, D-B alpha chain	H2-D1;H-2D	116.02	19998000000	253	1.48014	-2.40419	-2.47004	-2.97065	-3.90123	-1.54524	-2.54745	-2.63354	-7.91049	-0.763459	0.16393	-1.48971	-1.25016	-1.70812	-2.03594	+	Discard	Keep
804	Q3TPN0;O88322;Q8CFA3;Q3US45;Q8R5G0;Q8C6Z2	Q3TPN0;O88322;Q8CFA3;Q3US45;Q8R5G0;Q8C6Z2	Nidogen-2	Nid2;NID-2	129.81	6128400000	278	5.88457	2.20187	10.2176	0.738968	0.732947	1.71016	1.01174	0.79427	0.950842	-0.603908	-1.18089	-1.74045	-1.17796	-1.43196	-1.13714	+	Keep	Discard
805	Q3TI40;Q3TI19;O88441;Q2M4G1	Q3TI40;Q3TI19;O88441;Q2M4G1	Metaxin-2	Mtx2	323.31	33907000000	831	2.40252	-0.683331	-3.72264	4.41466	3.75752	4.04293	4.00251	4.22409	4.73047	4.96406	5.10608	4.65699	4.73908	4.51916	5.28679	+	Discard	Keep
806	O88444;Q5DTQ1	O88444;Q5DTQ1	Adenylate cyclase type 1	Adcy1	81.798	3287100000	268	1.63246	0.84138	2.67455	0.433492	0.566365	0.218369	0.709906	-0.248071	-0.137716	0.450884	-0.301155	-1.04057	-1.47856	-0.747714	-0.388818	+	Keep	Discard
807	Q0VD85;O88454;O88454-2	Q0VD85;O88454	Potassium channel subfamily K member 4	Kcnk4	2.022	243410000	13	1.50052	3.36122	2.49744	-3.45739	-3.47813	-3.05746	-3.22179	-2.22733	-1.74094	-8.44286	0.201505	-6.52742	-7.41142	-7.15983	-8.01032	+	Keep	Discard
808	O88492-2;O88492	O88492-2;O88492	Perilipin-4	Plin4	12.328	433940000	21	1.47309	1.38669	2.46056	-2.46223	-2.82509	-3.73268	-3.0842	-3.38297	-2.15116	-5.36428	-2.90964	-4.47386	-5.42222	-2.64152	-5.14696	+	Keep	Discard
809	Q3TEL0;Q3UB92;Q3U6W3;Q3U6J9;Q8VBX5;O88531;Q3TAR8;B1B0P8;Q3UFT5;B1B0P9	Q3TEL0;Q3UB92;Q3U6W3;Q3U6J9;Q8VBX5;O88531;Q3TAR8	Palmitoyl-protein thioesterase 1	Ppt1	243.87	24945000000	671	2.53579	-0.47377	-3.91025	3.90073	3.90033	3.6844	3.79875	4.31942	4.3119	4.47079	4.57211	4.584	4.40438	4.49107	4.2358	+	Discard	Discard
810	O88532;B2RUG7;F6QJP7;F6V459;D3Z5G4;D3Z7V6;F6RTK9	O88532;B2RUG7	Zinc finger RNA-binding protein	Zfr	323.31	23733000000	846	4.62066	0.501328	7.37074	2.37792	2.49084	2.37311	2.4322	2.1887	2.57806	1.83805	1.9468	1.7319	2.00601	1.9751	1.93502	+	Discard	Discard
811	Q3UQL2;O88543;Q8BX58;Q3TEA5;F6YCA7;D3Z036	Q3UQL2;O88543;Q8BX58	COP9 signalosome complex subunit 3	Cops3	323.31	53259000000	1138	3.82351	0.516107	5.90453	4.77025	4.70689	4.52904	4.40621	4.57455	4.54604	3.94096	4.24661	4.20738	4.02147	4.1932	3.82672	+	Discard	Discard
812	O88587-2;O88587;D3Z227	O88587-2;O88587;D3Z227	Catechol O-methyltransferase	Comt	286.38	16362000000	532	2.00151	0.624493	3.17132	3.44871	3.4152	3.33696	3.34571	3.77904	3.40176	3.36085	3.38702	2.55585	2.43887	2.37535	2.86249	+	Keep	Discard
813	O88597;E9PYD6;E9QAM0;F7DB15;F7CVL9;F7C090;E9PX06	O88597;E9PYD6	Beclin-1	Becn1	21.463	3390400000	57	1.98401	1.64916	3.14761	0.763539	-0.965384	1.49724	1.24992	1.65695	1.05819	-1.90389	-0.870344	-1.08046	-1.21103	0.474275	-0.0430771	+	Keep	Discard
814	Q80UU0;O88630	Q80UU0;O88630	Golgi SNAP receptor complex member 1	Gosr1	17.939	1064700000	36	1.3791	-3.218	-2.33388	-7.67224	-8.31451	-5.35705	-7.86133	-8.19515	-10.2376	-1.48472	-6.75029	-7.41633	-1.63557	-7.98551	-3.05749	+	Discard	Keep
815	O88689-3;O88689-2	O88689-3			2.9174	792650000	17	2.5539	-4.03086	-3.93594	-7.11319	-8.46007	-6.60778	-4.7391	-2.08741	-7.30661	-1.01565	-0.934699	-3.41901	-2.32819	-2.88636	-1.54507	+	Discard	Keep
816	Q3UGW4;O88696;Q8CF81	Q3UGW4;O88696;Q8CF81	ATP-dependent Clp protease proteolytic subunit;ATP-dependent Clp protease proteolytic subunit, mitochondrial	Clpp	132.52	22529000000	511	4.52258	-0.950076	-7.17836	3.16823	3.10071	3.14491	3.11513	3.29688	3.70431	3.8054	4.07181	4.2806	4.34372	4.31173	4.41736	+	Discard	Keep
817	O88704;Q62495	O88704	Potassium/sodium hyperpolarization-activated cyclic nucleotide-gated channel 1	Hcn1	225.24	13131000000	560	3.82064	1.17579	5.89962	2.78791	2.78594	2.42133	2.64414	3.09361	2.34889	1.91949	1.8469	1.06474	0.949942	1.59661	1.64938	+	Keep	Discard
818	Q8C693;Q8BN98;O88708;Q8BTB0;A2AI40;CON__Q2YDI2;Q9CZF7;A2AI42;A2AI43	Q8C693;Q8BN98;O88708;Q8BTB0;A2AI40	Origin recognition complex subunit 4	Orc4	25.813	1087500000	39	1.85174	4.37549	2.96904	-1.94722	-1.62435	-1.55587	-2.46589	-8.04753	-7.4725	-7.07864	-11.2731	-7.72834	-5.94213	-9.72	-7.62406	+	Keep	Discard
819	O88712-2;O88712;O88712-3;Q8R4D8;REV__D6RG96;D3Z377;Q0VBL6-2;E9Q6J3;A1IM61	O88712-2;O88712;O88712-3	C-terminal-binding protein 1	Ctbp1	323.31	119980000000	1621	1.92489	-0.351323	-3.06766	5.73692	5.8456	5.85416	5.95451	5.82212	6.30222	6.30195	6.55112	6.06105	6.02656	6.34715	6.33565	+	Discard	Discard
820	Q3U3M5;O88874;Q3U3H2	Q3U3M5;O88874;Q3U3H2	Cyclin-K	Ccnk	55.796	1141500000	58	2.16396	3.62331	3.39262	-1.25479	-1.67726	-2.67541	-3.39898	-2.73206	-2.03754	-7.32823	-6.28542	-3.21556	-6.78593	-9.18702	-2.71374	+	Keep	Discard
821	O88935-1;W8QPF2	O88935-1	Synapsin-1	Syn1	201.35	114600000000	998	5.97156	-1.57183	-10.4422	4.34772	4.19574	3.76734	3.86998	3.73625	3.58724	5.75137	5.62666	5.52407	5.46209	5.08807	5.48299	+	Discard	Keep
822	O88952;Q3TTY6;Q3UX93;Q3TS99	O88952;Q3TTY6;Q3UX93;Q3TS99	Protein lin-7 homolog C	Lin7c	143.68	59863000000	552	1.57528	0.504044	2.59784	5.95645	6.6308	5.80991	5.79232	5.89047	5.69652	4.8422	5.44613	5.63435	5.82846	5.46041	5.54064	+	Discard	Discard
823	O88958;Q6A0D9;Q3TKA0;Q8BK00;D3Z0R5	O88958;Q6A0D9;Q3TKA0;Q8BK00	Glucosamine-6-phosphate isomerase 1;Glucosamine-6-phosphate isomerase	Gnpda1	229.34	24640000000	724	2.34934	-0.410968	-3.64847	3.66952	3.00172	3.30311	3.18183	3.39961	3.0865	3.69596	3.61594	3.93761	3.63076	3.5505	3.67733	+	Discard	Discard
824	O88967;Q8C597	O88967	ATP-dependent zinc metalloprotease YME1L1	Yme1l1	117.22	6670100000	283	2.49291	0.675039	3.84959	-0.360955	-0.225632	-0.53187	-0.328655	-0.914528	-0.680267	-1.4097	-0.954692	-1.31564	-1.69408	-0.883469	-0.834556	+	Keep	Discard
825	O88983;Q9D0J1;Q8BS59	O88983	Syntaxin-8	Stx8	55.282	8354300000	263	3.17551	-2.25426	-4.8538	0.690169	0.770057	0.791027	0.88479	0.298837	0.575349	1.84848	3.3151	3.3325	3.13352	4.49107	1.41509	+	Discard	Keep
826	O88986;Q9CZ08;E9PWY6	O88986;Q9CZ08;E9PWY6	2-amino-3-ketobutyrate coenzyme A ligase, mitochondrial	Gcat	323.31	14164000000	480	4.35035	-0.959492	-6.84913	1.84174	2.2547	1.41429	1.65628	1.49878	1.51319	2.51034	2.82458	2.81632	2.6844	2.50798	2.59231	+	Discard	Keep
827	O89001	O89001	Carboxypeptidase D	Cpd	76.472	6065000000	300	2.3347	-0.698879	-3.62812	-1.38256	-1.54359	-1.43676	-1.07425	-0.516621	-1.12064	-0.395691	-0.999552	-0.474328	-0.165061	-0.288079	-0.558438	+	Discard	Keep
828	O89016;Q80Y28;Q9JL46	O89016;Q80Y28	ATP-binding cassette sub-family D member 4	Abcd4	5.8481	285150000	17	1.75585	2.9522	2.84012	-5.76084	-5.76649	-1.52678	-4.37846	-7.59477	-4.41486	-8.4699	-9.67268	-7.85507	-8.48623	-7.57649	-5.09505	+	Keep	Discard
829	O89032-2;O89032;O89032-3	O89032-2;O89032;O89032-3	SH3 and PX domain-containing protein 2A	Sh3pxd2a	13.033	1740300000	37	1.87029	-2.01757	-2.99402	-6.07887	-3.82871	-4.41598	-3.92454	-7.34815	-3.29675	-2.08902	-3.71763	-2.7604	-2.62893	-2.7827	-2.80885	+	Discard	Keep
830	Q3UCT9;Q3TVJ0;O89051;Q9D1Q3;Q9JME4	Q3UCT9;Q3TVJ0;O89051;Q9D1Q3;Q9JME4	Integral membrane protein 2B;BRI2, membrane form;BRI2 intracellular domain;BRI2C, soluble form;Bri23 peptide	Itm2b	277.99	18196000000	486	5.1131	-1.44961	-8.39428	2.67312	2.76099	3.04602	3.06414	2.43688	3.28762	4.58801	4.02593	4.01286	4.32292	4.29561	4.72105	+	Discard	Keep
831	Q3U232;Q3U1N0;O89053;Q3T9L1;Q3U9K3;G3UYK8;D3YW57;G3UX53;D3YXM2	Q3U232;Q3U1N0;O89053;Q3T9L1;Q3U9K3;G3UYK8	Coronin;Coronin-1A	Coro1a	323.31	266040000000	2105	5.14287	-0.540514	-8.45942	6.77384	6.71363	6.48494	6.55897	6.64813	6.73281	7.33452	7.2219	7.18159	7.11924	7.02572	7.27244	+	Discard	Discard
832	O89054	O89054		Actb	7.0276	21377000000	299	2.86956	-1.34692	-4.39271	4.15914	4.66653	4.35255	3.49258	3.34345	3.60562	6.36011	5.12344	4.96323	5.08733	5.1068	5.06049	+	Discard	Keep
833	Q544T5;P00375	Q544T5;P00375	Dihydrofolate reductase	Dhfr	121.19	4839500000	147	1.91086	-3.63227	-3.04872	-3.06078	-6.4405	-6.34633	-8.93961	-3.56219	-1.83377	-2.19907	-2.38273	-2.22872	0.0325085	-1.87318	0.261618	+	Discard	Keep
834	Q99KF5;P00493;Q6TDG6	Q99KF5;P00493	Hypoxanthine-guanine phosphoribosyltransferase	Hprt;Hprt1	279.26	82735000000	1630	3.46469	0.479438	5.30918	6.49661	6.13185	6.26246	6.22184	6.3157	6.45107	5.81061	5.62059	6.03634	6.04593	5.75685	5.73258	+	Discard	Discard
835	Q8C5B4;P00688;Q61298;G3UXY7;Q61299;Q61297;E9PV85;CON__Q3MHH8	Q8C5B4;P00688;Q61298	Alpha-amylase;Pancreatic alpha-amylase	Amy2	3.3673	799720000	5	1.98254	-3.64436	-3.14561	-8.21444	-9.25341	-8.72447	-8.86801	-10.1025	-10.0788	-7.21634	-7.30188	-3.04012	-1.51831	-8.53781	-5.76103	+	Discard	Keep
836	Q7JCY9;Q3V2U3;Q3V257;Q3TKD9;P00848	Q7JCY9;Q3V2U3;Q3V257;Q3TKD9;P00848	ATP synthase subunit a	mt-Atp6;Mtatp6	4.527	4029800000	102	2.73849	2.29459	4.20091	5.38395	7.0927	5.8971	5.61692	5.51015	5.29561	2.83089	3.7098	1.69721	3.36333	4.80849	4.61914	+	Keep	Discard
837	P01029;B2RWX2	P01029;B2RWX2	Complement C4-B;Complement C4 beta chain;Complement C4 alpha chain;C4a anaphylatoxin;Complement C4 gamma chain	C4b	323.31	9065100000	373	4.64782	-2.87262	-7.42464	-1.51856	-1.15052	-2.4922	-2.3804	-1.53812	-1.61863	1.54863	1.62323	-0.0621258	0.23587	1.52277	1.66894	+	Discard	Keep
838	P02463	P02463	Collagen alpha-1(IV) chain;Arresten	Col4a1	198.99	13443000000	237	7.99642	2.55804	17.0619	2.27064	2.39057	1.89245	2.31701	2.1887	2.09663	0.150118	-0.710412	-0.116254	-0.532325	-0.429841	-0.553503	+	Keep	Discard
839	P02802	P02802	Metallothionein-1	Mt1	5.9839	181960000	10	3.3864	8.02018	5.18387	-8.61073	-0.689543	0.414338	0.703547	0.469358	0.898494	-9.55164	-8.30383	-10.4259	-9.25863	-9.09081	-8.3048	+	Keep	Discard
840	Q7GIP5;P03899;M4WIN7	Q7GIP5;P03899;M4WIN7	NADH-ubiquinone oxidoreductase chain 3	mt-Nd3;Mtnd3;ND3	47.609	11426000000	210	3.53634	0.947136	5.42524	5.5759	5.4094	5.19264	5.45208	5.69671	5.43227	4.08653	4.39222	4.37928	4.23664	5.09747	4.88405	+	Keep	Discard
841	P03975;Q3UGR7	P03975;Q3UGR7	IgE-binding protein	Iap	132.12	2118300000	109	1.46017	2.60471	2.44318	-7.11764	-4.23165	-3.15186	-2.84744	-3.26206	-2.82546	-9.26021	-4.0741	-7.18358	-8.20128	-5.26594	-5.07928	+	Keep	Discard
842	P03995;P03995-2;A0MTM0	P03995;P03995-2	Glial fibrillary acidic protein	Gfap	323.31	2139700000000	9390	4.9428	-2.46841	-8.02897	7.89062	7.91394	8.04138	7.92667	7.91801	7.85975	10.7402	10.9162	9.45269	9.4074	10.8653	10.9791	+	Discard	Keep
843	P04627;Q3TQI2;Q3UXR0;B1AUN8;B1AUP0	P04627;Q3TQI2;Q3UXR0	Serine/threonine-protein kinase A-Raf	Araf	80.946	7091700000	207	1.34734	0.403633	2.29093	1.3764	1.39819	1.55274	1.60431	1.71275	0.947899	0.887795	0.642207	1.40029	0.669584	1.31373	1.25689	+	Discard	Discard
844	Q9QYT9;Q4FJQ7;Q3TZI7;P04925;Q3UBH0;Q3UG89;Q3UF68	Q9QYT9;Q4FJQ7;Q3TZI7;P04925;Q3UBH0;Q3UG89;Q3UF68	Major prion protein	Prnpb;Prnp	202.5	54235000000	636	2.16176	0.350022	3.38961	5.99237	6.08099	6.25148	5.99678	6.10261	5.8462	5.9575	5.91111	5.70226	5.38339	5.59963	5.61641	+	Discard	Discard
845	P05063	P05063	Fructose-bisphosphate aldolase C	Aldoc	323.31	997520000000	8921	2.51664	-0.352849	-3.88312	8.89979	9.10574	8.82292	8.76404	8.9454	8.9413	9.14828	9.01383	9.36009	9.15783	9.40151	9.51473	+	Discard	Discard
846	Q5FWB7;P05064;Q6NY00;D3YWI1;D3Z510;Q3UER1;Q3TJ66;Q91Y97	Q5FWB7;P05064;Q6NY00;D3YWI1	Fructose-bisphosphate aldolase;Fructose-bisphosphate aldolase A	Aldoa	323.31	3946800000000	25030	1.42003	0.199504	2.38911	11.2543	10.9023	10.9425	10.7058	11.1703	10.9909	10.7218	10.7949	10.8512	10.8605	10.737	10.8035	+	Discard	Discard
847	P05067_m	P05067_m			323.31	195050000000	1926	8.54287	-2.57762	-19.4171	3.87645	4.2674	4.1702	3.83755	3.94588	4.17724	6.75569	6.89496	6.2068	6.39745	6.64172	6.84384	+	Discard	Keep
848	P05132;P05132-2;J9JDU9	P05132;P05132-2	cAMP-dependent protein kinase catalytic subunit alpha	Prkaca	262.83	26247000000	795	2.22235	-0.748936	-3.47279	3.98264	3.10866	3.36183	3.26204	2.66664	3.76103	3.85204	3.8931	4.30087	4.44346	4.19494	3.95205	+	Discard	Keep
849	P05213;Q99KA2	P05213;Q99KA2	Tubulin alpha-1B chain	Tuba1b	323.31	13282000000000	76502	1.80745	-0.430936	-2.90945	12.9124	12.5854	12.1253	12.1533	12.4602	12.1776	12.6785	12.532	12.9204	12.9501	12.9145	13.0045	+	Discard	Discard
850	Q5FW91;P05214;Q9D9Y2	Q5FW91;P05214;Q9D9Y2	Tubulin alpha-3 chain	Tuba3a	2.289	371110000	12	2.4922	-4.48272	-3.8486	-6.03035	-8.67231	-1.71125	-7.33552	-7.06701	-8.78265	-1.94478	-1.11344	-1.29365	-1.23225	-3.54096	-3.57767	+	Discard	Keep
851	P05480;Q80XU2;Q3UKD6	P05480;Q80XU2;Q3UKD6	Neuronal proto-oncogene tyrosine-protein kinase Src;Non-specific protein-tyrosine kinase	Src	323.31	44618000000	1150	2.73018	-0.57734	-4.18886	3.5934	3.92094	3.79497	3.54059	3.56569	3.76103	4.37343	3.89923	4.14161	4.02147	4.54672	4.65819	+	Discard	Discard
852	Q564E2;P06151;Q3TI99;G5E8N5;Q3UDU4;Q99K20;D3Z736;D3YZQ9;Q3UIC3;Q6NXW3;D3YVR7;D3YZE4	Q564E2;P06151;Q3TI99;G5E8N5;Q3UDU4;Q99K20;D3Z736;D3YZQ9	L-lactate dehydrogenase;L-lactate dehydrogenase A chain	Ldha	323.31	1366700000000	6025	2.84058	-0.338577	-4.35003	9.12023	9.02537	8.8683	8.61298	8.85372	8.89022	9.13583	9.25542	9.2184	9.17288	9.36667	9.25307	+	Discard	Discard
853	P06837	P06837	Neuromodulin	Gap43	323.31	219880000000	1307	4.44125	-1.68463	-7.02155	5.51799	5.4094	6.25698	6.16488	6.19787	6.15997	7.11229	7.42737	8.11841	8.25453	7.43339	7.46887	+	Discard	Keep
854	Q9R2C3;P06880;Q8BK24	Q9R2C3;P06880;Q8BK24	Somatotropin	Gh1;Gh	16.826	1454200000	12	2.67048	7.27805	4.10262	-0.981899	-0.301037	-1.48685	-1.90496	3.55586	3.93613	0.175142	-7.97532	-8.03936	-8.45053	-9.28702	-7.27398	+	Keep	Discard
855	Q545V2;P07091;D3YUT9	Q545V2;P07091;D3YUT9	Protein S100;Protein S100-A4	S100a4	161.74	71674000000	277	2.29709	5.23141	3.57595	0.0809992	-0.0890277	1.55839	1.29045	0.803238	1.53976	-6.78484	-9.25597	-5.46445	0.408105	-1.76939	-3.3381	+	Keep	Discard
856	Q5M9K1;P07309;Q9D6A4	Q5M9K1;P07309;Q9D6A4	Transthyretin	Ttr	237.97	6592200000	119	5.03378	2.62022	8.22257	3.8075	3.75243	3.86035	3.80436	3.9194	3.49557	1.95852	1.93063	0.873551	-0.0246985	0.765169	1.41509	+	Keep	Discard
857	Q542G9;P07356;Q3UCD3;Q9CZI7;B0V2N7;B0V2N5;B0V2N8	Q542G9;P07356;Q3UCD3;Q9CZI7;B0V2N7;B0V2N5;B0V2N8	Annexin;Annexin A2	Anxa2	323.31	256050000000	2249	4.11937	-1.7314	-6.4239	2.1036	0.931143	2.01283	1.08991	2.52108	1.93949	3.59277	3.06363	3.54837	3.5169	3.5505	3.71429	+	Discard	Keep
858	Q546G4;P07724;K7R066	Q546G4;P07724	Serum albumin	Alb	323.31	78044000000	1741	2.93513	1.10477	4.4899	5.27167	5.37622	5.08517	5.03888	5.10317	5.09428	4.6949	4.82731	3.68727	3.79471	3.33564	4.00095	+	Keep	Discard
859	Q00896;P07758;D3YZL0	Q00896;P07758	Alpha-1-antitrypsin 1-3;Alpha-1-antitrypsin 1-1	Serpina1c;Serpina1a	94.788	2697400000	113	3.03341	2.03845	4.6372	0.622823	1.90205	0.144794	0.264596	0.886699	1.62352	-0.0458051	-1.84676	-0.946476	-1.87069	-0.356186	-1.72027	+	Keep	Discard
860	P07759	P07759	Serine protease inhibitor A3K	Serpina3k	46.825	632560000	45	1.41844	2.48974	2.38696	-1.92019	-1.2384	-2.90048	-1.79274	-1.44828	-0.98655	-3.19886	-2.21629	-6.44091	-7.8925	-1.62252	-3.85402	+	Keep	Discard
861	P08003	P08003	Protein disulfide-isomerase A4	Pdia4	323.31	169350000000	2032	1.78066	-0.440296	-2.87344	3.18313	3.03129	3.40234	3.33406	3.34345	3.03824	3.64677	3.28717	3.50074	3.51872	4.27766	3.74321	+	Discard	Discard
862	P08101-2;E9Q415;P08101-3;P08101;Q5D5J5;Q5D5I8;P08508;Q9ES92;Q7TMW9;E9PUV2	P08101-2;E9Q415;P08101-3;P08101;Q5D5J5;Q5D5I8;P08508	Low affinity immunoglobulin gamma Fc region receptor II;Low affinity immunoglobulin gamma Fc region receptor III	Fcgr2;Fcgr2b;Fcgr3	2.5453	176330000	11	2.79883	-4.75047	-4.28882	-9.33631	-6.49676	-8.35881	-7.52612	-8.11335	-3.35298	-2.04344	-0.427081	-2.57873	-5.60513	-2.17933	-1.84778	+	Discard	Keep
863	Q91V38;Q3UAD6;P08113;Q3UBU0;Q3TUD6;Q8CCY5;F7C312;Q8C2R2;Q9CW12	Q91V38;Q3UAD6;P08113;Q3UBU0;Q3TUD6;Q8CCY5;F7C312	Endoplasmin	Hsp90b1	323.31	630220000000	6331	3.82897	-0.377062	-5.91387	5.44736	5.50462	5.43556	5.3241	5.4068	5.36033	5.59526	5.65068	5.91296	5.94984	5.78636	5.84604	+	Discard	Discard
864	Q4FK40;Q3UBS0;Q3TXU4;P08226;Q6GTX3;Q3UEE7;G3UZT1;G3UWN5;E9Q327;G3UZM8;Q3UF21	Q4FK40;Q3UBS0;Q3TXU4;P08226;Q6GTX3;Q3UEE7;G3UZT1;G3UWN5	Apolipoprotein E	Apoe	323.31	732570000000	2589	7.83874	-3.31071	-16.4341	6.51156	6.61293	6.38806	6.62157	6.69217	6.77991	9.87859	10.2203	9.36338	9.32213	10.2856	10.4005	+	Discard	Keep
865	P08905	P08905	Lysozyme C-2	Lyz2	106.19	1882500000	46	2.15689	-4.46219	-3.38294	-2.89405	-1.61121	-8.09589	-1.79257	-7.71469	-6.81299	0.287145	1.06143	-1.52732	-0.577843	-1.66189	0.270211	+	Discard	Keep
866	Q3TWE3;Q3THC3;Q3TF72;P09103;Q3URP6;Q3UBY9;Q3UJA8;Q3UA23;Q3UDR2;Q3TGS0;Q3TIM0;Q3U738;Q3TT76;E9Q8G8;Q3TIQ5	Q3TWE3;Q3THC3;Q3TF72;P09103;Q3URP6;Q3UBY9;Q3UJA8;Q3UA23;Q3UDR2;Q3TGS0;Q3TIM0;Q3U738;Q3TT76	Protein disulfide-isomerase	P4hb	323.31	307450000000	3959	1.67704	-0.262022	-2.73434	4.30965	4.7201	4.37304	4.3038	4.41684	4.20618	4.67072	4.35424	4.77116	4.77022	4.67723	4.65819	+	Discard	Discard
867	P09528	P09528	Ferritin heavy chain;Ferritin heavy chain, N-terminally processed	Fth1	323.31	189160000000	2093	2.68183	0.676578	4.11898	8.2148	8.45067	7.71289	7.65933	7.42535	7.87228	7.11229	7.01401	7.26537	7.39889	7.24158	7.24371	+	Keep	Discard
868	Q4FJX9;P09671;Q3TJA2	Q4FJX9;P09671;Q3TJA2	Superoxide dismutase;Superoxide dismutase [Mn], mitochondrial	Sod2	323.31	311360000000	1823	4.46469	1.0777	7.0665	8.39159	9.16948	8.68769	8.73853	8.62287	8.90746	7.71818	7.31731	8.0401	7.86131	7.45033	7.6642	+	Keep	Discard
869	P0C028;P0C027	P0C028;P0C027	Diphosphoinositol polyphosphate phosphohydrolase 3-beta;Diphosphoinositol polyphosphate phosphohydrolase 3-alpha	Nudt11;Nudt10	69.443	12691000000	223	3.11355	0.996758	4.75881	4.75031	4.95072	4.52172	4.40621	4.29618	4.32732	3.08369	3.99196	3.93761	3.27356	3.08363	3.90147	+	Keep	Discard
870	P0C192;D3Z2D1;D3YZP3	P0C192;D3Z2D1;D3YZP3	Leucine-rich repeat-containing protein 4B	Lrrc4b	113.42	12344000000	385	2.10226	0.233626	3.30829	2.4778	2.15907	2.43705	2.46139	2.37028	2.50041	2.20541	2.31952	2.05405	2.00085	2.22279	2.20163	+	Discard	Discard
871	P0C7M9	P0C7M9	C-type lectin domain family 2 member L	Clec2l	24.549	1992300000	166	4.10606	0.799678	6.39993	1.29865	1.09596	0.989183	1.17402	1.16778	1.33774	0.546663	0.641404	0.65394	0.256684	0.191496	-0.02491	+	Keep	Discard
872	S4R191;S4R1P3;S4R2T3;P0C8K7	S4R191;S4R1P3;S4R2T3;P0C8K7	Small integral membrane protein 1	Smim1	46.634	1753800000	49	2.02375	1.95464	3.20149	3.66244	4.21073	3.3741	3.43565	3.32617	3.51905	2.03353	2.47746	2.09037	1.67215	2.7697	-1.24291	+	Keep	Discard
873	P0C913	P0C913	Overexpressed in colon carcinoma 1 protein homolog		47.072	177530000	14	4.76707	8.30799	7.66476	1.30147	0.445918	1.05813	1.17676	1.34353	1.09287	-7.04852	-2.59872	-10.4543	-8.86356	-7.52431	-6.93987	+	Keep	Discard
874	P0CG14	P0CG14	Chromosome transmission fidelity protein 8 homolog isoform 2	Chtf8	4.0908	359710000	19	2.41169	4.27351	3.73547	-2.33075	-1.61414	-2.50243	-1.4576	-2.65114	-1.46904	-8.49405	-9.57881	-2.79967	-6.98209	-3.23439	-6.57713	+	Keep	Discard
875	P0DI97;G3UXK2	P0DI97;G3UXK2	Neurexin-1-beta	Nrxn1	5.9539	361240000	14	6.25534	-6.21403	-11.2042	-8.24518	-7.07285	-9.10157	-8.82745	-5.67796	-7.54268	-1.20604	-1.06864	-1.70755	-1.53239	-2.41138	-1.25748	+	Discard	Keep
876	Q58E64;Q3UA81;P10126;Q4FZE5	Q58E64;Q3UA81;P10126	Elongation factor 1-alpha;Elongation factor 1-alpha 1	Eef1a1	323.31	2806400000000	11667	2.17306	-0.197544	-3.4051	9.4085	9.20034	9.2976	9.21497	9.30607	9.34564	9.47855	9.54911	9.44338	9.36211	9.4259	9.69934	+	Discard	Discard
877	Q6NTH7;Q8BQK4;P10417-2;P10417	Q6NTH7;Q8BQK4;P10417-2;P10417	Apoptosis regulator Bcl-2	Bcl2	12.736	207780000	15	5.63422	-4.39859	-9.59377	-7.54038	-5.85148	-9.0685	-7.3086	-7.5164	-8.0284	-2.47813	-3.44458	-3.4648	-2.83303	-3.28472	-3.41694	+	Discard	Keep
878	P10493	P10493	Nidogen-1	Nid1	211.71	9331200000	280	1.74632	0.870868	2.82732	1.20185	2.72533	1.37259	1.40103	0.989729	1.47257	0.350969	0.589797	0.642056	1.50069	0.257775	0.596606	+	Keep	Discard
879	Q3TVS6;P10605;Q3TC17;Q6LAF6	Q3TVS6;P10605;Q3TC17	Cathepsin B;Cathepsin B light chain;Cathepsin B heavy chain	Ctsb	323.31	106700000000	1171	3.32309	0.861949	5.08366	5.2242	5.55	4.92812	4.96687	5.36602	5.79288	4.434	4.48027	4.02504	4.55478	4.39282	4.76949	+	Keep	Discard
880	Q52KC1;P10630;P10630-2;Q8BTU6;E9Q561;D6RJ60;D6RJ11	Q52KC1;P10630;P10630-2;Q8BTU6;E9Q561	Eukaryotic initiation factor 4A-II;Eukaryotic initiation factor 4A-II, N-terminally processed	Eif4a2	323.31	79853000000	1115	2.60732	-0.399905	-4.01204	5.00305	5.1885	5.04749	4.78306	5.07129	5.25075	5.43678	5.28624	5.4049	5.73228	5.27367	5.60968	+	Discard	Discard
881	P10637-2;Q3UH19;P10637-6;Q8C5K4;B1AQW5;Q76M61;B1AQW6	P10637-2;Q3UH19;P10637-6	Microtubule-associated protein tau;Microtubule-associated protein	Mapt	323.31	5154400000	108	6.89679	-2.43306	-13.1076	-0.81567	-0.532782	-0.213007	-0.606174	-0.269969	-0.555072	2.51034	1.81198	1.8152	1.52236	2.32625	1.61953	+	Discard	Keep
882	P10637-4;P10637-3	P10637-4;P10637-3	Microtubule-associated protein tau	Mapt	-2	254480000	5	1.82969	2.51184	2.93937	-2.43446	-2.53717	-0.929299	-0.371743	-1.67778	-1.51233	-3.16761	-3.30511	-2.25307	-7.69044	-3.5307	-4.58687	+	Keep	Discard
883	Q547J4;P10637-5;B1AQW2	Q547J4;P10637-5;B1AQW2	Microtubule-associated protein;Microtubule-associated protein tau	Mapt	176.75	31571000000	393	4.86448	-1.53375	-7.8651	3.36838	2.91376	3.0864	2.82845	2.88033	3.13316	4.4049	4.6938	4.61688	5.14204	3.83427	4.72105	+	Discard	Keep
884	P10639	P10639	Thioredoxin	Txn	96.13	56425000000	605	1.41	0.243733	2.37558	6.2575	6.33672	5.96593	5.82628	5.90941	5.96101	5.81704	5.9308	5.87871	5.61211	5.62595	5.92983	+	Discard	Discard
885	Q920X8;Q91VD3;Q91VC2;Q91V69;Q4FJP7;Q3U6A3;P10810;Q920X7;Q920X9;Q3UE54;Q3UB18;Q3TE16	Q920X8;Q91VD3;Q91VC2;Q91V69;Q4FJP7;Q3U6A3;P10810;Q920X7;Q920X9;Q3UE54;Q3UB18	Monocyte differentiation antigen CD14	CD14;Cd14	122.02	2375100000	71	4.69065	-6.52155	-7.51023	-8.48167	-9.47191	-3.93478	-7.6836	-8.87667	-9.6166	-1.21112	-1.28224	-1.71895	-1.50988	-1.52247	-1.69126	+	Discard	Keep
886	P11031	P11031	Activated RNA polymerase II transcriptional coactivator p15	Sub1	153.81	22343000000	360	6.10965	-0.806643	-10.8072	4.02468	3.86296	3.98283	3.98291	3.79163	3.79336	4.73661	4.77319	4.69603	4.93739	4.47682	4.65819	+	Discard	Keep
887	P11087;P11087-2;Q99LL6;Q60785;Q61022;CON__Q862S4	P11087;P11087-2	Collagen alpha-1(I) chain	Col1a1	323.31	53743000000	1029	2.71102	1.78348	4.16112	-0.485136	-0.416649	-0.030553	0.224845	0.209841	0.70298	-1.01971	-2.94513	-0.535835	-1.34934	-2.68813	-1.95742	+	Keep	Discard
888	Q5EBJ0;P11404	Q5EBJ0;P11404	Fatty acid-binding protein, heart	Fabp3	41.131	25582000000	438	2.94249	0.929141	4.50086	4.75532	5.22616	5.19264	5.2951	5.71839	5.06859	4.57579	4.425	4.64108	4.45307	3.93934	3.64708	+	Keep	Discard
889	P11440;Q99JW7;Q8R4A4;D3Z2T9	P11440;Q99JW7;Q8R4A4;D3Z2T9	Cyclin-dependent kinase 1	Cdk1	152.27	18246000000	361	1.73013	3.81028	2.80559	-0.24966	-2.90439	-2.08459	-1.95332	-4.28948	-1.97469	-8.0244	-3.88146	-8.47895	-1.74614	-4.71099	-9.47586	+	Keep	Discard
890	Q71LX8;P11499;Q811H6;E9Q3D6;E9Q0C3;E9PX27;D3Z1R1	Q71LX8;P11499	Heat shock protein HSP 90-beta	Hsp90ab1	323.31	2781400000000	22978	2.50497	-0.34422	-3.86663	9.16849	8.95485	8.69778	8.62232	8.85372	8.6652	9.191	9.09018	9.17423	9.13497	9.16151	9.2758	+	Discard	Discard
891	P11679;CON__H-INV:HIT000292931;Q4L0E7;Q678L1;CON__REFSEQ:XP_092267	P11679	Keratin, type II cytoskeletal 8	Krt8	91.256	6378100000	187	3.26306	4.99868	4.98955	3.03772	2.954	2.86054	2.69405	2.23943	1.84117	-1.01838	-7.16356	-2.21449	-1.90244	-1.47582	-0.590489	+	Keep	Discard
892	Q80YP5;P11688;Q3U7M6	Q80YP5;P11688	Integrin alpha-5;Integrin alpha-5 heavy chain;Integrin alpha-5 light chain	Itga5	178.25	7664300000	176	3.19722	4.32836	4.88731	-2.32608	-2.49055	-2.15627	-0.628948	-1.05476	-0.305658	-7.70791	-4.0964	-6.48398	-8.24794	-4.87678	-3.51944	+	Keep	Discard
893	Q542I8;P11835;M0QWA7;D3YYP8;D3Z1S4;M0QWJ6	Q542I8;P11835;M0QWA7	Integrin beta;Integrin beta-2	Itgb2	161.61	6824900000	202	4.58952	-3.29006	-7.30925	-1.01901	-2.72175	-3.90391	-2.38705	-3.39648	-2.06389	1.22562	0.901417	0.103622	0.30023	0.948899	0.76851	+	Discard	Keep
894	P11928;Q8K469;Q8VEH7;Q05BJ7;Q921F0;Q8K4E8;Q8K4E7;Q8K4E6;D3YWG4;Q8BZ06;Q8VI96;Q8K3L4;Q8C2W3;Q8K465;Q14AZ4;Q8K3L5	P11928;Q8K469;Q8VEH7;Q05BJ7	2-5-oligoadenylate synthase 1A	Oas1a;Oas1g	160.4	6692100000	114	3.67363	-3.80515	-5.6515	-7.74957	-6.25913	-7.49889	-8.43594	-8.73787	-6.38776	-4.0162	-3.48401	-5.78484	-3.25835	-1.79587	-3.899	+	Discard	Keep
895	Q6GR78;P12023-2;P12023-2m	Q6GR78;P12023-2;P12023-2m	Amyloid beta A4 protein;N-APP;Soluble APP-alpha;Soluble APP-beta;C99;Beta-amyloid protein 42;Beta-amyloid protein 40;C83;P3(42);P3(40);C80;Gamma-secretase C-terminal fragment 59;Gamma-secretase C-terminal fragment 57;Gamma-secretase C-terminal fragment 50;C31	App	3.4407	1455400000	18	4.29805	-7.54559	-6.75124	-8.68562	-7.50425	-9.72953	-8.47121	-8.16269	-10.0934	-0.606843	-6.40804	0.087984	0.279547	-0.274557	-0.451286	+	Discard	Keep
896	Q8BN87;P12025;Q2LEK5;Q2LEK6	Q8BN87;P12025;Q2LEK5	Midkine	Mdk	8.5557	1161700000	20	3.50066	-6.73828	-5.36728	-7.31789	-6.89792	-1.41543	-6.69413	-7.6453	-1.14463	1.2984	1.17637	1.20984	1.44126	2.01427	2.17427	+	Discard	Keep
897	P12265;Q3TW82;Q99KJ6;Q8BPE3;Q8VEM0;D3YY48	P12265;Q3TW82	Beta-glucuronidase	Gusb	298.28	18494000000	355	6.33208	-3.18936	-11.4183	-3.93866	-3.40703	-3.76268	-2.71906	-3.5115	-2.41136	-0.385874	-0.239988	0.15724	-0.351326	-0.230809	0.436609	+	Discard	Keep
898	P12787	P12787	Cytochrome c oxidase subunit 5A, mitochondrial	Cox5a	323.31	264790000000	1577	1.41501	-0.335692	-2.38235	8.21021	7.94314	7.77535	7.48125	7.7686	7.54943	8.04454	7.97034	7.97433	7.9849	8.5161	8.2519	+	Discard	Discard
899	P12849;Q3TY04;Q921L9;D3Z0V6;D3Z068;D3YTM5;G1C1P2;D3Z4A5;D3Z406;G1C1N8;D3Z7E4;I2E5V9;I2E5V8	P12849;Q3TY04;Q921L9;D3Z0V6	cAMP-dependent protein kinase type I-beta regulatory subunit	Prkar1b	149.21	14989000000	345	2.56467	-0.852068	-3.95126	2.99896	2.07296	2.59948	2.98154	3.25483	2.384	3.19303	3.64792	3.52305	3.88658	3.86507	3.28853	+	Discard	Keep
900	P12960	P12960	Contactin-1	Cntn1	323.31	779460000000	8616	1.84133	0.22654	2.95503	7.60393	7.53188	7.6308	7.5896	7.59588	7.52686	7.52284	7.62781	7.22407	7.22427	7.17988	7.34086	+	Discard	Discard
901	Q6P1A9;Q5EBG5;Q58ET1;Q80UT7;P12970;F6VBB8;Q8CDE3;V9GX35;F6SSI5	Q6P1A9;Q5EBG5;Q58ET1;Q80UT7;P12970;F6VBB8	60S ribosomal protein L7a	Rpl7a;Gm4978	323.31	245670000000	1736	1.45967	-0.283802	-2.44251	6.15973	6.56914	6.16049	6.12197	6.30149	5.96101	6.21242	6.72363	6.6101	6.31187	6.50542	6.6132	+	Discard	Discard
902	P13011;Q8BNZ5;Q99PL7;Q3UWK5;Q6T707;B9EIY5;Q8CFY4	P13011;Q8BNZ5;Q99PL7;Q3UWK5	Acyl-CoA desaturase 2	Scd2;Scd3	66.04	4325200000	144	3.46411	-1.62972	-5.30824	-3.28836	-3.13113	-2.50643	-2.69973	-3.46666	-1.98167	-0.817567	-0.701286	-0.942155	-1.17673	-1.95179	-1.70612	+	Discard	Keep
903	Q6PAC1;P13020-2;Q3U9Q8;Q3UCW8;P13020	Q6PAC1;P13020-2;Q3U9Q8;Q3UCW8;P13020	Gelsolin	Gsn	323.31	109580000000	1654	3.1723	-0.723554	-4.84887	3.39423	3.57636	3.40633	3.24553	3.02362	3.14333	4.29157	4.27351	3.71444	3.58628	4.02571	4.23921	+	Discard	Keep
904	Q544K9;Q3TVV7;P13439;D6RJ62	Q544K9;Q3TVV7;P13439	Uridine 5-monophosphate synthase;Orotate phosphoribosyltransferase;Orotidine 5-phosphate decarboxylase	Umps	323.31	16488000000	438	4.12875	-1.15014	-6.44081	-0.73249	-0.0229732	-0.331293	0.189958	0.199034	0.199017	0.889754	1.28281	1.19349	1.15755	0.714387	1.16412	+	Discard	Keep
905	Q7TPS4;P13808;Q3UGM4;P13808-2;P13808-3;P13808-4;P13808-5;D3YUF1;D3Z5G3;Q99LT5;REV__F6VRL7;F6Q7T0	Q7TPS4;P13808;Q3UGM4;P13808-2;P13808-3;P13808-4;P13808-5	Anion exchange protein;Anion exchange protein 2	Slc4a2	49.751	1448400000	57	4.85458	6.78286	7.84455	1.0524	-0.126657	0.109545	-0.809839	-0.618955	-0.739098	-4.30097	-7.0597	-9.45006	-6.65952	-5.38321	-8.97631	+	Keep	Discard
906	Q545I9;P14069	Q545I9;P14069	Protein S100;Protein S100-A6	S100a6	51.3	37787000000	82	2.91864	-7.55125	-4.46538	1.50519	-0.970835	-4.65194	-6.81321	-0.57169	-7.68332	5.99197	6.28407	2.72576	1.68503	4.89705	4.53781	+	Discard	Keep
907	Q3U6I5;P14106;Q3US82	Q3U6I5;P14106;Q3US82	Complement C1q subcomponent subunit B	C1qb	36.187	13735000000	305	4.71053	-1.59295	-7.55023	2.14467	2.081	2.86054	2.83401	2.80705	3.28762	3.92652	4.24661	4.22867	4.15669	4.46243	4.55167	+	Discard	Keep
908	Q5M9N8;Q3UBI6;P14148;Q3TK73;F6XI62	Q5M9N8;Q3UBI6;P14148;Q3TK73;F6XI62	60S ribosomal protein L7	Rpl7	323.31	311260000000	1694	1.30256	-0.174522	-2.23022	5.97811	6.34105	6.24596	6.05506	6.05247	6.08624	6.40754	6.22566	6.12696	6.25189	6.29447	6.49952	+	Discard	Discard
909	Q3UR55;P14231;I7HIF3	Q3UR55;P14231	Sodium/potassium-transporting ATPase subunit beta-2	Atp1b2	323.31	283250000000	1950	3.17143	-0.337614	-4.84752	8.03259	7.85221	7.80559	7.9568	7.77367	7.63416	8.0174	8.20626	8.13358	8.22613	8.3029	8.19442	+	Discard	Discard
910	Q3UM53;P14719;Q5D095;P14719-2;G3UYU3	Q3UM53;P14719;Q5D095;P14719-2	Interleukin-1 receptor-like 1	Il1rl1	6.019	1090200000	7	2.30799	5.86669	3.59106	0.579456	0.492112	-6.28279	0.185279	-0.784032	1.73549	-9.32985	-3.2413	-8.28733	-3.49638	-9.25569	-5.66407	+	Keep	Discard
911	P14733;Q8C553	P14733;Q8C553	Lamin-B1	Lmnb1	323.31	133270000000	1655	2.60848	0.394367	4.0137	4.04389	4.37455	4.03007	4.00979	3.76208	3.84668	3.6988	3.74885	3.53154	3.43252	3.63699	3.65217	+	Discard	Discard
912	Q3UI56;P14824;Q3V2Z4;Q8CEX0	Q3UI56;P14824;Q3V2Z4;Q8CEX0	Annexin;Annexin A6	Anxa6	266.43	2233100000	128	3.46516	-3.72832	-5.30994	-4.21656	-6.96951	-4.44508	-6.90686	-5.89502	-3.71352	-3.01078	-1.06243	-1.11508	-0.338241	-2.04607	-2.20402	+	Discard	Keep
913	Q5M8R8;P14869	Q5M8R8;P14869	60S acidic ribosomal protein P0	Rplp0	323.31	291140000000	2168	1.62788	-0.20736	-2.66841	6.29252	6.13185	6.31085	6.26187	6.21315	6.14794	6.35132	6.64887	6.50499	6.48303	6.13321	6.48094	+	Discard	Discard
914	P15105;D3YVK1;D3Z121	P15105	Glutamine synthetase	Glul	323.31	1111500000000	7854	1.41072	0.264055	2.37656	9.86951	9.72765	9.51266	9.33255	9.59346	9.56074	9.44374	9.69171	9.21477	9.27057	9.14987	9.24157	+	Discard	Discard
915	Q3TAQ8;P15327;D3Z223;D3YUE8;D3YYH3	Q3TAQ8;P15327;D3Z223	Bisphosphoglycerate mutase;Phosphoglycerate mutase	Bpgm	28.438	3850500000	110	1.83727	-0.794046	-2.94956	0.298365	0.471144	1.54902	1.01329	1.24648	1.63573	1.68326	1.79419	2.10376	2.23847	1.22361	1.93502	+	Discard	Keep
916	Q5SZA3;P15864;Q3UXH2	Q5SZA3;P15864	Histone H1.2	Hist1h1c	20.529	54097000000	194	1.92625	-1.35358	-3.0695	1.17682	3.18967	3.74547	3.94288	2.4796	3.8187	4.47244	4.50712	4.23921	4.23664	4.60034	4.41887	+	Discard	Keep
917	Q3UZU8;Q3TY66;P16014;Q8BP91;Q3UZP2;Q9CTW1	Q3UZU8;Q3TY66;P16014;Q8BP91;Q3UZP2;Q9CTW1	Secretogranin-1;CCB peptide;PE-11	Chgb	12.022	2066400000	45	1.44169	1.7229	2.4183	-1.04341	-1.01517	0.260765	-0.937254	0.603173	0.965798	-0.587987	-0.0844123	-2.52562	-2.85457	-1.41965	-4.03129	+	Keep	Discard
918	P16045	P16045	Galectin-1	Lgals1	323.31	183490000000	1624	2.04714	0.718811	3.23325	4.02744	4.53232	4.00664	4.00979	3.73625	4.17237	3.26023	3.99767	3.00668	2.79918	3.87592	3.23228	+	Keep	Discard
919	P16054;Q8C944	P16054	Protein kinase C epsilon type	Prkce	323.31	101740000000	1897	2.30556	0.287215	3.58769	5.24813	5.02727	4.94188	4.89099	5.01944	4.9886	4.72284	5.02526	4.6883	4.6992	4.57378	4.68365	+	Discard	Discard
920	P16125;D3Z7F0;Q5M8R7;REV__Q5SQ27	P16125;D3Z7F0	L-lactate dehydrogenase B chain;L-lactate dehydrogenase	Ldhb	323.31	1274900000000	5147	1.56364	-0.235822	-2.58221	9.38144	9.57055	9.46035	9.34937	9.49144	9.43093	9.42346	9.48218	9.94569	9.88624	9.66209	9.69934	+	Discard	Discard
921	Q3TYV5;P16330;Q3TYL9;P16330-2	Q3TYV5;P16330;Q3TYL9;P16330-2	2,3-cyclic-nucleotide 3-phosphodiesterase	Cnp	323.31	3088400000000	13247	2.70129	0.58101	4.14706	10.1877	10.2059	10.5181	10.3557	10.3331	10.3773	9.87115	9.72609	9.29267	9.46057	10.0469	10.0944	+	Discard	Discard
922	P16546;Q3TYI8;Q58ES7;Q6PA04	P16546	Spectrin alpha chain, non-erythrocytic 1	Sptan1	28.292	1145000000	22	1.46905	-1.87739	-2.45512	-8.98523	-7.89226	-4.48629	-5.09299	-7.18238	-7.32891	-3.79195	-5.19401	-5.96413	-4.4319	-4.93829	-5.38346	+	Discard	Keep
923	Q566K0;P17095;Q3TE85	Q566K0;P17095;Q3TE85	High mobility group protein HMG-I/HMG-Y	Hmga1	291.51	34929000000	338	1.42376	-0.504662	-2.39414	3.78485	3.90723	4.09815	3.43565	3.37181	3.74127	3.85712	4.07361	4.38879	3.66571	4.60034	4.78135	+	Discard	Discard
924	Q545V3;P17183;Q3UJ20;D3Z6E4;Q922A0;D3Z2S4;D3YVD3	Q545V3;P17183;Q3UJ20;D3Z6E4;Q922A0	Gamma-enolase;Enolase	Eno2	323.31	1362400000000	14358	2.91276	-0.384828	-4.45665	9.21519	8.92565	8.85032	8.79736	9.18013	8.96616	9.19699	9.29275	9.48939	9.43891	9.32062	9.50511	+	Discard	Discard
925	P17665	P17665	Cytochrome c oxidase subunit 7C, mitochondrial	Cox7c	8.5091	14130000000	118	2.16207	4.28428	3.39004	6.86985	6.78245	6.378	4.74469	4.96928	6.24703	5.3504	-0.518942	-1.2638	-1.00575	3.90374	3.81993	+	Keep	Discard
926	P17879;Q61698	P17879	Heat shock 70 kDa protein 1B	Hspa1b	17.786	907520000	55	1.80148	3.00985	2.90142	-0.860331	-0.909981	-1.31606	-1.09065	-0.915896	-0.780091	-8.02084	-6.28651	-2.69459	-2.84261	-2.08834	-1.99923	+	Keep	Discard
927	Q3U8E7;P18155	Q3U8E7;P18155	Bifunctional methylenetetrahydrofolate dehydrogenase/cyclohydrolase, mitochondrial;NAD-dependent methylenetetrahydrofolate dehydrogenase;Methenyltetrahydrofolate cyclohydrolase	Mthfd2	273.59	10839000000	248	1.88926	-2.87769	-3.01959	-3.8701	-3.71966	-0.920742	-6.4261	-3.86786	-4.39096	-0.316794	-4.0442	0.0923326	-0.239121	-0.555189	-0.866327	+	Discard	Keep
928	Q6P905;P18181;F8WHM0;Q9WTK9;Q9R1N8	Q6P905;P18181;F8WHM0	CD48 antigen	Cd48	18.781	1155200000	34	2.04875	-3.76282	-3.23544	-7.55319	-8.15572	-6.39165	-9.3636	-8.17633	-8.51523	-3.28768	-3.58259	-2.53434	-8.23962	-1.20835	-6.72623	+	Discard	Keep
929	Q3UCD9;Q3U7P0;Q3TWR6;Q3TWD0;P18242;Q3U8W5;Q3TJN3;Q8C243;Q3U7I9;Q3UCW4;Q3U651;Q3TXL5;Q3TWL1;Q3TIR0;Q3UC89;Q3UAQ1;F6Y6L6;Q8VCK2;F8WIR1;Q05BF3	Q3UCD9;Q3U7P0;Q3TWR6;Q3TWD0;P18242;Q3U8W5;Q3TJN3;Q8C243;Q3U7I9;Q3UCW4;Q3U651;Q3TXL5;Q3TWL1;Q3TIR0;Q3UC89;Q3UAQ1;F6Y6L6;Q8VCK2;F8WIR1	Cathepsin D	Ctsd	323.31	123740000000	1768	6.58577	-0.981158	-12.1517	5.44736	5.22616	5.13393	5.10741	5.04733	5.32834	6.12726	6.24931	6.13863	6.06504	6.16961	6.42763	+	Discard	Keep
930	P18654;A7E215;B1AXN9;B1AXP0;B1AXN5;B1AXN8;F6UG16;B2GVN8;A2CEE8;B1B0X1	P18654;A7E215;B1AXN9	Ribosomal protein S6 kinase alpha-3	Rps6ka3	138.24	14071000000	352	2.07023	-0.939505	-3.26465	0.54704	0.274793	-0.155606	-0.730205	-0.925736	-0.400309	0.264092	0.439487	1.26568	1.09158	0.820506	0.36566	+	Discard	Keep
931	Q544Y7;P18760;F8WGL3;Q9CX22	Q544Y7;P18760;F8WGL3;Q9CX22	Cofilin-1	Cfl1	323.31	1133800000000	7613	2.97106	-0.395115	-4.54351	9.80981	9.5658	9.51266	9.28668	9.54336	9.47744	9.82568	9.79568	9.90749	9.88395	10.0052	10.1484	+	Discard	Discard
932	Q543S2;P18872;F6WC15;F6W1B2	Q543S2;P18872	Guanine nucleotide-binding protein G(o) subunit alpha	Gnao1	323.31	2156100000000	11698	3.22507	-0.452078	-4.93043	10.5371	10.4327	10.3844	10.0682	10.1022	10.183	10.5817	10.6711	10.8869	10.8368	10.6725	10.7711	+	Discard	Discard
933	P19096;Q3UHT6;Q3TB22;O89060	P19096;Q3UHT6;Q3TB22	Fatty acid synthase;[Acyl-carrier-protein] S-acetyltransferase;[Acyl-carrier-protein] S-malonyltransferase;3-oxoacyl-[acyl-carrier-protein] synthase;3-oxoacyl-[acyl-carrier-protein] reductase;3-hydroxyacyl-[acyl-carrier-protein] dehydratase;Enoyl-[acyl-carrier-protein] reductase;Oleoyl-[acyl-carrier-protein] hydrolase	Fasn	323.31	470150000000	9130	5.80108	-0.390018	-10.0059	4.91914	4.91665	4.79642	4.74036	4.84949	4.81049	5.19035	5.18256	5.18948	5.20051	5.26535	5.34441	+	Discard	Discard
934	Q5M9M0;P19253;E9Q5A0;Q3TDS9;S4R281;REV__A2A8E7;REV__Q3UN55;REV__Q3UDA8;REV__P52825	Q5M9M0;P19253;E9Q5A0;Q3TDS9;S4R281	60S ribosomal protein L13a	Rpl13a	168.39	99904000000	1272	1.9732	-0.263688	-3.13297	4.68702	4.88175	4.61409	4.59117	4.75941	4.69546	4.77713	5.01599	4.82156	4.95785	4.96011	5.27838	+	Discard	Discard
935	P19973;P19973-2;A2A6J7;A2A6J4	P19973;P19973-2;A2A6J7;A2A6J4	Lymphocyte-specific protein 1	Lsp1	159.1	2139100000	66	7.42296	-7.3714	-14.8803	-8.65888	-8.50905	-9.60916	-7.77319	-9.58953	-6.90144	-1.61392	-1.84237	-1.23797	-1.28113	-0.263369	-0.574064	+	Discard	Keep
936	Q3U9G2;P20029;Q3TWF2;Q3TKF8;Q3TI47;Q9DC41;Q3U7T8;Q3U6V3;Q3UEM8;Q3TUS2	Q3U9G2;P20029;Q3TWF2;Q3TKF8;Q3TI47;Q9DC41;Q3U7T8;Q3U6V3;Q3UEM8	78 kDa glucose-regulated protein	Hspa5	323.31	926010000000	8327	1.7691	-0.180257	-2.85791	6.80251	6.71363	6.49428	6.53476	6.43753	6.58573	6.83325	6.65476	6.79281	6.73532	6.80471	6.82914	+	Discard	Discard
937	Q3TXR9;P20060	Q3TXR9;P20060	Beta-hexosaminidase;Beta-hexosaminidase subunit beta	Hexb	304.26	72000000000	1141	6.7375	-2.19172	-12.61	3.8856	3.14006	3.08141	3.02587	3.11395	3.10743	5.26791	5.27853	5.2543	5.1774	5.83803	5.68848	+	Discard	Keep
938	P20065	P20065	Thymosin beta-4;Hematopoietic system regulatory peptide	Tmsb4x	-2	1706800000	1	8.26543	-9.51339	-18.1854	-7.73732	-7.48305	-9.35007	-8.24518	-7.31296	-6.23715	2.10479	2.68331	1.6557	0.453367	1.65706	2.1604	+	Discard	Keep
939	Q6ZWX2;P20065-2	Q6ZWX2;P20065-2	Thymosin beta-4;Hematopoietic system regulatory peptide	Tmsb4x	115.02	19939000000	213	1.33467	0.758151	2.27377	6.10825	6.23322	5.97931	5.86598	6.41793	6.04138	5.84877	4.97829	4.60053	4.38444	6.20074	6.08438	+	Keep	Discard
940	Q5FWJ3;P20152;Q3U6S1;Q3TWV0;Q3UAX1;Q3UD36;A4IF59;A2AKJ2	Q5FWJ3;P20152;Q3U6S1;Q3TWV0;Q3UAX1;Q3UD36;A4IF59	Vimentin	Vim	323.31	2483800000000	10880	1.33573	-0.92059	-2.27521	6.60282	6.67969	6.46608	6.53476	6.5133	6.47522	8.27946	8.39997	6.24517	6.20953	7.89651	7.76477	+	Discard	Keep
941	P20357;Q3URJ7;G3UZK9;Q3TRF8;F7ALC8;Q80X35;Q80ZL4;B2KGT5	P20357;Q3URJ7	Microtubule-associated protein 2	Map2	323.31	1258000000000	14883	4.07396	-0.379385	-6.34238	7.11169	7.13605	7.0944	7.05358	7.0113	7.109	7.34773	7.35375	7.65671	7.57736	7.33153	7.52525	+	Discard	Discard
942	P20917;Q3ZB60	P20917;Q3ZB60	Myelin-associated glycoprotein	Mag	323.31	164290000000	1916	3.56332	1.10063	5.4693	6.7697	6.64493	6.42271	6.50183	6.25063	6.31837	5.67545	5.49345	4.95679	4.73119	5.5177	5.92983	+	Keep	Discard
943	Q3TBB7;P20934	Q3TBB7;P20934	Protein EVI2A	Evi2a	10.659	470860000	47	2.0734	1.22059	3.26897	0.485277	-0.448025	-0.405502	-0.193265	-0.399267	-0.778887	-0.591994	-0.844503	-2.88699	-1.55294	-1.38681	-1.79995	+	Keep	Discard
944	Q58E70;P21107-2	Q58E70;P21107-2		Tpm3	323.31	430820000000	2717	3.46203	-0.414995	-5.3049	7.37454	7.3419	6.95947	7.21848	7.07068	6.99106	7.65599	7.66008	7.54866	7.48491	7.56018	7.53628	+	Discard	Discard
945	Q91V47;Q3UK94;Q684Q9;P21126;B2M0S0;B2M0R9;B2M0S1	Q91V47;Q3UK94;Q684Q9;P21126;B2M0S0;B2M0R9	Ubiquitin-like protein 4A	DXS254E;Ubl4;Ubl4a;Tu11	66.294	9713100000	354	3.6428	-0.643403	-5.60023	2.28908	2.72533	2.55697	2.50409	2.42599	2.75533	3.11396	3.55495	3.24268	3.0556	2.91436	3.23565	+	Discard	Keep
946	Q3U5K7;Q9EPX9;P21460;A2APX3	Q3U5K7;Q9EPX9;P21460;A2APX3	Cystatin-C	Cst3	171.55	40182000000	489	5.28717	-1.10804	-8.78081	5.54724	4.91665	4.94188	5.01528	5.00529	4.9886	6.02563	6.36921	5.96943	6.45667	6.18748	6.05474	+	Discard	Keep
947	Q3UN88;P21812	Q3UN88;P21812	Mast cell protease 4	Mcpt4	3.5866	421210000	2	4.06952	-6.26419	-6.33444	-8.07171	-7.09469	-8.71449	-2.11067	-6.24078	-7.84078	-0.61663	0.117912	-0.688799	-0.17901	-0.855238	-0.266203	+	Discard	Keep
948	P21981;G3UXE8	P21981	Protein-glutamine gamma-glutamyltransferase 2	Tgm2	86.795	8226000000	276	1.54178	-0.437222	-2.55286	0.521389	0.702624	0.881624	0.740511	1.11008	1.45418	1.31871	1.1343	1.5817	1.46383	0.956414	1.57878	+	Discard	Discard
949	Q3UFK0;Q3TSZ8;Q3TI59;P21995	Q3UFK0;Q3TSZ8;Q3TI59;P21995	Embigin	Emb	199	8381900000	207	2.50779	1.29012	3.87061	1.52093	1.70845	1.31187	1.46937	1.33941	1.56441	0.852688	-0.486044	0.3675	-1.079	0.89699	0.62158	+	Keep	Discard
950	P22005;Q3UXY8;B1AZQ0	P22005;Q3UXY8;B1AZQ0	Proenkephalin-A;Synenkephalin;Met-enkephalin;PENK(114-133);PENK(143-184);Met-enkephalin-Arg-Ser-Leu;Leu-enkephalin;PENK(238-259);Met-enkephalin-Arg-Phe	Penk	38.947	1053400000	24	3.35748	-5.88892	-5.13796	-9.41855	-6.76585	-7.77425	-8.17034	-4.48515	-8.77885	-3.94215	-1.96761	1.56261	0.373232	-3.44424	-2.64132	+	Discard	Keep
951	P22599	P22599	Alpha-1-antitrypsin 1-2	Serpina1b	2.9862	649330000	6	1.89087	5.24807	3.02177	1.51132	-0.220986	-5.88126	-0.698412	-2.03062	-0.627515	-4.3174	-8.58153	-8.76812	-0.620907	-7.64825	-9.49971	+	Keep	Discard
952	P22682;Q2M4H7;B1NE42	P22682;Q2M4H7	E3 ubiquitin-protein ligase CBL	Cbl	126.76	5900400000	230	7.21802	1.1645	14.1654	0.443494	0.37999	0.356969	0.387475	0.354306	0.393838	-0.893133	-0.831698	-0.487235	-1.0656	-0.676033	-0.71722	+	Keep	Discard
953	Q8CBB7;Q3UKX8;P22892;Q8CC03;Q8BSZ7	Q8CBB7;Q3UKX8;P22892;Q8CC03	AP-1 complex subunit gamma-1	Ap1g1	323.31	49027000000	1458	2.24931	0.217488	3.50993	3.84238	3.86533	3.52114	3.68471	3.70995	3.75118	3.40687	3.52344	3.45153	3.4856	3.54509	3.65723	+	Discard	Discard
954	P23116;Q6A0B9;Q3UL99;Q3UM46;Q3TKF9;Q3UEK3;Q3TRH1	P23116;Q6A0B9;Q3UL99;Q3UM46;Q3TKF9;Q3UEK3	Eukaryotic translation initiation factor 3 subunit A	Eif3a	323.31	124460000000	2647	1.35598	-0.164993	-2.30262	2.6871	2.61279	2.81318	2.49706	2.55141	2.53198	2.95095	2.83324	2.6933	2.8719	2.74179	2.59231	+	Discard	Discard
955	P23475;E9Q0B8;E9PZD4;E9Q163;E9Q4A4;Q3UUW3;Q3TVH3;Q3U513;E9Q8I1;P51450-2;P51450	P23475	X-ray repair cross-complementing protein 6	Xrcc6	48.589	4677800000	167	1.30226	-2.0866	-2.22981	-2.16786	-2.56967	-5.93416	-4.57268	-2.10894	-7.0888	-2.89405	-3.08691	-1.81827	-0.809649	-1.81351	-1.50014	+	Discard	Keep
956	P23819-4;P23819;P23819-3;E9QKC0	P23819-4;P23819;P23819-3;E9QKC0	Glutamate receptor 2	Gria2	323.31	277330000000	5598	2.50795	0.64586	3.87084	6.5555	6.62368	6.38304	6.36646	6.52555	6.54073	6.25553	6.17303	5.32649	5.39847	5.96231	6.00397	+	Keep	Discard
957	P24527	P24527	Leukotriene A-4 hydrolase	Lta4h	323.31	81090000000	1798	1.3367	0.316459	2.27652	4.91765	4.99496	4.21176	4.53717	4.48256	4.5157	4.25747	4.17287	4.55037	4.46262	4.18273	4.13498	+	Discard	Discard
958	Q3UAT9;Q3U9N8;P24547;Q3UPJ2;O89058	Q3UAT9;Q3U9N8;P24547;Q3UPJ2	Inosine-5-monophosphate dehydrogenase;Inosine-5-monophosphate dehydrogenase 2	Impdh2	323.31	44690000000	822	5.14297	0.692831	8.45965	2.65899	2.33099	2.81318	2.69405	2.4796	2.54751	1.77376	2.025	1.90934	1.80204	1.85088	2.00631	+	Keep	Discard
959	P24788;A2A9P6;P24788-2;Q8R190;Q3UXP3;Q9CVG6;Q3V2W3;Q64036	P24788;A2A9P6;P24788-2;Q8R190	Cyclin-dependent kinase 11B	Cdk11b	29.661	3268300000	94	2.32856	-1.84568	-3.61958	-2.67162	-1.2252	-4.13464	-2.74019	-4.25886	-4.08143	-1.28735	-1.09232	-1.61997	-1.24559	-0.905487	-1.88716	+	Discard	Keep
960	P26039;Q80TM2;Q3UHS6;Q0V930;Q3TBC3;A2AIM2;Q8C9Z8;F6SX70;F6S1V7	P26039;Q80TM2;Q3UHS6	Talin-1	Tln1	323.31	174880000000	3698	2.52867	-0.46275	-3.90016	1.84174	1.76927	2.37311	1.95428	1.98217	2.29455	2.68829	2.53178	2.60099	2.28166	2.55142	2.33748	+	Discard	Discard
961	P26041;Q3TZQ2;Q05DU4;Q3UF33	P26041;Q3TZQ2;Q05DU4	Moesin	Msn	323.31	398100000000	3729	3.12872	-0.53796	-4.78199	4.80934	4.99496	4.87027	4.96687	4.73381	5.02916	5.75137	5.72605	5.13322	5.30018	5.29836	5.423	+	Discard	Discard
962	Q3TH46;Q3U111;P26043;Q3UJJ8;Q7TSG6;Q8C2N4;Q05CE6;Q3TS74	Q3TH46;Q3U111;P26043;Q3UJJ8;Q7TSG6;Q8C2N4;Q05CE6	Radixin	Rdx	323.31	40806000000	797	2.04466	0.681396	3.22988	2.70096	3.50558	3.45336	2.77157	2.73858	2.80767	2.58669	2.59434	1.68547	2.11499	2.46887	2.43898	+	Keep	Discard
963	P26339;Q3UN28	P26339;Q3UN28	Chromogranin-A;Pancreastatin;Beta-granin;WE-14;Catestatin;GE-25;Serpinin-RRG;Serpinin;p-Glu serpinin precursor	Chga	10.683	1335900000	16	1.47963	-2.36015	-2.46936	-1.23448	-2.27253	-2.79153	-7.47692	-1.89382	-2.54396	-0.158686	-0.215975	-0.420981	-1.44415	-1.61631	-0.196221	+	Discard	Keep
964	P70304;P26450;Q80UI5;Q3TP23;P70305;Q3UXE9;Q3TST3;Q64143	P70304;P26450;Q80UI5	Phosphatidylinositol 3-kinase regulatory subunit alpha	Pik3r1	47.141	5817100000	119	5.39016	-1.71011	-9.01605	-0.775396	-1.42163	-0.730533	-0.639795	-1.05716	-1.1803	0.676407	1.13338	0.245685	0.506157	1.14168	0.752529	+	Discard	Keep
965	Q3U6F6;P26638;Q3U8N1;A2AFS0;A2AFS1;Q8CEH3	Q3U6F6;P26638;Q3U8N1;A2AFS0	Serine--tRNA ligase, cytoplasmic	Sars	2.3502	109530000	16	4.05218	4.26039	6.30353	-1.79004	-2.37551	-4.56873	-5.16151	-3.80955	-5.56363	-8.03398	-7.30472	-8.05456	-8.97742	-7.64605	-8.81459	+	Keep	Discard
966	P26645;Q05BL6	P26645;Q05BL6	Myristoylated alanine-rich C-kinase substrate	Marcks	323.31	226650000000	1149	3.08542	-1.09885	-4.71596	7.02741	6.29262	6.72196	7.01643	6.27265	6.81423	7.23842	7.51032	8.47579	8.12979	7.50178	7.88228	+	Discard	Keep
967	P27046;F6QMB7;Q8C4L1	P27046	Alpha-mannosidase 2	Man2a1	201.31	13210000000	321	7.76124	-2.51512	-16.1335	-0.899878	-1.55381	-1.26035	-1.59043	-1.60928	-1.49382	1.15503	0.988577	1.12622	0.971041	0.842995	1.5993	+	Discard	Keep
968	P27048;O70499	P27048;O70499	Small nuclear ribonucleoprotein-associated protein B;Small nuclear ribonucleoprotein-associated protein	Snrpb;Snrpn	82.124	25920000000	730	2.44243	0.40529	3.77855	3.90373	3.61331	3.46488	3.41	3.62328	3.60562	3.09675	2.88406	3.30711	3.22539	3.20141	3.47437	+	Discard	Discard
969	Q2NKI3;P27600	Q2NKI3;P27600	Guanine nucleotide-binding protein subunit alpha-12	Gna12	7.6502	776330000	45	1.78996	1.1392	2.88594	-0.0864879	-1.12655	-0.38164	-0.550772	-0.230966	-0.543259	-1.40756	-0.770495	-2.65868	-2.82379	-0.859423	-1.23494	+	Keep	Discard
970	P27612;F7D1R5	P27612	Phospholipase A-2-activating protein	Plaa	323.31	37496000000	1104	1.47808	-0.18459	-2.46728	2.46973	2.40349	2.4526	2.05404	2.28842	2.22839	2.58669	2.4885	2.56238	2.55978	2.4632	2.34365	+	Discard	Discard
971	Q3USP9;P28184	Q3USP9;P28184	Metallothionein;Metallothionein-3	Mt3	22.231	642980000	9	6.68461	10.5995	12.4486	2.94756	-0.434844	3.75175	3.97052	2.85632	3.73462	-9.6618	-8.13599	-5.77609	-7.63913	-7.32672	-8.2316	+	Keep	Discard
972	Q3UBP0;P28650;J3QN31;P28650-2	Q3UBP0;P28650;J3QN31;P28650-2	Adenylosuccinate synthetase isozyme 1	Adssl1	242.69	24182000000	876	1.59553	-0.292349	-2.625	3.22212	2.85833	3.0202	2.85605	3.02362	2.69405	3.15612	3.26506	3.14265	2.96532	3.33876	3.56055	+	Discard	Discard
973	Q3TNY9;P28653;Q3UXK8;Q7TMW3;Q3TAF9;Q6PG76	Q3TNY9;P28653;Q3UXK8;Q7TMW3;Q3TAF9	Biglycan	Bgn	114.65	2269800000	119	1.94401	3.54064	3.09349	-1.9454	-1.37414	0.864883	0.399053	0.592805	0.125727	-8.85653	-3.0185	-2.08253	-2.10459	-3.07192	-3.44686	+	Keep	Discard
974	Q3UKR1;Q3TSV1;P28654	Q3UKR1;Q3TSV1;P28654	Decorin	Dcn	2.5791	63337000	5	1.62276	2.70121	2.66153	-3.29238	-4.14248	-2.65215	-7.11202	-2.9293	-3.70211	-7.38865	-7.09622	-8.01744	-8.74942	-4.86267	-3.92331	+	Keep	Discard
975	Q3TF41;Q8BSH9;P28656;E9PW66;Q9CSP8	Q3TF41;Q8BSH9;P28656;E9PW66;Q9CSP8	Nucleosome assembly protein 1-like 1	Nap1l1	323.31	108230000000	1566	4.29526	-0.995565	-6.74604	4.98893	4.98402	4.9824	4.97913	4.8944	4.72055	5.61758	5.60223	6.31646	6.3746	5.72063	5.89132	+	Discard	Keep
976	Q3TKP3;P28658;Q3TCF4;Q8BWX1	Q3TKP3;P28658;Q3TCF4;Q8BWX1	Ataxin-10	Atxn10	323.31	51474000000	1605	2.9006	-0.450238	-4.43861	3.52482	3.52955	3.15917	3.13323	3.23642	3.11778	3.53027	3.58831	3.95042	3.76274	3.72824	3.84242	+	Discard	Discard
977	P28659-4;P28659-2;P28659-3;P28659	P28659-4;P28659-2;P28659-3;P28659	CUGBP Elav-like family member 1	Celf1	111.49	10825000000	285	2.64559	0.863224	4.06685	1.90283	2.98022	2.64077	2.66306	2.71203	2.8827	1.77376	1.42888	2.18586	2.17116	1.68638	1.35623	+	Keep	Discard
978	P28661-2;P28661;P28661-3;Q5ND09;Q5ND18;P28661-6;P28661-4;Q5ND13	P28661-2;P28661;P28661-3;Q5ND09;Q5ND18;P28661-6;P28661-4	Septin-4	43347	286.53	44386000000	1157	1.80897	0.338041	2.9115	4.77355	4.40586	4.30643	4.40621	4.29911	4.28055	4.12071	4.34383	3.84469	3.78413	4.18972	4.16039	+	Discard	Discard
979	P28665	P28665	Murinoglobulin-1	Mug1	7.2887	210750000	13	1.90753	2.09174	3.04424	-5.30724	-4.82563	-6.025	-7.14639	-6.78569	-4.08473	-8.07918	-7.51949	-5.93594	-8.22701	-9.60365	-7.35987	+	Keep	Discard
980	Q8CHF1;P28738;Q3TY51;A2ARD4	Q8CHF1;P28738;Q3TY51	Kinesin-like protein;Kinesin heavy chain isoform 5C	mKIAA0531;Kif5c	323.31	66934000000	1578	1.45877	0.126065	2.44129	3.72833	3.72668	3.78582	3.81828	3.72316	3.60562	3.5681	3.69104	3.53661	3.4555	3.73063	3.64963	+	Discard	Discard
981	P28740-2;F6SUU5;G3UX55	P28740-2	Kinesin-like protein KIF2A	Kif2a	24.787	2914900000	25	2.01008	3.5243	3.18294	0.0748363	1.65575	0.552995	1.31229	0.912968	1.28765	-1.65592	-7.78719	-1.7858	-2.56968	-0.736659	-0.814058	+	Keep	Discard
982	Q544Y8;Q3TVQ3;Q3U9N4;P28798;Q3U9K2;Q9D2V3;Q3UD85;Q3UAJ3;Q3U8W3;Q3TW77;Q3TWT4;Q3TX66;Q3U5Q6;Q3UC19;H3BJE0;H3BJ90;H3BLC9	Q544Y8;Q3TVQ3;Q3U9N4;P28798;Q3U9K2;Q9D2V3;Q3UD85;Q3UAJ3;Q3U8W3;Q3TW77;Q3TWT4;Q3TX66;Q3U5Q6;Q3UC19;H3BJE0	Granulins;Acrogranin;Granulin-1;Granulin-2;Granulin-3;Granulin-4;Granulin-5;Granulin-6;Granulin-7	Grn	261.46	27148000000	262	1.70807	0.821386	2.77598	0.830032	1.929	1.51434	1.98495	1.40659	1.58846	1.14013	1.26993	0.0633825	0.769158	-0.081665	1.16412	+	Keep	Discard
983	Q68FM4;P28828;Q3V3S2;Q3TPN4;Q6PDN0	Q68FM4;P28828;Q3V3S2	Protein-tyrosine-phosphatase;Receptor-type tyrosine-protein phosphatase mu	Ptprm	7.4951	853540000	14	5.6605	3.97525	9.65773	-3.33728	-2.43142	-2.3767	-3.06539	-3.82425	-4.07095	-7.55217	-7.46944	-7.90164	-7.45489	-5.95126	-6.6281	+	Keep	Discard
984	Q3UCJ0;P29351;P29351-2;Q3UB72;Q3TE70;P29351-3;G3UYY5;G3UZU6;G3UXM2	Q3UCJ0;P29351;P29351-2;Q3UB72;Q3TE70;P29351-3	Tyrosine-protein phosphatase non-receptor type;Tyrosine-protein phosphatase non-receptor type 6	Ptpn6	323.31	55355000000	526	1.86091	-1.55004	-2.98139	-1.06915	-2.10083	-2.28123	-3.94839	-0.988213	-2.80618	-1.62814	-1.05439	-0.790001	-0.177185	-0.127061	-0.116945	+	Discard	Keep
985	Q3TW10;P29416;Q3TXV7;Q3THQ0;Q3TKF6;Q8BNS6;Q3UCP6;Q3U936;Q3TVI2	Q3TW10;P29416;Q3TXV7;Q3THQ0;Q3TKF6;Q8BNS6;Q3UCP6;Q3U936;Q3TVI2	Beta-hexosaminidase;Beta-hexosaminidase subunit alpha	Hexa	193.79	16341000000	387	4.13435	-1.65715	-6.45093	1.54783	0.844668	1.61647	1.16733	0.335724	1.1143	2.93163	2.79831	2.56564	2.07139	2.89757	3.30467	+	Discard	Keep
986	Q3UI46;P29595;Q3TY05	Q3UI46;P29595;Q3TY05	NEDD8	Nedd8	56.784	17451000000	212	1.82011	-1.04979	-2.92648	4.18657	3.13617	3.75488	3.95299	3.85296	3.76103	4.65194	4.78418	4.87031	4.32292	6.32711	3.98685	+	Discard	Keep
987	Q3UEK9;Q3UEK5;Q3TIU3;P29699	Q3UEK9;Q3UEK5;Q3TIU3;P29699	Alpha-2-HS-glycoprotein	Ahsg	7.1833	197680000	8	2.07766	4.52301	3.27477	-1.49838	-1.45109	-2.89952	-2.49632	-1.68138	-1.45255	-9.92579	-8.75846	-9.53541	-2.84836	-3.05053	-4.49872	+	Keep	Discard
988	Q3TG75;P29758;Q3UKT3;Q3UJK5	Q3TG75;P29758;Q3UKT3;Q3UJK5	Ornithine aminotransferase, mitochondrial	Oat	323.31	85969000000	1779	4.32385	-0.528322	-6.79942	3.68707	3.8367	3.83396	3.75307	3.95708	3.9732	4.14581	4.24342	4.33076	4.46262	4.53301	4.4954	+	Discard	Discard
989	P29788;Q8BP99	P29788	Vitronectin	Vtn	63.754	9190600000	159	3.96077	-5.0611	-6.1421	-3.28865	-5.54676	-1.27803	-0.631444	-1.00647	-0.591549	2.58669	3.2903	2.82998	2.9943	3.63444	2.68797	+	Discard	Keep
990	Q545N7;P30275;A2ARP5;B0R0F0;B0R0E9;B0R0E8;Q6P8J7;REV__Q9DCG4	Q545N7;P30275;A2ARP5	Creatine kinase U-type, mitochondrial	Ckmt1	323.31	898380000000	6970	1.3866	-0.413659	-2.344	8.80127	8.6945	8.48109	8.1772	8.23634	8.18575	8.44094	8.39132	9.14021	9.04383	9.07186	8.96994	+	Discard	Discard
991	P31324;Q3V2X9;H3BK84	P31324;Q3V2X9;H3BK84	cAMP-dependent protein kinase type II-beta regulatory subunit	Prkar2b	323.31	122800000000	2373	1.79854	-0.777326	-2.89747	5.28329	5.29871	5.0347	5.14047	5.1521	5.0815	5.60274	5.48009	6.83698	6.71318	5.45308	5.56865	+	Discard	Keep
992	Q9JJE1;Q3U3F4;Q3TMJ8;P31938;Q3UK05;Q3TMW4;REV__Q62028-2	Q9JJE1;Q3U3F4;Q3TMJ8;P31938;Q3UK05;Q3TMW4	Dual specificity mitogen-activated protein kinase kinase 1	Map2k1	323.31	240780000000	2543	1.94627	-0.232505	-3.09655	7.04466	6.89336	6.7993	6.75653	6.91732	7.01741	6.93637	7.16759	7.23797	7.26646	7.23726	6.97796	+	Discard	Discard
993	P31996;P31996-2	P31996;P31996-2	Macrosialin	Cd68	18.709	10070000000	40	2.22255	-6.12751	-3.47307	-8.5212	-4.17779	-5.64283	-9.14917	-8.36835	-6.59451	-0.082747	-0.599476	-8.47581	2.73514	0.563812	0.170258	+	Discard	Keep
994	Q564E6;P32067;Q8BTU4;Q3TG93;Q9CYB9;A2AR07;D6RI87;F6SXM5;Q3TV66	Q564E6;P32067;Q8BTU4;Q3TG93;Q9CYB9	Lupus La protein homolog	Ssb	323.31	68299000000	1309	1.70177	-0.398959	-2.76753	3.33318	2.78594	2.70706	2.61851	2.67584	2.78174	2.84646	3.10698	3.18176	3.37943	3.54238	3.23901	+	Discard	Discard
995	Q0VBU3;P32211	Q0VBU3;P32211	Muscarinic acetylcholine receptor;Muscarinic acetylcholine receptor M4	Chrm4	60.314	916480000	34	4.37066	-6.34929	-6.88739	-5.00906	-7.53271	-3.06178	-7.99799	-8.636	-6.93067	0.0625305	-0.929107	0.873551	0.630415	-0.631714	-1.07816	+	Discard	Keep
996	Q5J7N1;P32883-2;Q3U2W7;Q0VDV7;P32883	Q5J7N1;P32883-2;Q3U2W7;Q0VDV7;P32883	GTPase KRas;GTPase KRas, N-terminally processed	Kras	35.28	15932000000	263	2.45619	0.631662	3.79788	4.41044	4.84601	4.9824	4.00736	4.85147	4.45898	4.04707	3.82173	4.14161	3.85804	4.15265	3.7456	+	Keep	Discard
997	P33173;Q3UUN4;Q05BI6;Q05BP4	P33173	Kinesin-like protein KIF1A	Kif1a	-2	187340000	1	6.64199	4.21262	12.3198	-2.91838	-3.37771	-3.34221	-3.63922	-4.02998	-3.95788	-7.26503	-7.8455	-8.40527	-6.54119	-8.32109	-8.16303	+	Keep	Discard
998	P33174;Q3UWH4;Q3UXW0	P33174	Chromosome-associated kinesin KIF4	Kif4	191.9	9278500000	273	1.68383	-0.853996	-2.74346	-0.793128	-2.37035	-1.07414	-1.18824	-0.920808	-0.474319	-0.621252	0.140177	-0.110006	-0.0739218	-0.902895	-0.129101	+	Discard	Keep
999	P33215;P33215-2	P33215;P33215-2	Protein NEDD1	Nedd1	7.1196	718070000	16	3.14248	-5.60798	-4.80306	-8.20345	-9.47384	-10.2574	-6.86648	-8.08764	-2.69627	-2.57146	-1.96773	-2.66338	-2.35301	-2.40261	0.0209519	+	Discard	Keep
1000	P35235;P35235-2;Q9CT18;Q05C78;Q63848	P35235;P35235-2	Tyrosine-protein phosphatase non-receptor type 11	Ptpn11	264.54	34314000000	1189	3.27847	0.557571	5.01362	3.99679	3.53252	3.41031	3.40259	3.44831	3.72459	3.04829	3.23612	2.95009	3.13352	2.85907	2.94259	+	Discard	Discard
1001	Q0PD54;P35279	Q0PD54;P35279	Ras-related protein Rab-6A	Rab6a	309.65	422480000000	2546	2.31466	-0.284617	-3.60029	8.03778	8.01366	8.00603	7.98191	8.03434	7.94688	8.17299	8.09318	8.57428	8.15259	8.46097	8.27428	+	Discard	Discard
1002	Q3U4W5;P35279-2;D3YV69	Q3U4W5;P35279-2;D3YV69	Ras-related protein Rab-6A	Rab6a	4.6088	100900000	9	1.35544	3.15343	2.30188	-2.04802	-1.99935	-7.64775	-2.73109	-4.07459	-8.04458	-8.69065	-8.47479	-9.35818	-7.62477	-3.96942	-7.34814	+	Keep	Discard
1003	P35436	P35436	Glutamate receptor ionotropic, NMDA 2A	Grin2a	292.23	23270000000	875	2.38172	1.00291	3.69358	2.30729	2.55018	2.69405	2.55233	2.53126	2.62268	2.20541	2.10634	0.689033	0.793023	1.80701	1.6395	+	Keep	Discard
1004	Q5SUC3;P35564;Q3TXE5	Q5SUC3;P35564;Q3TXE5	Calnexin	Canx	323.31	271920000000	3717	5.02763	-0.567286	-8.20938	5.56641	5.38459	5.23795	5.33363	5.36602	5.20443	5.75807	5.85033	6.05183	5.90815	5.89879	6.02957	+	Discard	Discard
1005	P35700;B1AXW5;B1AXW6;Q3U9J9;B1AXW4	P35700;B1AXW5;B1AXW6;Q3U9J9;B1AXW4	Peroxiredoxin-1	Prdx1	323.31	531920000000	3455	2.37562	-0.474801	-3.68507	8.05836	7.95752	7.79055	7.65933	7.44782	7.39084	8.11022	8.13535	8.36383	7.93321	8.26055	8.35005	+	Discard	Discard
1006	Q8BY97;Q6PD96;P35761-2;P35761;Q3TPW2;Q8BX21	Q8BY97;Q6PD96;P35761-2;P35761;Q3TPW2;Q8BX21	Dual specificity protein kinase TTK	Ttk	5.699	1080400000	17	3.09704	-4.89595	-4.73364	-7.26368	-7.41141	-7.55291	-8.20464	-6.49782	-7.20928	-6.48034	-4.31579	-1.89379	-1.51698	0.0603738	-0.617526	+	Discard	Keep
1007	Q3UWG5;P35762	Q3UWG5;P35762	Tetraspanin;CD81 antigen	Cd81	323.31	150810000000	2142	5.42002	1.27981	9.08518	9.01859	8.84222	8.33345	8.32256	8.60888	8.42177	7.14552	7.21795	7.30554	7.14055	7.63294	7.4261	+	Keep	Discard
1008	Q3US81;P35803-8;P35803-3;P35803-4;Q3V0Z9;P35803-5	Q3US81;P35803-8;P35803-3;P35803-4	Neuronal membrane glycoprotein M6-b	Gpm6b	-2	3529300000	23	2.65808	-1.66856	-4.08479	0.154124	0.47433	-0.20032	0.546693	1.35233	1.82838	2.37323	2.24327	3.02109	2.45784	1.18322	2.88826	+	Discard	Keep
1009	P35846;E9Q543;E9PXL5;Q8CFX6;A1A4B2;E9PYD9;E9PXB5	P35846;E9Q543;E9PXL5;Q8CFX6;A1A4B2;E9PYD9	Folate receptor alpha	Folr1	20.48	820940000	44	7.88419	9.32212	16.6128	0.830385	1.95546	1.81025	1.88001	0.548555	0.976025	-6.04212	-8.21861	-7.23776	-7.95873	-9.31222	-9.16258	+	Keep	Discard
1010	Q8VCT0;Q3U8R7;P35951;Q3TDD1;Q3TVR4;Q91ZJ1	Q8VCT0;Q3U8R7;P35951;Q3TDD1;Q3TVR4;Q91ZJ1	Low-density lipoprotein receptor	Ldlr	65.477	1865900000	79	2.48288	2.07527	3.83545	-3.07932	-2.85169	-1.28352	-1.60823	-0.608221	-0.862104	-2.91336	-3.09159	-4.29974	-3.53959	-3.73296	-5.16748	+	Keep	Discard
1011	Q58EW0;P35980;Q642K1;Q0QEW9;G3UZJ6;G3UZK4;G3UYV6;G3UX28	Q58EW0;P35980;Q642K1;Q0QEW9;G3UZJ6;G3UZK4	60S ribosomal protein L18	Rpl18	269.27	145780000000	1082	2.07951	-0.403197	-3.27729	6.53125	6.524	6.13084	5.99678	6.3157	6.04138	6.5978	6.99562	6.66813	6.49014	6.49827	6.70918	+	Discard	Discard
1012	P36552;Q3U029	P36552;Q3U029	Oxygen-dependent coproporphyrinogen-III oxidase, mitochondrial	Cpox	101.55	5545500000	295	2.21719	0.685212	3.46569	1.44208	1.41094	0.812472	1.22689	1.12543	0.785203	0.960083	0.828043	0.294897	-0.119591	0.387015	0.341295	+	Keep	Discard
1013	P38647	P38647	Stress-70 protein, mitochondrial	Hspa9	323.31	613120000000	6603	1.32837	0.220523	2.26523	6.79438	6.58021	6.55355	6.39818	6.444	6.45107	6.3246	6.34383	6.22062	6.01351	6.41709	6.57861	+	Discard	Discard
1014	P39053-3;F6TH70;D6RH60;F6RRH9	P39053-3	Dynamin-1	Dnm1	89.009	100470000000	1493	2.45909	0.599329	3.80196	4.93101	5.06928	4.46179	4.71411	4.92106	5.05557	4.76375	4.08439	4.17486	3.91458	4.13828	4.48099	+	Keep	Discard
1015	P39053-4;P39053;P39053-2	P39053-4;P39053;P39053-2	Dynamin-1	Dnm1	323.31	111150000000	863	1.32824	0.360554	2.26505	5.43698	4.92809	4.46179	4.44233	4.9116	4.82134	4.70894	4.4529	4.3109	4.39445	4.50518	4.46643	+	Discard	Discard
1016	P39054;Q3T9X3	P39054;Q3T9X3	Dynamin-2	Dnm2	7.5587	838660000	39	1.83231	-2.41593	-2.94289	-4.59667	-6.83702	-5.18771	-9.35427	-6.97163	-3.98097	-3.43102	-3.44461	-3.56928	-4.47362	-3.82708	-3.68706	+	Discard	Keep
1017	P39054-2;F8WIV5;G3UZZ3	P39054-2;F8WIV5;G3UZZ3	Dynamin-2	Dnm2	-2	122460000	3	1.71364	-2.27167	-2.78346	-6.49945	-8.3567	-7.6831	-8.52751	-6.01968	-7.90738	-3.7766	-3.76537	-4.79295	-6.74473	-7.93007	-4.3541	+	Discard	Keep
1018	P40142;Q9Z2L5;E0CY51;O55021	P40142	Transketolase	Tkt	323.31	759180000000	7774	1.92872	-0.211097	-3.07284	7.51748	7.45722	7.42694	7.19315	7.66587	7.46643	7.74828	7.63963	7.62511	7.57736	7.65587	7.74742	+	Discard	Discard
1019	Q3UII2;P40237;A2AIJ1;A2AIJ2	Q3UII2;P40237;A2AIJ1	Tetraspanin;CD82 antigen	Cd82	31.91	25831000000	322	3.37554	0.993503	5.16661	5.56641	5.67141	5.69291	5.52034	4.70335	4.92978	4.31387	4.33485	4.23921	4.08449	4.70199	4.44878	+	Keep	Discard
1020	P40336;P40336-2;Q6PE78	P40336;P40336-2	Vacuolar protein sorting-associated protein 26A	Vps26a	255.17	38581000000	928	4.53728	-0.53916	-7.20696	3.60453	3.38598	3.72327	3.60001	3.70995	3.85588	4.35026	4.10571	4.09608	4.16839	4.20877	4.18537	+	Discard	Discard
1021	Q5M9N5;Q5M9J8;P41105;F6Z0X0	Q5M9N5;Q5M9J8;P41105	60S ribosomal protein L28	Rpl28	120.99	63028000000	363	2.81992	0.683415	4.3197	4.75865	4.75903	4.88602	5.2655	4.83954	4.74031	4.45418	4.65837	3.9882	4.28042	3.99815	3.76923	+	Keep	Discard
1022	P41233;Q8BPY1	P41233;Q8BPY1	ATP-binding cassette sub-family A member 1	Abca1	15.493	866910000	50	2.66876	-1.71467	-4.10015	-6.20638	-5.1919	-4.07991	-4.40328	-4.48743	-5.66476	-3.29925	-2.55842	-2.92388	-3.73949	-2.99249	-4.23209	+	Discard	Keep
1023	P41241;Q3UVH2;Q8BIS9	P41241;Q3UVH2;Q8BIS9	Tyrosine-protein kinase CSK;Non-specific protein-tyrosine kinase	Csk	62.189	5764500000	189	2.50279	-1.41051	-3.86354	-0.724398	-1.26199	-0.194743	-0.265625	-0.579725	-0.905687	-0.171368	-0.100958	0.756816	1.03256	1.06268	1.95116	+	Discard	Keep
1024	Q549D0;Q3UC80;Q8BT06;P41731	Q549D0;Q3UC80;Q8BT06;P41731	Tetraspanin;CD63 antigen	Cd63	18.392	17964000000	149	1.48429	-1.98225	-2.47562	2.33418	0.878582	1.30216	0.929798	-2.95555	0.76746	2.97945	2.23673	1.4564	1.93755	3.34188	3.19816	+	Discard	Keep
1025	P42208;E9Q3V6;F6WYM0;D3YYB1;D3Z3C0;D3Z1S1;F6UKN5;D3YZU7;D3YV76;G3UYQ0	P42208;E9Q3V6;F6WYM0;D3YYB1;D3Z3C0	Septin-2	43345	323.31	91035000000	1583	2.06692	-0.222996	-3.26015	5.12432	5.1301	5.1219	5.17278	4.92106	5.06859	5.41992	5.41836	5.249	5.06863	5.29018	5.43063	+	Discard	Discard
1026	Q8C497;Q8C3V4;Q3TW11;Q8C8M3;P42225;Q9D323;Q99K94;Q91Y52;Q8CFQ1	Q8C497;Q8C3V4;Q3TW11;Q8C8M3;P42225;Q9D323;Q99K94	Signal transducer and activator of transcription;Signal transducer and activator of transcription 1	Stat1	89.236	6565400000	241	3.76214	-0.598643	-5.80014	-0.945948	-0.813174	-0.799737	-0.72062	-0.759259	-0.99423	-0.432253	-0.0390143	-0.329469	-0.0592314	-0.0275948	-0.553547	+	Discard	Keep
1027	Q3ULI4;Q3U5Q4;P42227;Q6GU23;P42227-2;P42227-3;Q3U6S9;B7ZC18;Q8CFJ6;Q99ML3	Q3ULI4;Q3U5Q4;P42227;Q6GU23;P42227-2;P42227-3;Q3U6S9;B7ZC18	Signal transducer and activator of transcription;Signal transducer and activator of transcription 3	Stat3	163.06	9138800000	360	3.60995	-1.01428	-5.54591	-0.358202	-0.00456672	0.165839	-0.458279	-0.170496	0.57304	0.998952	0.88913	1.1348	0.5347	1.21027	1.06514	+	Discard	Keep
1028	P42669;Q8C6E9	P42669;Q8C6E9	Transcriptional activator protein Pur-alpha	Pura	323.31	220760000000	2332	2.47291	-0.43135	-3.8214	6.97797	7.67933	7.34945	7.29187	7.09129	7.16594	7.83651	7.63373	7.86079	7.65371	7.55671	7.6025	+	Discard	Discard
1029	Q9DCW5;P43024	Q9DCW5;P43024	Cytochrome c oxidase subunit 6A, mitochondrial;Cytochrome c oxidase subunit 6A1, mitochondrial	Cox6a1	63.459	78199000000	1342	3.34463	-1.52884	-5.11764	5.17512	5.00581	5.82481	6.01452	6.64252	6.06719	7.2619	6.59164	7.61443	7.77594	7.34567	7.31345	+	Discard	Keep
1030	P43274;I7HFT9;Q07133	P43274	Histone H1.4	Hist1h1e	92.325	503880000000	1746	1.588	-0.363475	-2.6149	7.89253	7.65136	7.32615	7.38415	7.51013	7.39334	7.54018	7.75681	7.81469	7.8145	8.19464	8.21768	+	Discard	Discard
1031	Q1WWK3;P43276	Q1WWK3;P43276	Histone H1.5	Hist1h1b	107.55	111400000000	530	3.56723	-2.0968	-5.4757	1.68366	1.92007	1.73584	0.872129	-0.0904542	1.70779	3.00277	4.43902	3.35747	3.35724	3.17372	3.07964	+	Discard	Keep
1032	Q149Z9;P43277	Q149Z9;P43277	Histone H1.3	Hist1h1d	83.595	169440000000	648	1.91524	-0.691245	-3.05464	5.8192	5.33367	5.23795	5.12954	4.9638	4.8367	5.11884	6.03905	5.9629	6.19513	5.7922	6.3602	+	Discard	Keep
1033	Q3ZB14;Q3ZB15;Q496R7;P43300	Q3ZB14;Q3ZB15;Q496R7;P43300	Early growth response protein 3	Egr3	23.633	383410000	11	7.61491	7.86164	15.5798	-0.36624	0.936106	-0.45783	0.748839	0.0528998	-0.638338	-8.06781	-8.61666	-8.9867	-6.15184	-8.01461	-7.05677	+	Keep	Discard
1034	Q3UDY1;P45376;Q3TCL2;D3YVJ7;Q3ULP0	Q3UDY1;P45376;Q3TCL2	Aldose reductase	Akr1b3;Akr1b1	323.31	145940000000	1688	1.79513	-0.235376	-2.89289	5.87413	5.90519	5.77195	5.62468	5.57112	5.75353	5.90417	5.81364	6.05183	6.02656	5.88792	6.22872	+	Discard	Discard
1035	P46460;G3UX86	P46460	Vesicle-fusing ATPase	Nsf	323.31	1902400000000	13692	2.57747	0.230998	3.96947	9.00979	9.07279	8.95496	8.74708	8.76835	8.84621	8.64007	8.74314	8.66662	8.6467	8.6036	8.71306	+	Discard	Discard
1036	Q3TN07;P46467;Q3U8P5;Q8BM73	Q3TN07;P46467;Q3U8P5	Vacuolar protein sorting-associated protein 4B	Vps4b	119.47	4342400000	164	1.78422	0.784753	2.87822	0.603284	0.167354	0.175023	0.35075	-0.024468	0.188684	-1.46204	-0.368664	-0.00260845	0.0659071	-0.299608	-1.18088	+	Keep	Discard
1037	P46471;Q8BVQ9;Q3UIH5;Q3U5V3	P46471;Q8BVQ9;Q3UIH5;Q3U5V3	26S protease regulatory subunit 7	Psmc2	323.31	94808000000	2424	4.88095	-0.538434	-7.89935	4.23993	4.1825	4.12741	4.08978	3.85695	4.01206	4.54478	4.63426	4.47179	4.69109	4.72634	4.67097	+	Discard	Discard
1038	P46660	P46660	Alpha-internexin	Ina	323.31	722370000000	5872	1.41876	0.36109	2.3874	8.20714	8.25431	7.85522	7.76899	7.95637	7.99669	7.92545	8.03866	7.27888	7.28026	7.68642	7.66252	+	Discard	Discard
1039	Q8BMP9;Q5U412;Q3UA28;Q3U573;Q3TUR1;Q3TG02;P46978;Q3TVN9;Q3U547;Q8BWT4;D3YZN5;D6RDS9	Q8BMP9;Q5U412;Q3UA28;Q3U573;Q3TUR1;Q3TG02;P46978;Q3TVN9;Q3U547	Dolichyl-diphosphooligosaccharide--protein glycosyltransferase subunit STT3A	Stt3a	-2	91456000	16	1.53822	2.25089	2.54809	-4.14082	-4.38032	-6.19226	-4.59588	-7.71625	-4.7895	-4.51728	-9.27864	-8.61726	-8.19608	-7.27812	-7.43299	+	Keep	Discard
1040	P47757;F7CAZ6;P97856;Q9D9A5	P47757;F7CAZ6	F-actin-capping protein subunit beta	Capzb	-2	2356300000	43	1.58159	-0.449105	-2.6063	0.34357	0.195761	0.25115	0.268239	0.334295	0.298855	0.311515	1.11604	0.0982893	0.991836	0.939477	0.929338	+	Discard	Discard
1041	Q923G3;P47757-2;A2AMW0;P47757-4;Q3TVK4;Q3TRH8	Q923G3;P47757-2;A2AMW0;P47757-4;Q3TVK4;Q3TRH8	F-actin-capping protein subunit beta	Capzb	323.31	278260000000	2986	1.36022	0.272421	2.30836	7.54688	7.4552	7.36985	7.28709	7.53131	7.54044	7.53634	7.44772	6.89738	6.90477	7.20664	7.10337	+	Discard	Discard
1042	Q5SS02;P47759;Q5SS04;Q5SS03	Q5SS02;P47759	Neuron-specific protein family member 2	Nsg2	19.295	1720300000	85	2.07731	-0.998398	-3.27429	1.49313	1.39819	0.103658	1.10629	0.0492941	0.363051	1.49633	1.23058	2.09037	2.0763	1.9909	1.61953	+	Discard	Keep
1043	P47856;P47856-2;D3YYD9;D3YYE0	P47856;P47856-2	Glutamine--fructose-6-phosphate aminotransferase [isomerizing] 1	Gfpt1	134.85	8723100000	314	2.93013	-1.42572	-4.48246	-1.72714	-1.41396	-1.67433	-0.812313	-1.21827	-0.657158	-0.641033	-0.540474	0.630074	0.630415	0.853845	0.118321	+	Discard	Keep
1044	P47857;Q99K08;Q1LZL7;O35514	P47857;Q99K08	ATP-dependent 6-phosphofructokinase, muscle type;ATP-dependent 6-phosphofructokinase	Pfkm	323.31	509160000000	6344	1.89983	-0.168969	-3.03385	7.34975	7.34843	7.20928	7.08703	7.14748	7.23752	7.26422	7.36093	7.49152	7.48491	7.36958	7.42216	+	Discard	Discard
1045	P47867-2;P47867	P47867-2;P47867	Secretogranin-3	Scg3	26.566	2315100000	126	3.00642	-0.8851	-4.59655	-0.68509	-0.191663	-1.06315	-0.970012	-0.231872	-0.27775	0.228099	0.534556	0.139012	-0.0843323	0.472145	0.601578	+	Discard	Keep
1046	Q3UCH0;P47911;E9PUX4;Q3UFI4	Q3UCH0;P47911;E9PUX4;Q3UFI4	60S ribosomal protein L6	Rpl6;Gm5428	323.31	194860000000	1564	4.24928	-0.393592	-6.66082	5.75376	5.45779	5.49271	5.37115	5.44644	5.41209	5.90417	5.86577	5.96617	5.88685	5.83803	5.8345	+	Discard	Discard
1047	Q58E35;P47955	Q58E35;P47955	60S acidic ribosomal protein P1	Rplp1	323.31	69391000000	822	1.37408	-0.487129	-2.32709	6.88142	6.62368	6.13084	6.29117	5.99165	6.0988	6.27893	6.5793	7.3187	7.15559	6.84206	6.76576	+	Discard	Discard
1048	P47963;Q5RKP3	P47963;Q5RKP3	60S ribosomal protein L13	Rpl13	286.09	181240000000	1239	5.44142	-0.547437	-9.13498	5.99237	6.181	6.03161	6.18586	5.96476	6.13581	6.52159	6.79466	6.66202	6.4925	6.64497	6.66031	+	Discard	Discard
1049	Q3UPF7;P48025;Q6P1E0;E9PWE9;Q3V3Q2;P43404-3;P43404-2	Q3UPF7;P48025;Q6P1E0;E9PWE9	Tyrosine-protein kinase;Tyrosine-protein kinase SYK	Syk	323.31	11812000000	186	1.51085	-3.09202	-2.51132	-5.67275	-4.58281	-3.18358	-7.00279	-5.40906	-4.60686	1.17869	-4.80433	-5.20974	0.0275913	-3.04341	-0.0545543	+	Discard	Keep
1050	P48036	P48036	Annexin A5	Anxa5	323.31	385060000000	3660	2.39048	-0.671207	-3.70581	5.88181	5.70527	5.80239	5.92977	5.89047	5.61087	6.69114	6.86231	5.85777	6.01022	6.73009	6.6963	+	Discard	Keep
1051	Q8K1V9;P48302;Q8BJE1	Q8K1V9;P48302;Q8BJE1	Endothelin B receptor	Ednrb	3.2138	263020000	13	1.50247	2.42148	2.50007	-1.42466	-2.37919	-3.4223	-3.5489	-2.18503	0.368908	-3.30771	-3.3354	-8.27163	-4.0498	-4.30042	-3.85509	+	Keep	Discard
1052	Q548L6;P48318;D3Z5S3;D3Z1L8;Q8C6I7;Q3TQ56;D3Z466	Q548L6;P48318	Glutamate decarboxylase 1	Gad1	323.31	61832000000	1055	3.48288	0.69584	5.33851	4.93838	4.84601	5.35564	5.00333	5.60649	5.2621	4.53061	4.52036	4.49845	4.20291	4.51916	4.56542	+	Keep	Discard
1053	Q548L4;P48320;Q3URJ3	Q548L4;P48320	Glutamate decarboxylase 2	Gad2	323.31	80801000000	1357	2.25704	-0.374334	-3.52059	4.6712	4.63899	4.77351	4.70525	4.86527	5.04243	4.91656	4.93957	5.49741	5.20051	5.18823	5.20039	+	Discard	Discard
1054	P48437	P48437	Prospero homeobox protein 1	Prox1	8.5744	327230000	11	1.69731	3.10417	2.76155	-1.08048	-0.71957	-3.59238	-3.35224	-4.59926	-4.8628	-7.38423	-2.63078	-5.90111	-6.3606	-5.54992	-9.00509	+	Keep	Discard
1055	Q3V074;Q80XK0;P48455;Q9D5R5	Q3V074;Q80XK0;P48455;Q9D5R5	Serine/threonine-protein phosphatase;Serine/threonine-protein phosphatase 2B catalytic subunit gamma isoform	Ppp3cc	7.484	624820000	15	1.70602	-2.85604	-2.77322	-2.3099	-5.73493	-3.6338	-8.42253	-2.01103	-4.0973	-1.66847	-2.41691	-0.830203	-2.40352	-0.562319	-1.19181	+	Discard	Keep
1056	P48760-3;P48760-2;P48760-5;P48760-4;P48760;A2AK70	P48760-3;P48760-2;P48760-5;P48760-4;P48760	Folylpolyglutamate synthase, mitochondrial	Fpgs	3.4348	3547100000	20	5.58541	-8.83449	-9.47587	-8.76439	-7.64941	-6.79974	-7.80669	-9.06565	-7.94465	2.18912	2.14183	-2.4617	-1.26094	2.57793	1.79017	+	Discard	Keep
1057	P48771	P48771	Cytochrome c oxidase subunit 7A2, mitochondrial	Cox7a2	60.199	109770000000	412	2.57714	0.573625	3.96899	8.72809	8.53976	8.23977	8.21496	7.95414	8.57062	7.61115	7.67595	8.08758	8.04297	7.70539	7.68255	+	Discard	Discard
1058	P48774;E9PVM7;E9PV63;E9Q024;E9Q5L9	P48774;E9PVM7;E9PV63	Glutathione S-transferase Mu 5	Gstm5	323.31	209050000000	2353	3.16178	0.613319	4.83269	7.47224	7.59926	7.6642	7.69206	7.6355	7.21217	6.87662	6.84955	6.67421	6.71723	7.17085	7.30705	+	Keep	Discard
1059	Q3U3I5;P49135;Q3TVD8;Q8R1K9	Q3U3I5;P49135;Q3TVD8	TFIIH basal transcription factor complex helicase XPB subunit	Ercc3	14.849	2873000000	55	1.60731	2.21122	2.64081	-4.49862	-4.09224	-3.92986	-3.83805	-2.83732	-3.23083	-4.84161	-4.42756	-8.01984	-3.84557	-5.97252	-8.58712	+	Keep	Discard
1060	P49282-2;P49282-3	P49282-2;P49282-3	Natural resistance-associated macrophage protein 2	Slc11a2	45.657	1648700000	54	2.0251	-4.0532	-3.20331	-8.10159	-2.50556	-8.05689	-9.34779	-7.29793	-7.62324	-2.6516	-2.24266	-2.24308	-7.13266	-2.18758	-2.15624	+	Discard	Keep
1061	P49452;Q9CRZ7;Q3UPF6;Q3UUX2	P49452;Q9CRZ7;Q3UPF6	Centromere protein C	Cenpc;Cenpc1	9.8231	687260000	19	1.52994	-3.12058	-2.53697	-7.96696	-8.52521	-8.78176	-8.6464	-7.74049	-8.07381	-8.0625	-0.689704	-5.30064	-8.76462	-3.45206	-4.74165	+	Discard	Keep
1062	P49768_m	P49768_m			5.343	206520000	9	4.94209	-5.94606	-8.02748	-10.3002	-9.40737	-5.25817	-7.51754	-8.40561	-8.27185	-2.45231	-2.70636	-2.1555	-2.89099	-1.56955	-1.70965	+	Discard	Keep
1063	P49813	P49813	Tropomodulin-1	Tmod1	83.338	8225500000	263	2.57482	-0.846087	-3.96569	1.59992	1.29199	1.63023	1.49318	1.48698	1.31196	1.92935	2.1348	2.75752	2.7289	2.75115	1.58908	+	Discard	Keep
1064	Q3UY00;P50114	Q3UY00;P50114	Protein S100;Protein S100-B	S100b	226.22	49366000000	501	5.88088	-2.72235	-10.2082	5.65865	5.67141	4.26317	4.91674	4.77412	5.20443	8.04454	7.97034	7.46803	7.54338	8.32362	7.47269	+	Discard	Keep
1065	P50396;B7FAU8;D6RI86	P50396	Rab GDP dissociation inhibitor alpha	Gdi1	323.31	829760000000	8060	2.52034	-0.27667	-3.88837	8.47057	8.51066	8.52712	8.29935	8.23999	8.39741	8.54871	8.51586	8.66662	8.77023	8.77942	8.82429	+	Discard	Discard
1066	P50427	P50427	Steryl-sulfatase	Sts	7.6215	828830000	29	2.5463	-3.68769	-3.92515	-8.50864	-9.26561	-6.53095	-9.39196	-4.72749	-5.30925	-4.98796	-4.90408	-2.90757	-2.77136	-2.75589	-3.28092	+	Discard	Keep
1067	Q53WT3;P50571	Q53WT3;P50571	Gamma-aminobutyric acid receptor subunit beta-1	Gabrb1	112.45	28149000000	633	1.84421	0.565533	2.95891	4.62996	4.91665	4.53451	4.5204	4.2785	4.34689	4.38925	3.22961	3.93761	3.92838	4.05276	4.2961	+	Discard	Discard
1068	Q4VA41;P50586-2;P50586;Q3TMT9	Q4VA41;P50586-2;P50586	Tubby-like protein;Tubby protein	Tub	21.275	587390000	38	3.77498	1.3648	5.82189	-0.888829	-1.84662	-0.879256	-0.850547	-0.617666	-0.797067	-2.12643	-2.24779	-2.14847	-3.08979	-2.12871	-2.32758	+	Keep	Discard
1069	P51175;Q3UQA3;Q6LC38	P51175;Q3UQA3	Protoporphyrinogen oxidase	Ppox	82.046	4279800000	184	1.52151	-0.49956	-2.52564	-0.213903	0.152822	-0.300684	-0.627733	-0.488162	-0.739332	-0.0402754	-0.283012	0.581155	0.548765	0.119015	-0.145282	+	Discard	Discard
1070	Q5EBQ6;P51410;Q5M9J5;D3Z629;D3YZT0;S4R1R7	Q5EBQ6;P51410;Q5M9J5;D3Z629	60S ribosomal protein L9	Rpl9	323.31	84126000000	1163	1.31762	-0.342342	-2.25065	4.42936	5.00581	4.85289	4.40071	4.28737	4.85038	5.06547	4.81665	5.02621	5.20051	5.1526	4.61914	+	Discard	Discard
1071	P51655	P51655	Glypican-4;Secreted glypican-4	Gpc4	158.69	13259000000	453	2.82296	0.914271	4.32416	3.00456	2.56752	2.71353	2.50409	2.67584	2.57806	1.75166	1.76708	1.19349	1.25552	2.42286	2.16735	+	Keep	Discard
1072	P51791;Q3UEX5	P51791;Q3UEX5	H(+)/Cl(-) exchange transporter 3	Clcn3	85.527	8217800000	383	1.39537	-0.295204	-2.35584	1.57833	1.23585	1.14673	1.166	1.48715	1.37002	1.87935	1.23058	1.72042	1.54372	1.87659	1.50464	+	Discard	Discard
1073	Q3U1X9;Q3UU15;P51829;Q3U1P1;Q6RSD4	Q3U1X9;Q3UU15;P51829;Q3U1P1;Q6RSD4	Adenylate cyclase type 7	Adcy7	3.4453	1682500000	17	5.54801	-5.31866	-9.38635	-6.16086	-4.07626	-7.6612	-6.89092	-7.27019	-7.00715	-1.45104	-0.496746	-1.76704	-0.673177	-1.5683	-1.19832	+	Discard	Keep
1074	P51830;E9Q706;Q3UWC8	P51830;E9Q706	Adenylate cyclase type 9	Adcy9	323.31	31963000000	1165	2.09802	0.622611	3.30251	2.82635	2.64038	2.87214	2.75992	2.55141	2.77519	2.49721	2.69286	1.92447	1.42602	2.07482	2.07433	+	Keep	Discard
1075	Q541E2;P51855;Q8R436;Q3TWM2;Q3UEE2;A2AQN7;H3BKH4;A2AQN9;Q3TF63	Q541E2;P51855;Q8R436;Q3TWM2;Q3UEE2	Glutathione synthetase	Gss	123.86	9389900000	439	2.37145	0.587016	3.67925	2.50173	1.98145	2.33166	2.11068	2.17573	2.35775	1.53573	1.9468	1.05575	1.60597	1.83349	1.95917	+	Keep	Discard
1076	P51859;E0CXA0;E0CYW7	P51859;E0CXA0	Hepatoma-derived growth factor	Hdgf	323.31	56558000000	693	1.59974	-0.272944	-2.63065	3.90673	3.60769	3.61718	3.82657	3.88069	3.94189	4.02917	4.16105	4.30087	4.24771	3.75899	3.92064	+	Discard	Discard
1077	P51863;Q921S5	P51863;Q921S5	V-type proton ATPase subunit d 1	Atp6v0d1	323.31	516840000000	5252	2.81778	-0.312308	-4.31656	8.48332	8.44043	8.33345	8.21496	8.31458	8.29554	8.49094	8.47555	8.80717	8.80918	8.70211	8.67121	+	Discard	Discard
1078	Q6P1Z8;P51906;Q9D393;Q8VI14;Q9QWI2	Q6P1Z8;P51906;Q9D393;Q8VI14	Amino acid transporter;Excitatory amino acid transporter 3	Slc1a1	45.373	2942700000	303	3.45754	0.887276	5.29766	1.47145	1.10196	1.40989	1.75482	1.38461	1.36564	1.11851	0.57459	0.212894	0.720223	0.284691	0.253812	+	Keep	Discard
1079	Q3TQK8;P52019;Q3TSS7	Q3TQK8;P52019;Q3TSS7	Squalene monooxygenase	Sqle	29.735	1466400000	81	2.42546	-2.28121	-3.75475	-6.64102	-5.12486	-8.09971	-6.03006	-7.78671	-4.60451	-3.32367	-4.17071	-4.65648	-3.70668	-4.36397	-4.37809	+	Discard	Keep
1080	Q545S0;P52196;Q6NZN1-3;Q6NZN1;Q6NZN1-5;Q6NZN1-2	Q545S0;P52196	Sulfurtransferase;Thiosulfate sulfurtransferase	Tst	255.13	67180000000	1279	3.27619	-0.60089	-5.01006	5.35117	5.15959	4.95552	4.86477	4.67448	4.75333	5.59526	5.65068	5.40012	5.41834	5.78051	5.51929	+	Discard	Keep
1081	Q541Z5;P52482	Q541Z5;P52482	Ubiquitin-conjugating enzyme E2 E1	Ube2e1	7.692	520860000	29	3.60153	5.17071	5.53202	-1.18713	-0.925904	-1.20763	-1.27244	-1.81411	-1.64743	-6.25751	-9.58853	-2.96276	-5.59796	-8.15838	-6.51375	+	Keep	Discard
1082	P52503	P52503	NADH dehydrogenase [ubiquinone] iron-sulfur protein 6, mitochondrial	Ndufs6	246.74	39179000000	551	1.7226	0.326321	2.79547	6.15973	6.28813	5.93879	5.94837	6.17465	5.94716	5.27732	5.86577	5.86827	5.94641	5.82101	5.72012	+	Discard	Discard
1083	P52623;F7CBX2;Q3V218	P52623	Uridine-cytidine kinase 1	Uck1	2.2874	225880000	1	1.57145	-3.95173	-2.5927	-8.69726	-8.4435	-7.2792	-7.36941	-7.58567	-9.22339	-2.28222	-0.54186	-9.06827	-2.04434	-2.48907	-8.46226	+	Discard	Keep
1084	Q4TU88;Q3UJH4;V9GXJ4;P52651;Q3UJL9;Q7TN91;Q3UJM8	Q4TU88;Q3UJH4;V9GXJ4;P52651;Q3UJL9;Q7TN91;Q3UJM8	Homeobox protein Rhox5	Rhox5	69.902	2337200000	75	1.81271	4.57597	2.91653	-10.6072	-5.61959	-1.06904	-1.65296	-1.9197	-1.81526	-7.07378	-8.27692	-9.27869	-8.54825	-9.50356	-7.45835	+	Keep	Discard
1085	P52760	P52760	Ribonuclease UK114	Hrsp12	231.02	53283000000	795	4.14611	-1.19878	-6.47219	5.44736	5.10001	5.24905	5.45208	5.69671	5.31751	6.88271	6.85977	6.17311	5.96008	6.86737	6.71238	+	Discard	Keep
1086	Q3UN55;P52825;A2A8E8	Q3UN55;P52825	Carnitine O-palmitoyltransferase 2, mitochondrial	Cpt2	162.09	17564000000	566	2.86888	0.746524	4.39171	1.8787	2.15145	1.81025	1.88001	1.79505	1.46848	0.887918	0.832782	1.22601	1.22945	0.679268	1.64938	+	Keep	Discard
1087	P53569;P53569-2;Q3UUZ3	P53569;P53569-2	CCAAT/enhancer-binding protein zeta	Cebpz	282.63	12259000000	205	4.22551	-2.33275	-6.61705	-3.99962	-3.13184	-3.57671	-2.90342	-2.96403	-3.34702	-1.03876	-2.10009	0.0748949	-0.730762	-0.60909	-1.52231	+	Discard	Keep
1088	Q5ND42;Q3UE53;Q3TGI6;P53810;Q3TIQ3;J3QQ30;J3QPW1;F8WGG5	Q5ND42;Q3UE53;Q3TGI6;P53810;Q3TIQ3;J3QQ30;J3QPW1	Phosphatidylinositol transfer protein alpha isoform	Pitpna	323.31	137100000000	2145	1.63924	-0.307213	-2.68364	5.99945	5.75141	5.50202	5.71461	5.75031	5.7048	5.67545	5.94055	6.27197	6.15701	5.95712	6.26379	+	Discard	Discard
1089	Q8C2E6;Q544N9;P53986;Q8BPS5;Q3TRK9;Q8C571;Q3UWP4;Q3TIU1	Q8C2E6;Q544N9;P53986;Q8BPS5;Q3TRK9;Q8C571;Q3UWP4	Monocarboxylate transporter 1	Slc16a1	323.31	30447000000	350	4.0396	-2.00894	-6.28116	1.44523	1.71876	2.15277	2.27644	0.922667	1.60369	4.25747	4.16443	2.8218	3.04052	3.9143	3.97466	+	Discard	Keep
1090	Q3U935;Q3ULK8;P53996-2;P53996-3;D3YYF6	Q3U935;Q3ULK8;P53996-2;P53996-3;D3YYF6	Cellular nucleic acid-binding protein	Cnbp	323.31	36616000000	231	4.92822	2.21569	7.99827	3.12259	4.2548	3.04602	3.44289	3.57545	3.76103	1.82753	1.9786	1.19349	0.769158	0.771681	1.36819	+	Keep	Discard
1091	P54071;D6RIL6	P54071;D6RIL6	Isocitrate dehydrogenase [NADP], mitochondrial	Idh2	323.31	177110000000	2723	2.02634	-0.335218	-3.20499	5.62246	5.48918	5.34533	5.60127	5.09985	5.33908	5.67545	5.76503	5.78944	5.48584	5.80955	5.98316	+	Discard	Discard
1092	Q545B6;P54227;Q9DCP3;Q91XT3;D3Z1Z8;D3Z5N2;Q9CYU5;Q9CXQ8;Q8C2H3	Q545B6;P54227;Q9DCP3;Q91XT3;D3Z1Z8;D3Z5N2;Q9CYU5;Q9CXQ8;Q8C2H3	Stathmin	Stmn1	88.542	33466000000	653	3.19814	-1.08988	-4.88873	5.00305	3.78523	4.3422	4.35972	3.98652	4.18453	5.19035	4.85881	5.77835	5.7481	5.24856	5.37635	+	Discard	Keep
1093	Q8C2N9;P54276;Q9CRH0;Q61061	Q8C2N9;P54276	DNA mismatch repair protein Msh6	Msh6	323.31	17599000000	477	2.49671	-2.78078	-3.85497	-5.04077	-3.20352	-2.66672	-1.82744	-3.44603	-4.95511	0.767717	-0.667173	-0.463726	-2.9277	-0.999697	-0.164346	+	Discard	Keep
1094	Q3UYM1;P54729;A0PJ90;A0JLP6	Q3UYM1;P54729;A0PJ90;A0JLP6	NEDD8 ultimate buster 1	Nub1	174.12	6740400000	162	1.33193	-1.50561	-2.27006	-3.52711	-1.64191	-2.8774	-4.00831	-4.5303	-2.75663	-0.897508	-0.919253	-0.399404	-1.5426	-3.36181	-3.18741	+	Discard	Keep
1095	Q8BTN3;P54797;Q99K56;D3Z2V8	Q8BTN3;P54797;Q99K56;D3Z2V8	Transport and Golgi organization 2 homolog	Tango2	11.113	1507800000	78	1.35582	-0.916655	-2.3024	-2.05918	0.584162	-0.206649	-0.628371	-0.48239	-0.131894	0.859701	0.292388	0.723312	0.307188	0.695332	-0.302316	+	Discard	Keep
1096	P54818;Q3TTJ1	P54818;Q3TTJ1	Galactocerebrosidase	Galc	23.201	1778200000	48	1.45671	-1.40149	-2.43851	-1.60281	-1.72279	-4.40789	-4.1352	-3.94093	-3.51753	-2.35088	-2.80779	-1.10441	-1.70365	-1.17965	-1.77186	+	Discard	Keep
1097	Q3TMB8;P54822;E9Q242;E9Q3T7;E9Q0A0	Q3TMB8;P54822;E9Q242;E9Q3T7	Adenylosuccinate lyase	Adsl	323.31	49640000000	952	1.31057	0.344114	2.24109	3.55188	3.80012	3.49141	3.18617	3.74923	3.34584	3.0661	3.21978	3.54502	3.36535	2.67942	3.18429	+	Discard	Discard
1098	P54823	P54823	Probable ATP-dependent RNA helicase DDX6	Ddx6	323.31	39970000000	973	2.53866	-0.291058	-3.91432	2.90029	3.20088	3.21029	3.00634	3.24259	3.08122	3.36085	3.36048	3.37451	3.55289	3.52049	3.21873	+	Discard	Discard
1099	P54987	P54987	Cis-aconitate decarboxylase	Irg1	323.31	34167000000	326	5.79449	3.4652	9.98937	-0.425456	1.18201	1.74851	1.03867	1.70773	1.63533	-1.9219	-2.4796	-2.29652	-2.41065	-2.44718	-2.34854	+	Keep	Discard
1100	Q3UFS5;P55065;Q4FJT5;Q3UE59;A2A5K2;A2A5K3;A2A5K4	Q3UFS5;P55065;Q4FJT5;Q3UE59;A2A5K2	Phospholipid transfer protein	Pltp	7.7607	1277500000	45	1.54077	-1.74559	-2.55151	-2.12149	-2.25601	-2.30877	-3.19581	-3.76292	0.0580365	0.291587	-0.594431	0.191531	0.0675449	-0.550772	-2.51888	+	Discard	Keep
1101	P55088;P55088-3;Q50H70;P55088-2;Q8K4M1;Q3V388	P55088;P55088-3;Q50H70;P55088-2	Aquaporin-4	Aqp4	115.53	77019000000	718	4.54733	-1.22914	-7.22655	5.98526	5.60122	6.07587	5.67036	5.81208	5.7048	6.48189	6.83408	7.13785	7.01266	7.1572	7.60075	+	Discard	Keep
1102	Q3U645;P55096;Q3UNS0	Q3U645;P55096;Q3UNS0	ATP-binding cassette sub-family D member 3	Abcd3	307.54	19260000000	591	1.34454	-0.407039	-2.28714	0.901753	0.51766	0.724068	0.699266	1.06694	1.35735	1.24124	1.82954	1.12622	1.02248	1.01809	1.47169	+	Discard	Discard
1103	P55264;Q8BMC5;Q3TZR1;Q99PB8	P55264;Q8BMC5	Adenosine kinase	Adk	235.11	33885000000	766	1.70848	-0.383278	-2.77652	3.96259	3.57059	3.68768	3.63828	3.56078	3.93901	3.66141	3.83884	4.27036	4.32292	4.32926	4.2358	+	Discard	Discard
1104	Q6PB52;Q6PEM5;Q5D0B0;Q6ZY49;Q52KI7;Q3TL96;Q8K295;P55302;Q8C252;F6WMD1;Q3U8U9	Q6PB52;Q6PEM5;Q5D0B0;Q6ZY49;Q52KI7;Q3TL96;Q8K295;P55302;Q8C252	Alpha-2-macroglobulin receptor-associated protein	Lrpap1	148.06	20966000000	503	2.90072	-0.722648	-4.43879	3.11743	3.01023	2.31474	2.4322	2.59087	3.10743	3.34274	3.50204	3.78884	3.55644	3.3481	3.37061	+	Discard	Keep
1105	P56212;E9Q827;P56212-2;E9Q4B9;E9PXD7	P56212;E9Q827;P56212-2	cAMP-regulated phosphoprotein 19	Arpp19	70.291	9289200000	177	2.26132	-0.887577	-3.5265	2.90029	2.77102	2.8779	2.45415	2.72093	1.97467	3.25248	2.94912	4.16386	4.10896	3.29761	3.25238	+	Discard	Keep
1106	P56213	P56213	FAD-linked sulfhydryl oxidase ALR	Gfer	34.868	7352600000	232	2.24085	-0.737938	-3.49826	2.1036	1.93787	1.94842	1.59101	2.41502	1.51607	2.30695	3.01514	2.79698	3.11683	2.11144	2.59231	+	Discard	Keep
1107	P56380;Q3V1C8	P56380;Q3V1C8	Bis(5-nucleosyl)-tetraphosphatase [asymmetrical]	Nudt2	120.47	13070000000	451	1.95764	-0.313707	-3.11192	3.82979	3.70048	3.57174	3.67554	3.60434	3.50344	3.96471	3.74431	4.21807	4.21424	3.71624	3.91002	+	Discard	Discard
1108	Q6VEU5;Q545F5;P56382	Q6VEU5;Q545F5;P56382	ATP synthase subunit epsilon, mitochondrial	Atp5e	4.6872	94946000000	285	4.36842	0.934889	6.88317	8.53325	8.59626	8.85032	8.86958	8.91171	8.69537	8.0174	8.2832	7.54866	7.74633	7.73185	7.51971	+	Keep	Discard
1109	P56391	P56391	Cytochrome c oxidase subunit 6B1	Cox6b1	246.24	178650000000	1775	1.57959	0.238243	2.60362	8.71733	8.65066	8.37181	8.57496	8.29543	8.51521	8.30208	8.12492	8.33117	8.39519	8.4703	8.07227	+	Discard	Discard
1110	Q3U169;P56477;B2CC69;F6Z6C6;E9Q5T2	Q3U169;P56477;B2CC69	Interferon regulatory factor 5	Irf5	9.1268	442160000	15	1.43033	3.30757	2.40299	0.983447	-2.42189	-7.14934	-8.15341	-3.63262	-4.3006	-6.95188	-7.83587	-7.69994	-7.50201	-6.35178	-8.17833	+	Keep	Discard
1111	P56480	P56480	ATP synthase subunit beta, mitochondrial	Atp5b	323.31	5641200000000	32722	4.12199	-0.638096	-6.4286	11.0056	10.6403	10.5322	10.4914	10.6633	10.5877	11.2409	11.006	11.3474	11.3025	11.3917	11.4608	+	Discard	Keep
1112	Q4FJL8;Q3UCS6;P56528;Q76N18	Q4FJL8;Q3UCS6;P56528	ADP-ribosyl cyclase/cyclic ADP-ribose hydrolase 1	Cd38	44.39	2894300000	130	3.00153	3.06941	4.58919	1.3252	1.46085	0.262469	0.633096	0.754109	1.03295	-0.826501	-0.870575	-1.629	-3.44572	-1.45847	-4.71754	+	Keep	Discard
1113	Q91YZ2;Q3UIX8;Q3UGL5;P56546;P56546-2;E9PWQ9;E9Q0T4	Q91YZ2;Q3UIX8;Q3UGL5;P56546;P56546-2;E9PWQ9;E9Q0T4	C-terminal-binding protein 2	Ctbp2	253.52	5681800000	191	3.02985	1.5337	4.63182	1.55143	0.485141	0.458134	0.141344	0.209686	0.689354	-1.67498	-0.698807	-1.64182	-1.02544	-0.532604	-0.0934469	+	Keep	Discard
1114	Q8C7W8;Q8C3T7;Q543U3;P56564;Q99NG1;D3YY51	Q8C7W8;Q8C3T7;Q543U3;P56564	Amino acid transporter;Excitatory amino acid transporter 1	Slc1a3	323.31	629000000000	5915	4.41817	-0.547773	-6.97749	8.52093	8.59626	8.39682	8.65	8.39693	8.28228	8.93482	8.80934	8.99995	9.13112	9.10838	9.14624	+	Discard	Discard
1115	Q564F6;P56812;D3Z7Q5	Q564F6;P56812;D3Z7Q5	Programmed cell death protein 5	Pdcd5	206.97	11086000000	274	2.13524	0.444242	3.35333	3.68007	3.80259	3.48765	3.49954	3.70107	3.63453	3.17674	3.50473	3.00668	2.69405	3.40884	3.34896	+	Discard	Discard
1116	Q8CFQ9;Q564D0;Q3USY4;P56959;G3UXT7;Q3UK30;G3UZD2;Q91VQ2	Q8CFQ9;Q564D0;Q3USY4;P56959;G3UXT7;Q3UK30	RNA-binding protein FUS	Fus	323.31	97186000000	1418	1.37201	0.318847	2.32429	5.85084	5.83339	5.38613	5.23526	5.62959	5.34974	5.09773	4.93957	5.50189	5.20623	5.18823	5.43823	+	Discard	Discard
1117	Q3UJH5;Q3U861;P57746;Q3U684;Q3UK81;Q9CTI8	Q3UJH5;Q3U861;P57746;Q3U684;Q3UK81;Q9CTI8	V-type proton ATPase subunit D	Atp6v1d	323.31	150750000000	2287	2.67879	-0.259794	-4.11459	6.86985	6.9169	6.89047	6.70696	6.76612	6.86238	6.93929	6.97933	7.04787	7.12383	7.19778	7.28334	+	Discard	Discard
1118	P57759;A8C1V9;F8WJI4;F8WIM7;D6RG87	P57759	Endoplasmic reticulum resident protein 29	Erp29	109.37	28584000000	771	1.50884	-0.335148	-2.50862	3.74183	4.08627	3.89196	3.43565	3.6741	3.7643	4.14374	3.61096	4.26005	4.19149	4.15444	4.24432	+	Discard	Discard
1119	Q3ULT2;P57780;Q3UDJ7;Q8BP35;D3Z0L8;Q61064;D3Z761;Q61063	Q3ULT2;P57780;Q3UDJ7	Alpha-actinin-4	Actn4	323.31	211840000000	3144	1.87806	-0.384152	-3.0045	4.18162	4.22002	4.41711	4.18488	4.21171	4.0789	4.54948	4.38499	4.84961	5.06234	4.33085	4.42189	+	Discard	Discard
1120	Q8C7F9;Q8C6H4;Q542E4;Q3TWB8;P58021;E9PZ69	Q8C7F9;Q8C6H4;Q542E4;Q3TWB8;P58021;E9PZ69	Transmembrane 9 superfamily member 2	Tm9sf2	305.18	13690000000	396	3.43843	1.12519	5.26697	2.11398	2.53263	2.37311	2.34081	1.29843	1.73549	0.621206	0.815884	1.29667	0.828101	1.08439	0.99706	+	Keep	Discard
1121	P58044;G3XA48;H3BLF8;H3BLP1;H3BKD7;REV__Q3U0W6	P58044;G3XA48	Isopentenyl-diphosphate Delta-isomerase 1	Idi1	132.2	12245000000	418	1.63781	-0.475159	-2.68173	1.89082	2.46024	1.99168	2.23466	2.04804	2.51629	2.20541	2.24978	2.8218	2.99169	2.76509	2.95891	+	Discard	Discard
1122	Q3U405;P58069;D3YZE9	Q3U405;P58069;D3YZE9	Ras GTPase-activating protein 2	Rasa2	5.6344	615430000	29	1.42502	-2.36026	-2.39584	-3.10307	-4.63211	-3.35032	-7.05333	-8.97288	-3.69557	-2.17965	-2.57781	-2.88357	-3.41313	-3.15246	-2.4391	+	Discard	Keep
1123	Q3TLX9;P58242;Q8BTC9	Q3TLX9;P58242	Acid sphingomyelinase-like phosphodiesterase 3b	Smpdl3b	136.68	5088500000	118	1.59936	-1.38317	-2.63015	-0.924101	-2.85697	-1.96265	-1.89507	-1.03016	-2.38161	-1.60416	-1.19647	0.723312	0.89582	-1.06362	-0.506429	+	Discard	Keep
1124	Q3UDC8;P58252;Q3TK17;Q8BMA8;Q3TX47;Q3TWX1;Q3TLB1;Q3TJZ1;Q3UBL9;Q6P9L9;Q8C153;Q3TW58;Q3TSK4;Q3TPG2;Q99LT6;Q61509;O89069;O89070	Q3UDC8;P58252;Q3TK17;Q8BMA8;Q3TX47;Q3TWX1;Q3TLB1;Q3TJZ1;Q3UBL9;Q6P9L9;Q8C153;Q3TW58;Q3TSK4;Q3TPG2	Elongation factor 2	Eef2	323.31	947310000000	10341	2.12448	-0.205918	-3.33862	6.44563	6.58021	6.59754	6.59842	6.67032	6.4413	6.67718	6.57308	6.82057	6.85965	6.75137	6.88707	+	Discard	Discard
1125	P58281-2;P58281;H7BX01;E0CXD1;Q8BK99;F6U775	P58281-2;P58281;H7BX01;E0CXD1	Dynamin-like 120 kDa protein, mitochondrial;Dynamin-like 120 kDa protein, form S1	Opa1	323.31	251080000000	4487	1.36286	0.16458	2.31193	5.42653	5.78349	5.55665	5.52034	5.49763	5.47179	5.28666	5.51326	5.43794	5.50456	5.27367	5.25284	+	Discard	Discard
1126	Q543N6;P58389;Q8C0E1;A2AWE9;A2AWF0;B7ZDE0;F6Z6I0;D6RFC2	Q543N6;P58389;Q8C0E1;A2AWE9	Serine/threonine-protein phosphatase 2A activator	Ppp2r4	323.31	86054000000	1531	2.28067	0.400402	3.55323	5.90461	5.91682	6.0057	5.61692	5.99165	5.43227	5.63956	5.49345	5.46568	5.25672	5.28195	5.32817	+	Discard	Discard
1127	P58404-2;P58404;Q3U3S0;V9GXE7;V9GXI9;V9GXT1;V9GX64	P58404-2;P58404;Q3U3S0	Striatin-4	Strn4	171.56	25328000000	562	2.19544	0.626246	3.43579	4.22316	3.6872	3.92845	3.74434	3.53098	3.34584	3.5712	2.90061	2.84352	3.12162	3.44701	2.81853	+	Keep	Discard
1128	Q8C660;P58468;Q8C2N1;Q3TVF6	Q8C660;P58468;Q8C2N1;Q3TVF6	Protein FAM207A	Fam207a	17.627	1036400000	57	1.31969	-4.1239	-2.25346	-5.23083	-8.82711	-7.88788	-8.72737	-7.34188	-1.94526	-0.574766	0.115526	-9.7085	-2.19186	-1.00252	-1.8548	+	Discard	Keep
1129	P58742;Q3TEP0;Q8R3F7;Q8BU75	P58742;Q3TEP0;Q8R3F7	Aladin	Aaas	242.91	28471000000	319	1.31988	-2.74328	-2.25372	0.952571	-0.297955	-3.65913	2.01497	-2.10688	3.34584	-0.149362	3.35451	3.19882	3.37542	3.43829	3.49145	+	Discard	Keep
1130	Q5SPX8;P58802;Q3US32;Q8CI62;Q8K2U6	Q5SPX8;P58802;Q3US32;Q8CI62;Q8K2U6	TBC1 domain family member 10A	Tbc1d10a	13.817	2269000000	91	2.0519	-1.68117	-3.23971	-1.25682	-2.74881	-2.25317	-0.966191	-2.17377	-1.35926	-0.15099	-1.24805	0.338488	-1.27651	1.54425	0.121842	+	Discard	Keep
1131	Q3TAJ6;P58854;Q3TN67;E9Q0R3;Q8BKJ3;F6QMZ4;F7AJZ3	Q3TAJ6;P58854;Q3TN67	Gamma-tubulin complex component 3	Tubgcp3	77.743	12656000000	170	4.14871	-1.82949	-6.47691	-1.72161	-0.76083	-0.771985	-0.862116	-0.824011	-0.457707	1.42815	1.72073	0.437641	0.491671	0.981987	0.51854	+	Discard	Keep
1132	Q3UGC5;P59017;Q3TNR7	Q3UGC5;P59017;Q3TNR7	Bcl-2-like protein 13	Bcl2l13	213.54	13757000000	461	1.6205	-0.590152	-2.65851	2.27064	1.83717	2.6743	3.01124	2.98729	2.71477	3.3716	2.78499	3.36507	2.84035	3.16319	3.51112	+	Discard	Keep
1133	Q7TMI2;Q6IS32;Q9DBI3;Q6P8Z3;P59041;Q9CY89	Q7TMI2;Q6IS32;Q9DBI3;Q6P8Z3;P59041;Q9CY89	DnaJ homolog subfamily C member 30	Dnajc30	8.5373	1052800000	21	2.18266	5.08587	3.41826	1.36722	2.12834	1.44747	1.30521	0.535879	-0.635371	-2.08757	-2.57528	-1.17901	-1.59437	-9.59185	-7.33842	+	Keep	Discard
1134	P59108;Q3TVB2;Q8QZU9	P59108;Q3TVB2	Copine-2	Cpne2	66.342	6929500000	299	2.65089	1.73539	4.07445	1.57753	2.47256	3.3159	3.36493	1.99709	1.74914	0.268385	-0.448122	0.821629	0.695123	1.30119	1.42659	+	Keep	Discard
1135	Q542C3;P59114;Q3UC00;Q8BY58	Q542C3;P59114	Phosphorylated CTD-interacting factor 1	Pcif1	18.387	1048200000	87	1.43728	0.975812	2.41236	-1.58757	-2.05792	-1.42193	-0.962703	-1.10898	-1.44679	-3.7703	-2.9721	-2.60358	-2.20255	-1.26878	-1.62345	+	Keep	Discard
1136	Q3TQR3;P59325;Q3TKY2;Q8BVV6;Q05CM5;Q3TT65;Q6PHA6;Q05C65;Q05CY6	Q3TQR3;P59325;Q3TKY2;Q8BVV6;Q05CM5;Q3TT65;Q6PHA6;Q05C65	Eukaryotic translation initiation factor 5	Eif5	229.78	40427000000	896	4.07181	-0.779892	-6.33854	3.2601	2.49688	2.86054	2.97652	2.84822	2.63724	3.47489	3.56787	3.65958	3.51508	3.67467	3.86676	+	Discard	Keep
1137	Q3UHP6;P59672;P59672-2;Q3TE53;Q91VR4	Q3UHP6;P59672;P59672-2;Q3TE53;Q91VR4	Ankyrin repeat and SAM domain-containing protein 1A	Anks1;Anks1a	3.3827	1095500000	31	1.58469	-1.58615	-2.61046	-4.12633	-4.37217	-5.21602	-5.01396	-3.35581	-4.30175	-3.89987	-3.50177	-3.7441	-0.313684	-2.52495	-2.88477	+	Discard	Keep
1138	P59764;B2RUG6;Q8BMP2;Q3US86;Q3TQD2	P59764;B2RUG6;Q8BMP2	Dedicator of cytokinesis protein 4	Dock4	312.55	26712000000	1124	1.67489	0.681304	2.73146	1.77796	2.081	1.558	1.63053	1.98986	1.90342	1.52272	1.52937	0.276237	0.548765	1.38678	1.58908	+	Keep	Discard
1139	Q6P1Z6;Q3TGS5;P59913;Q3TSP0;S4R2K3;Q3UVZ6	Q6P1Z6;Q3TGS5;P59913;Q3TSP0	Protein-L-isoaspartate O-methyltransferase domain-containing protein 1	Pcmtd1	12.132	927050000	51	1.78252	0.708708	2.87594	-1.06529	-0.996206	-1.43318	-0.627414	-0.708345	-0.813925	-1.72046	-2.08347	-1.39581	-0.786953	-1.6355	-2.27441	+	Keep	Discard
1140	Q5SWJ8;P60060;G3UWH0	Q5SWJ8;P60060;G3UWH0	Protein transport protein Sec61 subunit gamma	Sec61g	50.296	4547700000	269	2.45426	0.987295	3.79517	3.9597	3.42481	3.1686	3.0968	2.72978	3.65934	3.16027	2.58411	2.16895	1.96955	2.31371	1.91869	+	Keep	Discard
1141	Q3UYM8;P60202;Q62079;P60202-2	Q3UYM8;P60202;Q62079;P60202-2	Myelin proteolipid protein	Plp1	323.31	5290300000000	8626	2.43987	0.584666	3.77496	13.1279	12.8783	12.847	12.6537	12.7546	12.7075	12.4353	12.3015	11.9358	11.7213	12.5134	12.5537	+	Keep	Discard
1142	P60766	P60766	Cell division control protein 42 homolog	Cdc42	83.48	55202000000	1255	2.65457	-0.460847	-4.07974	5.94183	5.6507	5.69291	5.74336	5.7608	5.41209	6.13755	6.18125	6.18724	5.84696	6.51964	6.09413	+	Discard	Discard
1143	Q4FZL1;Q5F2A7;P60843;Q3TGK7;Q3TFG3;Q3UXC2;Q3TLL6;Q78WR5;Q3TSJ4;Q99LR0	Q4FZL1;Q5F2A7;P60843;Q3TGK7;Q3TFG3;Q3UXC2;Q3TLL6;Q78WR5	Eukaryotic initiation factor 4A-I	Eif4a1	323.31	375820000000	4057	1.85364	-0.201815	-2.9716	6.3711	6.10664	6.28417	6.07209	6.34369	6.19544	6.35572	6.42558	6.34454	6.35139	6.47657	6.6302	+	Discard	Discard
1144	Q5BLK2;P60867	Q5BLK2;P60867	40S ribosomal protein S20	Rps20	87.027	95415000000	616	1.59731	-0.296157	-2.6274	6.4815	6.60933	6.38806	6.38467	6.06095	6.32903	6.3469	6.64295	6.7984	6.56386	6.73009	6.94828	+	Discard	Discard
1145	P60879-2	P60879-2	Synaptosomal-associated protein 25	Snap25	71.105	4805600000	106	3.1161	-2.08946	-4.76271	1.04127	0.411012	-0.795825	-0.540163	0.622129	0.655855	1.41411	1.54011	3.30119	2.83162	2.88485	1.95917	+	Discard	Keep
1146	P60898;D3Z3Z8;D3YYI3;D3YYI2	P60898;D3Z3Z8;D3YYI3	DNA-directed RNA polymerase II subunit RPB9;DNA-directed RNA polymerase subunit	Polr2i	11.299	250320000	23	2.7943	5.34485	4.2822	-1.72277	-1.70788	-8.04804	-2.04385	-1.94211	-1.34342	-8.18565	-6.72196	-11.2112	-7.00884	-8.398	-7.35157	+	Keep	Discard
1147	P60904;G5E8T0;Q921J3;A2AUE1	P60904;G5E8T0;Q921J3;A2AUE1	DnaJ homolog subfamily C member 5	Dnajc5	323.31	244790000000	1532	2.39385	0.47856	3.71051	9.14456	9.37294	9.04463	9.07325	8.78086	8.71513	8.32434	8.56278	8.79756	8.30295	8.5429	8.72947	+	Discard	Discard
1148	Q9D1S1;Q4QQL2;P61079;Q9D7F5;Q3U5V6;Q05CK8;Q6ZWY6	Q9D1S1;Q4QQL2;P61079;Q9D7F5;Q3U5V6	Ubiquitin-conjugating enzyme E2 D3	Ube2d3	121.74	36911000000	303	2.71478	-0.894784	-4.16655	5.66756	6.00667	6.0057	5.89824	5.71839	4.70219	6.52159	6.45294	6.40646	6.40749	6.8163	6.76267	+	Discard	Keep
1149	Q6ZWQ6;P61087;Q3TL77;Q3V3R8;D3Z4U3;F8WIC2	Q6ZWQ6;P61087;Q3TL77;Q3V3R8;D3Z4U3	Ubiquitin-conjugating enzyme E2 K	Ube2k	110.31	21266000000	393	3.15546	-1.09334	-4.82298	2.95914	2.59598	2.33166	2.30899	3.03078	3.24114	3.37872	3.48578	3.83092	3.77042	4.4435	4.11842	+	Discard	Keep
1150	Q5SW83;P61161;Q8BMA4	Q5SW83;P61161;Q8BMA4	Actin-related protein 2	Actr2	323.31	264560000000	4356	1.54173	0.336129	2.55281	7.59223	7.48715	7.1367	7.12509	7.25723	7.30299	7.19273	7.39454	6.68229	6.86331	6.85054	6.90121	+	Discard	Discard
1151	Q14AC7;P61211;F8WIB1;Q3TIR2;Q9D7H9;Q4V9U3;E9Q006	Q14AC7;P61211;F8WIB1;Q3TIR2;Q9D7H9;Q4V9U3	ADP-ribosylation factor-like protein 1	Arl1	85.35	12666000000	419	1.8763	-1.00496	-3.00212	3.20762	2.7958	2.83112	2.45415	1.00443	2.10721	3.07931	3.17979	3.77455	3.50409	3.55589	3.33644	+	Discard	Keep
1152	Q6ZWR0;P61226	Q6ZWR0;P61226	Ras-related protein Rap-2b	Rap2b	107.6	31076000000	734	3.88017	0.786897	6.0019	5.73692	5.22616	5.96593	5.48662	5.32119	5.42221	4.6181	4.81665	4.64108	4.55478	4.99065	4.81639	+	Keep	Discard
1153	Q4FK54;P61290;A2A4J1;A2A4J3;Q99K09	Q4FK54;P61290;A2A4J1;A2A4J3	Proteasome activator complex subunit 3	Psme3	115.79	9282100000	417	1.72374	-0.491132	-2.79701	1.34798	1.37236	1.16812	0.685734	1.21556	1.45797	1.32523	1.6029	2.29521	1.52236	1.67667	1.77215	+	Discard	Discard
1154	P61327	P61327	Protein mago nashi homolog	Magoh	107.69	19702000000	384	3.22713	-0.763275	-4.93363	2.1036	1.70845	2.34839	2.11991	2.16264	1.99764	2.72249	3.09626	2.94507	2.66162	2.3693	3.22552	+	Discard	Keep
1155	P61406;F6WT10;A0PJ64	P61406;F6WT10	Telomerase-binding protein EST1A	Smg6	2.259	2221500000	10	1.6264	-2.25756	-2.66642	-7.81094	-5.30437	-7.28799	-5.61441	-6.98751	-6.1854	-1.31049	-3.0332	-4.87	-4.52845	-6.30578	-5.59735	+	Discard	Keep
1156	P61458	P61458	Pterin-4-alpha-carbinolamine dehydratase	Pcbd1	10.671	1001100000	36	2.45673	-3.78845	-3.79865	-2.26882	-2.34687	-3.03628	-6.76224	-0.181749	-0.414759	0.828723	1.73012	0.381797	1.77215	1.62715	1.38006	+	Discard	Keep
1157	Q5M9N6;Q4VAF2;P61514;Q9CYW3;Q3U8M3;Q3TLC1	Q5M9N6;Q4VAF2;P61514;Q9CYW3;Q3U8M3;Q3TLC1	60S ribosomal protein L37a	Rpl37a	128.96	30355000000	560	2.74726	0.652676	4.21366	4.02744	3.99193	4.38721	3.89645	4.3309	4.18211	3.84437	3.46103	3.71145	3.67718	3.01124	3.19471	+	Keep	Discard
1158	Q542M2;P61924;Q8R3M1	Q542M2;P61924;Q8R3M1	Coatomer subunit zeta-1	Copz1	178.53	10111000000	329	3.10165	-0.81707	-4.74067	3.64459	2.52081	3.33277	3.36493	3.44831	3.18327	3.88977	4.05546	3.91165	4.35401	4.1091	4.07712	+	Discard	Keep
1159	P62069;D3YVU0;D3YVJ5	P62069;D3YVU0	Ubiquitin carboxyl-terminal hydrolase 46	Usp46	56.812	7767300000	354	1.38361	0.375616	2.33997	2.34303	2.78594	2.39742	2.66306	2.57127	2.65166	1.59907	2.025	2.4472	2.57378	2.38137	2.13226	+	Discard	Discard
1160	P62075	P62075	Mitochondrial import inner membrane translocase subunit Tim13	Timm13	242.98	41404000000	523	3.69093	0.907109	5.68036	6.12777	6.35828	6.4129	6.5225	6.06095	6.4413	5.96909	5.49345	5.18395	5.13006	5.08807	5.61641	+	Keep	Discard
1161	Q4FZE6;P62082;F6SVV1	Q4FZE6;P62082;F6SVV1	40S ribosomal protein S7	Rps7;Gm9493	323.31	135290000000	1307	2.87175	-0.873795	-4.39594	5.36218	5.99573	5.95919	5.69266	5.14728	5.47179	6.32909	6.60996	6.14153	6.71925	6.09113	6.98063	+	Discard	Keep
1162	P62204;Q3UKW2;Q9D6P8;G3UX57;Q3UZY7;P20801	P62204;Q3UKW2	Calmodulin	Calm1	323.31	2001900000000	10152	3.41997	-0.537291	-5.2374	11.4002	10.9042	10.9147	10.7645	10.802	10.8159	11.4415	11.4629	11.4146	11.3867	11.4891	11.6305	+	Discard	Discard
1163	Q5F239;P62254;D6RES1	Q5F239;P62254	Ubiquitin-conjugating enzyme E2 G1;Ubiquitin-conjugating enzyme E2 G1, N-terminally processed	Ube2g1	8.7377	2368300000	57	1.80406	3.80892	2.90489	1.9729	-0.0426473	2.97789	3.15553	3.75352	3.75775	-0.272851	-1.2005	0.943314	-0.703208	-6.81315	0.767813	+	Keep	Discard
1164	Q3V2N4;P62257;Q3TTE3;E9Q3U1	Q3V2N4;P62257;Q3TTE3;E9Q3U1	Ubiquitin-conjugating enzyme E2 H	Ube2h	12.212	961020000	81	2.22476	-1.29944	-3.4761	-1.27603	-1.15302	-1.01902	-0.845319	0.0938878	-0.413098	1.16092	0.818659	-0.699642	0.268899	1.37486	0.260307	+	Discard	Keep
1165	Q561N5;P62270;F6YVP7;Q3TW65;S4R1N6	Q561N5;P62270;F6YVP7;Q3TW65;S4R1N6	40S ribosomal protein S18	Rps18;Gm10260	162.24	176050000000	1143	2.64513	-0.467668	-4.06619	5.7704	5.7186	5.78726	5.81279	5.29388	5.44225	5.9162	6.37638	6.04565	6.13305	6.23552	5.92439	+	Discard	Discard
1166	Q5BLJ7;P62301;Q921R2	Q5BLJ7;P62301;Q921R2	40S ribosomal protein S13	Rps13	128.14	92208000000	1342	1.54923	-0.262227	-2.56287	5.35117	5.54254	5.42581	5.00333	5.60649	5.20443	5.44514	5.69753	5.74459	5.51845	5.65181	5.64961	+	Discard	Discard
1167	P62305;E9Q4F4;E9Q0W8	P62305;E9Q4F4;E9Q0W8	Small nuclear ribonucleoprotein E	Snrpe	110.79	16294000000	234	2.69826	0.638683	4.14267	5.04461	4.49137	4.63119	4.46708	4.97656	4.97482	3.64087	4.03707	4.32086	4.40438	4.15265	4.1977	+	Keep	Discard
1168	P62340;Q8K073	P62340;Q8K073	TATA box-binding protein-like protein 1	Tbpl1	37.337	548430000	41	1.81004	3.56807	2.91293	-0.948463	-0.73864	-0.43217	-2.63466	-2.68699	-2.99701	-8.6917	-6.16879	-2.31024	-2.9259	-3.54023	-8.2095	+	Keep	Discard
1169	P62488	P62488	DNA-directed RNA polymerase II subunit RPB7	Polr2g	13.949	1235800000	51	1.54559	3.14107	2.55798	-0.0334174	-0.104784	-1.34156	0.521076	-0.241457	-1.41707	-3.07629	-9.36066	-2.45071	-1.191	-2.68953	-2.69544	+	Keep	Discard
1170	Q0PD45;P62492;E9Q6B3;P97345;E9PZB2	Q0PD45;P62492	Ras-related protein Rab-11A	Rab11a	6.0319	388620000	13	6.4803	6.01041	11.842	-0.784701	-0.506363	-1.40748	-1.26369	-0.340823	-1.55362	-7.46093	-7.72332	-8.09491	-6.97502	-6.78243	-4.88252	+	Keep	Discard
1171	P62737	P62737	Actin, aortic smooth muscle	Acta2	3.3936	938070000	25	2.17357	5.27614	3.4058	-4.54881	-8.65536	-1.23585	0.895985	0.0656773	-1.20275	-9.25483	-7.25212	-8.07654	-6.65215	-6.02916	-9.07316	+	Keep	Discard
1172	Q4FJM5;P62746	Q4FJM5;P62746	Rho-related GTP-binding protein RhoB	Rhob	208	58362000000	660	3.97292	1.13255	6.16339	6.94894	6.66589	6.84743	6.07209	6.64813	6.60333	5.33248	5.65068	5.73699	4.90265	5.58629	5.78142	+	Keep	Discard
1173	Q4V9X9;Q5M9M5;P62751;Q91YK6;D3YTY6	Q4V9X9;Q5M9M5;P62751;Q91YK6	60S ribosomal protein L23a	Rpl23a	168.7	170790000000	1195	2.08833	0.495903	3.2893	6.90806	7.38912	6.66936	7.2008	6.76612	7.51773	6.35132	6.66356	6.60374	6.66369	6.68657	6.50688	+	Discard	Discard
1174	P62814	P62814	V-type proton ATPase subunit B, brain isoform	Atp6v1b2	323.31	1018700000000	11924	3.15054	0.289241	4.81542	9.05327	8.82653	9.00456	8.99669	8.85372	9.03821	8.57674	8.49987	8.78303	8.69945	8.74899	8.72947	+	Discard	Discard
1175	P62830;A2A6F8	P62830	60S ribosomal protein L23	Rpl23	183.57	120450000000	1089	2.21191	0.74625	3.45843	6.84644	7.0927	5.96593	6.45956	6.28715	6.39137	5.11884	5.73168	6.08234	5.75595	5.90419	5.97265	+	Keep	Discard
1176	P62835;Q3V3W9;C5H0E8;Q3U7U8;C5H0E9	P62835;Q3V3W9;C5H0E8;Q3U7U8;C5H0E9	Ras-related protein Rap-1A	Rap1a;Gm9392	323.31	33753000000	511	4.44295	1.23465	7.0248	6.19717	5.6297	5.43556	5.63239	5.1569	5.5931	4.12071	4.15595	4.84961	4.33336	4.4391	4.33817	+	Keep	Discard
1177	Q58EA6;P62852	Q58EA6;P62852	40S ribosomal protein S25	Rps25	51.427	123680000000	564	1.52692	-1.64237	-2.53291	8.07698	5.85772	6.0057	5.67783	6.06095	6.0151	8.61328	6.34749	6.12108	8.71491	8.85284	8.89891	+	Discard	Keep
1178	Q3TQ70;P62874;Q3U1B1;H3BKR2;H3BLF7	Q3TQ70;P62874;Q3U1B1;H3BKR2;H3BLF7	Guanine nucleotide-binding protein G(I)/G(S)/G(T) subunit beta-1	Gnb1	323.31	1940900000000	10704	1.33247	0.153379	2.27078	10.8705	11.0693	10.9488	10.9013	11.0419	10.9512	10.5953	10.7158	10.989	10.8605	10.7682	10.9339	+	Discard	Discard
1179	P62878	P62878	E3 ubiquitin-protein ligase RBX1;E3 ubiquitin-protein ligase RBX1, N-terminally processed	Rbx1	95.366	7813700000	160	2.51127	1.16091	3.87553	4.18904	4.7201	4.9824	5.07356	4.66095	4.04988	2.70549	2.84183	4.01286	4.02147	3.91009	3.21873	+	Keep	Discard
1180	Q497D7;Q58DZ3;P62889;Q5PR15	Q497D7;Q58DZ3;P62889;Q5PR15	60S ribosomal protein L30	Rpl30	323.31	133530000000	1012	1.30538	0.26788	2.23405	6.33794	6.31924	6.4129	6.40265	6.3506	6.6164	5.71736	5.97415	6.46822	6.36175	6.09113	6.21982	+	Discard	Discard
1181	Q9CY93;Q5M9K9;P62900;Q58DZ1	Q9CY93;Q5M9K9;P62900	60S ribosomal protein L31	Rpl31	101.34	85817000000	533	1.59354	-0.325474	-2.62233	5.47805	5.86973	5.48335	5.63239	5.97378	5.61087	5.87982	5.62666	6.22885	6.20091	6.08162	5.98316	+	Discard	Discard
1182	Q5YLW3;P62908;Q9D0A2;Q3UK56;Q9CZP6;Q3UCL7;D3YV43;O89068	Q5YLW3;P62908;Q9D0A2;Q3UK56;Q9CZP6;Q3UCL7;D3YV43	40S ribosomal protein S3	Rps3	323.31	278200000000	3519	2.73806	-0.376383	-4.20029	6.47134	6.19064	6.09442	6.08891	6.06938	5.96789	6.29278	6.45294	6.65588	6.59937	6.5267	6.6132	+	Discard	Discard
1183	Q3UNY0;Q3ULN2;P62915;Q3UZJ3	Q3UNY0;Q3ULN2;P62915;Q3UZJ3	Transcription initiation factor IIB	Gtf2b	57.284	2306400000	100	2.39416	-2.16669	-3.71096	-3.68507	-2.98758	-3.66056	-3.30362	-3.12406	-4.66469	-3.7374	-1.70554	-0.925296	-0.151991	-0.378959	-1.52628	+	Discard	Keep
1184	Q5SX50;P62962;Q3U7V7;Q8CEH8;Q5SX49;J3QMC2	Q5SX50;P62962;Q3U7V7;Q8CEH8;Q5SX49	Profilin;Profilin-1	Pfn1	323.31	332570000000	4479	3.3566	0.663634	5.13658	8.67345	9.02537	8.42141	8.64083	8.63673	8.80078	8.30208	8.3018	8.04812	7.75627	8.05317	7.75533	+	Keep	Discard
1185	Q642L7;P62983;A5JUZ1;E9Q9J0;Q66JP1;Q8C2K3;E9Q5F6;Q922B0;Q5SX22;Q3TH47;Q78XY9;Q6NZC5;Q8R0Z9;Q922Z8;Q8VC46;P62984;P0CG49;P0CG50;J3QK04;Q3TWD1	Q642L7;P62983;A5JUZ1;E9Q9J0;Q66JP1;Q8C2K3;E9Q5F6;Q922B0;Q5SX22;Q3TH47;Q78XY9;Q6NZC5;Q8R0Z9;Q922Z8;Q8VC46;P62984;P0CG49;P0CG50;J3QK04	Ubiquitin-40S ribosomal protein S27a;Ubiquitin;40S ribosomal protein S27a;Ubiquitin-60S ribosomal protein L40;Ubiquitin;60S ribosomal protein L40;Polyubiquitin-B;Ubiquitin;Polyubiquitin-C;Ubiquitin;Ubiquitin-related 1;Ubiquitin-related 2	Rps27a;Ubc;Uba52;Gm1821;Ubb;Gm7808	323.31	1312700000000	4711	2.00144	-0.28707	-3.17122	10.2639	9.99518	9.68459	9.78297	10.0265	9.82996	10.2025	10.1912	10.1886	10.1838	10.1682	10.3712	+	Discard	Discard
1186	Q0PD63;P63011;Q05D37;D3YZP5	Q0PD63;P63011	Ras-related protein Rab-3A	Rab3a	323.31	907360000000	7288	1.44206	-0.21301	-2.41879	9.60265	9.5076	9.13646	9.1714	9.36509	9.27483	9.54573	9.41618	9.43401	9.65034	9.61611	9.67372	+	Discard	Discard
1187	P63028;D3YU75	P63028;D3YU75	Translationally-controlled tumor protein	Tpt1	161.15	76502000000	1047	1.45922	-0.392006	-2.4419	6.67544	6.2746	5.72505	5.89184	6.10261	5.96101	6.43692	6.87999	6.53197	6.28219	6.44341	6.40812	+	Discard	Discard
1188	Q5NTY0;P63037;Q3TK61;B1AXY1;B1AXY0;B1AXX9	Q5NTY0;P63037;Q3TK61;B1AXY1	DnaJ homolog subfamily A member 1	Dnaja1	323.31	51305000000	1040	2.13956	0.27776	3.35923	4.65877	4.79694	4.84119	4.43697	4.54782	4.54228	4.41352	4.14398	4.3109	4.35401	4.51916	4.41585	+	Discard	Discard
1189	P63085;Q3UF82;O35558;Q922X7;F6VEI7;Q8C8P0	P63085;Q3UF82;O35558	Mitogen-activated protein kinase 1;Mitogen-activated protein kinase	Mapk1;Erk2	323.31	407760000000	4662	2.19572	-0.242314	-3.43618	7.66778	7.47525	7.61594	7.48541	7.4762	7.38078	7.59282	7.62186	7.76711	7.79535	7.81139	7.96671	+	Discard	Discard
1190	Q9CSX6;P63089;Q3TSS2;Q3UZI5;B0LAE3;Q9CYE5;Q3TSL7	Q9CSX6;P63089;Q3TSS2;Q3UZI5;B0LAE3;Q9CYE5;Q3TSL7	Pleiotrophin	Ptn	25.632	3877800000	114	2.35538	1.57694	3.65687	3.87031	2.09695	4.07832	3.46084	3.4954	3.26921	2.62338	2.73967	2.01683	1.56476	0.974258	0.890497	+	Keep	Discard
1191	P63094;Q6R0H7;Z4YKV1;P63094-2;Q6R0H7-4;P63094-3;A2A610	P63094;Q6R0H7;Z4YKV1;P63094-2;Q6R0H7-4;P63094-3	Guanine nucleotide-binding protein G(s) subunit alpha isoforms short;Guanine nucleotide-binding protein G(s) subunit alpha isoforms XLas	Gnas	323.31	76330000000	1492	1.7056	-0.57193	-2.77266	5.19987	5.55	4.41711	4.76755	4.43289	5.00225	5.07631	5.51981	5.51966	5.65886	5.3065	5.72012	+	Discard	Discard
1192	P63143;Q3U6C5;Q8CD65;Q9D5E9;F6U2R9	P63143;Q3U6C5;Q8CD65;Q9D5E9;F6U2R9	Voltage-gated potassium channel subunit beta-1	Kcnab1	36.553	1299600000	87	2.16501	0.674136	3.39407	0.000244982	-0.158986	-0.147624	-0.0590198	-0.437456	0.0761321	-0.376826	-0.50726	-1.338	-1.31615	-0.355788	-0.877506	+	Keep	Discard
1193	Q8C7C4;Q8BNM0;Q8BQ02;Q6P202;Q58EV5;Q497Z6;P63158;Q3UBK2;Q3UJK0;D3YZ18;D3YVC6;Q8CH24;Q80YZ1;Q7TPS2	Q8C7C4;Q8BNM0;Q8BQ02;Q6P202;Q58EV5;Q497Z6;P63158;Q3UBK2;Q3UJK0	High mobility group protein B1	Hmgb1	323.31	197080000000	1497	3.82639	0.521771	5.90945	7.34418	7.40384	7.26754	7.16996	7.55218	7.18924	6.74234	6.88999	6.86215	6.51358	6.80762	6.98063	+	Discard	Discard
1194	P63168;Q9D6F6;Q80ZS7	P63168;Q9D6F6	Dynein light chain 1, cytoplasmic	Dynll1	301.64	23983000000	362	2.01611	-0.630409	-3.19112	4.64983	5.61553	5.00879	4.90393	5.53485	5.1926	5.85504	5.72039	5.92979	6.25189	5.36223	5.56865	+	Discard	Keep
1195	Q4KL81;P63260;Q3TSB7;Q3UD81;G3UYG0;B1ATY1	Q4KL81;P63260;Q3TSB7;Q3UD81	Actin, cytoplasmic 2;Actin, cytoplasmic 2, N-terminally processed	Actg1	323.31	15516000000000	47233	2.32503	-0.262671	-3.61469	12.8823	12.6151	12.6026	12.4382	12.644	12.5476	12.8029	12.8711	12.8221	12.8428	12.8876	13.0793	+	Discard	Discard
1196	P63300	P63300	Selenoprotein W	Sepw1	2.3316	198460000	7	2.89232	6.12156	4.42635	0.580529	-0.206791	-1.09381	-0.458053	-0.522193	-1.16373	-7.949	-7.05865	-8.08909	-7.23592	0.00225373	-9.26299	+	Keep	Discard
1197	Q3UN66;P63318;Q2NKI4;Q64493	Q3UN66;P63318;Q2NKI4	Protein kinase C;Protein kinase C gamma type	Prkcg	323.31	541590000000	7624	1.93423	0.35578	3.08028	7.70955	7.71017	7.53022	7.34106	7.48863	7.52913	7.36516	7.34654	6.89738	6.87605	7.26087	7.42807	+	Discard	Discard
1198	P63321;Q9CXY0	P63321;Q9CXY0	Ras-related protein Ral-A	Rala	155.26	40850000000	451	1.46468	0.224391	2.44925	5.91961	5.68505	5.81738	5.60912	5.58301	5.87579	5.54177	5.19081	5.68656	5.59035	5.5177	5.61641	+	Discard	Discard
1199	P67778;Q5SQG5;Q3TV00	P67778;Q5SQG5;Q3TV00	Prohibitin	Phb	323.31	226120000000	3218	2.33273	-0.190939	-3.62537	6.7862	6.66935	6.67758	6.50599	6.70298	6.75656	6.86436	6.77588	6.95039	6.80358	6.85617	6.9939	+	Discard	Discard
1200	Q4VAG4;P67984	Q4VAG4;P67984	60S ribosomal protein L22	Rpl22	323.31	90758000000	502	3.91611	-0.655468	-6.06417	5.77865	5.81488	5.48335	5.77154	5.35216	5.4815	6.00328	6.20161	6.22062	6.29034	6.5267	6.37233	+	Discard	Keep
1201	Q4JFC3;P70161;S4R2F4;Q810J1;Q4KL31;E9Q6J7;O08925;Q4JFI9	Q4JFC3;P70161;S4R2F4;Q810J1;Q4KL31;E9Q6J7		Psg19;Psg22	2.5179	2148900000	19	1.60712	-4.81912	-2.64056	-9.25211	-9.48039	-0.710598	-0.0644118	-6.85132	-1.00167	0.302186	0.000158028	0.302752	0.44493	-0.318568	0.822744	+	Discard	Keep
1202	P70188;Q3UZA5;P70188-2;Q9CRX5	P70188;Q3UZA5;P70188-2	Kinesin-associated protein 3	Kifap3	152.54	7663600000	349	2.63095	-0.986385	-4.04586	-0.255822	1.18975	0.302844	0.831148	0.163214	0.619609	1.03036	1.33318	1.63754	1.93215	1.46763	1.36819	+	Discard	Keep
1203	P70207;Q80XE5;F6VSI0	P70207	Plexin-A2	Plxna2	73.647	6487900000	195	4.1664	-1.21207	-6.50902	-1.14319	-1.03616	-0.819244	-0.608883	-1.06959	-1.52241	0.356877	0.469272	0.099512	0.548765	-0.116067	-0.285416	+	Discard	Keep
1204	P70208-2;P70208;Q571A4	P70208-2;P70208;Q571A4	Plexin-A3	Plxna3	17.77	510910000	15	1.66789	1.71751	2.72207	-3.33394	-2.40899	-3.2381	-3.01123	-3.1766	-4.22679	-5.75209	-3.96937	-3.1578	-4.75801	-7.26053	-4.8029	+	Keep	Discard
1205	P70257-1	P70257-1	Nuclear factor 1 X-type	Nfix	20.126	233300000	17	3.0687	4.79923	4.69057	-5.68128	-2.19356	-1.85395	-1.64112	-2.7356	-1.32513	-6.8375	-9.13633	-8.69104	-8.70498	-6.87009	-3.98608	+	Keep	Discard
1206	P70268;P70268-2;D6RH37	P70268;P70268-2;D6RH37	Serine/threonine-protein kinase N1	Pkn1	71.901	4553100000	124	1.72505	-1.44479	-2.79877	-2.55188	-2.35316	-2.44866	-2.05929	-2.37213	-2.39078	-0.357608	1.39374	-1.88912	-1.43581	-1.73854	-1.47985	+	Discard	Keep
1207	P70271;Q5SWV3;A8Y5C3	P70271;Q5SWV3	PDZ and LIM domain protein 4	Pdlim4	13.208	990800000	41	3.00224	-1.08326	-4.59026	-2.01158	-2.11821	-1.90761	-2.15621	-2.20823	-1.41516	-1.22628	-0.195544	-1.40546	-1.03165	-1.1237	-0.33481	+	Discard	Keep
1208	P70288;Q8BQ10;Q3UXH8	P70288;Q8BQ10;Q3UXH8	Histone deacetylase 2	Hdac2	222.01	8736400000	250	1.78282	0.530547	2.87635	1.61987	1.10796	1.63023	0.945585	1.1584	0.996978	0.840545	1.02261	0.323763	1.08191	0.686172	0.320741	+	Discard	Discard
1209	Q542P4;P70290;B7ZCL8;Q684Q6;A2AN84;B7ZCL9;Q3THA8;B7ZCM0;B7ZCM1;D6RFD5	Q542P4;P70290;B7ZCL8;Q684Q6;A2AN84	55 kDa erythrocyte membrane protein	Mpp1	319.49	21144000000	650	2.26337	0.532453	3.52933	2.59367	3.03963	2.9939	2.9254	2.81538	3.03277	2.81515	2.64937	2.21087	2.0315	2.03727	2.46188	+	Discard	Discard
1210	Q5EBQ2;P70296;Q3TGC5;D3Z1V4;D6RHS6;Q8VIN1-2;Q8VIN1	Q5EBQ2;P70296;Q3TGC5;D3Z1V4;D6RHS6	Phosphatidylethanolamine-binding protein 1;Hippocampal cholinergic neurostimulating peptide	Pebp1	323.31	708420000000	5209	2.50161	-0.320532	-3.86188	9.76859	9.51254	9.26407	9.34379	9.42967	9.43682	9.7787	9.60566	9.91203	9.82299	9.72649	9.8328	+	Discard	Discard
1211	Q3UGN9;Q3TQ49;Q3UMC8;P70297;A2ARJ0;Q3TPR2	Q3UGN9;Q3TQ49;Q3UMC8;P70297	Signal transducing adapter molecule 1	Stam	139.72	16072000000	533	4.57767	-0.619591	-7.28596	2.50173	2.72533	2.49826	2.75992	2.91946	2.52416	3.2486	3.40733	3.27926	3.07548	3.36352	3.27221	+	Discard	Keep
1212	P70302;Q3TUX9	P70302	Stromal interaction molecule 1	Stim1	50.763	7153200000	267	1.58252	-0.58386	-2.60755	0.057477	0.871711	0.564392	0.0802513	0.749279	0.731769	0.387043	0.9916	1.28126	1.63943	1.24993	1.00878	+	Discard	Discard
1213	P70365-4;P70365-2;P70365-3;P70365	P70365-4;P70365-2;P70365-3;P70365	Nuclear receptor coactivator 1	Ncoa1	17.606	298530000	19	1.87229	2.90413	2.99671	-2.2522	-3.64453	-3.09674	-2.11042	-3.78133	-3.90616	-8.41414	-3.43607	-7.65566	-4.13073	-4.51848	-8.0611	+	Keep	Discard
1214	P70377;B1AU20;P70377-2;P70377-3	P70377;B1AU20;P70377-2;P70377-3	Fibroblast growth factor 13;Fibroblast growth factor	Fgf13	2.894	255360000	14	1.5512	4.05638	2.56552	-0.593953	-2.94018	-2.53603	-2.08011	-1.16663	-9.12989	-6.6719	-3.031	-10.1746	-7.62996	-7.32982	-7.94773	+	Keep	Discard
1215	P70392;D3Z6K8;F7B9R2;D3Z685;F6TYF8;F6TCD3	P70392;D3Z6K8;F7B9R2	Ras-specific guanine nucleotide-releasing factor 2	Rasgrf2	129.98	11005000000	363	1.32065	-0.704088	-2.25477	0.330621	0.408063	0.33728	0.647318	0.206822	0.299083	0.4365	0.660411	2.04945	2.02644	0.6591	0.621816	+	Discard	Keep
1216	Q3UDB5;P70428;V9GX32;Q3U8D5;Q3UFQ0;E9Q1M5;A2AIG3;Q8BUJ1;Q3UYR9;A2AIG6;F6WHC9	Q3UDB5;P70428;V9GX32;Q3U8D5;Q3UFQ0;E9Q1M5	Exostosin-2	Ext2	13.696	710140000	25	1.53968	2.27184	2.55005	-3.05929	-4.54134	-4.30259	-4.04351	-2.80749	-6.96797	-6.92145	-7.55982	-4.87979	-4.31923	-7.30267	-8.37025	+	Keep	Discard
1217	Q3TG37;P70441;Q9R1A1;P70441-2	Q3TG37;P70441	Na(+)/H(+) exchange regulatory cofactor NHE-RF;Na(+)/H(+) exchange regulatory cofactor NHE-RF1	Slc9a3r1	262.72	81963000000	915	4.99531	-0.672125	-8.14029	4.61534	4.90511	5.07272	4.75759	4.75517	4.89943	5.66834	5.64471	5.39532	5.46209	5.37002	5.49762	+	Discard	Keep
1218	P70451-5;P70451;Q3TZJ5;P70451-2;P70451-3;Q3TME9;Q9CRE2;P70451-4	P70451-5;P70451;Q3TZJ5;P70451-2;P70451-3;Q3TME9	Tyrosine-protein kinase Fer	Fer	13.476	991270000	50	1.5326	0.937193	2.54054	-2.49373	-3.36192	-2.70622	-2.40258	-2.07767	-1.44144	-3.74022	-4.0523	-3.08215	-3.92752	-2.58644	-2.7181	+	Keep	Discard
1219	P70459;D3YXK6	P70459	ETS domain-containing transcription factor ERF	Erf	2.8703	329670000	15	1.95577	-3.19784	-3.10939	-4.91496	-7.43249	-3.80014	-9.00036	-2.60544	-7.36997	-3.08013	-2.75903	-3.01726	-3.09158	-2.02209	-1.96621	+	Discard	Keep
1220	P70697	P70697	Uroporphyrinogen decarboxylase	Urod	123.29	6907400000	330	2.23316	-0.495285	-3.48767	1.40963	1.75931	1.53727	1.08569	1.92129	1.57148	2.15599	1.73012	2.19842	1.87137	2.14008	2.1604	+	Discard	Discard
1221	Q3U4U6;P80318;E9Q133;Q3U0I3;Q3UJP4;F6Q609;Q3TBM6;Q9R1U1;F6ZVG8	Q3U4U6;P80318;E9Q133;Q3U0I3;Q3UJP4;F6Q609	T-complex protein 1 subunit gamma	Cct3	323.31	314970000000	4336	1.68067	-0.191274	-2.73921	6.09509	5.99024	5.86862	5.70733	5.89997	5.8462	5.99197	5.9308	6.17311	6.21239	6.12859	6.11823	+	Discard	Discard
1222	P80560;A3KN68;Q3UU93;Q571D4;Q8C8Z6;Q70FG5;REV__Q91Z96-2;REV__Q91Z96	P80560;A3KN68;Q3UU93;Q571D4	Receptor-type tyrosine-protein phosphatase N2;Protein-tyrosine-phosphatase	Ptprn2	136.22	12648000000	578	2.53526	-0.692336	-3.9095	1.25806	1.05216	0.597576	0.817765	0.788539	0.856911	1.18168	1.26993	1.60055	1.43366	2.10419	1.93502	+	Discard	Keep
1223	Q3UKN6;P81117;Q3TV28;S4R2R9	Q3UKN6;P81117	Nucleobindin-2;Nesfatin-1	Nucb2	96.171	3031800000	156	1.31281	-0.720156	-2.24412	-2.48904	-1.32848	-0.91592	-0.822472	-0.325376	-1.20056	-0.31689	-0.515853	-0.237133	-0.579697	-0.155954	-0.955387	+	Discard	Keep
1224	P81122;Q3U2I0;O88970	P81122;Q3U2I0	Insulin receptor substrate 2	Irs2	42.344	1252500000	63	1.81495	1.75044	2.91954	-2.07111	-1.15369	-1.25312	-0.650533	-0.553208	-1.75902	-2.51691	-4.13914	-2.07665	-4.17619	-4.06067	-0.973742	+	Keep	Discard
1225	P83870	P83870	PHD finger-like domain-containing protein 5A	Phf5a	42.616	4923600000	155	1.54277	0.552561	2.5542	1.94992	1.729	1.44045	1.01061	1.32605	1.8664	1.42815	0.38607	0.903853	1.37931	1.09892	0.810771	+	Discard	Discard
1226	Q6F4J1;P83887	Q6F4J1;P83887	Tubulin gamma chain;Tubulin gamma-1 chain	Tubg1	292.28	8891900000	372	1.32924	-0.241203	-2.26642	1.37819	1.46085	1.46154	1.18807	1.09444	1.21981	1.6114	1.51855	1.89406	1.49339	1.24993	1.48276	+	Discard	Discard
1227	P84084;D3YV25	P84084	ADP-ribosylation factor 5	Arf5	238.02	62195000000	931	1.77168	0.487517	2.86138	5.86641	6.50477	6.32663	6.35726	5.71839	6.0283	5.58774	6.03451	5.80773	5.64204	5.18823	5.61641	+	Discard	Discard
1228	P84086	P84086	Complexin-2	Cplx2	323.31	190940000000	1206	3.84143	0.540709	5.93522	8.54546	8.53012	8.52712	8.37898	8.29893	8.60286	7.73331	7.88626	7.85168	7.8145	8.19464	8.15882	+	Discard	Discard
1229	Q3UDZ1;P84096;B2KKU6	Q3UDZ1;P84096	Rho-related GTP-binding protein RhoG	Rhog	323.31	145160000000	1510	1.47514	0.384561	2.46332	7.4016	6.81098	7.37238	7.19825	7.11564	7.2815	6.94802	7.31731	6.55189	6.41994	6.83352	6.8023	+	Discard	Discard
1230	Q3SWR9;P97295	Q3SWR9;P97295	Neuropeptide Y receptor type 2	Npy2r	17.128	391750000	23	3.79012	6.52467	5.84759	-0.228425	1.03319	0.593414	0.523348	0.743397	-1.64153	-4.72192	-8.00313	-7.01771	-10.325	-3.78242	-4.27436	+	Keep	Discard
1231	P97300;P97300-1;H3BIX4;Z4YLB7;H3BKA7;P97300-4	P97300;P97300-1;H3BIX4;Z4YLB7	Neuroplastin	Nptn	323.31	288950000000	2833	1.3494	0.297987	2.29372	7.84989	7.62824	7.90843	7.44748	7.57274	7.31626	7.20732	7.3006	7.5374	7.52027	6.95132	7.41819	+	Discard	Discard
1232	P97310;Q3UJN1;Q3UK39	P97310;Q3UJN1;Q3UK39	DNA replication licensing factor MCM2;DNA helicase	Mcm2	323.31	48429000000	1063	1.46093	-2.32464	-2.4442	-1.04961	-2.18298	-2.79937	-3.35634	-4.36723	-3.60124	3.25248	-0.41224	-1.1696	-0.783134	-2.54396	-1.7525	+	Discard	Keep
1233	P97313;P97313-2	P97313	DNA-dependent protein kinase catalytic subunit	Prkdc	12.261	14915000000	42	1.997	-3.25042	-3.16521	-2.22883	-3.42848	-8.01904	-5.10097	-6.98814	-6.23931	-0.843081	-0.503207	-3.05381	-2.38978	-3.65591	-2.05644	+	Discard	Keep
1234	Q4FJX4;P97315	Q4FJX4;P97315	Cysteine and glycine-rich protein 1	Csrp1	323.31	161420000000	1351	2.30904	0.447401	3.59251	7.50755	6.95152	7.50739	7.31316	7.24626	7.16594	7.04071	7.03892	6.48212	6.71318	6.7842	6.94828	+	Discard	Discard
1235	P97329	P97329	Kinesin-like protein KIF20A	Kif20a	58.768	3901200000	92	2.80067	4.72143	4.29151	-1.89483	-1.57633	-0.582651	-0.109576	-0.657429	-0.931815	-6.49997	-7.72787	-3.21351	-3.20539	-9.44441	-3.99004	+	Keep	Discard
1236	Q545H7;P97352	Q545H7;P97352	Protein S100-A13	S100a13	27.118	16739000000	268	4.31565	-1.45867	-6.78407	3.34648	4.55753	3.93674	3.63513	4.09179	3.73462	5.41992	5.36115	5.18395	4.84528	5.82101	5.423	+	Discard	Keep
1237	P97355;E9PZ58;A2AC81	P97355;E9PZ58	Spermine synthase	Sms	250.95	16821000000	721	1.6186	0.348864	2.65596	3.34648	3.3528	3.03575	3.06414	3.21778	3.08122	3.11396	2.43817	2.52609	2.89443	3.1021	2.93022	+	Discard	Discard
1238	Q8C5E8;Q80WR3;Q3U037;Q8CBV1;P97360;E9Q8J8;Q3USJ4;E9QAJ7	Q8C5E8;Q80WR3;Q3U037;Q8CBV1;P97360;E9Q8J8	Transcription factor ETV6	Etv6	4.4651	450270000	10	7.95463	-5.20981	-16.8934	-7.84937	-8.59718	-6.95584	-7.65239	-7.86431	-6.61815	-2.59061	-2.01809	-2.32777	-2.14459	-2.50753	-2.6898	+	Discard	Keep
1239	Q542D6;P97363;Q8BNV0;Q3UZQ0;Q6A053;Q8C9F8;Q3UT78	Q542D6;P97363;Q8BNV0;Q3UZQ0	Serine palmitoyltransferase 2	Sptlc2	78.721	4222500000	113	1.34527	1.24489	2.28813	-1.34025	-1.55826	-0.716305	-0.00732873	-1.37905	-0.866632	-2.90113	-1.99147	-1.12142	-0.564739	-3.57663	-3.18179	+	Keep	Discard
1240	P97364;Q6PKB1	P97364	Selenide, water dikinase 2	Sephs2	9.5655	1684600000	53	1.99969	2.40067	3.16885	0.26878	-0.339951	-0.433598	-0.164262	3.24872	3.32373	-1.12082	-1.71595	-1.61898	-2.04758	-0.830376	-1.16689	+	Keep	Discard
1241	Q544Q7;P97370;Q3U9D4;Q1WWL1;Q3UFH4;Q71VC6	Q544Q7;P97370;Q3U9D4	Sodium/potassium-transporting ATPase subunit beta-3	Atp1b3	225.91	66006000000	1592	1.97715	0.368759	3.13832	5.7113	5.63674	5.27101	5.40769	5.43335	5.36033	5.11884	4.87944	5.32649	5.4134	5.0304	4.83929	+	Discard	Discard
1242	P97384;D3Z7U0	P97384;D3Z7U0	Annexin A11;Annexin	Anxa11	260.61	26682000000	958	1.32045	0.506209	2.2545	3.88256	3.46576	3.73283	3.89382	3.71437	4.00932	3.74075	3.52078	2.49231	2.77208	3.47571	3.65976	+	Discard	Discard
1243	P97390;Q3THX4	P97390;Q3THX4	Vacuolar protein sorting-associated protein 45	Vps45	204.36	24651000000	1133	1.98529	0.253091	3.14934	3.2601	3.16316	3.24636	3.3611	2.91946	2.95973	2.88718	2.94912	2.90425	2.77511	3.03064	2.84506	+	Discard	Discard
1244	P97434;P97434-5;P97434-2;P97434-3;P97434-4;F6RND9;F6S5I0;Q8CBS0	P97434;P97434-5;P97434-2;P97434-3;P97434-4;F6RND9;F6S5I0	Myosin phosphatase Rho-interacting protein	Mprip	6.4494	357990000	18	4.1453	4.72083	6.47072	-3.21268	-7.5214	-2.92008	-4.17764	-3.61471	-3.74818	-8.2084	-8.68916	-9.96179	-8.83623	-9.16114	-8.66295	+	Keep	Discard
1245	Q3UHN4;P97445;E9Q1R5;Q3UHA5;Q8R5M7;Q8R5M6;Q9R0P8;Q76N29	Q3UHN4;P97445;E9Q1R5;Q3UHA5;Q8R5M7;Q8R5M6	Voltage-dependent P/Q-type calcium channel subunit alpha-1A	Cacna1a	185.54	13656000000	412	3.20639	0.694718	4.90148	1.06011	0.85295	0.827509	1.00543	1.12007	0.957139	0.716489	0.435749	-0.0462052	-0.107031	0.502786	0.153112	+	Keep	Discard
1246	P97450;E9QAD6;Q812D0	P97450;E9QAD6	ATP synthase-coupling factor 6, mitochondrial	Atp5j	323.31	76685000000	778	5.20267	-0.728927	-8.59146	6.61671	6.75662	6.52194	6.40711	6.19017	6.44619	7.25021	7.31176	7.22407	7.14055	7.11546	7.27025	+	Discard	Keep
1247	P97490;Q3UUN2	P97490;Q3UUN2	Adenylate cyclase type 8	Adcy8	19.53	1202900000	60	1.45702	1.6947	2.43894	0.134088	-1.21595	-2.60466	-2.78294	-0.480221	-2.73468	-4.23321	-4.04117	-3.87528	-2.34829	-3.89163	-1.46299	+	Keep	Discard
1248	Q3TEF1;P97494;Q3UNA7;Q9QZG5	Q3TEF1;P97494;Q3UNA7	Glutamate--cysteine ligase catalytic subunit	Gclc	124.22	16465000000	587	2.26642	-0.416358	-3.53354	1.76486	1.96417	1.79811	1.79008	1.98328	2.19905	2.48395	1.9468	2.42591	2.15268	2.41701	2.57135	+	Discard	Discard
1249	Q3UNN4;P97496-2;P97496;D3Z1X8;Q3UMX0;Q3UPK0;Q3UZD0	Q3UNN4;P97496-2;P97496;D3Z1X8;Q3UMX0;Q3UPK0	SWI/SNF complex subunit SMARCC1	Smarcc1	295.15	17461000000	493	1.55135	-1.21298	-2.56572	-0.259816	-0.239024	-2.3842	-2.67954	-1.82591	-1.06524	-0.776088	-0.845874	0.0343581	0.067389	0.11709	0.227284	+	Discard	Keep
1250	Q7TQD5;Q3UGT1;P97742;A8ASF5	Q7TQD5;Q3UGT1;P97742;A8ASF5	Carnitine O-palmitoyltransferase 1, liver isoform	Cpt1a	59.731	11668000000	297	2.91946	-0.591466	-4.46659	1.04759	0.995942	1.23593	1.19294	1.26179	1.48389	1.70643	1.52937	1.7319	1.68503	1.78909	2.32507	+	Discard	Keep
1251	Q544A1;P97765;A2A860	Q544A1;P97765;A2A860	WW domain-binding protein 2	Wbp2	48.126	22196000000	328	2.21173	-0.699469	-3.45819	4.89663	4.02406	4.66313	4.42799	5.06959	4.82596	5.23932	5.41134	5.73317	5.70011	5.04017	4.98008	+	Discard	Keep
1252	P97784;Q99JJ1	P97784	Cryptochrome-1	Cry1	2.5355	10735000000	15	3.10561	-7.13409	-4.7467	-3.1612	0.998572	-3.29661	-4.51169	-7.64489	-9.12029	1.52272	2.32569	3.31104	3.71583	2.83724	2.35591	+	Discard	Keep
1253	P97785;D6RDD4;P97785-2;Q9QWK2	P97785;D6RDD4;P97785-2	GDNF family receptor alpha-1	Gfra1	28.381	1831800000	87	2.60017	1.64038	4.00184	0.613874	0.0408032	0.473339	0.409061	1.15811	0.232397	-0.076015	-0.515127	-1.66429	-2.6885	-1.16136	-0.809423	+	Keep	Discard
1254	P97797;P97797-3;Q6F5F1;Q6F5F2;Q6F5F0;B7ZNT3	P97797;P97797-3	Tyrosine-protein phosphatase non-receptor type substrate 1	Sirpa	49.823	223170000	13	2.40986	-3.56825	-3.73291	-8.5808	-6.80741	-5.98986	-10.4013	-7.58571	-7.50314	-7.37613	-4.0787	-3.736	-2.0455	-3.5297	-4.69264	+	Discard	Keep
1255	P97807;P97807-2;H3BKG7;H3BJV5	P97807;P97807-2	Fumarate hydratase, mitochondrial	Fh	323.31	322780000000	4474	3.54568	0.469096	5.44047	7.31886	7.43896	7.37238	7.08151	7.15532	7.03363	6.67014	6.54478	6.86926	6.82439	6.80471	6.8728	+	Discard	Discard
1256	P97822-2;P97822;E9Q0X5;E9Q2G1	P97822-2;P97822;E9Q0X5	Acidic leucine-rich nuclear phosphoprotein 32 family member E	Anp32e	323.31	27423000000	646	2.59615	-1.19046	-3.9961	3.03772	2.2547	1.71016	3.01613	2.6387	2.23803	4.29345	3.75788	3.62502	2.74136	3.67467	3.94582	+	Discard	Keep
1257	P97855;Q571F9;Q3UR88	P97855;Q571F9;Q3UR88	Ras GTPase-activating protein-binding protein 1	G3bp1	323.31	51745000000	1086	2.7408	0.450791	4.20426	2.29821	2.41629	2.04399	2.07317	2.21429	2.3753	1.83805	1.59262	1.89406	2.0763	1.48994	1.82555	+	Discard	Discard
1258	P97865;F6QU40;B7ZNK8	P97865;F6QU40;B7ZNK8	Peroxisomal targeting signal 2 receptor	Pex7	2.8473	61909000	4	1.40104	-2.58103	-2.3635	-8.99407	-8.60424	-8.96275	-7.54093	-7.5834	-6.50595	-3.43285	-3.19844	-5.81718	-8.61077	-3.44135	-8.20456	+	Discard	Keep
1259	P97868-2;P97868;A0PJG9;P97868-3;D3YZU8	P97868-2;P97868	E3 ubiquitin-protein ligase RBBP6	Rbbp6	15.076	879630000	40	2.8529	-3.62563	-4.36815	-7.18919	-8.51009	-7.42646	-9.72293	-3.86197	-8.3216	-4.07859	-3.4902	-4.45355	-3.58492	-4.03874	-3.6325	+	Discard	Keep
1260	P97927;Q8BSJ0;Q91VV0;Q91YG8	P97927;Q8BSJ0;Q91VV0	Laminin subunit alpha-4	Lama4	25.923	2738700000	88	1.48576	0.864821	2.47761	-2.54498	-2.50708	-2.02468	-1.43342	-3.42017	-1.504	-3.41323	-3.41631	-2.39486	-2.88662	-3.44295	-3.06928	+	Keep	Discard
1261	P97952	P97952	Sodium channel subunit beta-1	Scn1b	72.199	9852600000	317	2.65898	0.409077	4.08608	3.8107	4.19574	3.76423	3.90429	3.98652	3.8436	3.26793	3.50742	3.72488	3.44406	3.3727	3.73363	+	Discard	Discard
1262	Q3UBX7;Q3TXB1;P98086	Q3UBX7;Q3TXB1;P98086	Complement C1q subcomponent subunit A	C1qa	69.503	14839000000	195	2.53968	-1.21094	-3.91576	1.92657	1.79876	3.39433	3.35343	3.03078	3.09176	4.08002	4.28599	3.85832	4.15669	3.58519	3.89502	+	Discard	Keep
1263	Q8R390;Q545P6;Q3UBU1;P98192;Q3TKG9;Q05DV2;Q9CT84	Q8R390;Q545P6;Q3UBU1;P98192;Q3TKG9;Q05DV2	Dihydroxyacetone phosphate acyltransferase	Gnpat	45.213	1814300000	93	1.77989	1.29105	2.87241	-3.36309	-1.41624	-2.54407	-1.99807	-2.09054	-2.35499	-3.29046	-4.7476	-4.67372	-2.74926	-3.07662	-2.97563	+	Keep	Discard
1264	P98200;D6RG72;Q9D4I4;E9Q8X4	P98200	Phospholipid-transporting ATPase IB	Atp8a2	25.147	2706500000	89	1.38405	-0.731641	-2.34056	-1.97732	-1.04058	-1.79481	-1.25918	-2.46857	-1.39552	-1.66078	-0.696127	-0.0810718	-1.18477	-0.671494	-1.2519	+	Discard	Keep
1265	P99024;Q80ZV2	P99024	Tubulin beta-5 chain	Tubb5	323.31	679280000000	4926	1.45545	-0.590515	-2.43682	8.20098	8.04094	7.86063	7.77917	7.43502	7.99015	7.86424	7.81001	8.87273	9.11564	8.6036	8.58377	+	Discard	Keep
1266	P99027	P99027	60S acidic ribosomal protein P2	Rplp2	323.31	171790000000	1195	3.83736	-0.89716	-5.92825	7.60393	7.18058	6.85831	6.71773	6.74015	6.75263	7.75159	7.83588	8.01578	7.97641	7.74567	7.91096	+	Discard	Keep
1267	Q3TN38;Q3TJ55;Q80W45;Q00262	Q3TN38;Q3TJ55;Q80W45;Q00262	Syntaxin-2	Stx2	3.6833	2899300000	59	6.12593	-2.63414	-10.851	-0.574357	-1.93699	-0.986206	-0.737231	-1.02719	-1.80041	1.34695	1.59262	1.34197	1.18493	1.67667	1.5993	+	Discard	Keep
1268	Q543R4;Q00493	Q543R4;Q00493	Carboxypeptidase E	Cpe	306.42	64000000000	1362	1.34169	0.420734	2.28328	4.98893	5.14983	5.16945	5.07356	5.17437	5.16866	4.85487	4.79509	4.17486	4.13302	5.0691	5.17345	+	Discard	Discard
1269	Q790Y8;Q00612;A3KG36	Q790Y8;Q00612;A3KG36	Glucose-6-phosphate 1-dehydrogenase;Glucose-6-phosphate 1-dehydrogenase X	G6pdx	323.31	80499000000	1693	5.12602	-0.521937	-8.42249	3.19787	3.03547	2.8547	3.04991	3.12067	3.02178	3.55246	3.58068	3.66423	3.52598	3.40884	3.67983	+	Discard	Discard
1270	Q8C6B5;Q00899;Q3TLF0;Q3TTC2;E9QK22;P22227	Q8C6B5;Q00899;Q3TLF0	Transcriptional repressor protein YY1	Yy1	10.901	544880000	22	5.30949	4.82739	8.83137	-2.96403	-1.91752	-2.50431	-2.55424	-2.20771	-3.07497	-5.38017	-6.92145	-8.61192	-6.83102	-8.74844	-7.69414	+	Keep	Discard
1271	Q58EU7;Q00915	Q58EU7;Q00915	Retinol-binding protein 1	Rbp1	52.978	4158300000	142	2.53641	-1.73147	-3.91112	-0.775628	-0.0524126	1.31462	1.63053	1.70769	1.36516	2.27647	2.15578	2.66924	3.08776	2.56208	2.82743	+	Discard	Keep
1272	Q01065;Q6PDS5;Q9DBS6	Q01065;Q6PDS5;Q9DBS6	Calcium/calmodulin-dependent 3,5-cyclic nucleotide phosphodiesterase 1B	Pde1b	323.31	61379000000	1078	1.37353	-1.0382	-2.32635	3.17321	3.17458	3.66123	3.77037	3.59478	3.73128	4.11648	3.96691	5.95633	5.85795	3.67715	3.75982	+	Discard	Keep
1273	Q3TX57;Q01149;Q3TUE2;Q3TP88;Q91VL4;E0CXI2	Q3TX57;Q01149;Q3TUE2;Q3TP88	Collagen alpha-2(I) chain	Col1a2	323.31	30781000000	697	1.40416	1.11422	2.36771	-1.76916	-1.91876	-1.09381	0.00535221	-0.452819	-1.12126	-1.6279	-0.985724	-1.8349	-2.21771	-3.29502	-3.0745	+	Keep	Discard
1274	Q9EP98;Q01279;Q9ERV6;Q9WVF5;Q3TQS6	Q9EP98;Q01279;Q9ERV6;Q9WVF5	Receptor protein-tyrosine kinase;Epidermal growth factor receptor	Egfr	50.565	1943000000	136	4.26088	1.45213	6.68226	-1.18723	-0.848619	-0.904654	-0.858049	-0.55796	-0.86646	-2.14243	-1.53803	-2.83569	-2.615	-2.72436	-2.08026	+	Keep	Discard
1275	Q01341;F8VQ52;Q80U07	Q01341;F8VQ52	Adenylate cyclase type 6	Adcy6	3.726	329890000	17	1.45311	-2.76248	-2.43367	-4.92419	-4.81997	-7.85406	-9.06031	-7.03446	-5.90658	-3.98547	-3.65515	-7.61593	-3.07407	-3.93202	-0.762058	+	Discard	Keep
1276	Q01853;Q8BNF8	Q01853;Q8BNF8	Transitional endoplasmic reticulum ATPase	Vcp	323.31	744120000000	9616	1.72913	-0.190555	-2.80425	7.03433	6.8451	7.09746	6.86692	7.11966	7.27336	7.20973	7.21795	7.29227	7.25253	7.19555	7.21214	+	Discard	Discard
1277	Q6NZB6;Q7TMP7;Q01965;E9PV93;Q8C9E4;Q8C2D4;E9PX73;Q4VBG4	Q6NZB6;Q7TMP7;Q01965;E9PV93;Q8C9E4;Q8C2D4;E9PX73;Q4VBG4	T-lymphocyte surface antigen Ly-9	Ly9	78.275	1055100000	21	2.6404	3.75507	4.05939	-9.06904	-4.78643	-3.8714	-3.94363	-3.87723	-3.69759	-8.63168	-7.34338	-8.98435	-8.50338	-10.0123	-8.30066	+	Keep	Discard
1278	Q3TLW5;Q02013	Q3TLW5;Q02013	Aquaporin-1	Aqp1	240.28	2134200000	46	2.19294	5.16718	3.43236	0.877033	1.04485	-0.0232823	-0.000757501	-0.65412	0.0492857	-8.46747	-0.413253	-1.58456	-8.32381	-7.67316	-3.24782	+	Keep	Discard
1279	Q02105	Q02105	Complement C1q subcomponent subunit C	C1qc	100.87	26575000000	318	3.49361	-1.27657	-5.35587	3.35966	3.3595	4.48268	4.46708	4.31654	4.39155	5.67545	5.17426	5.41915	5.11798	5.26535	5.38423	+	Discard	Keep
1280	Q02357-5;Q02357-6;G5E8J2;B7ZW98;E9QNT8;D3YTV8;D3Z5M4;Q0VGY9;Q02357-2;Q02357;Q02357-4;G8JL84;Q02357-3;G3UY11;D6RJ51;Q02357-7	Q02357-5;Q02357-6;G5E8J2;B7ZW98;E9QNT8;D3YTV8;D3Z5M4;Q0VGY9;Q02357-2;Q02357;Q02357-4;G8JL84;Q02357-3;G3UY11	Ankyrin-1	Ank1	116.84	8706900000	402	2.68984	0.406411	4.13052	0.704066	0.647468	0.344096	0.432505	0.325932	0.435136	0.0568002	-0.198119	0.012333	0.337051	0.204707	0.0379638	+	Discard	Discard
1281	Q02788;D3Z7D5	Q02788;D3Z7D5	Collagen alpha-2(VI) chain	Col6a2	80.495	1753700000	73	2.31129	2.16943	3.59563	-0.304753	-3.31928	-1.96305	-1.65072	-1.22853	-2.0506	-4.87892	-3.16149	-3.83844	-3.17711	-5.59809	-2.87945	+	Keep	Discard
1282	Q03137;Q99KA8;Q03137-2;Q3V1W9;Q8CCR7	Q03137;Q99KA8;Q03137-2	Ephrin type-A receptor 4;Receptor protein-tyrosine kinase	Epha4	323.31	43343000000	1199	1.50912	0.72982	2.509	3.38567	3.51762	3.61028	3.37254	3.69214	3.73795	3.43788	3.62586	1.98347	2.0315	3.07618	2.78239	+	Keep	Discard
1283	Q03141-3;Q03141;Q03141-2;Q9JKE5;Q9CW99;Q5DTG3;Q91Y96	Q03141-3;Q03141;Q03141-2;Q9JKE5	MAP/microtubule affinity-regulating kinase 3	Mark3	158.51	9018700000	336	4.14962	1.14969	6.47855	1.43608	2.10487	1.90382	1.61748	1.73505	2.19905	0.609095	0.218777	1.10891	0.656645	0.52264	0.982145	+	Keep	Discard
1284	Q3U311;Q03157;Q3TUB1;Q3TCA7	Q3U311;Q03157;Q3TUB1;Q3TCA7	Amyloid-like protein 1;C30	Aplp1	155.43	20898000000	366	1.65257	-0.779767	-2.70152	1.92657	2.07296	2.09446	2.1014	2.75601	1.51753	3.25248	3.22306	2.40431	2.81991	1.95914	3.48862	+	Discard	Keep
1285	Q03265;D3Z6F5;D6RJ16;REV__Q6S5J6-4	Q03265;D3Z6F5	ATP synthase subunit alpha, mitochondrial;ATP synthase subunit alpha	Atp5a1	323.31	4351600000000	28583	1.34856	-0.272842	-2.29258	10.5154	10.0878	10.353	9.99242	10.5568	10.4337	10.4612	10.3553	10.6311	10.5473	10.7836	10.7975	+	Discard	Discard
1286	Q792E4;Q03958;G3UYF9	Q792E4;Q03958;G3UYF9	Prefoldin subunit 6	Pfdn6	100.34	5088100000	190	1.63427	0.389127	2.67698	2.72827	2.46641	2.20881	2.4248	2.74732	2.94815	2.17265	2.01737	2.08587	1.98528	2.31999	2.60783	+	Discard	Discard
1287	Q03963;Q78E06	Q03963	Interferon-induced, double-stranded RNA-activated protein kinase	Eif2ak2	76.302	2818600000	72	1.48697	-4.17328	-2.47922	-9.69736	-8.46735	-7.26728	-9.18571	-9.10467	-7.14282	-9.72887	-2.40645	-1.36023	-0.356437	-3.12022	-8.85328	+	Discard	Keep
1288	Q04447	Q04447	Creatine kinase B-type	Ckb	323.31	3875200000000	27883	2.11824	-0.555131	-3.3301	10.9114	10.7049	10.6559	10.2447	11.0368	10.4822	10.8513	10.8984	11.2769	11.3198	11.5469	11.4736	+	Discard	Discard
1289	Q05144	Q05144	Ras-related C3 botulinum toxin substrate 2	Rac2	23.059	21556000000	75	5.4921	-7.63653	-9.25381	-8.19156	-7.4988	-6.86955	-9.21511	-8.41313	-8.52282	-2.02372	-2.10134	-1.87989	2.26022	1.09892	-0.245999	+	Discard	Keep
1290	Q05186	Q05186	Reticulocalbin-1	Rcn1	159.62	6535200000	161	4.34634	-6.6966	-6.84159	-8.36923	-2.41206	-5.31578	-4.4468	-7.56189	-6.12499	2.21348	-0.652113	1.54326	1.45635	0.169994	1.21784	+	Discard	Keep
1291	Q05793	Q05793	Basement membrane-specific heparan sulfate proteoglycan core protein;Endorepellin;LG3 peptide	Hspg2	23.818	452030000	29	1.94447	3.73149	3.09411	-2.65699	-2.02834	-3.6565	-3.40624	-7.75522	-8.04031	-6.59269	-7.71423	-7.94215	-8.40538	-10.6778	-8.60034	+	Keep	Discard
1292	Q05A44;Q8BYY9	Q05A44;Q8BYY9	Serine protease inhibitor A3B	Serpina3b	2.4333	46535000000	105	2.33693	-0.879117	-3.63122	4.78667	3.98106	4.25656	3.82932	4.0331	3.59462	4.91656	5.26298	4.54184	4.51861	4.88627	5.62978	+	Discard	Keep
1293	Q05BF0;Q8CEX1;Q9CQA6	Q05BF0;Q8CEX1;Q9CQA6	Coiled-coil-helix-coiled-coil-helix domain-containing protein 1	Chchd1	7.9716	711320000	41	3.64497	1.61767	5.60383	1.29655	1.19875	2.27155	1.64346	1.05818	0.667704	0.328088	-0.37609	-0.310189	0.197023	-0.597506	-0.81116	+	Keep	Discard
1294	Q05CR0;Q811J2	Q05CR0;Q811J2		LOC72520	7.2626	333480000	8	2.39755	-4.65696	-3.71569	-9.77028	-8.22549	-8.00238	-6.97809	-7.7192	-7.39991	-0.824108	-9.11885	-2.51843	-2.28595	-2.44049	-2.96577	+	Discard	Keep
1295	Q05DE0;Q9EPJ9;Q3TGS9;Q9EPJ9-2;Q6PB94	Q05DE0;Q9EPJ9;Q3TGS9;Q9EPJ9-2;Q6PB94	ADP-ribosylation factor GTPase-activating protein 1	Arfgap1	323.31	40034000000	1193	1.9647	0.540238	3.12148	4.37183	4.61092	4.53632	4.52713	5.28223	4.94401	4.48066	4.425	4.23921	4.10896	3.89949	3.8777	+	Discard	Discard
1296	Q05DI2;Q5ND43;Q8C5L6;Q5ND44	Q05DI2;Q5ND43;Q8C5L6	Inositol polyphosphate 5-phosphatase K	Inpp5k	4.162	351780000	17	1.48364	2.56194	2.47475	-1.3814	-1.4079	-1.078	-2.58687	-1.6684	-0.650053	-1.74957	-6.66896	-5.63227	-6.24236	-1.04706	-2.80401	+	Keep	Discard
1297	Q06138;Q8K312;D3Z704;D3YV52	Q06138;Q8K312	Calcium-binding protein 39	Cab39	237.76	57373000000	1358	3.75111	0.377805	5.7815	4.92063	5.05889	4.87171	4.81082	4.68788	4.90817	4.41695	4.43902	4.57567	4.59877	4.36834	4.59252	+	Discard	Discard
1298	Q06180-2;Q06180;D3Z6W2	Q06180-2;Q06180;D3Z6W2	Tyrosine-protein phosphatase non-receptor type 2;Tyrosine-protein phosphatase non-receptor type	Ptpn2	19.198	2202100000	87	1.9343	-2.71974	-3.08038	-3.6733	-5.59701	-2.6801	-4.35568	-1.55654	-2.3457	-0.22505	-3.09345	-0.791527	-1.71546	0.901021	1.03459	+	Discard	Keep
1299	Q5EBI8;Q06185;Q8BTB6	Q5EBI8;Q06185;Q8BTB6	ATP synthase subunit e, mitochondrial	Atp5k;Atp5i	85.629	190600000000	1135	4.09499	-0.812851	-6.38005	8.96497	8.81862	8.51575	8.26379	8.3689	8.44572	9.22074	9.23638	9.33349	9.63679	9.39659	9.43087	+	Discard	Keep
1300	Q549A5;Q06890;Q9JK98;E9PUU2;E9PXG5;E9Q8Y5;E9Q9B8;E9Q2G2;Q3V245	Q549A5;Q06890;Q9JK98;E9PUU2;E9PXG5;E9Q8Y5;E9Q9B8	Clusterin;Clusterin;Clusterin beta chain;Clusterin alpha chain	Clu	323.31	121860000000	1054	6.463	-2.73172	-11.7918	3.94226	4.25117	3.92567	3.54059	4.1318	4.40405	6.71527	7.05676	6.20958	6.18059	7.30078	7.12287	+	Discard	Keep
1301	Q922A2;Q3TJ49;Q07076;Q8BP75;Q3UYL7;Q8CCV9	Q922A2;Q3TJ49;Q07076;Q8BP75;Q3UYL7;Q8CCV9	Annexin;Annexin A7	Anxa7	323.31	92457000000	1661	1.92762	0.344566	3.07135	5.25994	5.14	5.66833	5.55327	5.58301	5.72123	5.21014	5.18256	4.95031	5.00449	5.34652	5.16436	+	Discard	Discard
1302	Q543R5;Q3TWH7;Q07235;Q4FJU1	Q543R5;Q3TWH7;Q07235;Q4FJU1	Glia-derived nexin	Serpine2	47.472	4799600000	176	1.40658	0.551854	2.37097	1.52085	1.77917	2.02329	1.91232	1.91091	2.27596	0.569379	1.45183	0.933547	1.45635	1.79808	1.90219	+	Discard	Discard
1303	Q07797;E9Q5X5	Q07797	Galectin-3-binding protein	Lgals3bp	112.15	2094800000	78	4.70789	-3.76315	-7.5449	-3.84803	-3.886	-3.70421	-6.796	-4.99776	-4.44555	-1.3147	-0.820695	-0.603005	-0.345483	-1.00634	-1.00843	+	Discard	Keep
1304	Q08288;D3Z7N3;D3Z345;D3Z5X8;D3YU83;D3Z009;D6RDT2	Q08288;D3Z7N3;D3Z345;D3Z5X8	Cell growth-regulating nucleolar protein	Lyar	267.1	12079000000	154	1.65462	3.08208	2.70427	-1.89264	-1.41185	-0.847557	-4.37346	-3.51704	-1.92897	-4.80556	-5.81492	-2.71077	-4.51851	-9.97008	-4.64417	+	Keep	Discard
1305	Q08297;D6RCK1;A3KGI2;F7AT35	Q08297;D6RCK1;A3KGI2;F7AT35	DNA repair protein RAD51 homolog 1	Rad51	6.5986	548050000	14	1.5515	-4.7388	-2.56592	-7.40295	-10.136	-7.33449	-8.20926	-6.47223	-9.35663	0.64754	-0.0495678	-9.45597	-8.08427	-2.58423	-0.952263	+	Discard	Keep
1306	Q3U2Z5;Q08509;Q3TMV3;Q3UGL1;Q3UFL4;D3Z5I5;D3Z7F4	Q3U2Z5;Q08509;Q3TMV3;Q3UGL1;Q3UFL4	Epidermal growth factor receptor kinase substrate 8	Eps8	61.391	7301500000	234	1.41645	0.696458	2.38428	0.576767	1.47306	0.163942	0.571417	0.37908	-0.0793771	0.0132407	-0.394383	0.642056	-0.34556	-0.771705	-0.23751	+	Keep	Discard
1307	Q3TR66;Q08761;Q3V0M0	Q3TR66;Q08761	Vitamin K-dependent protein S	Pros1	2.0991	6446000000	89	2.20539	-5.07968	-3.44947	-9.05859	-3.67912	-2.99698	-2.85944	-2.51033	-3.06423	3.10968	3.28403	-1.98218	-2.51583	1.93486	2.47883	+	Discard	Keep
1308	Q08EE0;Q5SQY2	Q08EE0;Q5SQY2	Biorientation of chromosomes in cell division protein 1	Bod1	3.8316	51309000	6	2.97544	4.76867	4.55007	-2.24121	-2.24109	-2.49358	-3.19972	-1.20726	-7.53746	-8.29891	-9.23913	-6.72309	-6.06793	-8.89039	-8.31287	+	Keep	Discard
1309	Q09XV5;F7AL76;Q09XV5-2	Q09XV5;F7AL76	Chromodomain-helicase-DNA-binding protein 8	Chd8	29.748	5889800000	93	2.10454	-3.86041	-3.31141	-6.75236	-2.89436	-5.16657	-6.83362	-3.70283	-8.19885	-0.4756	-0.547508	-0.771299	-0.497877	-2.64768	-5.44617	+	Discard	Keep
1310	Q0KK59	Q0KK59	Protein unc-79 homolog	Unc79	2.2725	257850000	18	2.11999	1.86223	3.33249	-5.3982	-5.44381	-6.82272	-5.46702	-7.18462	-5.68475	-8.18865	-8.6545	-5.66778	-7.84873	-8.61762	-8.19721	+	Keep	Discard
1311	Q0P5W2;Q8C0L0;A2ARI0	Q0P5W2;Q8C0L0;A2ARI0	Thioredoxin-related transmembrane protein 4	Tmx4	44.292	15392000000	338	2.2043	-0.726263	-3.44797	3.41963	3.23401	2.64077	2.72437	2.82366	2.7079	3.4914	3.24583	4.00058	3.27356	3.64714	4.24941	+	Discard	Keep
1312	Q0P6B2;Q3TUE1;Q3UUU2;Q91WJ8;Q3TIS5	Q0P6B2;Q3TUE1;Q3UUU2;Q91WJ8;Q3TIS5	Far upstream element-binding protein 1	Fubp1	323.31	30591000000	728	2.11586	0.431562	3.32684	2.62307	2.39704	2.63397	2.56581	2.66664	2.67301	2.32938	2.18327	1.82059	1.83133	2.60397	2.20163	+	Discard	Discard
1313	Q0PD14;Q8BHC1;Q8R1M8	Q0PD14;Q8BHC1	Ras-related protein Rab-39B	Rab39b	89.461	72903000000	630	7.92871	-1.99331	-16.7896	4.06554	4.30108	4.33804	4.24764	4.48512	4.0552	6.06931	6.59164	6.21787	5.92218	6.23552	6.41595	+	Discard	Keep
1314	Q0PD62;Q9CZT8;A2A7Z6	Q0PD62;Q9CZT8;A2A7Z6	Ras-related protein Rab-3B	Rab3b	150.04	34638000000	990	1.35829	-0.644665	-2.30575	4.44598	4.16913	4.42498	4.15898	3.9079	4.45498	4.04707	4.17287	5.52847	5.5092	5.16158	5.01075	+	Discard	Keep
1315	Q8C4T8;Q0VB45;Q3UTV4;P48542-2;P48542;P48542-3	Q8C4T8;Q0VB45;Q3UTV4;P48542-2;P48542;P48542-3	G protein-activated inward rectifier potassium channel 2	Kcnj6	28.344	2544100000	118	1.35271	1.08356	2.29819	1.18886	1.27816	1.72306	1.37384	2.1887	0.575194	1.57407	0.723114	-0.519691	-1.27068	0.697904	0.621736	+	Keep	Discard
1316	Q8BNT2;Q0VB97;Q9QUQ5;Q9QUQ5-2;Q8BNB6	Q8BNT2;Q0VB97;Q9QUQ5;Q9QUQ5-2	Short transient receptor potential channel 4	Trpc4	6.807	175370000	51	2.0599	2.09777	3.25061	-4.92679	-4.37608	-3.85375	-3.68977	-3.59093	-3.06763	-4.94836	-6.91102	-7.51078	-7.45524	-5.02594	-4.24021	+	Keep	Discard
1317	Q0VBK8;Q64261;Q3U4J9;J3QPN4	Q0VBK8;Q64261;Q3U4J9	Cyclin-dependent kinase 6	Cdk6	38.111	1866400000	89	1.61334	3.03909	2.6489	-1.74388	-4.23418	-3.06568	-9.23402	-4.87646	-6.00205	-8.02491	-7.70081	-9.56976	-6.40256	-7.28083	-8.41195	+	Keep	Discard
1318	Q0VE82;Q8BIJ1;Q8C019	Q0VE82	Copine-7	Cpne7	243.5	16382000000	591	2.85219	1.76977	4.36711	3.89167	4.06583	3.62405	3.80436	3.52091	3.86199	1.70643	1.68253	1.10891	1.17586	3.31675	3.1597	+	Keep	Discard
1319	Q52KI9;Q0VF56;Q3UPC8;Q8BHZ4	Q52KI9;Q0VF56;Q3UPC8;Q8BHZ4	Zinc finger protein 592	Zfp592;Znf592	13.182	1591600000	23	5.81408	5.67985	10.0386	-1.9629	-0.919614	-2.15983	-1.79108	-1.19252	-0.701266	-7.61325	-7.22258	-6.89329	-8.13704	-4.79237	-8.14776	+	Keep	Discard
1320	Q0VGU0;Q9CQC9	Q0VGU0;Q9CQC9	GTP-binding protein SAR1b	Sar1b	149.57	11967000000	352	2.824	-0.97531	-4.32568	2.72149	1.76927	2.05422	2.70625	3.17328	2.8268	3.49468	3.78465	3.39878	3.56704	3.58255	3.27549	+	Discard	Keep
1321	Q0VGU4	Q0VGU4		Vgf	122.33	10468000000	194	3.21542	-1.53942	-4.91547	0.482152	0.306376	-0.417217	-0.351898	0.0429317	-0.134651	1.20638	1.95482	0.767818	2.5633	0.955168	1.71675	+	Discard	Keep
1322	Q148R8;Q80UK8;X1WI16;Q80UK8-2;Q5SXZ7;H3BK92	Q148R8;Q80UK8	Integrator complex subunit 2	Ints2	20.837	966520000	48	1.30199	2.03804	2.22945	-4.09101	-2.93082	-6.4358	-7.67307	-4.45872	-7.69603	-7.17746	-7.96707	-8.63392	-7.24595	-5.97305	-8.51625	+	Keep	Discard
1323	Q148S3;Q8BW10;E9PW56;Q8BW77;F6YBB8	Q148S3;Q8BW10;E9PW56;Q8BW77	RNA-binding protein NOB1	Nob1	43.03	3871200000	65	3.14484	-3.31519	-4.80668	-2.70163	-2.36301	-4.06154	-3.89842	-3.13701	-3.88236	-1.14083	1.9786	0.353066	-1.69004	-1.14735	1.49374	+	Discard	Keep
1324	Q149L6;Q149L6-2;Q149L6-3	Q149L6;Q149L6-2;Q149L6-3	DnaJ homolog subfamily B member 14	Dnajb14	8.6271	782500000	53	2.02202	1.35609	3.19914	-1.10832	-1.18637	-0.527954	-0.772963	-0.29747	-0.83885	-0.692352	-3.55889	-1.75204	-2.69031	-1.73353	-2.44136	+	Keep	Discard
1325	Q14A95;Q9CQT2;Q3U5M9	Q14A95;Q9CQT2;Q3U5M9	RNA-binding protein 7	Rbm7	42.71	1134700000	43	2.01271	3.65496	3.18651	-3.06327	-2.67521	-2.25074	-2.88006	-2.65214	-2.65803	-8.72499	-3.83721	-9.2143	-2.15889	-7.46624	-6.70756	+	Keep	Discard
1326	Q14AG7;Q920N7;E9Q6I4	Q14AG7;Q920N7	Synaptotagmin-12	Syt12	99.394	9580400000	308	1.63752	0.523169	2.68133	2.91225	2.18917	2.74542	2.55909	2.90393	2.68006	2.46384	2.42099	1.74328	1.56476	2.4632	2.19484	+	Discard	Discard
1327	Q14B21;Q99N94;Q3UK02	Q14B21;Q99N94;Q3UK02	39S ribosomal protein L9, mitochondrial	Mrpl9	52.155	7757000000	184	1.76374	1.26201	2.85072	1.79094	2.06487	2.94533	2.25987	3.08676	0.442348	1.04874	0.993863	1.33452	1.139	0.587176	-0.0852158	+	Keep	Discard
1328	Q14B51;Q8C102	Q14B51;Q8C102	Polypeptide N-acetylgalactosaminyltransferase;Polypeptide N-acetylgalactosaminyltransferase 5	Galnt5	3.0866	1034400000	11	1.3513	3.83304	2.29629	0.611307	-7.67852	-0.247434	0.0951978	-7.14896	-6.45013	-7.54153	-7.89601	-6.18555	-6.45527	-8.4578	-7.28062	+	Keep	Discard
1329	Q14B80;E9QLW0;P70311	Q14B80;E9QLW0	Potassium voltage-gated channel subfamily C member 2	Kcnc2	27.66	3687000000	183	2.40296	1.65783	3.72326	1.37749	0.927099	1.21319	2.1014	2.22692	2.24761	0.507304	1.3455	-1.30347	0.298419	-0.0549736	-0.646047	+	Keep	Discard
1330	Q14BF8;Q5NCF2;B1ASW6	Q14BF8;Q5NCF2;B1ASW6	Trafficking protein particle complex subunit 1	Trappc1	59.715	5865000000	239	1.67855	-0.61422	-2.73638	2.80726	2.7356	2.19962	1.88001	1.7923	1.56143	2.85162	2.52644	3.00426	2.5492	2.88059	2.84944	+	Discard	Keep
1331	Q14BI2;Q80T43	Q14BI2	Metabotropic glutamate receptor 2	Grm2	212.94	24945000000	663	2.16778	0.965169	3.39786	2.83893	2.954	3.32013	3.11057	3.07297	3.24586	2.81515	2.82892	1.40029	1.26411	2.17511	2.26788	+	Keep	Discard
1332	Q14C24;Q9D883;G3UW94;E9Q809;E9PWX6;E9PWM2;F7D8X7	Q14C24;Q9D883;G3UW94	Splicing factor U2AF 35 kDa subunit	U2af1	235.53	20583000000	411	4.70741	2.07549	7.54394	3.54034	3.49648	2.92877	3.503	4.32804	2.97692	1.57407	1.72073	1.40029	0.576494	1.24993	1.79909	+	Keep	Discard
1333	Q14C26;Q9EP72;Q91VV9	Q14C26;Q9EP72	ER membrane protein complex subunit 7	Emc7	127.64	8084000000	248	2.25368	-0.547051	-3.51596	1.61494	1.18363	1.57437	1.13368	1.5185	2.10721	1.80626	2.12774	2.0402	2.19395	2.04486	2.20163	+	Discard	Discard
1334	Q14C38;Q8CCT4;A2AJS2;A2AJS1	Q14C38;Q8CCT4	Transcription elongation factor A protein-like 5	Tceal5	135.98	36334000000	449	3.40101	0.660828	5.20713	5.11134	4.97301	5.38613	5.3431	5.52256	5.61967	4.73661	4.92972	4.53327	4.57254	4.4139	4.8048	+	Keep	Discard
1335	Q14CH0-2;Q14CH0	Q14CH0-2;Q14CH0	Protein FAM171B	Fam171b	96.453	4025100000	113	3.77439	0.607102	5.82089	0.918804	1.00497	0.646419	0.526215	1.07168	0.527047	0.153641	0.218045	0.0434349	0.187294	0.210883	0.239226	+	Keep	Discard
1336	Q14CH7	Q14CH7	Alanine--tRNA ligase, mitochondrial	Aars2	45.508	2444100000	138	2.7726	-0.982642	-4.25052	-2.32262	-2.55926	-2.42757	-2.21106	-2.08492	-1.30261	-1.73937	-1.13304	-0.771141	-1.27298	-1.24518	-0.850466	+	Discard	Keep
1337	Q155P7;E9Q3P4;Q9QZ84;Q8C0X4;E9PY14;F6V6F0;Q3TNJ4;Q8BV30;Q3TZQ0;Q8BVF5	Q155P7;E9Q3P4;Q9QZ84		Cenpf	2.7909	10981000000	24	1.30368	3.35791	2.23174	2.87606	-1.51835	-4.32043	2.4099	-3.56211	-3.73122	-4.36595	-1.68827	-5.75123	-3.63842	-6.00364	-6.54611	+	Keep	Discard
1338	Q197W7;Q8BRK9;Q9WU23;Q8BRK9-2;Q7TPQ0;Q3TSU5	Q197W7;Q8BRK9;Q9WU23;Q8BRK9-2;Q7TPQ0	Alpha-mannosidase;Alpha-mannosidase 2x	Man2a2	30.005	1827500000	66	4.18587	-1.67634	-6.54446	-3.9517	-3.79281	-3.93931	-3.18595	-3.93431	-4.1346	-1.59762	-1.34316	-2.4273	-2.48811	-2.59074	-2.4337	+	Discard	Keep
1339	Q1A602	Q1A602		Actn4	36.62	35238000000	71	2.4758	1.62785	3.82548	2.40354	0.873272	3.09631	3.37254	2.78176	3.16344	0.956664	0.297085	1.60055	1.33921	0.539027	1.19123	+	Keep	Discard
1340	Q1KYL9;Q61918	Q1KYL9			6.1471	4838000000	10	1.90526	3.16911	3.04118	-4.90079	-4.21421	-4.55418	-3.83222	-8.8772	-3.84997	-7.03882	-9.949	-9.09932	-9.0341	-8.72447	-5.39748	+	Keep	Discard
1341	Q1MXF8;Q56A07	Q1MXF8;Q56A07	Sodium channel subunit beta-2	Scn2b	238.44	15779000000	432	2.86877	0.664547	4.39155	4.63903	4.16721	4.3771	4.57827	4.38419	3.95905	3.88977	4.07361	3.48511	3.4517	3.42952	3.78787	+	Keep	Discard
1342	Q1W5W7;Q61706;Q3U565;Q61705;Q78E13	Q1W5W7		gag-pol	323.31	27118000000	570	1.92579	2.06465	3.06888	-1.25277	-4.30035	-2.12562	-1.92257	-2.20128	-2.71488	-2.86199	-2.98708	-5.05514	-6.07939	-5.04306	-4.87871	+	Keep	Discard
1343	Q1XG81;Q8R472;Q9JLR9	Q1XG81;Q8R472;Q9JLR9	HIG1 domain family member 1A, mitochondrial	Higd1a	97.372	2211400000	92	1.45943	-0.616793	-2.44218	1.90283	0.938231	1.99168	2.07317	2.03463	2.05349	2.05168	1.95482	2.79419	2.18032	2.92683	2.78695	+	Discard	Keep
1344	Q7TSS2;Q29ST1;Q7TSS2-2;D3Z647;Q8BW45;Q3TS71;Q8K2Z8-2;Q8K2Z8	Q7TSS2;Q29ST1;Q7TSS2-2	Ubiquitin-conjugating enzyme E2 Q1	Ube2q1	227.76	3930900000	195	1.95754	-0.816042	-3.11179	0.00429102	-0.336615	-0.343378	-0.71837	-1.34481	0.111944	0.924886	0.0871487	0.581155	0.5347	0.013366	0.128062	+	Discard	Keep
1345	Q2KHK7;Q8BI08	Q2KHK7;Q8BI08	Protein MAL2	Mal2	49.948	40243000000	443	2.12489	-0.453967	-3.33918	7.95605	7.94314	7.8696	7.62018	7.42858	7.38582	8.23312	8.16617	8.08758	7.80496	8.18336	8.45197	+	Discard	Discard
1346	Q2KHL1;Q9Z0R0	Q2KHL1;Q9Z0R0	Serine/threonine-protein kinase haspin	Gsg2	3.7345	377700000	11	1.68099	-2.78381	-2.73965	-3.62232	-7.01729	-5.45103	-8.9102	-8.35564	-7.25651	-4.38715	-2.37096	-3.43294	-3.6374	-6.8454	-3.23625	+	Discard	Keep
1347	Q2M2Q8;Q3TE41;Q920Q6-3;Q920Q6-2;Q920Q6;B1AT10;Q8CD63;B1AT13;Q32LZ4;Q3UWR6	Q2M2Q8;Q3TE41;Q920Q6-3;Q920Q6-2;Q920Q6;B1AT10;Q8CD63	RNA-binding protein Musashi homolog 2	Msi2	41.868	6326600000	235	3.70638	1.16528	5.70624	2.24253	2.46024	2.16227	2.73036	2.67584	2.24761	0.931036	1.71127	0.711973	1.00212	1.39861	1.77215	+	Keep	Discard
1348	Q2TBE6	Q2TBE6	Phosphatidylinositol 4-kinase type 2-alpha	Pi4k2a	79.459	8317700000	323	2.50806	-0.548991	-3.871	0.471933	0.357673	0.316636	0.0686726	0.0940587	0.255656	0.390462	0.805883	0.581155	0.828101	1.28854	0.964432	+	Discard	Discard
1349	Q2TBF9;Q9CQV6;J3QN16;M0QWC2	Q2TBF9;Q9CQV6;J3QN16;M0QWC2	Microtubule-associated proteins 1A/1B light chain 3B	Map1lc3b;Gm5612	17.024	69154000000	509	1.34977	-0.264798	-2.29421	7.37727	7.33753	7.0026	7.21597	6.8364	7.09671	7.3032	7.16348	7.73781	7.47292	7.36364	7.41422	+	Discard	Discard
1350	Q2TGE7;Q5Y5T5	Q2TGE7;Q5Y5T5	Palmitoyltransferase;Probable palmitoyltransferase ZDHHC8	Zdhhc8	6.2028	39954000	7	5.14074	3.86568	8.45475	-4.62888	-4.08984	-4.0916	-4.05521	-4.9223	-3.66634	-7.48304	-8.16836	-10.0836	-7.20354	-7.89546	-7.81416	+	Keep	Discard
1351	Q2V056;Q8BW15;Q7TNL9	Q2V056;Q8BW15;Q7TNL9		Chchd10	4.6227	775220000	20	2.04278	-6.5909	-3.22733	1.23217	-8.2878	1.46455	-9.29327	-7.04105	-7.78529	0.829021	1.40555	2.78861	2.52058	1.28854	1.00243	+	Discard	Keep
1352	Q2WF71;Q2WF71-3;Q2WF71-2	Q2WF71;Q2WF71-3;Q2WF71-2	Leucine-rich repeat and fibronectin type III domain-containing protein 1	Lrfn1	30.298	1680400000	90	3.4118	1.94445	5.22435	-0.236442	0.467685	-0.350646	-0.586058	-0.414926	-0.253952	-3.533	-1.90085	-1.44497	-1.34121	-2.7529	-2.06812	+	Keep	Discard
1353	Q32MD7;Q9CQE5;D3Z1B6	Q32MD7;Q9CQE5	Regulator of G-protein signaling 10	Rgs10	67.454	4868600000	123	1.86229	-0.847683	-2.98324	1.4374	1.57862	1.72306	1.99503	2.22692	0.54213	2.04264	2.65427	2.23546	2.02136	2.75581	2.87972	+	Discard	Keep
1354	Q9DCC5;Q32P00;I6L9I7;P23198;D3Z313;D3Z1A9	Q9DCC5;Q32P00;I6L9I7;P23198	Chromobox protein homolog 3	Cbx3	292.84	38073000000	598	3.68499	-0.778887	-5.67044	3.82346	3.98106	3.56105	3.62563	3.54596	3.57983	4.05372	4.49376	4.55037	4.6992	4.20014	4.79312	+	Discard	Keep
1355	Q3B7Z2;Q3B7Z2-2	Q3B7Z2;Q3B7Z2-2	Oxysterol-binding protein 1	Osbp	296.91	37487000000	951	3.49848	0.612316	5.36375	3.20762	3.5236	3.15917	3.23302	3.19252	3.4596	2.56798	2.59943	3.02824	2.85478	2.36323	2.68797	+	Keep	Discard
1356	Q3LRV6;Q99JZ2;Q8CBL5;Q61418;Q8BQG0	Q3LRV6;Q99JZ2;Q8CBL5;Q61418	Chloride channel protein;H(+)/Cl(-) exchange transporter 4	Clcn4-2;Clcn4	187.48	4080100000	176	2.03981	-0.730288	-3.2233	-0.0555763	0.119507	0.07785	0.307304	-0.0927246	0.672719	0.824398	0.337435	1.42158	1.49339	0.87014	0.463862	+	Discard	Keep
1357	Q3SXD3;E0CYK6	Q3SXD3	HD domain-containing protein 2	Hddc2	60.151	5408300000	159	2.19101	-2.56193	-3.42972	-0.347941	0.416766	1.15411	1.34973	0.57703	-3.50412	2.51686	1.80311	2.42591	2.79619	2.6745	2.80057	+	Discard	Keep
1358	Q3TN93;Q3T992;Q8R317-2	Q3TN93;Q3T992;Q8R317-2	Ubiquilin-1	Ubqln1	323.31	19815000000	712	1.75525	0.260785	2.83931	4.20132	3.77521	3.74232	3.72966	3.79996	4.09448	3.63494	3.55235	3.55672	3.76274	3.54509	3.72641	+	Discard	Discard
1359	Q3TE80;Q3T9M2;D3Z520;D3Z276;Q9CWW9;D3Z7R5	Q3TE80;Q3T9M2;D3Z520;D3Z276;Q9CWW9		2410002F23Rik	82.492	3929100000	69	4.73577	-1.74044	-7.60118	0.564726	0.971142	-0.430398	0.00735531	0.0215982	0.0485162	1.71787	1.71127	2.00262	1.74778	2.05992	2.38612	+	Discard	Keep
1360	Q3T9U1;Q3UDM0;Q8BPB0	Q3T9U1;Q3UDM0;Q8BPB0	MOB kinase activator 1B	Mob1b	38.181	4907400000	132	2.99247	0.812549	4.57559	1.52004	1.98145	2.10434	2.4829	2.00001	2.33998	1.45581	1.42888	1.54326	0.928536	0.902013	1.29493	+	Keep	Discard
1361	Q3TB96;Q3T9V8;Q3TRF1;D3Z2M9;D3YYG9	Q3TB96;Q3T9V8		Dctn1	4.2059	151000000	11	2.3858	3.4382	3.69928	-5.61969	-4.36827	-3.59468	-3.06985	-3.50055	-2.97463	-3.85179	-6.87085	-9.83804	-7.31065	-8.84008	-7.04547	+	Keep	Discard
1362	Q3T9Z2;Q91Z53;D6REG4;B1AXQ0	Q3T9Z2;Q91Z53;D6REG4	Glyoxylate reductase/hydroxypyruvate reductase	Grhpr	323.31	55848000000	1167	1.47381	-0.218467	-2.46153	5.40539	5.41758	5.51127	5.2655	5.33816	5.32834	5.44514	5.57737	5.56318	5.33717	5.85485	5.79932	+	Discard	Discard
1363	Q3TA31;Q91WF7;Q3TE15;Q3U2A4	Q3TA31;Q91WF7	Polyphosphoinositide phosphatase	Fig4	11.98	1554300000	22	2.73757	3.61899	4.19959	-0.986255	-0.224771	-1.02715	-1.3757	-0.268179	-2.99839	-3.27349	-4.61909	-3.03242	-3.67384	-7.60043	-6.39514	+	Keep	Discard
1364	Q3TAA8;Q8K358;Q3TRB7	Q3TAA8;Q8K358;Q3TRB7	Phosphatidylinositol glycan anchor biosynthesis class U protein	Pigu	28.86	1842100000	108	2.91401	-4.31017	-4.4585	-6.55903	-2.81219	-4.90771	-4.31397	-6.72875	-1.71463	1.53573	-1.73047	0.058983	0.816502	-0.424484	-1.43156	+	Discard	Keep
1365	Q3UHZ7;Q3TAD4;Q91YN5-3;Q91YN5;Q91YN5-2	Q3UHZ7;Q3TAD4;Q91YN5-3;Q91YN5;Q91YN5-2	UDP-N-acetylhexosamine pyrophosphorylase;UDP-N-acetylgalactosamine pyrophosphorylase;UDP-N-acetylglucosamine pyrophosphorylase	Uap1	28.495	1059300000	46	3.01638	4.50455	4.61153	-0.0728858	-0.289109	-0.352212	-0.463217	-0.415483	-1.33004	-8.61985	-1.7445	-3.37061	-4.69977	-5.55235	-5.96319	+	Keep	Discard
1366	Q3TAE8;A2BDY0;A2BDX8	Q3TAE8;A2BDY0	Dolichyl pyrophosphate Man9GlcNAc2 alpha-1,3-glucosyltransferase	Alg6	2.4712	193260000	6	2.27016	4.24937	3.5387	-8.57044	-7.00633	-2.14924	-3.10878	-2.2386	-1.85116	-8.53461	-8.51536	-9.05709	-7.40595	-8.25584	-8.65195	+	Keep	Discard
1367	Q3TAS6-2;Q3TAS6;D3Z665	Q3TAS6-2;Q3TAS6;D3Z665	ER membrane protein complex subunit 10	Emc10	30.63	1412800000	52	2.49771	5.23335	3.85638	-0.819409	-1.10296	0.0300647	-0.228452	-0.364168	0.207337	-5.84834	-6.94903	-1.64322	-1.67681	-9.42889	-8.13139	+	Keep	Discard
1368	Q3TXG7;Q3TWC7;Q3TBB0;Q3TAV1;Q99P91;Q8BVA0;Q3UE75	Q3TXG7;Q3TWC7;Q3TBB0;Q3TAV1;Q99P91;Q8BVA0;Q3UE75	Transmembrane glycoprotein NMB	Gpnmb	323.31	52595000000	383	1.60665	-2.72129	-2.63992	-2.66656	-5.58587	-6.38452	-3.54718	-8.32595	-3.09424	-2.21495	-2.5158	-0.364941	-2.02947	-4.16314	-1.98829	+	Discard	Keep
1369	Q3TBR1;Q8BGR8;Q8BGR8-2	Q3TBR1;Q8BGR8;Q8BGR8-2	GSK3-beta interaction protein	Gskip	3.9452	284590000	10	1.75435	4.96405	2.83811	-1.3442	1.84662	1.69714	0.980737	-0.502658	0.373737	-1.40398	-0.957908	-7.74262	-7.99086	0.0966383	-8.73418	+	Keep	Discard
1370	Q3TCD4;Q9WUR2-2;Q9WUR2;E9PUY9;E9PYA9;E9PVM6;E9PYC6;E9Q858;E9Q7A8;E9PY42;Q78JN3;D3U0D8	Q3TCD4;Q9WUR2-2;Q9WUR2;E9PUY9;E9PYA9;E9PVM6;E9PYC6;E9Q858;E9Q7A8	Enoyl-CoA delta isomerase 2, mitochondrial	Eci2	198.77	14967000000	595	2.26789	0.410746	3.53556	3.5822	3.30505	3.05622	3.3025	3.07989	3.07059	2.98882	3.02648	2.91199	2.81696	2.66463	2.52309	+	Discard	Discard
1371	Q3TCE7;Q91Z25;Q9WV32;Q3U094;Q3TBA2;F6VVE6;F6THG2;D3Z6S0	Q3TCE7;Q91Z25;Q9WV32;Q3U094;Q3TBA2	Actin-related protein 2/3 complex subunit 1B	Arpc1b	323.31	44453000000	471	4.79545	-1.73385	-7.72272	0.473828	0.881575	0.462707	-0.172012	0.75719	1.0487	2.29179	2.65915	1.72042	2.24284	2.63462	2.30625	+	Discard	Keep
1372	Q3TCI7	Q3TCI7	L-lactate dehydrogenase	Ldha	-2	341260000	32	2.02966	-2.65099	-3.20951	-8.72705	-4.97619	-4.19268	-3.8966	-6.79872	-3.73697	-2.67832	-2.60432	-2.45424	-2.26098	-3.22175	-3.20265	+	Discard	Keep
1373	Q3TCI8;Q3UW64;Q91WG8;G3UX23;G3UYD5;G3UZ98;F7BWW0;F6SHH4;G3UWV5;F6WD11;G3UX49	Q3TCI8;Q3UW64;Q91WG8;G3UX23;G3UYD5	Bifunctional UDP-N-acetylglucosamine 2-epimerase/N-acetylmannosamine kinase;UDP-N-acetylglucosamine 2-epimerase (hydrolyzing);N-acetylmannosamine kinase	Gne	9.6184	561320000	20	2.42179	-4.22322	-3.74961	-7.9873	-8.36959	-4.12998	-8.85978	-3.39438	-8.48178	-1.75372	-3.15998	-4.87851	-2.90871	-1.78755	-1.39502	+	Discard	Keep
1374	Q3TCL6;Q6DFX2;C6EQH0	Q3TCL6;Q6DFX2;C6EQH0	Anthrax toxin receptor 2	Antxr2	6.3133	281600000	7	5.57685	4.07759	9.45532	-3.43019	-2.99557	-3.46862	-3.68563	-3.45443	-2.92951	-7.5669	-7.42815	-6.61149	-6.06223	-7.75839	-9.00235	+	Keep	Discard
1375	Q8CBM0;Q3TCR9;Q62523;Q7TQE2;Q8CD55	Q8CBM0;Q3TCR9;Q62523;Q7TQE2;Q8CD55	Zyxin	Zyx	323.31	16591000000	367	1.85355	0.580402	2.97148	2.27064	2.47256	2.82517	2.71232	3.0379	3.20767	2.06067	2.76704	2.01211	2.2774	2.11865	1.80796	+	Discard	Discard
1376	Q3TCW5;Q99J45;D3YUV1;F7AZ06;F7C5I8;F7C033	Q3TCW5;Q99J45;D3YUV1	Nuclear receptor-binding protein	Nrbp1	91.073	8143500000	351	2.51282	0.578013	3.87772	2.51746	1.80846	2.07448	2.46139	2.53126	2.29455	1.58662	1.40555	1.66768	2.08119	1.72457	1.75391	+	Discard	Discard
1377	Q3TD71;Q8K021;Q3UY11;Q9D577;Q3TSA8;D3YTP4	Q3TD71;Q8K021;Q3UY11;Q9D577;Q3TSA8;D3YTP4	Secretory carrier-associated membrane protein 1	Scamp1	323.31	77827000000	1095	3.12671	0.535201	4.77891	5.7113	5.77713	6.178	6.02038	5.57112	6.11743	5.5023	5.27077	5.22225	5.51845	5.28195	5.36843	+	Discard	Discard
1378	Q3TDA1;Q8BX94;Q571D2	Q3TDA1;Q8BX94;Q571D2	Oxysterol-binding protein;Oxysterol-binding protein-related protein 2	Osbpl2	39.459	4582000000	269	1.35897	0.408495	2.30666	0.571704	1.56726	0.888798	1.11807	1.36466	1.10074	0.512518	0.37352	0.923715	1.03256	0.766206	0.551745	+	Discard	Discard
1379	Q3TDB6;Q8K211;A8Y5P1	Q3TDB6;Q8K211;A8Y5P1	High affinity copper uptake protein 1	Slc31a1	16.272	915270000	27	1.69122	5.37864	2.75338	-0.28323	0.399408	-0.356325	-0.880414	-9.2952	-0.576926	-8.4246	-9.92629	-1.28201	-8.16744	-6.92912	-8.53506	+	Keep	Discard
1380	Q3TDE6;A0PJG3	Q3TDE6		Pck2	323.31	87615000000	1972	1.38989	0.366843	2.34845	3.54034	3.9767	3.70397	3.80436	3.81237	3.80292	3.30956	3.14211	3.10021	3.17788	3.83649	3.87333	+	Discard	Discard
1381	Q3TDK6;Q3TDK6-2;Q3TDK6-3	Q3TDK6;Q3TDK6-2;Q3TDK6-3	Protein rogdi homolog	Rogdi	323.31	44229000000	1143	1.80713	0.275928	2.90903	5.29483	5.06928	4.96902	4.7533	4.90207	4.91107	4.85487	4.72837	4.47179	4.62453	4.83114	4.73331	+	Discard	Discard
1382	Q3TDM2;Q3UH04;Q8BW96-2	Q3TDM2;Q3UH04;Q8BW96-2	Calcium/calmodulin-dependent protein kinase type 1D	Camk1d	228.95	53309000000	1018	3.20058	0.370861	4.8925	5.16259	4.86993	5.07272	5.02713	5.09151	4.89064	4.76375	4.84839	4.57567	4.44346	4.58712	4.67097	+	Discard	Discard
1383	Q3TDN8;Q8R164;Q8C1P4	Q3TDN8;Q8R164	Valacyclovir hydrolase	Bphl	277.92	52301000000	1248	2.70762	0.481732	4.1562	5.0582	4.84601	5.13393	5.12954	5.36602	5.3066	4.39449	4.81665	4.88395	4.83057	4.43173	4.59252	+	Discard	Discard
1384	Q3TDR0;Q8CII3;Q6GV12	Q3TDR0;Q8CII3;Q6GV12	3-ketodihydrosphingosine reductase	Kdsr	23.719	2206900000	100	2.63327	0.917757	4.04919	0.318375	1.43611	0.688129	0.699466	0.33172	0.821891	-0.478125	0.0289455	0.201208	-0.144427	-0.00724145	-0.811212	+	Keep	Discard
1385	Q3TMC4;Q3TE12;Q8BGF9;Q3TNN4;Q05DJ3	Q3TMC4;Q3TE12;Q8BGF9;Q3TNN4;Q05DJ3	Solute carrier family 25 member 44	Slc25a44	35.038	1060000000	35	1.89952	1.25231	3.03342	1.8787	0.802227	-0.752037	-0.0306974	0.413559	0.137847	-0.934181	-0.0777955	-1.52273	-1.09611	-0.590859	-0.842597	+	Keep	Discard
1386	Q3TEE6;Q8K1B8;Q6NXZ9	Q3TEE6;Q8K1B8;Q6NXZ9	Fermitin family homolog 3	Fermt3	323.31	37913000000	494	4.84957	-2.92108	-7.83417	-2.10299	-0.451624	-2.75858	-1.69861	-2.87338	-2.1803	0.789555	1.24382	0.617996	0.971041	1.12756	0.710998	+	Discard	Keep
1387	Q3TEK9	Q3TEK9		Srpk2	3.3546	109100000	1	2.10807	-4.12934	-3.31622	-7.75722	-7.30991	-8.35487	-8.5247	-8.89098	-8.91452	-1.54641	-0.224341	-7.35685	-7.6116	-4.15995	-4.07703	+	Discard	Keep
1388	Q4FK11;Q3UM20;Q3TF40;Q99K48;Q3TTV7;Q3TFC2;Q99K48-2;B1AXT0	Q4FK11;Q3UM20;Q3TF40;Q99K48;Q3TTV7;Q3TFC2	Non-POU domain-containing octamer-binding protein	Nono	323.31	160880000000	2412	2.06931	0.390567	3.2634	5.29483	5.51991	5.72505	5.57747	5.43335	5.09428	4.91656	5.35383	4.99506	4.82316	5.0304	5.18248	+	Discard	Discard
1389	Q3TF45;E9Q2I1;Q8K4X1;Q3TTK0;Q8K4W9	Q3TF45;E9Q2I1;Q8K4X1;Q3TTK0;Q8K4W9	Chloride channel protein	Clcn3	2.9902	2396500000	24	2.27518	-5.44172	-3.54564	-1.1646	-8.56326	-1.55688	-9.76093	-4.52202	-6.8706	-0.4457	0.0747379	1.00993	1.50795	-1.5319	-0.402977	+	Discard	Keep
1390	Q505L1;Q3TF62;Q9Z2N8;D3YVN1	Q505L1;Q3TF62;Q9Z2N8;D3YVN1	Actin-like protein 6A	Actl6a	323.31	11313000000	300	1.31098	0.584013	2.24165	0.354663	0.118492	0.734625	-0.57888	0.346959	0.0580813	0.160697	-0.129647	-1.17205	-0.275927	-0.678111	-0.375104	+	Keep	Discard
1391	Q3TF84;Q922Q8;Q3UBL0	Q3TF84;Q922Q8	Leucine-rich repeat-containing protein 59	Lrrc59	323.31	79873000000	1029	5.28134	0.831602	8.76764	5.34007	5.38459	5.04749	5.05054	5.06107	4.92835	4.06034	4.425	4.35036	4.21424	4.33716	4.43539	+	Keep	Discard
1392	Q3TFA9;Q9JHJ0;Q8C3Z3	Q3TFA9;Q9JHJ0;Q8C3Z3	Tropomodulin-3	Tmod3	116.45	4554700000	142	1.75099	-1.58946	-2.8336	-2.35713	-5.61226	-4.03111	-3.24401	-4.12445	-3.46426	-2.33505	-1.47994	-2.93341	-3.39257	-1.9118	-1.24368	+	Discard	Keep
1393	Q3TFF0	Q3TFF0		Dnaja2	47.578	418720000	4	3.97417	-5.86759	-6.1656	-8.79067	-7.4892	-7.10229	-8.01424	-7.57176	-9.47981	-6.43392	-0.28074	-1.96655	-1.71805	-1.54419	-1.29899	+	Discard	Keep
1394	Q8BWW3;Q8BZ65;Q3TFH8;Q9CYR6;Q8BME1;Q8BLS4;Q3U5N1	Q8BWW3;Q8BZ65;Q3TFH8;Q9CYR6;Q8BME1;Q8BLS4;Q3U5N1	Phosphoacetylglucosamine mutase	Pgm3	107.55	9385300000	361	2.79426	0.705193	4.28213	2.19442	1.95546	2.36492	2.31701	2.42599	2.62998	1.67153	0.96324	1.5817	1.8882	1.76179	1.79017	+	Keep	Discard
1395	Q3TG12;Q9WUA2;Q8C644;Q9CZU5;Q3TI98;Q3TMX6;Q3UYC2	Q3TG12;Q9WUA2;Q8C644;Q9CZU5;Q3TI98;Q3TMX6;Q3UYC2	Phenylalanine--tRNA ligase beta subunit	Farsb	289.07	76937000000	1668	1.57429	-0.166377	-2.5965	3.8107	3.77772	3.82803	3.80156	3.77904	3.69748	3.8773	3.85786	4.08447	4.07211	3.72585	4.07522	+	Discard	Discard
1396	Q3TGF2;H9H9T1;H3BLE6;H3BLM7	Q3TGF2;H9H9T1	Protein FAM107B	Fam107b	5.078	476240000	4	3.05698	7.89666	4.67282	-8.38356	0.0962933	1.1177	1.27237	1.94173	1.99764	-6.86189	-8.76447	-9.5804	-7.25404	-8.00803	-8.86898	+	Keep	Discard
1397	Q3TGM7;Q69ZS7;Q69ZS7-2;Q3UJ02;J3KMK0;Q69ZS7-3	Q3TGM7;Q69ZS7;Q69ZS7-2;Q3UJ02	HBS1-like protein	Hbs1l	40.053	2780900000	154	1.81907	0.590159	2.92508	-0.866562	-1.9169	-1.27886	-1.8351	-0.976253	-1.05402	-2.05863	-2.21344	-1.96476	-1.76858	-1.76745	-1.69579	+	Keep	Discard
1398	Q3TH57;Q8CGF7-2;Q8CGF7;Q8CGF7-3;Q3B807-3;Q3B807;Q61050	Q3TH57;Q8CGF7-2;Q8CGF7;Q8CGF7-3	Transcription elongation regulator 1	Tcerg1	119.5	12872000000	366	2.05383	0.566722	3.24235	0.244686	0.205155	0.391216	0.865968	0.25423	0.228656	-0.648573	0.0646655	-0.0979682	-0.386735	0.278465	-0.420277	+	Discard	Discard
1399	Q3TH73;Q3TH73-2	Q3TH73;Q3TH73-2	Protein tweety homolog 2	Ttyh2	2.2849	264260000	10	1.34471	-2.96137	-2.28737	-6.75692	-9.14663	-6.86061	-8.39712	-2.26928	-2.44705	-5.17291	-2.57949	-3.24523	-2.91659	-2.40752	-1.78765	+	Discard	Keep
1400	Q3THA6;Q8BL97-3;Q8BL97-4;Q8BL97-2;Q8BL97	Q3THA6;Q8BL97-3;Q8BL97-4;Q8BL97-2;Q8BL97	Serine/arginine-rich splicing factor 7	Srsf7	116.5	46158000000	449	2.15683	-0.564352	-3.38286	3.71813	3.11658	3.95861	3.79594	3.97922	3.89211	4.12703	4.52036	4.24966	3.9823	4.66469	4.30265	+	Discard	Discard
1401	Q3THB4	Q3THB4	L-lactate dehydrogenase	Ldha	4.3386	810360000	58	4.17377	-5.2394	-6.52242	-4.80905	-9.06799	-6.30075	-5.65078	-7.69302	-8.26908	-1.5115	-1.53812	-0.825126	-0.448088	-3.1496	-2.88185	+	Discard	Keep
1402	Q3THH5	Q3THH5		Icam1	44.996	1898300000	72	2.34678	-3.3155	-3.6449	-3.45211	-6.99445	-4.23639	-5.13618	-7.56842	-6.82511	-1.14602	-2.58943	-3.17586	-4.73612	-0.648071	-2.02415	+	Discard	Keep
1403	Q3THN2;Q91YP3	Q3THN2;Q91YP3	Deoxyribose-phosphate aldolase	Dera	47.8	1082100000	45	1.62051	1.99645	2.65852	-5.26667	-3.78877	-3.62098	-3.85405	-6.13361	-2.86797	-6.46286	-7.09552	-6.59117	-8.08716	-4.31554	-4.95852	+	Keep	Discard
1404	Q3THQ5;Q60864	Q3THQ5;Q60864	Stress-induced-phosphoprotein 1	Stip1	323.31	281140000000	3501	2.26299	0.330084	3.5288	6.32672	6.37952	6.06963	5.99678	6.02672	6.0151	5.59526	5.78142	5.81136	5.81349	5.7628	6.06963	+	Discard	Discard
1405	Q99J57;Q3THS6;Q3TED1;Q3TSS0;Q3UZA2;Q3UAP7;Q6PE05;Q91X83	Q99J57;Q3THS6;Q3TED1;Q3TSS0;Q3UZA2;Q3UAP7;Q6PE05	S-adenosylmethionine synthase;S-adenosylmethionine synthase isoform type-2	Mat2a	281.7	31585000000	873	1.41921	-0.290855	-2.388	4.03843	3.69518	3.60335	3.62246	3.30278	3.35894	3.85204	3.66725	3.85832	4.00853	3.91641	4.06373	+	Discard	Discard
1406	Q9CVT6;Q8CCM6-2;Q3THX0	Q9CVT6;Q8CCM6-2;Q3THX0		Timm21	5.6098	551170000	15	1.33474	-3.63189	-2.27386	-1.14874	-7.19419	-1.27937	-8.42351	-9.46937	-7.20111	-1.10896	-4.30599	-1.8986	-1.46454	-0.670755	-3.47612	+	Discard	Keep
1407	Q3TI65;Q9CRB8;Q91X54	Q3TI65;Q9CRB8	Mitochondrial fission process protein 1	Mtfp1	21.184	8721700000	214	1.62052	-0.642865	-2.65854	3.83295	2.30371	3.18728	3.0829	3.35486	3.03277	3.9741	3.48578	3.46753	3.52236	4.19494	4.00695	+	Discard	Keep
1408	Q3TII3;D3YZ68;D3Z3I8	Q3TII3;D3YZ68;D3Z3I8	Elongation factor 1-alpha	Eef1a1	-2	21269000000	1	2.38658	-7.38377	-3.70037	-8.08173	-9.23572	-4.12397	-3.78559	-4.499	-3.76047	4.19073	4.76212	3.14265	3.16402	2.22279	-6.66619	+	Discard	Keep
1409	Q3TIJ1	Q3TIJ1		Cops4	-2	16215000	1	1.749	2.49908	2.83092	-8.79129	-4.63046	-4.50413	-4.05173	-5.24708	-6.61493	-5.92748	-8.2886	-8.82303	-7.82544	-8.4364	-9.53315	+	Keep	Discard
1410	Q3TIJ4;Q9D7H3;Q3UAE6;Q5BLJ4;Q91YL8;D3Z263	Q3TIJ4;Q9D7H3;Q3UAE6;Q5BLJ4;Q91YL8	RNA 3-terminal phosphate cyclase	Rtca;RtcA	66.26	6777700000	324	2.90382	0.991882	4.44339	1.92657	2.46024	1.29305	1.59101	1.46632	1.99764	0.383703	0.915775	0.605817	1.1483	1.21027	0.519661	+	Keep	Discard
1411	Q3TIR3	Q3TIR3	Synembryn-A	Ric8a	95.899	10468000000	324	1.46027	-0.958255	-2.44331	0.904162	0.574896	0.921857	0.75097	1.21105	0.707616	1.33122	3.46103	1.40029	2.35228	0.980326	1.29493	+	Discard	Keep
1412	Q3TIX9	Q3TIX9	U4/U6.U5 tri-snRNP-associated protein 2	Usp39	138.45	7944600000	324	1.69615	0.793031	2.75998	-0.131667	-0.102842	0.0903729	0.656238	0.748069	0.0209506	-0.524777	0.480535	-0.456378	-0.825808	-0.954081	-1.19655	+	Keep	Discard
1413	Q3UDS7;Q3TJ10;Q8VDL4-3;Q8VDL4;Q8VDL4-2;Q8CB20	Q3UDS7;Q3TJ10;Q8VDL4-3;Q8VDL4	ADP-dependent glucokinase	Adpgk	166.61	11269000000	294	2.51992	-0.741841	-3.88776	-0.0591194	0.783775	-0.458062	-0.218138	-0.159134	0.00968754	0.509088	0.529819	0.756816	0.732611	0.772096	1.04962	+	Discard	Keep
1414	Q3TJD7;Q8BVJ7;Q3TJD7-2;B8JJB3;Q3TJD7-3;B8JJB2;B8JJB1	Q3TJD7;Q8BVJ7	PDZ and LIM domain protein 7	Pdlim7	24.823	1249300000	70	1.99375	2.37112	3.1608	-2.84616	-3.09032	-3.18605	-2.23604	-2.20523	-2.14115	-3.64158	-5.28942	-3.52721	-3.81512	-8.16104	-5.49728	+	Keep	Discard
1415	Q3TJZ6;Q8BL36	Q3TJZ6;Q8BL36	Protein FAM98A	Fam98a	132.7	8714900000	227	3.02459	2.98374	4.62389	0.800489	1.25009	0.917614	3.57719	3.63266	3.56112	-1.84528	-1.06811	-0.120733	-0.15597	-0.308363	-0.664854	+	Keep	Discard
1416	Q3TK12	Q3TK12		Rps17	-2	1021600000	6	3.28634	-8.71578	-5.02595	-7.76858	-8.88332	-8.32997	-8.29627	-9.13784	-6.14183	3.22108	1.97071	2.0402	1.61272	-7.68972	2.58187	+	Discard	Keep
1417	Q3TK27;Q8CI11;Q8CI11-2	Q3TK27;Q8CI11;Q8CI11-2	Guanine nucleotide-binding protein-like 3	Gnl3	323.31	14690000000	368	1.59188	2.80762	2.62011	-3.3154	-2.75078	-1.42376	-1.24655	-6.08457	-1.44171	-3.75991	-6.53181	-4.1085	-3.70321	-7.42656	-7.5785	+	Keep	Discard
1418	Q922Z3;Q3UPJ8;Q3TK29;Q9CQN1;Q922R9;Q3TSG8	Q922Z3;Q3UPJ8;Q3TK29;Q9CQN1;Q922R9;Q3TSG8	Heat shock protein 75 kDa, mitochondrial	Trap1	323.31	71082000000	1532	2.80775	-0.413523	-4.30187	2.49379	2.29681	2.62027	2.87236	2.44768	2.56287	2.80986	2.88406	2.98479	3.20296	2.97966	2.91358	+	Discard	Discard
1419	Q3TK92;Q9Z1K6	Q3TK92;Q9Z1K6	E3 ubiquitin-protein ligase ARIH2	Arih2	31.248	1367700000	51	3.22062	1.72676	4.92353	-0.540736	0.48061	-1.04276	-0.449017	-0.316753	0.352576	-1.08071	-2.43669	-1.45715	-2.53418	-1.76254	-2.6054	+	Keep	Discard
1420	Q3TKV1;Q8VDM4;Q3TI61;Q3TXV1;Q3TW71;Q3U9Y8;Q3TIP0;Q3TWL6;Q80V77;Q99JX8;Q9CRK7;E9Q2S8	Q3TKV1;Q8VDM4;Q3TI61;Q3TXV1;Q3TW71;Q3U9Y8;Q3TIP0;Q3TWL6;Q80V77	26S proteasome non-ATPase regulatory subunit 2	Psmd2	323.31	155180000000	2950	5.97962	-0.442302	-10.4632	4.10266	4.19008	4.06325	4.05739	3.96819	3.96473	4.41008	4.48027	4.55885	4.53681	4.46243	4.55167	+	Discard	Discard
1421	Q3TKX4;Q8K301;Q9CS33	Q3TKX4;Q8K301	Probable ATP-dependent RNA helicase DDX52	Ddx52	160.38	4502700000	110	1.53381	-4.78863	-2.54216	-9.69242	-2.89668	-3.27818	-6.16966	-3.73285	-9.07881	1.68326	0.701908	-0.54261	-1.26503	-7.81685	1.12251	+	Discard	Keep
1422	Q6XLQ8;Q3TL33;G3V004;G3UYI3;G3UXA8;G3UXA3	Q6XLQ8;Q3TL33;G3V004		Calu	323.31	63807000000	859	3.11776	-1.14375	-4.76524	2.24253	1.35927	2.82517	1.91232	2.51082	1.85384	3.40687	3.67681	3.29722	3.04052	2.90599	3.23901	+	Discard	Keep
1423	Q3TLE2;Q8CIB5;Q3UMA4;A6X941	Q3TLE2;Q8CIB5;Q3UMA4	Fermitin family homolog 2	Fermt2	270.65	24911000000	778	2.00654	0.315538	3.17814	2.95914	3.3595	2.88364	2.97652	2.88824	3.23641	2.82566	2.69286	2.78861	2.93303	2.56739	2.60267	+	Discard	Discard
1424	Q3TLE4;Q8BQ46;F6QCI0;Q3V452;Q3V2Z2	Q3TLE4;Q8BQ46;F6QCI0		Taf15	181.93	5777000000	142	3.12825	3.84586	4.78127	-1.94054	-2.27024	-0.144443	0.406259	-0.906576	-2.21153	-3.86678	-5.9262	-4.69346	-7.75246	-4.62572	-3.2776	+	Keep	Discard
1425	S4R2J9;Q3TLH4-5;Q3TLH4;S4R294;S4R209;S4R2L9;S4R2E2;S4R298	S4R2J9;Q3TLH4-5;Q3TLH4;S4R294	Protein PRRC2C	Prrc2c	249.48	19575000000	525	2.56769	0.577925	3.95555	0.0435418	-0.0443394	0.127257	0.213652	0.081591	0.573446	0.0744639	-0.487866	-0.29602	-0.454583	-0.533234	-0.775162	+	Discard	Discard
1426	Q3TLS3;Q8C3E3	Q3TLS3;Q8C3E3	GDP-D-glucose phosphorylase 1	Gdpgp1	20.268	2379000000	210	2.01638	0.595282	3.19148	0.419061	0.821892	1.25385	1.04995	1.20817	1.54912	0.335534	0.203066	0.66573	0.562696	0.748811	0.214513	+	Keep	Discard
1427	Q7TPY1;Q542U4;Q3TLZ7;Q9JLY7	Q7TPY1;Q542U4;Q3TLZ7;Q9JLY7	Dual specificity protein phosphatase 14	Dusp14	12.13	683300000	26	1.87536	1.07134	3.00085	-0.357501	0.205097	0.460514	-0.575059	0.00307232	-0.238276	-1.61888	-1.02899	0.175574	-1.57721	-2.05423	-0.826451	+	Keep	Discard
1428	Q3TM70;Q9EQP2;Q3TWP9;Q1MWP9;Q1MWP8;Q3TQ74	Q3TM70;Q9EQP2;Q3TWP9;Q1MWP9;Q1MWP8;Q3TQ74	EH domain-containing protein 4	Ehd4	93.379	11383000000	403	2.02722	-0.860488	-3.2062	1.82921	0.967037	0.292154	0.978741	1.1534	1.1831	1.37186	1.73012	2.3787	2.49875	1.67667	1.91047	+	Discard	Keep
1429	Q3TMP1	Q3TMP1		Gtf3c3	26.223	784220000	50	2.02197	2.70708	3.19906	-4.69057	-4.8087	-5.41474	-5.38901	-2.81712	-4.96985	-4.14617	-7.45134	-7.80445	-7.36118	-7.71705	-9.85228	+	Keep	Discard
1430	Q3TMP8	Q3TMP8	Trimeric intracellular cation channel type A	Tmem38a	121.74	2772900000	109	2.62031	1.3028	4.03062	1.21342	2.954	2.83705	2.70625	2.46904	2.8827	0.659161	1.63328	1.20984	1.41062	1.63719	0.695584	+	Keep	Discard
1431	Q3TMS3;Q66JV3;Q3TNA1;Q8R0U8	Q3TMS3;Q66JV3;Q3TNA1	Xylulose kinase	Xylb	3.7449	313220000	10	2.71718	-4.00167	-4.17004	-8.57906	-4.52973	-2.83608	-8.00593	-7.91673	-6.90305	-1.71856	-2.1754	-2.65269	-3.27317	-2.12416	-2.81657	+	Discard	Keep
1432	Q3TMX7;Q3TMX7-2;Q3TMX7-3	Q3TMX7;Q3TMX7-2;Q3TMX7-3	Sulfhydryl oxidase 2	Qsox2	23.825	1770600000	71	4.09102	5.31377	6.37292	-1.48926	-1.37431	-0.303606	-0.154724	-0.920578	-0.366561	-2.35937	-6.79944	-6.33576	-7.70902	-7.50335	-5.78472	+	Keep	Discard
1433	Q542H2;Q3TN31;Q9Z2U0;Q3UIT9;Q3THL2;Q8VEB8	Q542H2;Q3TN31;Q9Z2U0;Q3UIT9;Q3THL2	Proteasome subunit alpha type;Proteasome subunit alpha type-7	Psma7	323.31	146690000000	1822	2.92391	-0.510611	-4.4732	6.21553	5.73181	5.99914	6.18065	5.81208	6.17189	6.21728	6.46307	6.78907	6.61463	6.55113	6.53959	+	Discard	Discard
1434	Q3TNH0;Q61029-3;Q61029-2;Q61029-4	Q3TNH0;Q61029-3;Q61029-2;Q61029-4	Lamina-associated polypeptide 2, isoforms beta/delta/epsilon/gamma	Tmpo	15.787	1857200000	16	6.62851	6.29537	12.2793	-2.52684	-0.973046	-0.262477	-0.0794928	0.117338	-1.6445	-7.57596	-8.2482	-6.99917	-6.63135	-7.43777	-6.24878	+	Keep	Discard
1435	Q3TNP1;Q3TMX4	Q3TNP1;Q3TMX4		Huwe1	18.222	304850000	15	6.96737	5.4264	13.3337	-2.89211	-2.09047	-3.13973	-2.84846	-3.40165	-2.39967	-8.3	-8.7734	-8.62465	-8.97954	-6.56266	-8.09023	+	Keep	Discard
1436	Q3TPE9;Q3TPE9-2	Q3TPE9;Q3TPE9-2	Ankyrin repeat and MYND domain-containing protein 2	Ankmy2	30.665	4013400000	166	2.43683	-0.48854	-3.7707	0.794688	0.819933	1.25125	0.770012	0.785837	0.760504	1.06017	1.4404	1.54974	1.50795	1.55487	1.00033	+	Discard	Discard
1437	Q3TPJ8;A2BFF7;A2BFF9;D6Q0F6;D6Q0F5;O88487;A2BFF8;D6Q0F7;A2BFF5;Q3UDA2;Q9CRN8	Q3TPJ8;A2BFF7;A2BFF9;D6Q0F6;D6Q0F5;O88487;A2BFF8;D6Q0F7;A2BFF5;Q3UDA2	Cytoplasmic dynein 1 intermediate chain 2	Dync1i2	323.31	27287000000	716	2.69304	-0.722953	-4.13513	2.88822	3.04792	2.7391	2.54554	2.34737	2.05349	3.00277	3.26506	3.62661	3.48373	3.39689	3.18429	+	Discard	Keep
1438	Q3TPX4;Q3U8A5;E9PZ92;E0CYX2;Q3UD13	Q3TPX4;Q3U8A5;E9PZ92	Exocyst complex component 5	Exoc5	165.59	15328000000	600	3.05544	0.397757	4.67049	2.07201	2.14379	2.22702	2.17403	2.23943	2.13849	1.96812	1.82954	1.38592	1.7661	1.80701	1.85154	+	Discard	Discard
1439	Q3TQN5;Q61200	Q3TQN5;Q61200	Neurexophilin;Neurexophilin-1	Nxph1	2.3031	165410000	10	2.68086	4.68991	4.11757	-1.54729	-1.48494	-1.16011	-1.42418	-2.89688	-2.94169	-3.36385	-4.55893	-4.77002	-8.18301	-9.2026	-9.51615	+	Keep	Discard
1440	Q3TQP6;Q3TQW1	Q3TQP6;Q3TQW1	Malic enzyme	Me1	-2	244420000	1	2.33689	-4.81728	-3.63116	-8.86086	-8.84859	-9.02668	-8.73874	-7.45226	-7.45745	-2.44404	-1.22001	-4.29561	-2.13052	-9.67468	-1.71605	+	Discard	Keep
1441	Q3TQU6;Q61142-2;Q61142;Q3TQU2;Q3UWM7;Q3TLF7;Q3UX91	Q3TQU6;Q61142-2;Q61142;Q3TQU2;Q3UWM7;Q3TLF7;Q3UX91	Spindlin-1	Spin1	15.724	2647900000	49	1.77982	1.61995	2.87231	0.115373	1.34606	1.2906	1.38242	0.0208264	0.988672	-2.04459	0.473149	-0.113939	-1.53444	0.620364	-1.9763	+	Keep	Discard
1442	Q3TRJ1;Q9EQH3;Q3TKU6;Q3TJ43;Q3UQJ1;Q3TUV7	Q3TRJ1;Q9EQH3;Q3TKU6;Q3TJ43;Q3UQJ1	Vacuolar protein sorting-associated protein 35	Vps35	323.31	209500000000	3208	4.50107	-0.343675	-7.13665	5.21208	5.30753	5.35564	5.23526	5.22704	5.34974	5.45345	5.56478	5.66269	5.71628	5.69598	5.65616	+	Discard	Discard
1443	Q3TRJ7;Q62419;Q3U3C4;Q3TJB4	Q3TRJ7;Q62419;Q3U3C4;Q3TJB4	Endophilin-A2	Sh3gl1	184.46	18087000000	584	1.94242	0.303403	3.09135	3.57844	3.32912	3.70072	3.60324	3.82467	3.69062	3.11824	3.63815	3.27926	3.26275	3.33251	3.27549	+	Discard	Discard
1444	Q3TS44;Q9R1P4;Q8BTU5;Q9JHS5	Q3TS44;Q9R1P4;Q8BTU5	Proteasome subunit alpha type;Proteasome subunit alpha type-1	Psma1	323.31	89531000000	1422	2.58628	-0.52824	-3.98202	5.28329	5.37622	5.41599	4.74469	4.93794	5.21615	5.44514	5.47337	5.80044	5.71225	5.83803	5.8745	+	Discard	Discard
1445	Q3TSY9;Q8BGD9;Q3TDD8;Q3UGC0;Q3TLQ9;Q3THB0;Q922K6;B2RWE8	Q3TSY9;Q8BGD9;Q3TDD8;Q3UGC0;Q3TLQ9;Q3THB0;Q922K6;B2RWE8	Eukaryotic translation initiation factor 4B	Eif4b	323.31	48404000000	724	1.71666	1.24208	2.78751	3.03772	4.95072	3.39834	5.74336	3.55586	3.55734	2.46384	3.02271	2.52275	2.83745	3.1167	2.82743	+	Keep	Discard
1446	Q3TU36	Q3TU36		Rap1gds1	91.211	12322000000	83	2.02726	-0.853113	-3.20625	0.892262	0.117107	1.58854	1.41854	1.78573	0.936862	2.02437	2.35616	2.01211	2.01626	1.67667	1.77215	+	Discard	Keep
1447	Q3TU79;Q9QYJ3;Q3TIT6;Q3TYL7	Q3TU79;Q9QYJ3;Q3TIT6;Q3TYL7	DnaJ homolog subfamily B member 1	Dnajb1	96.383	7800900000	443	4.65873	0.570617	7.44638	2.26133	2.41629	2.52056	2.4686	2.42599	2.09663	1.71787	1.9786	1.76578	1.75391	1.84222	1.70731	+	Discard	Discard
1448	Q3TU85;Q61696;Q3TAI8;A1E2B8;O88688	Q3TU85;Q61696;Q3TAI8;A1E2B8	Heat shock 70 kDa protein 1A	Hspa1b;Hspa1a	323.31	38346000000	1232	2.80876	0.430092	4.30334	4.07624	4.02406	3.80708	3.69985	3.96079	3.8187	3.4914	3.2903	3.29126	3.35521	3.58782	3.79018	+	Discard	Discard
1449	Q3TUI3;Q8K2F0;Q4G5Y4;Q5CCJ9;Q8K2F0-2;A2AKA9;Q05DR7;Q53TY6;A2AKB0;S4R1Z1	Q3TUI3;Q8K2F0;Q4G5Y4;Q5CCJ9;Q8K2F0-2;A2AKA9;Q05DR7	Bromodomain-containing protein 3	Brd3	24.093	1240800000	42	2.62166	3.38525	4.03255	-3.52808	-3.03632	-4.03975	-4.97012	-7.41937	-3.96409	-7.27621	-9.11241	-7.26532	-8.08845	-5.96334	-9.56352	+	Keep	Discard
1450	Q3TUQ7;Q5EG47;Q8BUX6	Q3TUQ7;Q5EG47	5-AMP-activated protein kinase catalytic subunit alpha-1	Prkaa1	85.996	8062300000	367	2.16789	0.476557	3.39801	1.44478	1.82766	1.07385	1.38416	1.4752	1.65527	1.2207	0.720053	0.800338	0.906808	1.28854	1.06514	+	Discard	Discard
1451	Q3TV62;Q9ER39	Q3TV62;Q9ER39	Torsin-1A	Tor1a	7.4123	2486100000	31	1.55148	1.98945	2.5659	1.13333	1.20695	1.47133	1.68156	0.839685	-2.53816	-2.9436	-1.51733	-0.960941	-1.46907	0.315527	-1.5666	+	Keep	Discard
1452	Q3TV98;Q7TNE1;Q8R5K0	Q3TV98;Q7TNE1	Succinate--hydroxymethylglutarate CoA-transferase	Sugct	4.5917	237840000	9	2.18121	-0.849571	-3.41627	-3.14795	-2.78195	-2.87924	-3.53204	-4.06742	-2.92156	-2.603	-2.00912	-1.90588	-2.69264	-2.7276	-2.2945	+	Discard	Keep
1453	Q3TVC7;Q3TVC7-3	Q3TVC7;Q3TVC7-3	Cyclin-D1-binding protein 1	Ccndbp1	3.4231	184220000	9	2.98529	-4.57252	-4.56483	-9.28872	-7.06954	-8.26177	-8.92335	-9.23144	-8.12576	-8.46825	-3.41733	-3.12716	-2.08474	-3.68626	-2.68172	+	Discard	Keep
1454	Q8CAJ7;Q3U3I6;Q3TVK3;Q9Z2W0;Q8BPW9	Q8CAJ7;Q3U3I6;Q3TVK3;Q9Z2W0;Q8BPW9	Aspartyl aminopeptidase	Dnpep	308.19	36688000000	1087	1.50088	-0.600579	-2.49792	4.28678	3.40228	2.8011	2.91495	3.44831	3.02729	3.90458	3.5959	4.07278	4.20291	3.99616	3.71186	+	Discard	Keep
1455	Q3UE19;Q3TVV9;Q6P5E6;Q6P5E6-2	Q3UE19;Q3TVV9;Q6P5E6;Q6P5E6-2	ADP-ribosylation factor-binding protein GGA2	Gga2	65.697	3558200000	89	4.23791	1.31888	6.63985	0.709178	0.384586	0.353678	1.15163	0.564241	0.951367	-1.3746	-0.510465	-0.513254	-0.358685	-0.519011	-0.522609	+	Keep	Discard
1456	Q3TVW6;Q8VEE1;Q8BVZ6	Q3TVW6;Q8VEE1;Q8BVZ6	LIM and cysteine-rich domains protein 1	Lmcd1	15.773	1019800000	40	1.63937	-1.20205	-2.68382	-3.97478	-1.81947	-1.95651	-1.69086	-1.42622	-1.38749	-0.765556	-1.12036	-1.65021	-0.543148	-0.805596	-0.158148	+	Discard	Keep
1457	Q542K4;Q3TVZ1;Q91XI2	Q542K4;Q3TVZ1;Q91XI2	Catalase	Cat	4.0603	418100000	16	1.40809	-2.91668	-2.37302	-4.964	-8.21054	-4.60808	-9.48948	-5.50206	-4.09469	-4.8631	-6.55937	-2.27299	-1.72798	-1.13326	-2.81209	+	Discard	Keep
1458	Q8BVK3;Q3TW96;Q3TW96-2	Q8BVK3;Q3TW96;Q3TW96-2	UDP-N-acetylhexosamine pyrophosphorylase-like protein 1	Uap1l1	323.31	51731000000	987	3.48331	-1.30491	-5.33922	0.438601	1.43611	0.505852	0.385818	0.604317	0.836323	2.55537	2.15578	1.38592	1.52952	2.16817	2.24173	+	Discard	Keep
1459	Q3TWG5;Q8R1Q8;Q3TVT4;A2VDF8	Q3TWG5;Q8R1Q8	Cytoplasmic dynein 1 light intermediate chain 1	Dync1li1	323.31	102730000000	2066	1.59817	0.27328	2.62854	5.34007	5.54254	5.21547	5.12954	4.99637	5.27336	5.03246	4.64637	5.08661	4.94425	5.02057	5.12742	+	Discard	Discard
1460	Q3TWN5	Q3TWN5		Hnrnpu	3.0403	461700000	15	3.79601	-3.19425	-5.85762	-6.43806	-5.71034	-6.89097	-7.25893	-8.61212	-5.84413	-3.11717	-2.35504	-4.1301	-4.56604	-3.42304	-3.99765	+	Discard	Keep
1461	Q9R062;Q3TWR9;K3W4S6;V9GX26	Q9R062;Q3TWR9;K3W4S6;V9GX26	Glycogenin-1	Gyg1;Gyg	240.99	6889300000	220	1.95058	-0.727588	-3.10238	1.59086	1.95546	1.45104	0.832929	1.14914	1.8664	2.71684	2.43247	1.94934	2.31116	2.18202	1.61953	+	Discard	Keep
1462	Q3TWW5;Q61048	Q3TWW5;Q61048	WW domain-binding protein 4	Wbp4	9.0354	375420000	20	1.70342	2.2869	2.76974	-5.97692	-7.7562	-5.02702	-4.11479	-7.02762	-3.52464	-7.62122	-6.50919	-9.1762	-7.30197	-7.14645	-9.39356	+	Keep	Discard
1463	Q3TWY6;Q9Z160;Q3TR89;Q3U7X8;Q3TAY0;Q3TYM3;Q810S7;F6QQB5;A2A6N9;F6RK91;F6V3F1;F6YD49	Q3TWY6;Q9Z160;Q3TR89;Q3U7X8;Q3TAY0;Q3TYM3	Conserved oligomeric Golgi complex subunit 1	Cog1	81.216	2155300000	101	1.55326	-1.68484	-2.56828	-3.80402	-7.07564	-3.16677	-3.62825	-3.93651	-5.21987	-3.20232	-2.14384	-3.46333	-3.17017	-1.70487	-3.03748	+	Discard	Keep
1464	Q8R2M8;Q3TX08;G3V019;H3BL74	Q8R2M8;Q3TX08	tRNA (guanine(26)-N(2))-dimethyltransferase	Trmt1	67.198	3411200000	114	2.00067	-1.91763	-3.17018	-5.42657	-2.81761	-2.97274	-3.056	-5.95364	-3.01255	-1.71603	-2.32374	-1.86373	-2.55076	-1.91045	-1.36861	+	Discard	Keep
[truncated: 1,497 more rows]
