# Supplementary material for: Deep proteome profiling of the hippocampus in the 5XFAD mouse model reveals biological process alterations and a novel biomarker of Alzheimer’s disease
Source: Exp Mol Med. 2019 Nov 15;51(11):136. doi: 10.1038/s12276-019-0326-z (PMC6856180; doi:10.1038/s12276-019-0326-z)
Supplement: Supplementary file 6 — Supplementary Table S4 [file 12276_2019_326_MOESM6_ESM.xlsx]

## Sheet: Supplementary table S4
Supplementary table S4. Screening list of AD susceptibility genes
no.	AD susceptibility genes	"-log10(p-value)" in 5 months-old wild-type/5xFAD	log2(fold-change) in 5 months-old wild-type/5xFAD	expression pattern in 5 months-old mice	"-log10(p-value)" in 10 months-old wild-type/5xFAD	log2(fold-change) in 10 months-old wild-type/5xFAD	expression pattern in 10 months-old mice
1	A2M	0.101273	-0.404609		2.90284	3.05785	down-regulated in 5xFAD
2	ABCA1	1.31362	-1.49233	up-regulated in 5xFAD	2.66876	-1.71467	up-regulated in 5xFAD
3	ABCA2	0.243648	-0.298189		0.307535	0.325602
4	ABCA7	0.0188967	0.0372339		2.73988	-2.09089	up-regulated in 5xFAD
5	ABCC8	0.147504	-0.245121		0.806027	0.649829
6	ABCG1	0.245712	0.598858		0.292487	-0.506896
7	ABCG4	0.145726	0.441981		3.46858	5.19126	down-regulated in 5xFAD
8	ACAD8	0.0745748	-0.0847763		1.93724	0.460183
9	ACAN	1.10398	-0.395122		0.826779	0.343867
10	ACAT2	3.52079	-0.622953	up-regulated in 5xFAD	1.2962	-0.346156
11	ACE	0.10056	-0.222821		0.547086	0.569283
12	ACHE	1.46606	1.14675	down-regulated in 5xFAD	0.592971	-0.762857
13	ACO2	0.0783075	-0.0142444		0.438158	0.0943594
14	ACSL4	0.558908	0.333361		1.18789	0.518522
15	ACTA2	0.144302	-0.404752		2.17357	5.27614	down-regulated in 5xFAD
16	ADAM10	0.306666	-0.165447		3.40122	0.823215	down-regulated in 5xFAD
17	ADAM17	0.143492	-0.424527		2.94194	-3.88005	up-regulated in 5xFAD
18	ADAM9	0.159467	0.163437		0.13153	0.297408
19	ADCYAP1R1	1.75498	-0.843796	up-regulated in 5xFAD	1.16815	0.715662
20	ADRA2A	0.202772	0.668508		0.68949	2.38792
21	AGPAT1	0.187807	-0.0682976		1.80365	-1.44804	up-regulated in 5xFAD
22	AHSG	0.48115	-2.31231		2.07766	4.52301	down-regulated in 5xFAD
23	AKAP8	0.287241	-0.248046		0.0668885	0.259068
24	AKT2	0.112824	0.124094		0.307088	0.195506
25	ALB	0.159497	-0.266039		2.93513	1.10477	down-regulated in 5xFAD
26	ALDH2	0.125451	-0.0263968		0.695769	0.166073
27	ANK3	0.202865	0.401465		4.52471	1.87826	down-regulated in 5xFAD
28	ANXA8	0.0594696	0.26816		0.0659134	0.327073
29	AP3M1	0.132964	-0.177705		1.75428	0.587831	down-regulated in 5xFAD
30	APBA1	0.0284995	-0.0116446		1.14982	-0.300207
31	APBB1	0.742263	0.234216		0.903833	0.366214
32	APBB1IP	0.24673	0.59481		0.0105456	-0.0419588
33	APBB2	0.309836	1.59575		0.35584	-1.23291
34	APEX1	0.104961	0.0427495		0.726837	-0.165132
35	APOA1	0.150811	0.987581		0.407052	-1.13909
36	APOA1BP	0.327818	0.0553488		0.320612	0.103932
37	APOD	1.21412	-0.796743		0.316605	-0.241864
38	APOE	8.70746	-2.20134	up-regulated in 5xFAD	7.83874	-3.31071	up-regulated in 5xFAD
39	APP	0.448662	-0.455719		0.148483	0.101864
40	ARID4A	0.231453	-1.03993		0.952154	3.95519
41	ARSB	0.398402	-0.243947		0.0317912	0.0268493
42	ATXN1	0.381409	1.96319		3.53608	-5.47852	up-regulated in 5xFAD
43	BACE1	0.00634134	0.0174813		1.07947	-2.20594
44	BAG3	0.211174	1.22408		0.425111	-1.40295
45	BCAM	0.086665	-0.061005		1.87076	0.465034
46	BCHE	1.0284	-3.11351		0.812907	-2.4352
47	BCL2	0.0900029	-0.293358		5.63422	-4.39859	up-regulated in 5xFAD
48	BCR	0.904982	0.302043		0.982132	0.183593
49	BIN1	0.204517	-0.0444465		1.95318	0.25904
50	BLMH	0.229952	0.10619		0.336608	0.11722
51	C4B	3.29388	-3.61585	up-regulated in 5xFAD	1.26349	-2.3035
52	CACNB2	0.0299883	-0.0163909		1.44409	1.11197	down-regulated in 5xFAD
53	CALHM2	0.0222314	0.0447201		0.142801	-0.338067
54	CAMK1G	1.75363	1.86247	down-regulated in 5xFAD	0.127879	-0.301292
55	CAMK2G	0.0671631	-0.0201864		0.207585	0.0549016
56	CAND1	0.627881	0.101943		0.166157	0.0262804
57	CASP3	0.147794	-0.1535		1.18846	-3.63356
58	CASP8	0.20062	0.565277		0.81452	1.74536
59	CAST	0.741137	0.645316		0.668973	-1.04022
60	CAT	0.958353	0.266893		1.06804	0.258411
61	CAV1	0.612747	0.514619		0.544762	0.919509
62	CBS	0.0394648	-0.0158088		1.41094	0.579943
63	CCDC134	0.0398014	-0.144697		0.358651	1.4704
64	CD2AP	1.04412	-1.64016		2.21722	1.67216	down-regulated in 5xFAD
65	CDK5	1.13172	0.190128		1.01784	0.238627
66	CDK5R1	0.629309	2.11155		0.796891	-0.495631
67	CELF2	1.05438	0.215764		1.66499	0.378484
68	CHAT	0.714269	1.12632		0.101594	0.221671
69	CHD4	0.117026	-0.0697117		3.1378	-0.524385
70	CHRM1	0.238002	-0.150459		0.251457	-0.286214
71	CLPTM1	0.171491	0.0634102		0.155881	-0.07916
72	CLU	7.02783	-1.9002	up-regulated in 5xFAD	6.463	-2.73172	up-regulated in 5xFAD
73	COG2	0.293515	-0.479636		0.283412	-0.46445
74	COMT	0.513701	-0.264249		2.00151	0.624493	down-regulated in 5xFAD
75	COX15	0.583115	-1.01546		0.285666	0.269797
76	CPE	1.31877	-0.337433		1.34169	0.420734
77	CRHBP	0.26817	0.427352		3.03726	2.54197	down-regulated in 5xFAD
78	CSK	0.0276265	0.0321685		2.50279	-1.41051	up-regulated in 5xFAD
79	CST3	2.98931	-0.636404	up-regulated in 5xFAD	5.28717	-1.10804	up-regulated in 5xFAD
80	CTSD	4.8689	-0.762829	up-regulated in 5xFAD	6.58577	-0.981158	up-regulated in 5xFAD
81	CTSS	6.36683	-2.30138	up-regulated in 5xFAD	2.53626	-1.77929	up-regulated in 5xFAD
82	CYP39A1	0.867125	1.89978		0.366258	0.444733
83	CYP46A1	1.79587	0.455199		2.54142	-0.829705	up-regulated in 5xFAD
84	DAPK1	0.774721	-0.889757		3.40262	-2.83458	up-regulated in 5xFAD
85	DGKB	0.324926	0.21069		1.37118	0.576399
86	DHCR24	0.480131	-1.62844		2.58362	4.97676	down-regulated in 5xFAD
87	DLD	0.159848	-0.0489011		0.349246	0.0932658
88	DLST	0.704785	0.11817		0.236394	-0.0710951
89	DNM2	0.56697	0.383337		3.87882	0.943561	down-regulated in 5xFAD
90	DOPEY2	0.12818	-0.248373		0.0185883	-0.0129331
91	DVL1	0.926709	2.20052		1.04417	0.992363
92	DYRK1A	0.135241	-0.257143		1.35474	-1.01644	up-regulated in 5xFAD
93	EBP	1.34053	-0.351247		0.0751766	-0.0969442
94	ECE1	0.521967	0.77948		3.02659	-4.77883	up-regulated in 5xFAD
95	ECHS1	0.190496	-0.0703463		1.87317	-0.279002
96	EIF2AK2	0.794219	1.55775		1.48697	-4.17328	up-regulated in 5xFAD
97	ENPP1	0.427847	0.771359		1.05922	1.55787
98	ENPP2	1.45894	-0.987478	up-regulated in 5xFAD	5.55708	2.6281	down-regulated in 5xFAD
99	EPC2	0.49365	-1.36876		1.00412	-4.15711
100	EPHA4	0.528016	-0.163803		1.50912	0.72982	down-regulated in 5xFAD
101	ERCC2	0.940373	-1.39335		0.682002	-2.59383
102	ERCC4	0.0309117	0.0446169		0.810833	1.51723
103	FABP4	0.880982	-0.866487		0.0621207	0.301595
104	FADD	1.34708	2.88107	down-regulated in 5xFAD	0.83832	-1.47089
105	FAM63A	0.013023	-0.0285435		0.819689	0.787427
106	FDPS	5.40159	-0.802675	up-regulated in 5xFAD	4.03908	-1.16018	up-regulated in 5xFAD
107	FGF1	0.693369	0.999064		0.880026	0.716223
108	FLOT1	0.00685767	0.00139038		2.48561	0.302435
109	FTSJ3	0.211682	0.548198		0.374335	-0.845177
110	FYN	0.46747	0.228876		1.10445	0.353191
111	GAPDH	0.319396	0.0548714		0.00881668	-0.00238037
112	GBA	1.74819	-0.734211	up-regulated in 5xFAD	0.110864	0.106363
113	GBP2	1.89739	-1.34101	up-regulated in 5xFAD	0.814089	-1.31229
114	GLO1	0.408592	-0.102195		2.64372	0.443434
115	GLOD4	0.21818	0.0336033		1.39051	-0.342704
116	GNA11	0.248403	0.0915956		0.195904	0.0810739
117	GOLM1	1.19981	3.9765		1.01966	2.8484
118	GOT1	0.0879043	-0.0210713		0.0363594	0.01418
119	GPD1	0.35343	-0.140113		4.20058	0.432423
120	GRB10	0.658905	-0.922389		3.5189	-3.89742	up-regulated in 5xFAD
121	GRB2	1.18783	-0.176503		3.79666	0.432413
122	GRIN2B	0.133095	0.0467159		1.62365	0.379827
123	GRIN3A	0.512738	1.37499		4.04414	3.86415	down-regulated in 5xFAD
124	GRN	1.22627	-2.77237		1.70807	0.821386	down-regulated in 5xFAD
125	GSK3B	0.40681	-0.0733444		0.0721703	-0.0262055
126	GSTM1	0.827244	-0.175974		0.782112	-0.207647
127	GSTM4	0.902522	1.89437		0.230194	-0.91348
128	GSTO1	0.161738	-0.223206		0.65816	0.28945
129	GSTT1	0.732479	0.402319		0.607745	0.655782
130	GSTZ1	0.101174	0.0499738		1.01254	-0.356267
131	GYS1	0.103758	0.13837		0.664689	-0.310373
132	HK1	0.212157	0.0421578		0.937608	-0.129333
133	HK2	0.69581	0.659001		0.838788	0.482248
134	HMGCR	0.194488	-0.636117		1.39145	-2.27878	up-regulated in 5xFAD
135	HMGCS1	1.6744	-0.516197		2.38868	-3.91869	up-regulated in 5xFAD
136	HMMR	1.50801	-1.7184	up-regulated in 5xFAD	0.880117	1.48586
137	HMOX1	0.892697	-2.35169		0.0186757	-0.0561031
138	HMOX2	0.129627	0.0555403		1.8469	0.409107
139	HPCAL1	1.34329	0.380176		0.94678	-0.361989
140	HSPA1B	0.344499	0.392023		1.80148	3.00985	down-regulated in 5xFAD
141	HSPA1L	0.579571	1.30181		0.57281	1.414
142	HSPA5	1.17014	-0.181872		1.7691	-0.180257
143	HSPG2	1.09203	0.349707		6.42447	2.2809	down-regulated in 5xFAD
144	ICAM1	0.0332791	-0.0436763		2.34678	-3.3155	up-regulated in 5xFAD
145	IDE	0.196503	-0.153677		1.2054	0.319009
146	IGF1R	0.604087	0.467628		0.231578	0.179563
147	IL18	1.69449	-3.40289	up-regulated in 5xFAD	0.26693	0.837672
148	INPPL1	0.867091	-0.510796		3.31411	-2.72487	up-regulated in 5xFAD
149	INSR	1.25283	0.806486		0.0829525	-0.15869
150	IREB2	0.27463	-0.596285		1.67749	-1.83046	up-regulated in 5xFAD
151	KCNJ11	0.276817	0.295992		0.462616	0.645414
152	KCNJ6	0.559005	-0.440048		1.35271	1.08356	down-regulated in 5xFAD
153	KCNMA1	0.735931	0.148442		1.53807	0.239829
154	KIF11	0.346125	0.35473		0.328921	-0.912343
155	LAMB1	0.778764	0.258608		4.18322	2.04789	down-regulated in 5xFAD
156	LDLR	0.494011	1.46077		2.48288	2.07527	down-regulated in 5xFAD
157	LIPA	1.27081	-2.07962		0.498701	-1.65024
158	LIPE	0.128987	-0.360069		1.16208	-1.33907
159	LMNA	0.871028	-0.0993942		0.222598	0.054309
160	LPL	3.6359	-2.13664	up-regulated in 5xFAD	0.698916	-1.69651
161	LRP1	1.92959	-0.41645		1.66342	0.333218
162	LRPAP1	3.05401	-0.458645		2.90072	-0.722648	up-regulated in 5xFAD
163	LRRTM3	1.40445	2.22465	down-regulated in 5xFAD	1.36842	-1.6913	up-regulated in 5xFAD
164	LSS	0.300761	-0.43169		3.2351	-3.54074	up-regulated in 5xFAD
165	M6PR	0.0920567	-0.0595197		0.180031	0.0460097
166	MAGI2	0.892768	0.342941		0.723117	0.364461
167	MAOA	0.901195	0.139442		0.350737	0.111156
168	MAOB	0.172216	0.0282631		0.724085	-0.196678
169	MAPK8IP1	1.07892	-2.00181		1.71618	2.63906	down-regulated in 5xFAD
170	MAPT	0.0628006	-0.0108925		5.15095	0.687693	down-regulated in 5xFAD
171	MARCH5	0.220411	0.0594677		2.09788	-0.31849
172	MCM3AP	0.719476	1.51995		1.40726	-1.91034	up-regulated in 5xFAD
173	MIF	0.131041	-0.119522		0.591496	0.301698
174	MINPP1	0.0559082	-0.0708595		1.56852	-1.78715	up-regulated in 5xFAD
175	MT-ATP8	0.335379	-0.154788		1.24856	0.409528
176	MT-CO3	0.177227	0.243095		4.83017	1.90269	down-regulated in 5xFAD
177	MT-CYB	0.458328	0.13203		0.829654	0.107751
178	MTHFD1	0.518416	-0.120727		0.0353645	0.0138333
179	MT-ND4	0.686046	0.352301		1.06104	0.252717
180	MTR	0.0746826	0.206909		0.0714425	-0.172503
181	NAT2	0.364655	1.35639		0.230532	-1.16838
182	NCAM2	1.59696	0.370096		1.79417	-0.486002
183	NCAPD2	0.927064	0.678821		0.939117	1.0866
184	NCSTN	1.21385	-1.01471		0.551044	-0.447217
185	NDUFA3	0.477157	0.27194		3.06676	-0.762317	up-regulated in 5xFAD
186	NDUFA6	0.307024	0.103846		0.663108	-0.229328
187	NDUFA8	0.365175	0.121611		2.24433	0.262911
188	NDUFB7	2.96838	0.416459		2.18573	-0.45094
189	NDUFB8	0.0587579	0.028656		1.52289	-0.265655
190	NDUFS1	1.54413	0.167856		0.0976298	-0.0281012
191	NDUFS4	0.342341	0.0637956		0.0370032	0.0148606
192	NDUFS7	0.104924	0.0319055		2.36057	0.657876	down-regulated in 5xFAD
193	NOS1	0.914401	-0.241701		0.692811	0.284912
194	NPC1	0.150817	0.545964		1.81572	1.4798	down-regulated in 5xFAD
195	NPC2	1.05048	-1.10203		0.187599	0.166637
196	NQO1	0.134912	-0.098233		0.528724	-0.310135
197	NR3C1	0.205519	0.142292		0.356957	0.272026
198	NTRK2	0.0395613	0.0151293		0.826616	0.162337
199	NUMB	0.41863	0.482468		1.66635	-1.51429	up-regulated in 5xFAD
200	NXPH1	1.61405	2.43735	down-regulated in 5xFAD	2.68086	4.68991	down-regulated in 5xFAD
201	OAT	1.08384	-0.312393		4.32385	-0.528322
202	PARP1	0.811427	-0.561166		1.60391	0.532255
203	PCK2	0.540025	-0.15507		1.38989	0.366843
204	PDCD11	1.04231	-1.2782		1.8451	1.39244	down-regulated in 5xFAD
205	PFKM	0.455209	0.0644452		1.89983	-0.168969
206	PGAM1	0.736559	0.181781		2.01937	-0.196732
207	PHKG2	0.462879	1.09508		0.719999	0.92748
208	PICALM	0.435788	0.330627		1.97766	-0.846413	up-regulated in 5xFAD
209	PIK3R1	0.0491756	-0.039737		5.39016	-1.71011	up-regulated in 5xFAD
210	PIN1	0.538618	0.133901		0.735525	0.22586
211	PITRM1	0.661429	0.250267		0.0286521	-0.00863806
212	PLAT	0.651551	-0.510889		0.544919	-1.15387
213	PLCG1	0.760351	0.310307		0.188626	-0.0722121
214	PMVK	0.632961	-0.485494		0.0861423	0.524732
215	PON2	1.1744	0.520636		0.278993	0.157212
216	PON3	1.91646	-3.1917	up-regulated in 5xFAD	0.0498001	-0.208439
217	PPIL2	0.189811	0.400478		0.814139	-2.49979
218	PPM1H	0.999632	-0.186		0.530771	0.177505
219	PPP1CC	0.683537	0.227582		0.215253	-0.104522
220	PPP1R10	0.334315	-0.600364		0.130604	0.215703
221	PPP2R1A	1.81543	0.153916		0.67927	-0.119054
222	PPP2R2B	0.952081	1.61743		0.297831	-1.07964
223	PPP3CB	0.0593382	-0.0131079		0.046574	-0.00985161
224	PRDX6	2.96097	-0.390907		4.63525	-0.944378	up-regulated in 5xFAD
225	PRKAA1	0.144561	0.0842704		2.16789	0.476557
226	PRKAB2	0.741206	0.392555		1.32602	0.470418
227	PRUNE2	0.0540458	-0.039895		0.0481622	0.0401946
228	PSAP	1.88306	-0.53174		0.26423	0.13938
229	PSEN1	2.20054	-1.99392	up-regulated in 5xFAD	1.24508	-2.86464
230	PSENEN	0.0686532	-0.40403		0.00755898	-0.0517974
231	PSMB7	0.0948764	0.046665		0.500119	-0.225507
232	PTEN	0.00859391	0.00363336		0.123915	0.045385
233	PTGS2	0.271911	-0.424109		0.756133	-1.68743
234	PVRL2	0.634042	1.20481		0.510326	1.49699
235	RASSF4	1.5432	1.09122	down-regulated in 5xFAD	0.0767236	-0.363933
236	RELN	0.179084	0.220844		2.88123	2.43762	down-regulated in 5xFAD
237	RFC1	0.98139	-1.6625		1.81448	-2.66441	up-regulated in 5xFAD
238	RFTN1	0.449891	-0.536821		4.52135	1.61938	down-regulated in 5xFAD
239	RPS15	0.431561	-2.1333		0.247235	1.17629
240	RPS6KA2	0.265864	0.25348		2.41106	-1.55528	up-regulated in 5xFAD
241	RTN3	0.249765	-0.0663129		3.24324	-0.446502
242	RXRB	0.792502	1.22462		3.09488	3.66177	down-regulated in 5xFAD
243	S100B	0.811954	-0.435145		5.88088	-2.72235	up-regulated in 5xFAD
244	SAR1A	0.155558	-0.0729448		0.416751	0.188699
245	SEL1L	0.00249874	0.00176059		1.89388	0.499841
246	SEMA4D	1.2147	1.23573		2.09537	1.08427	down-regulated in 5xFAD
247	SGPL1	0.867538	-0.3471		3.39334	-1.24342	up-regulated in 5xFAD
248	SGPP1	0.091913	-0.429715		1.26265	3.04276
249	SH3PXD2A	0.0655304	-0.103428		1.87029	-2.01757	up-regulated in 5xFAD
250	SLC11A2	0.538313	-1.1915		2.0251	-4.0532	up-regulated in 5xFAD
251	SLC18A3	1.44745	1.35609	down-regulated in 5xFAD	0.0693932	-0.0586622
252	SLC6A3	1.19227	4.34393		0.967958	-3.62551
253	SLC6A4	0.995178	0.59657		0.253413	-0.358028
254	SLIT1	0.183165	-0.227759		0.703313	0.807479
255	SLK	0.00455496	-0.00340996		2.16554	0.552088
256	SMAD3	0.119869	0.739858		4.05758	-5.54859	up-regulated in 5xFAD
257	SNCA	0.0339547	-0.0290651		3.65306	0.726807	down-regulated in 5xFAD
258	SNCG	0.580102	0.445416		1.0655	2.96818
259	SOAT1	0.106036	0.109779		0.178902	0.212008
260	SOD2	0.351552	-0.0666743		4.46469	1.0777	down-regulated in 5xFAD
261	SORCS2	1.11904	0.342357		1.18533	-0.409537
262	SORL1	0.139846	-0.0614723		0.28131	0.208084
263	SORT1	0.0491021	0.0308582		2.21685	0.537277
264	SOS1	0.217	-0.271831		0.543139	0.544767
265	SRP72	0.0684719	0.407909		2.20693	5.08895	down-regulated in 5xFAD
266	SST	1.0196	2.56703		0.803311	1.07394
267	SUPV3L1	0.0403848	-0.0306725		1.22863	0.607206
268	SYN3	0.945235	0.416993		0.0819641	-0.0424239
269	TANC2	0.35178	0.128797		1.62252	0.328485
270	TAP1	0.548908	0.91112		1.3138	2.02546	down-regulated in 5xFAD
271	TAP2	0.517341	-0.940714		0.21592	0.804547
272	TARDBP	0.200819	-0.0437133		0.337132	0.0810022
273	TF	0.615027	-0.422929		1.89966	0.869931	down-regulated in 5xFAD
274	TFAM	0.908615	-0.311813		0.381951	-0.135463
275	TFCP2	0.53724	-0.662456		0.425918	-0.457973
276	THRA	0.720279	1.07086		0.0683421	-0.165317
277	TMED8	0.639091	-0.479483		0.984508	1.23209
278	TMEM63C	2.08227	-1.88559	up-regulated in 5xFAD	0.804671	-0.515611
279	TOMM40	2.06015	0.383817		1.41393	0.311174
280	TRAF2	0.31368	1.24003		0.346534	0.867541
281	TSPAN15	1.27858	-0.674116		0.00736263	0.0121061
282	TTR	0.821223	-0.983938		5.03378	2.62022	down-regulated in 5xFAD
283	UBE2I	0.13271	-0.0796336		0.650509	0.177102
284	UBQLN1	0.606659	-0.145471		1.75525	0.260785
285	UCHL1	0.0671209	-0.0299233		3.27322	-0.438906
286	VCL	4.00613	-0.373275		3.42501	-0.442154
287	VCP	0.687688	-0.0911086		1.72913	-0.190555
288	VLDLR	0.519948	-1.52176		7.95908e-05	0.000271241
289	VPS26A	0.927728	-0.156266		4.53728	-0.53916
290	VPS35	0.779602	-0.15975		4.50107	-0.343675
291	WWC1	1.10203	-1.50639		0.879782	1.48655
292	XRCC1	0.458321	-1.37739		0.0134897	0.0610035
293	YWHAZ	0.944818	0.118083		0.313165	-0.0677392
294	ZWINT	0.258455	0.1365		3.73033	-1.55415	up-regulated in 5xFAD
