# Supplementary material for: Deep proteome profiling of the hippocampus in the 5XFAD mouse model reveals biological process alterations and a novel biomarker of Alzheimer’s disease
Source: Exp Mol Med. 2019 Nov 15;51(11):136. doi: 10.1038/s12276-019-0326-z (PMC6856180; doi:10.1038/s12276-019-0326-z)
Supplement: Supplementary file 7 — Supplementary Table S5 [file 12276_2019_326_MOESM7_ESM.xlsx]

## Sheet: Cluster #1
# ID	Accession number	Protein name	Gene name	Log2 Norm. iBAQ 5mon_WT	Log2 Norm. iBAQ 5mon_TG	Log2 Norm. iBAQ 10mon_WT	Log2 Norm. iBAQ 10mon_TG	KEGG pathway		Log2 Norm. iBAQ : Mean of replicates
1	A1A4T2	Neutral alpha-glucosidase AB	Ganab	5.28039	5.52519	5.3902	5.2405	N-Glycan biosynthesis;Protein processing in endoplasmic reticulum
2	A2A5R2	Brefeldin A-inhibited guanine nucleotide-exchange protein 2	Arfgef2	2.70795	2.5583	2.59192	2.2496
3	A2AG50	MAP7 domain-containing protein 2	Map7d2	3.43722	3.71535	3.87824	2.81615
4	A2ALK8	Tyrosine-protein phosphatase non-receptor type 3	Ptpn3	0.368794	0.468127	0.299079	-1.24292
5	B1AW58	Calcium/calmodulin-dependent protein kinase type 1D	Camk1d	1.52032	0.886042	1.70761	0.631223
6	B2RTL2	cAMP-specific 3,5-cyclic phosphodiesterase 4A	Pde4a	0.813029	0.648743	1.15683	-0.374878	Purine metabolism
7	B2RUE8		Map4k4	1.57248	1.16684	2.13567	0.668793	MAPK signaling pathway
8	Q3UGY4	Spectrin beta chain, erythrocytic	Sptb	4.11169	3.97909	3.76151	3.4518
9	D3YU12	NmrA-like family domain-containing protein 1	Nmral1	4.07131	4.03183	4.18137	3.54839
10	D3YUZ8		Dlg2	-0.837191	-1.27964	0.085114	-2.5926
11	D3YYY8		Arhgef26	-1.55103	-1.83192	-2.32783	-3.38574	Bacterial invasion of epithelial cells
12	D3Z499	MAM domain-containing glycosylphosphatidylinositol anchor protein 1	Mdga1	-0.218399	-0.029004	-0.557819	-2.02642
13	D3Z7C0	39S ribosomal protein L40, mitochondrial	Mrpl40	2.87008	2.36583	2.55966	1.49595
14	E0CY18	AN1-type zinc finger protein 2B	Zfand2b	1.51012	1.59891	2.07141	0.638203
15	E9PWE8	Dihydropyrimidinase-related protein 3	Dpysl3	7.00478	7.05963	6.99881	6.65329
16	E9PWQ3		Col6a3	2.67651	2.50163	2.58554	-0.238802	ECM-receptor interaction;Focal adhesion;Protein digestion and absorption
17	E9PWX1	Dipeptidyl aminopeptidase-like protein 6	Dpp6	6.76076	6.64879	6.64668	6.19158
18	Q3UH27		Asap2	2.11082	1.70627	2.37157	1.14363	Endocytosis;Fc gamma R-mediated phagocytosis
19	F6U7V1	Ryanodine receptor 2	Ryr2	3.61334	3.72147	3.78548	3.21828	Arrhythmogenic right ventricular cardiomyopathy (ARVC);Calcium signaling pathway;Cardiac muscle contraction;Dilated cardiomyopathy;Hypertrophic cardiomyopathy (HCM);Pancreatic secretion
20	E9Q452		Tpm1	4.59004	4.50105	4.84095	3.97595	Cardiac muscle contraction;Dilated cardiomyopathy;Hypertrophic cardiomyopathy (HCM)
21	E9QLB2	Lysophospholipase-like protein 1	Lyplal1	2.88312	1.77642	2.47597	1.48227
22	E9QN14		Srgap3	4.33623	4.37074	4.35363	3.90488
23	Q3UHL7	Laminin subunit beta-1	Lamb1	-0.370114	-0.635157	0.380792	-1.62947	Amoebiasis;ECM-receptor interaction;Focal adhesion;Pathways in cancer;Small cell lung cancer;Toxoplasmosis
24	E9QNN1	ATP-dependent RNA helicase A	Dhx9	5.02293	5.1656	5.30333	4.88288
25	E9QQ33	E3 ubiquitin-protein ligase SH3RF1	Sh3rf1	-2.35139	-2.44148	-1.41248	-4.94166
26	P04370-4		Mbp	14.7398	14.7599	14.7497	13.7487
27	F6WMJ3	Rho guanine nucleotide exchange factor 6	Arhgef6	2.706	2.76839	2.87491	1.8517	Pancreatic cancer;Regulation of actin cytoskeleton
28	P04370-9		Mbp	3.63857	3.13327	2.29905	0.548958
29	F7DD14	Tyrosine-protein kinase receptor;Mast/stem cell growth factor receptor Kit;Receptor protein-tyrosine kinase	Kit	2.16124	2.37139	3.21471	1.53731	Acute myeloid leukemia;Cytokine-cytokine receptor interaction;Endocytosis;Hematopoietic cell lineage;Melanogenesis;Pathways in cancer
30	F8WIZ7	Oxysterol-binding protein;Oxysterol-binding protein-related protein 6	Osbpl6	2.13908	1.83565	2.38951	1.0772
31	G3UXW9	COP9 signalosome complex subunit 1	Gps1	5.44357	5.46871	5.32559	4.97465
32	G3UYZ1		Igsf8	7.88825	7.80845	7.93546	7.32536
33	G3X9G4		Dnm2	6.15092	5.82624	6.15481	5.11265	Bacterial invasion of epithelial cells;Endocrine and other factor-regulated calcium reabsorption;Endocytosis;Fc gamma R-mediated phagocytosis
34	G3X9J0		Sipa1l3	0.738165	1.19685	1.60526	-0.118421
35	H3BL44	Calcium-transporting ATPase;Calcium-transporting ATPase type 2C member 1	Atp2c1	1.77082	1.50037	2.27646	0.978012
36	J3QP43	Protein stum homolog	6330403A02Rik	7.54154	7.21452	7.68154	6.90773
37	K3W4R5	Cytoskeleton-associated protein 5	Ckap5	4.02164	4.0112	4.07571	3.7
38	Q3UUF0	Fatty-acid amide hydrolase 1	Faah	5.42973	5.71796	5.5816	4.63578
39	Q543Q7	Ephrin-B3	Efnb3	2.89016	2.39552	3.19276	1.17149	Axon guidance
40	Q0VE46	Myeloid-associated differentiation marker	Myadm	5.58734	5.64105	6.06336	5.1021
41	Q3UPX0	Ketimine reductase mu-crystallin	Crym	9.804	9.99855	10.2769	8.91013
42	O54991	Contactin-associated protein 1	Cntnap1	6.42101	6.52512	6.77379	6.09197	Cell adhesion molecules (CAMs)
43	O55042-2	Alpha-synuclein	Snca	10.6868	10.8359	11.2514	10.3551	Alzheimer's disease;Parkinson's disease
44	O55137	Acyl-coenzyme A thioesterase 1	Acot1	4.82852	5.26173	5.28055	4.53108	Biosynthesis of unsaturated fatty acids
45	Q9CZS7	Phosphatidylinositol 5-phosphate 4-kinase type-2 alpha	Pip4k2a	4.97327	5.02507	5.18271	4.21376	Inositol phosphate metabolism;Phosphatidylinositol signaling system;Regulation of actin cytoskeleton
46	Q3UQL2	COP9 signalosome complex subunit 3	Cops3	5.51532	5.62149	5.85569	5.24644
47	O88597	Beclin-1	Becn1	1.91849	1.58656	2.12672	0.440302	Regulation of autophagy
48	O88704	Potassium/sodium hyperpolarization-activated cyclic nucleotide-gated channel 1	Hcn1	3.37547	3.26327	3.93298	2.70202
49	Q5M9K1	Transthyretin	Ttr	3.46545	4.52175	5.03527	2.35409
50	Q00896	Alpha-1-antitrypsin 1-3;Alpha-1-antitrypsin 1-1	Serpina1c;Serpina1a	1.77681	2.82858	2.14776	0.0949589	Complement and coagulation cascades
51	P08551	Neurofilament light polypeptide	Nefl	9.18157	9.23286	8.91046	8.59771	Amyotrophic lateral sclerosis (ALS)
52	P11679	Keratin, type II cytoskeletal 8	Krt8	2.02184	1.90818	3.85502	-0.62856
53	P12382	ATP-dependent 6-phosphofructokinase, liver type	Pfkl	7.65346	7.85633	7.49389	7.20937	Fructose and mannose metabolism;Galactose metabolism;Glycolysis / Gluconeogenesis;Methane metabolism;Pentose phosphate pathway
54	Q3TYV5	2,3-cyclic-nucleotide 3-phosphodiesterase	Cnp	11.8614	11.8486	11.6402	10.8832
55	P17879	Heat shock 70 kDa protein 1B	Hspa1b	-0.473653	-0.865799	0.244951	-1.91629	Antigen processing and presentation;Endocytosis;MAPK signaling pathway;Measles;Protein processing in endoplasmic reticulum;Spliceosome;Toxoplasmosis
56	P20917	Myelin-associated glycoprotein	Mag	7.80245	7.87403	7.76509	6.54957	Cell adhesion molecules (CAMs)
57	Q3UFK0	Embigin	Emb	2.15501	2.0526	2.73024	1.39688
58	P23819-4	Glutamate receptor 2	Gria2	7.32528	7.57346	7.78106	7.0186	Amyotrophic lateral sclerosis (ALS);Long-term depression;Long-term potentiation;Neuroactive ligand-receptor interaction
59	Q52L78	Alpha-crystallin B chain	Cryab	6.7625	6.81994	6.36366	5.93445	Protein processing in endoplasmic reticulum
60	Q3TJN1	Branched-chain-amino-acid aminotransferase;Branched-chain-amino-acid aminotransferase, cytosolic	Bcat1	5.64998	5.72192	5.5889	5.27193	Pantothenate and CoA biosynthesis;Valine, leucine and isoleucine biosynthesis;Valine, leucine and isoleucine degradation
61	Q3TH46	Radixin	Rdx	4.29382	4.34464	4.25182	3.5067	Regulation of actin cytoskeleton
62	Q3UII2	Tetraspanin;CD82 antigen	Cd82	6.27879	6.02089	6.61813	5.52694	p53 signaling pathway
63	Q80V79	DNA mismatch repair protein Msh2	Msh2	-0.721015	-0.372771	-1.16721	-1.85808	Colorectal cancer;Mismatch repair;Pathways in cancer
64	P48774	Glutathione S-transferase Mu 5	Gstm5	8.3472	8.5963	8.83538	8.0857	Drug metabolism - cytochrome P450;Glutathione metabolism;Metabolism of xenobiotics by cytochrome P450
65	P51830	Adenylate cyclase type 9	Adcy9	3.97634	3.75132	3.99381	3.30691	Bile secretion;Calcium signaling pathway;Chemokine signaling pathway;Dilated cardiomyopathy;Endocrine and other factor-regulated calcium reabsorption;Gap junction;Gastric acid secretion;GnRH signaling pathway;Melanogenesis;Oocyte meiosis;Pancreatic secretion;Progesterone-mediated oocyte maturation;Purine metabolism;Salivary secretion;Vascular smooth muscle contraction;Vasopressin-regulated water …
66	Q541E2	Glutathione synthetase	Gss	3.06627	3.27565	3.49365	2.84793	Glutathione metabolism
67	P52503	NADH dehydrogenase [ubiquinone] iron-sulfur protein 6, mitochondrial	Ndufs6	7.19646	7.25033	7.35292	6.91222	Alzheimer's disease;Huntington's disease;Oxidative phosphorylation;Parkinson's disease
68	Q4FJL8	ADP-ribosyl cyclase/cyclic ADP-ribose hydrolase 1	Cd38	1.64221	1.61506	2.15119	-0.89142	Calcium signaling pathway;Nicotinate and nicotinamide metabolism;Pancreatic secretion;Salivary secretion
69	Q91YZ2	C-terminal-binding protein 2	Ctbp2	1.39824	1.65472	1.8261	0.277157	Chronic myeloid leukemia;Notch signaling pathway;Pathways in cancer;Wnt signaling pathway
70	Q564F6	Programmed cell death protein 5	Pdcd5	4.85719	5.02003	4.89536	4.37199
71	Q3UYM8	Myelin proteolipid protein	Plp1	13.9708	14.0706	14.1556	13.3603
72	P60904	DnaJ homolog subfamily C member 5	Dnajc5	9.94117	10.1403	10.3191	9.68428	Protein processing in endoplasmic reticulum
73	P62305	Small nuclear ribonucleoprotein E	Snrpe	5.72401	5.73628	6.03516	5.29722	Spliceosome
74	Q3UJ76	AP-2 complex subunit sigma	Ap2s1	9.00471	8.92169	9.15406	8.77416	Endocrine and other factor-regulated calcium reabsorption;Endocytosis;Huntington's disease
75	Q4FJM5	Rho-related GTP-binding protein RhoB	Rhob	7.4696	7.20978	7.91265	6.66212
76	P62835	Ras-related protein Rap-1A	Rap1a;Gm9392	6.43993	6.6022	6.88111	5.5425	Chemokine signaling pathway;Focal adhesion;Leukocyte transendothelial migration;Long-term potentiation;MAPK signaling pathway;Neurotrophin signaling pathway;Pancreatic secretion;Renal cell carcinoma
77	Q5SX50	Profilin;Profilin-1	Pfn1	9.44196	9.64282	9.9972	9.18511	Regulation of actin cytoskeleton;Shigellosis
78	P63321	Ras-related protein Ral-A	Rala	7.10392	6.88894	7.02657	6.68661	Pancreatic cancer;Pathways in cancer
79	P84075	Neuron-specific calcium-binding protein hippocalcin	Hpca	10.3654	10.486	10.2355	9.73082
80	P84086	Complexin-2	Cplx2	9.65629	9.61888	9.77805	9.08325
81	Q3UHN4	Voltage-dependent P/Q-type calcium channel subunit alpha-1A	Cacna1a	1.96907	1.604	2.21325	1.48135	Calcium signaling pathway;Long-term depression;MAPK signaling pathway;Taste transduction;Type II diabetes mellitus
82	P97492	Regulator of G-protein signaling 14	Rgs14	4.66274	5.29534	4.79168	4.38052
83	P97930	Thymidylate kinase	Dtymk	2.08964	2.0359	1.69921	1.26525	Pyrimidine metabolism
84	Q9EP98	Receptor protein-tyrosine kinase;Epidermal growth factor receptor	Egfr	-0.276688	-0.37074	0.358226	-1.06174	Adherens junction;Bladder cancer;Calcium signaling pathway;Cytokine-cytokine receptor interaction;Dorso-ventral axis formation;Endocytosis;Endometrial cancer;Epithelial cell signaling in Helicobacter pylori infection;ErbB signaling pathway;Focal adhesion;Gap junction;Glioma;GnRH signaling pathway;Hepatitis C;MAPK signaling pathway;MAPK signaling pathway - fly;Melanoma;Non-small cell lung cancer;P…
85	Q06138	Calcium-binding protein 39	Cab39	5.88273	6.00701	6.14602	5.66973	mTOR signaling pathway
86	Q0VE82	Copine-7	Cpne7	4.39944	4.21004	5.05675	3.21144
87	Q14AG7	Synaptotagmin-12	Syt12	4.05719	3.43687	3.92101	3.33242
88	Q14BI2	Metabotropic glutamate receptor 2	Grm2	4.25364	3.69428	4.34862	3.31915	Neuroactive ligand-receptor interaction
89	Q2M2Q8	RNA-binding protein Musashi homolog 2	Msi2	3.20898	3.09606	3.67571	2.45138	mRNA surveillance pathway
90	Q2WF71	Leucine-rich repeat and fibronectin type III domain-containing protein 1	Lrfn1	0.809461	0.266606	0.998949	-0.926043
91	Q3B7Z2	Oxysterol-binding protein 1	Osbp	4.4126	4.20383	4.55551	3.86724
92	Q3UHZ7	UDP-N-acetylhexosamine pyrophosphorylase;UDP-N-acetylgalactosamine pyrophosphorylase;UDP-N-acetylglucosamine pyrophosphorylase	Uap1	-0.852681	-0.927296	0.73269	-3.03299	Amino sugar and nucleotide sugar metabolism
93	Q3TDM2	Calcium/calmodulin-dependent protein kinase type 1D	Camk1d	6.34459	6.19068	6.29055	5.81833
94	Q3TGM7	HBS1-like protein	Hbs1l	0.295296	-0.77687	-0.100214	-0.669379	mRNA surveillance pathway
95	Q3TYA4	Syntaxin-binding protein 6	Stxbp6	4.60971	4.82238	5.37347	4.19297
96	Q3TYE5	Limbic system-associated membrane protein	Lsamp	8.19786	8.25084	8.65355	7.82731
97	Q6DFY2		Opcml	7.49473	7.3418	7.65178	7.10781
98	Q3TZE2	Disintegrin and metalloproteinase domain-containing protein 11	Adam11	3.34161	3.55875	3.98943	2.98475
99	Q3U057	Cleavage and polyadenylation specificity factor subunit 3	Cpsf3	0.0220514	-0.0538569	-0.281192	-1.86965	mRNA surveillance pathway
100	Q3U125	Redox-regulatory protein FAM213A	Fam213a	6.50675	6.49933	6.66713	5.87102
101	Q3U297	Protein zer-1 homolog	Zer1	1.73572	1.65109	1.622	0.931505
102	Q3U489	Adenylate kinase 4, mitochondrial	Ak4	6.42399	6.33184	6.54913	5.90311	Purine metabolism
103	Q3U6L3	Glutaredoxin-1	Glrx	5.95797	5.50567	5.5911	5.13516
104	Q58E38	Sphingosine kinase 2	Sphk2	1.38004	1.38568	2.18253	0.820921	Calcium signaling pathway;Fc gamma R-mediated phagocytosis;ko05152;Sphingolipid metabolism;VEGF signaling pathway
105	Q3UHB1	5-nucleotidase domain-containing protein 3	Nt5dc3	6.22058	6.50826	6.53869	5.89149
106	Q3UHJ0	AP2-associated protein kinase 1	Aak1	7.20718	7.28401	7.4694	7.02747
107	Q3UMG4		Ina	5.80392	5.7128	5.45327	4.74818
108	Q3URS9-2	Coiled-coil domain-containing protein 51	Ccdc51	3.10857	2.86358	3.11274	1.9732
109	Q3UUI3	Acyl-coenzyme A thioesterase THEM4	Them4	5.66678	5.44134	5.77109	5.21127
110	Q3UY21	Myelin-oligodendrocyte glycoprotein	Mog	9.9927	9.87766	9.94195	9.01945
111	Q4PJX1-3	Protein odr-4 homolog	Odr4	2.1288	2.03751	2.6169	1.46365
112	Q4VA93	Protein kinase C;Protein kinase C alpha type	Prkca	5.29012	5.56036	5.20801	4.74934	African trypanosomiasis;Aldosterone-regulated sodium reabsorption;Amoebiasis;Calcium signaling pathway;Endocrine and other factor-regulated calcium reabsorption;ErbB signaling pathway;Fc gamma R-mediated phagocytosis;Focal adhesion;Gap junction;Gastric acid secretion;Glioma;Leukocyte transendothelial migration;Long-term depression;Long-term potentiation;MAPK signaling pathway;MAPK signaling pathw…
113	Q549X4	Ras-related protein Rab-27B	Rab27b	3.57607	3.93814	4.06366	3.21507	Pancreatic secretion
114	Q59J92	Polypeptide N-acetylgalactosaminyltransferase;Putative polypeptide N-acetylgalactosaminyltransferase-like protein 3	Wbscr17	-1.23019	-0.615747	0.00745952	-2.50437	Mucin type O-Glycan biosynthesis
115	Q5DQR4	Syntaxin-binding protein 5-like	Stxbp5l	4.92043	5.04835	5.46794	4.47422
116	Q5EBJ4	Ermin	Ermn	5.93193	6.14827	5.75912	5.13766
117	Q5NCE8	Magnesium transporter MRS2 homolog, mitochondrial	Mrs2	2.38918	2.68026	1.94459	0.996583
118	Q5SYD0	Unconventional myosin-Id	Myo1d	3.8361	4.05269	4.24297	2.85005
119	Q60598	Src substrate cortactin	Cttn	6.68897	6.4571	7.00369	5.5965	Bacterial invasion of epithelial cells;Pathogenic Escherichia coli infection;Shigellosis;Tight junction
120	Q60790	Ras GTPase-activating protein 3	Rasa3	2.44167	2.4197	2.68257	2.10363	MAPK signaling pathway - fly
121	Q61033	Lamina-associated polypeptide 2, isoforms alpha/zeta	Tmpo	2.26809	3.23603	3.03313	2.58818
122	Q61411	GTPase HRas;GTPase HRas, N-terminally processed	Hras	7.729	7.45827	7.82506	7.29865	Acute myeloid leukemia;Axon guidance;B cell receptor signaling pathway;Bladder cancer;Chemokine signaling pathway;Chronic myeloid leukemia;Endocytosis;Endometrial cancer;ErbB signaling pathway;Fc epsilon RI signaling pathway;Focal adhesion;Gap junction;Glioma;GnRH signaling pathway;Hepatitis C;Insulin signaling pathway;Long-term depression;Long-term potentiation;MAPK signaling pathway;Melanogenes…
123	Q64444	Carbonic anhydrase 4	Ca4;Car4	4.09005	3.84111	4.18125	2.92752	Nitrogen metabolism
124	Q68FL0		Slc8a1	6.42385	6.22175	6.15282	5.60199	Calcium signaling pathway;Protein digestion and absorption
125	Q69ZR3	Polypeptide N-acetylgalactosaminyltransferase;Polypeptide N-acetylgalactosaminyltransferase 16	Galnt16	0.08281	0.351724	0.850327	-0.346494	Mucin type O-Glycan biosynthesis
126	Q6P5I1	Stromal cell-derived factor 2	Sdf2	0.700853	0.603432	1.79021	-1.99971
127	Q6P6J9	Thioredoxin domain-containing protein 15	Txndc15	-0.0847031	-0.976152	-1.66548	-3.0691
128	Q6P9M2		Gria1	6.41023	6.70483	6.54521	5.70312	Amyotrophic lateral sclerosis (ALS);Long-term depression;Long-term potentiation;Neuroactive ligand-receptor interaction
129	Q6PHQ8	N-alpha-acetyltransferase 35, NatC auxiliary subunit	Naa35	0.603231	0.221352	0.905137	-0.263391
130	Q6VNS1	NT-3 growth factor receptor	Ntrk3	2.44604	2.40359	2.49964	1.90818	Neurotrophin signaling pathway
131	Q6ZPJ0	Testis-expressed sequence 2 protein	Tex2	0.762599	0.467643	0.850275	0.157551
132	Q7M754		Gm5409;Try10	5.35523	4.69299	6.11259	1.63	Neuroactive ligand-receptor interaction;Pancreatic secretion;Protein digestion and absorption
133	Q7TMF3	NADH dehydrogenase [ubiquinone] 1 alpha subcomplex subunit 12	Ndufa12	9.02971	9.0853	9.27908	8.82155	Alzheimer's disease;Huntington's disease;Oxidative phosphorylation;Parkinson's disease
134	Q7TPS5	C2 domain-containing protein 5	C2cd5	2.00044	1.93287	2.44959	1.50458
135	Q80TJ1-4	Calcium-dependent secretion activator 1	Cadps	7.98535	7.87497	7.79366	7.44044
136	Q80V42	Carboxypeptidase M	Cpm	3.44651	3.57849	3.72806	2.20569
137	Q810B9	SLIT and NTRK-like protein 3	Slitrk3	-1.61382	-1.18404	-1.05317	-2.48646
138	Q8BFY6	Peflin	Pef1	4.30401	4.44827	4.09557	3.4605
139	Q8BG39	Synaptic vesicle glycoprotein 2B	Sv2b	7.97915	7.89096	7.957	7.64361	ECM-receptor interaction
140	Q8BG67	Protein EFR3 homolog A	Efr3a	1.72659	1.88765	2.35431	1.34624
141	Q8BGN3	Ectonucleotide pyrophosphatase/phosphodiesterase family member 6	Enpp6	5.03807	4.98035	4.39178	3.3308	Ether lipid metabolism
142	Q8BGT6	MICAL-like protein 1	Micall1	-1.62686	-0.515672	-0.740301	-1.77389
143	Q8BH04	Phosphoenolpyruvate carboxykinase [GTP], mitochondrial	Pck2	1.40903	1.27119	1.60732	0.748009	Adipocytokine signaling pathway;Citrate cycle (TCA cycle);Glycolysis / Gluconeogenesis;Insulin signaling pathway;PPAR signaling pathway;Proximal tubule bicarbonate reclamation;Pyruvate metabolism
144	Q8BH58	TIP41-like protein	Tiprl	4.76362	4.68318	4.62121	4.23765
145	Q8BU20	NADH dehydrogenase [ubiquinone] 1 beta subcomplex subunit 5, mitochondrial	Ndufb5	7.85542	7.6339	7.50853	7.24368	Alzheimer's disease;Huntington's disease;Oxidative phosphorylation;Parkinson's disease
146	Q8BVI4	Dihydropteridine reductase	Qdpr	8.28344	8.32757	8.69022	8.01195	Folate biosynthesis
147	Q8C0C9	Tetraspanin;Tetraspanin-2	Tspan2	7.77279	7.77444	7.95493	6.56366
148	Q8C6B2-2	Rhotekin	Rtkn	1.58372	1.1971	1.9717	0.660355
149	Q8K0U4	Heat shock 70 kDa protein 12A	Hspa12a	8.32038	8.24452	8.30002	7.81102
150	Q8K221	Arfaptin-2	Arfip2	5.60348	5.59727	5.67206	4.75737
151	Q8K298	Actin-binding protein anillin	Anln	2.50013	2.49167	3.08201	1.30172
152	Q8R2Z5	von Willebrand factor A domain-containing protein 1	Vwa1	1.80397	1.26042	2.30829	0.355193
153	Q8VDD5	Myosin-9	Myh9	5.36435	5.54281	5.29426	5.15181	Tight junction;Viral myocarditis
154	Q8VDQ8	NAD-dependent protein deacetylase sirtuin-2	Sirt2	8.77753	8.85764	8.75503	7.78108
155	Q8VDZ4	Palmitoyltransferase ZDHHC5	Zdhhc5	1.5998	0.476335	1.48714	-0.573707
156	Q91V57	N-chimaerin	Chn1	2.18278	2.00056	2.62172	1.46464
157	Q91W53	Golgin subfamily A member 7	Golga7	3.47331	3.18561	2.90972	1.85773
158	Q91WG7	Diacylglycerol kinase gamma;Diacylglycerol kinase	Dgkg	4.30015	4.45593	4.89536	3.35528	Glycerolipid metabolism;Glycerophospholipid metabolism;Phosphatidylinositol signaling system
159	Q91X56	Sphingosine 1-phosphate receptor 5	S1pr5	0.55318	-0.801365	-0.416726	-3.23565	Neuroactive ligand-receptor interaction
160	Q91XU3	Phosphatidylinositol 5-phosphate 4-kinase type-2 gamma	Pip4k2c	4.83518	4.94083	5.1359	4.48293	Inositol phosphate metabolism;Phosphatidylinositol signaling system;Regulation of actin cytoskeleton
161	Q91ZP9	N-terminal EF-hand calcium-binding protein 2	Necab2	4.8078	4.70592	5.00901	4.29067
162	Q921C1	Gap junction gamma-3 protein	Gjc3	3.82298	3.81764	3.67068	2.07484
163	Q922Q2	Serine/threonine-protein kinase RIO1	Riok1	0.020016	0.104656	-0.220528	-3.54066	Ribosome biogenesis in eukaryotes
164	Q922R1	UPF0183 protein C16orf70 homolog		3.07222	3.14366	3.49975	2.40683
165	Q99JP6	Homer protein homolog 3	Homer3	3.21501	3.70361	3.58033	1.61717
166	Q99KR7	Peptidyl-prolyl cis-trans isomerase F, mitochondrial	Ppif	1.71136	2.66795	3.23766	0.405466	Toxoplasmosis
167	Q99L85	Elongator complex protein 5	Elp5	1.05851	0.597407	-0.213293	-1.60158
168	Q99NE5-5	Regulating synaptic membrane exocytosis protein 1	Rims1	4.53098	4.44675	4.6103	4.13563
169	Q9CRY7	Glycerophosphodiester phosphodiesterase domain-containing protein 1	Gdpd1	4.09532	4.12132	4.24461	3.7087
170	Q9CTY5	Calcium uptake protein 3, mitochondrial	Micu3	4.08605	3.90297	4.04742	3.40619
171	Q9D2P8	Myelin-associated oligodendrocyte basic protein	Mobp	10.6821	10.8591	10.8096	10.1721
172	Q9D6G9	CKLF-like MARVEL transmembrane domain-containing protein 5	Cmtm5	5.55614	5.35704	5.19641	4.40297
173	Q9D6R2	Isocitrate dehydrogenase [NAD] subunit alpha, mitochondrial	Idh3a	9.89354	10.0413	10.1284	9.70778	Citrate cycle (TCA cycle)
174	Q9D6T9		Mrps36	2.30982	2.1698	2.73173	1.16217
175	Q9D8C2	Tetraspanin-13	Tspan13	0.999123	1.88753	2.28391	-1.13855
176	Q9D9M5	Pyridoxal phosphate phosphatase PHOSPHO2	Phospho2	0.804588	1.37601	-0.235828	-2.52111	Vitamin B6 metabolism
177	Q9DC07	LIM zinc-binding domain-containing Nebulette	Nebl	6.00641	6.0959	6.64724	5.59663
178	Q9DC70	NADH dehydrogenase [ubiquinone] iron-sulfur protein 7, mitochondrial	Ndufs7	6.67674	6.71094	6.94246	6.18188	Alzheimer's disease;Huntington's disease;Oxidative phosphorylation;Parkinson's disease
179	Q9ES28-7	Rho guanine nucleotide exchange factor 7	Arhgef7	4.02099	3.76093	3.80843	3.33192	Regulation of actin cytoskeleton
180	Q9ES74	Serine/threonine-protein kinase Nek7	Nek7	1.56781	1.69883	1.31279	0.657289
181	Q9JHI7	Exosome complex component RRP45	Exosc9	-0.505237	-0.95103	-0.268047	-3.72718	RNA degradation
182	Q9JIA1	Leucine-rich glioma-inactivated protein 1	Lgi1	6.79213	6.76915	6.98693	6.58088
183	Q9JJA9	General receptor for phosphoinositides 1-associated scaffold protein	Grasp	1.14756	0.46905	0.289799	-1.51773
184	Q9JJR9	Nuclear receptor-interacting protein 3	Nrip3	1.16919	1.62729	0.704315	-0.779091
185	Q9JM76	Actin-related protein 2/3 complex subunit 3	Arpc3	8.46108	8.75876	8.93378	8.25535	Bacterial invasion of epithelial cells;Fc gamma R-mediated phagocytosis;Pathogenic Escherichia coli infection;Regulation of actin cytoskeleton;Shigellosis
186	Q9JMC3	DnaJ homolog subfamily A member 4	Dnaja4	3.50033	3.37291	3.74186	2.90794
187	Q9QXT0	Protein canopy homolog 2	Cnpy2	3.71869	4.02672	4.03628	3.18529
188	Q9WTR1	Transient receptor potential cation channel subfamily V member 2	Trpv2	2.20794	1.5729	1.84179	1.58246
189	Q9WV95	Pleckstrin homology-like domain family A member 3	Phlda3	-0.933323	-0.637871	-0.963276	-3.03456
190	Q9WVT6	Carbonic anhydrase 14	Ca14	4.4132	3.82731	4.72025	3.27646	Nitrogen metabolism
191	Q9Z0E0	Neurochondrin	Ncdn	9.33815	9.67319	9.35209	8.99597
192	Q9Z1W8	Potassium-transporting ATPase alpha chain 2	Atp12a	-1.47031	-1.88764	-0.141729	-3.20386	Oxidative phosphorylation
193	Q9Z2C4	Myotubularin-related protein 1	Mtmr1	3.88423	3.82677	4.05148	3.389	Fructose and mannose metabolism
194	Q9Z2D1	Myotubularin-related protein 2	Mtmr2	2.54775	2.55187	2.60347	2.1207	Fructose and mannose metabolism
195	V9GX43		Celf2	-0.460398	-1.24071	-0.689522	-2.43103

## Sheet: Cluster #2
# ID	Accession number	Protein name	Gene name	Log2 Norm. iBAQ 5mon_WT	Log2 Norm. iBAQ 5mon_TG	Log2 Norm. iBAQ 10mon_WT	Log2 Norm. iBAQ 10mon_TG	KEGG pathway		Log2 Norm. iBAQ : Mean of replicates
1	A0A068BGR9		Ndufa7	7.44612	7.43476	7.89575	7.26608
2	A0PJK9		5730455P16Rik	0.940067	0.672686	1.61847	0.557595
3	A1E5T5	Dynein light chain Tctex-type 1	Dynlt1	-1.49967	-1.73753	0.647936	-0.846576
4	Q91ZZ2		Rapgef1	-0.0644482	-1.12073	0.598277	-0.568095	Focal adhesion;Insulin signaling pathway;Neurotrophin signaling pathway;Renal cell carcinoma
5	Q3TAY9	Transforming growth factor-beta-induced protein ig-h3	Tgfbi	-2.25601	-1.29852	2.24528	-1.99656
6	A2A5Y6	Microtubule-associated protein;Microtubule-associated protein tau	Mapt	8.26294	8.36173	9.18803	8.36049	Alzheimer's disease;MAPK signaling pathway
7	A2AAY5	SH3 and PX domain-containing protein 2B	Sh3pxd2b	-3.77896	-3.09653	0.643754	-2.58929
8	A2ACL9	Neuronal pentraxin-1	Nptx1	5.35117	5.44468	5.87336	5.41365
9	A2ALL9	Calcium-transporting ATPase	Atp2b3	0.103112	-0.495469	2.15648	0.191806
10	A2AMH5	Choline transporter-like protein 1	Slc44a1	4.97614	4.83419	6.06649	4.56116
11	H3BIW6	Phosphoinositide phospholipase C;1-phosphatidylinositol 4,5-bisphosphate phosphodiesterase eta-2	Plch2	2.37228	2.06026	3.06901	2.2684
12	A2AQ43	Formin-binding protein 1	Fnbp1	2.49594	2.2239	2.90094	2.14934
13	A2AQL0	STE20/SPS1-related proline-alanine-rich protein kinase	Stk39	4.13213	4.10554	5.01414	3.87499
14	A2AR56	FERM domain-containing protein 5	Frmd5	-3.26732	-3.85096	-1.41386	-3.9939
15	A2ASZ8-3	Calcium-binding mitochondrial carrier protein SCaMC-2	Slc25a25	4.20639	4.15991	4.6857	4.02991
16	A2AWF8	Protein-tyrosine-phosphatase;Receptor-type tyrosine-protein phosphatase eta	Ptprj	0.0978912	-0.176085	0.944799	0.00582776	Adherens junction
17	A2RSQ0	DENN domain-containing protein 5B	Dennd5b	-1.11895	-1.16088	-0.547643	-1.64339
18	Q7JCX7	Cytochrome c oxidase subunit 3	mt-Co3;COX3;COXIII	11.0636	10.9113	12.4722	10.3968	Alzheimer's disease;Cardiac muscle contraction;Huntington's disease;Oxidative phosphorylation;Parkinson's disease
19	A5GZX3	Lactoylglutathione lyase	Glo1	7.87181	8.05487	8.34977	7.77904	MAPK signaling pathway - yeast;Pyruvate metabolism
20	A6H611	Mitochondrial intermediate peptidase	Mipep	1.28285	0.704047	1.34499	0.862586
21	A6H624	LysM and putative peptidoglycan-binding domain-containing protein 1	Lysmd1	-0.3152	0.489295	1.41875	-0.879135
22	A6H6A9	Rab GTPase-activating protein 1-like	Rabgap1l	-0.210157	-0.687256	0.331912	-0.381183
23	A6H6A9-3	Rab GTPase-activating protein 1-like	Rabgap1l	0.990853	0.835889	1.85914	0.572421
24	A6X919	Probable C-mannosyltransferase DPY19L1	Dpy19l1	1.06287	0.829526	2.28462	1.22339
25	Q3THE7	4-trimethylaminobutyraldehyde dehydrogenase	Aldh9a1	4.80432	5.01065	5.27538	4.94354	Arginine and proline metabolism;Ascorbate and aldarate metabolism;beta-Alanine metabolism;Fatty acid metabolism;Glycerolipid metabolism;Glycolysis / Gluconeogenesis;Histidine metabolism;Lysine degradation;Propanoate metabolism;Pyruvate metabolism;Tryptophan metabolism;Valine, leucine and isoleucine degradation
26	A9DA50	Leucine-rich repeat and immunoglobulin-like domain-containing nogo receptor-interacting protein 1	Lingo1	5.10589	5.13128	5.77302	5.0424
27	B7ZC46	Septin-8	Sept8	-3.38273	-2.66868	-1.37149	-3.46217
28	B1ATI9	Growth arrest-specific protein 7	Gas7	4.80229	4.24925	5.19789	4.46847
29	B1AW21	Myotubularin	Mtm1	-2.88077	-4.02438	-1.26835	-3.7717
30	B2BH30	Metabotropic glutamate receptor 5	Grm5	4.24113	4.1638	4.88199	4.10375	Calcium signaling pathway;Gap junction;Huntington's disease;Long-term depression;Long-term potentiation;Neuroactive ligand-receptor interaction
31	B2RQQ8	Collagen alpha-2(IV) chain;Canstatin	Col4a2	1.31731	1.32745	2.83351	1.42552	Amoebiasis;ECM-receptor interaction;Focal adhesion;Pathways in cancer;Protein digestion and absorption;Small cell lung cancer
32	B2RRE3	Calmodulin-regulated spectrin-associated protein 2	Camsap2	2.31987	2.13313	2.65916	2.11568
33	B2RRH9	GMP synthase [glutamine-hydrolyzing]	Gmps	4.46944	4.27364	4.66542	4.29778	Drug metabolism - other enzymes;Purine metabolism
34	Q3UAF7	Actin, cytoplasmic 1;Actin, cytoplasmic 1, N-terminally processed	Actb	-1.94215	-1.94854	7.14275	-0.808624	Adherens junction;Arrhythmogenic right ventricular cardiomyopathy (ARVC);Bacterial invasion of epithelial cells;Dilated cardiomyopathy;Focal adhesion;Hypertrophic cardiomyopathy (HCM);Leukocyte transendothelial migration;Pathogenic Escherichia coli infection;Phagosome;Phototransduction - fly;Regulation of actin cytoskeleton;Shigellosis;Tight junction;Vibrio cholerae infection;Viral myocarditis
35	B2RS41	Succinate-semialdehyde dehydrogenase, mitochondrial	Aldh5a1	7.92785	8.03102	8.40756	7.90254	Alanine, aspartate and glutamate metabolism;Butanoate metabolism
36	B2RWX1	Rho GTPase-activating protein 21	Arhgap21	0.535291	0.748076	1.38484	0.540711
37	E9PVY0	Non-specific serine/threonine protein kinase;Serine/threonine-protein kinase MRCK alpha	Cdc42bpa	1.63905	1.48876	2.70371	1.07524
38	B2RY09		Etl4	2.55221	2.15613	3.33739	2.48686
39	B7ZN55	Neutral ceramidase;Neutral ceramidase soluble form	Asah2	-3.20157	-2.79304	0.638767	-2.53181	Sphingolipid metabolism
40	Q545R3	Protein NDRG1	Ndrg1	5.6017	5.68169	6.40597	5.64561
41	Q3TZN9		Abcc4	-2.77993	-3.00274	-0.766788	-2.74936	ABC transporters;Bile secretion
42	D3YW52	Alpha-2-macroglobulin;Alpha-2-macroglobulin 165 kDa subunit;Alpha-2-macroglobulin 35 kDa subunit	Pzp;A2m	-3.42059	-1.75966	0.142581	-2.80893
43	E9Q3B9	Monoglyceride lipase	Mgll	5.79789	6.0346	6.81625	6.05067	Glycerolipid metabolism
44	D3Z6I8		Tpm3	2.22777	2.12386	4.74203	2.58834
45	D3Z6J0		N6amt1	-0.902778	-2.13665	0.752001	-2.1033
46	E0CXN5	Glycerol-3-phosphate dehydrogenase [NAD(+)];Glycerol-3-phosphate dehydrogenase [NAD(+)], cytoplasmic	Gpd1	6.28382	6.49031	6.72557	6.18898	Glycerophospholipid metabolism
47	E0CXZ1	FSD1-like protein	Fsd1l	1.82879	2.04833	2.51261	1.88882
48	E9PUC4	A-kinase anchor protein SPHKAP	Sphkap	0.358858	0.945353	2.95111	0.879043
49	E9PVA6		Git2	-2.97327	-2.61271	-0.657022	-3.27176
50	Q3TA53	LIM domain kinase 1	Limk1	-3.10827	-3.37929	-1.29922	-3.231	Axon guidance;Fc gamma R-mediated phagocytosis;Regulation of actin cytoskeleton
51	Q3UFD0	Synaptojanin-2-binding protein	Gm20498;Synj2bp	1.97531	2.04968	2.7625	1.72748
52	E9PW06		Nfasc	6.99985	6.97003	7.47075	7.08046	Cell adhesion molecules (CAMs)
53	E9PWG2		Trappc8	0.775191	1.06287	1.69949	0.793991
54	E9PY16		Adap1	5.12921	4.92004	5.69553	4.9515
55	E9PZ16		Hspg2	2.07036	1.7348	3.597	1.26969	ECM-receptor interaction
56	E9PZ19		Igsf9b	-0.949001	-2.0355	-0.372228	-1.66719
57	Q3UT02	La-related protein 4	Larp4	-2.1203	-1.99345	0.350668	-2.10242
58	E9Q3G8		Nup153	-0.878856	-1.24805	0.874983	-1.52437	RNA transport
59	E9Q6Y8	Ubiquitin carboxyl-terminal hydrolase	Usp31	-0.319036	-0.239845	1.11348	-0.677604
60	E9Q7P0	Dynein heavy chain 17, axonemal	Dnah17	-3.4575	-3.57907	0.12066	-4.06874
61	E9Q8J9	WD repeat and SOCS box-containing protein 2	Wsb2	-1.90746	-2.17371	0.463804	-2.09162
62	Q8BRX1	Astrotactin-2	Astn2	-1.09092	-0.456995	0.730654	-0.982701
63	E9Q9C0	Actin-binding LIM protein 1	Ablim1	3.72857	3.98499	4.62504	3.78388	Axon guidance
64	E9Q9T1	Leucine-rich repeat flightless-interacting protein 1	Lrrfip1	-1.93043	-1.5213	0.706459	-1.97188
65	E9QAD1	Nuclear receptor-interacting protein 2	Nrip2	0.0320487	0.414708	2.47331	-1.14825
66	Q5M8Q0	Ribosomal protein L15;60S ribosomal protein L15	Rpl15;Gm10020	6.0643	6.5776	6.94159	6.23399	Ribosome
67	E9QN47	MAP kinase-activating death domain protein	Madd	-3.73011	-3.81602	-2.87782	-4.10523
68	E9QPX1	Collagen alpha-1(XVIII) chain;Endostatin	Col18a1	-4.64417	-4.29396	-0.299603	-4.1593	Protein digestion and absorption
69	Q8K3L3	3-phosphoinositide-dependent protein kinase 1	Pdpk1	3.45996	3.30959	3.96243	3.46605	Aldosterone-regulated sodium reabsorption;Endometrial cancer;Focal adhesion;Insulin signaling pathway;mTOR signaling pathway;Non-small cell lung cancer;PPAR signaling pathway;Prostate cancer
70	F6ZFT1	Acyl carrier protein;Acyl carrier protein, mitochondrial	Ndufab1	8.13072	8.35797	8.93823	8.24847	Alzheimer's disease;Huntington's disease;Oxidative phosphorylation;Parkinson's disease
71	F8VPP8		Zc3h7b	-1.29026	-1.40674	0.983422	-1.50016
72	F8VQJ3	Laminin subunit gamma-1	Lamc1	2.50563	2.27927	3.95386	2.49258	Amoebiasis;ECM-receptor interaction;Focal adhesion;Pathways in cancer;Prion diseases;Small cell lung cancer;Toxoplasmosis
73	F8WIE1	Alpha-mannosidase;Alpha-mannosidase 2C1	Man2c1	2.23136	2.2553	2.70747	2.21714	Other glycan degradation
74	Q6NXV2	Solute carrier family 12 member 4	Slc12a4	-1.01233	-1.16715	0.595342	-0.804635
75	F8WJ05	Inter-alpha-trypsin inhibitor heavy chain H1	Itih1	-4.34201	-2.67572	-1.06085	-4.33988
76	Q56A15	Cytochrome c, somatic	Cycs;Gm10108	9.73759	9.87429	10.2271	9.78823	Alzheimer's disease;Amyotrophic lateral sclerosis (ALS);Apoptosis;Colorectal cancer;Huntington's disease;ko05152;p53 signaling pathway;Parkinson's disease;Pathways in cancer;Small cell lung cancer;Toxoplasmosis;Viral myocarditis
77	Q3TI27	Ribose-phosphate pyrophosphokinase 1	Prps1;Prps1l3	6.25408	6.26649	6.68868	6.29216	Pentose phosphate pathway;Purine metabolism
78	G3XA00	Metabotropic glutamate receptor 4	Grm4	-3.96302	-3.0108	-1.07469	-3.42926	Neuroactive ligand-receptor interaction;Taste transduction
79	G5E814	NADH dehydrogenase [ubiquinone] 1 alpha subcomplex subunit 11	Ndufa11	7.17069	6.97266	7.97228	6.99054	Alzheimer's disease;Huntington's disease;Oxidative phosphorylation;Parkinson's disease
80	Q8BIV6		Akr1b10	4.18402	5.52457	6.36345	4.95045
81	G5E8C4	Transmembrane and TPR repeat-containing protein 3	Tmtc3	-4.50915	-2.53566	-0.0844301	-3.74509
82	G5E8K5-2	Ankyrin-3	Ank3	-2.94559	-3.70538	-1.93464	-3.69846
83	G5E8R8	UBX domain-containing protein 7	Ubxn7	0.209443	0.146283	1.5028	-0.261111
84	G5E8T6	Membrane-associated guanylate kinase, WW and PDZ domain-containing protein 3	Magi3	-1.92039	-2.13181	-0.00110258	-1.74334	Tight junction
85	Q3TDQ5	Autophagy-related protein 16-1	Atg16l1	0.21689	1.38843	1.7995	0.821741
86	H3BKH6	S-formylglutathione hydrolase	Esd	6.55292	6.43029	7.0621	6.47779	Methane metabolism
87	H7BX74	Brain-specific angiogenesis inhibitor 2	Adgrb2;Bai2	1.42774	1.20535	1.79287	1.14311
88	J3QNT7		Epn2	4.2375	4.15088	4.83872	3.93558	Endocytosis
89	M0QWP1	Agrin;Agrin N-terminal 110 kDa subunit;Agrin C-terminal 110 kDa subunit;Agrin C-terminal 90 kDa fragment;Agrin C-terminal 22 kDa fragment	Agrn	1.56803	1.43864	3.61612	1.23162
90	Q9MD59	NADH-ubiquinone oxidoreductase chain 2	mt-Nd2;ND2;Mtnd2	2.92105	2.67061	4.6754	3.15792	Oxidative phosphorylation;Parkinson's disease
91	Q9MD82	NADH-ubiquinone oxidoreductase chain 5	mt-Nd5;ND5;Mtnd5	5.79035	5.69357	6.82266	5.95613	Oxidative phosphorylation;Parkinson's disease
92	O08582	GTP-binding protein 1	Gtpbp1	2.0314	2.11561	2.66237	1.98665
93	O08583	THO complex subunit 4;Aly/REF export factor 2	Alyref;Alyref2	4.25067	4.24203	4.96093	4.19303	mRNA surveillance pathway;RNA transport;Spliceosome
94	O08599-2	Syntaxin-binding protein 1	Stxbp1	3.03415	2.85107	4.31048	2.85086
95	Q3TPL4	Calpain-5	Capn5	3.13804	3.21738	3.68351	2.72781
96	Q3UBE4	Syntenin-1	Sdcbp	3.66242	3.89753	4.77092	3.74548
97	Q58E49	Histone deacetylase;Histone deacetylase 1	Hdac1	3.62121	3.21043	4.06746	3.01363	Cell cycle;Chronic myeloid leukemia;Huntington's disease;Notch signaling pathway;Pathways in cancer
98	O35134	DNA-directed RNA polymerase I subunit RPA1;DNA-directed RNA polymerase	Polr1a	-2.91703	-4.19245	-1.82332	-4.22761	Purine metabolism;Pyrimidine metabolism;RNA polymerase
99	Q3UKJ6	Pre-mRNA-splicing factor ATP-dependent RNA helicase DHX15	Dhx15	3.62448	3.77581	4.1223	3.5757	Spliceosome
100	O35598	Disintegrin and metalloproteinase domain-containing protein 10	Adam10	2.05354	2.25112	3.13998	2.26682	Alzheimer's disease;Epithelial cell signaling in Helicobacter pylori infection
101	Q49S98	Vesicular inhibitory amino acid transporter	Slc32a1	6.42222	6.20483	6.79251	6.13682
102	Q811L7	Heterogeneous nuclear ribonucleoprotein H;Heterogeneous nuclear ribonucleoprotein H, N-terminally processed	Hnrnph1	6.58746	6.50383	7.05172	6.63577
103	Q3UK88	G protein-coupled receptor kinase 6	Grk6;GRK6	1.66343	1.23554	2.8113	1.16122	Chemokine signaling pathway;Endocytosis
104	S4R1E5	Glutathione peroxidase;Phospholipid hydroperoxide glutathione peroxidase, mitochondrial;Phospholipid hydroperoxide glutathione peroxidase, nuclear	Gpx4;PHGPx	5.69314	5.70945	6.12681	5.69259	Glutathione metabolism
105	Q99L96	Tetraspanin;Tetraspanin-6	Tspan6	-2.71842	-1.37908	-0.0704203	-3.4975
106	Q3TPN0	Nidogen-2	Nid2;NID-2	0.995831	0.321087	2.23267	0.0227112
107	O88532	Zinc finger RNA-binding protein	Zfr	3.0016	2.95637	3.6594	3.09505
108	Q99KF5	Hypoxanthine-guanine phosphoribosyltransferase	Hprt;Hprt1	7.07025	7.11909	7.5943	6.99555	Drug metabolism - other enzymes;Purine metabolism
109	P02463	Collagen alpha-1(IV) chain;Arresten	Col4a1	1.08136	1.33855	3.44052	0.846189	Amoebiasis;ECM-receptor interaction;Focal adhesion;Pathways in cancer;Protein digestion and absorption;Small cell lung cancer
110	Q7GIP5	NADH-ubiquinone oxidoreductase chain 3	mt-Nd3;Mtnd3;ND3	5.66528	5.46324	6.73501	5.68211	Oxidative phosphorylation;Parkinson's disease
111	P06745	Glucose-6-phosphate isomerase	Gpi;Gpi1	9.69423	9.78521	10.0206	9.67319	Amino sugar and nucleotide sugar metabolism;Glycolysis / Gluconeogenesis;Pentose phosphate pathway;Starch and sucrose metabolism
112	P09528	Ferritin heavy chain;Ferritin heavy chain, N-terminally processed	Fth1	8.55804	8.34125	9.17736	8.36291	Mineral absorption;Porphyrin and chlorophyll metabolism
113	Q4FJX9	Superoxide dismutase;Superoxide dismutase [Mn], mitochondrial	Sod2	9.23788	9.40612	10.0526	8.82238	Huntington's disease;Peroxisome
114	P0C7M9	C-type lectin domain family 2 member L	Clec2l	2.22173	1.65453	2.42142	1.58019
115	P11087	Collagen alpha-1(I) chain	Col1a1	-0.79481	-0.521931	1.27703	-0.513359	Amoebiasis;ECM-receptor interaction;Focal adhesion;Protein digestion and absorption
116	Q5EBJ0	Fatty acid-binding protein, heart	Fabp3	5.71607	5.53302	6.48499	5.45727	PPAR signaling pathway
117	Q80YP5	Integrin alpha-5;Integrin alpha-5 heavy chain;Integrin alpha-5 light chain	Itga5	-3.096	-3.19154	-0.253433	-3.7758	Arrhythmogenic right ventricular cardiomyopathy (ARVC);Bacterial invasion of epithelial cells;Dilated cardiomyopathy;ECM-receptor interaction;Focal adhesion;Hematopoietic cell lineage;Hypertrophic cardiomyopathy (HCM);Phagosome;Regulation of actin cytoskeleton;Shigellosis
118	P14733	Lamin-B1	Lmnb1	4.63698	4.82963	5.27416	4.79563
119	P22682	E3 ubiquitin-protein ligase CBL	Cbl	0.84686	0.942427	1.62383	0.439447	Bacterial invasion of epithelial cells;Chronic myeloid leukemia;Endocytosis;ErbB signaling pathway;Insulin signaling pathway;Jak-STAT signaling pathway;Pathways in cancer;T cell receptor signaling pathway;Ubiquitin mediated proteolysis
120	P24527	Leukotriene A-4 hydrolase	Lta4h	5.43042	5.39487	5.87741	5.4657	Arachidonic acid metabolism
121	Q3UAT9	Inosine-5-monophosphate dehydrogenase;Inosine-5-monophosphate dehydrogenase 2	Impdh2	3.34906	3.22374	3.84191	3.08401	Drug metabolism - other enzymes;Purine metabolism
122	P28740-2	Kinesin-like protein KIF2A	Kif2a	-0.022387	-0.89912	2.20995	-1.03291
123	P35235	Tyrosine-protein phosphatase non-receptor type 11	Ptpn11	4.41612	4.37061	4.84623	4.2115	Adipocytokine signaling pathway;Chronic myeloid leukemia;Epithelial cell signaling in Helicobacter pylori infection;Jak-STAT signaling pathway;Leukocyte transendothelial migration;MAPK signaling pathway - fly;Natural killer cell mediated cytotoxicity;Neurotrophin signaling pathway;Renal cell carcinoma
124	Q3UWG5	Tetraspanin;CD81 antigen	Cd81	8.83893	8.72409	9.88535	8.46205	B cell receptor signaling pathway;Hepatitis C;Malaria
125	P36552	Oxygen-dependent coproporphyrinogen-III oxidase, mitochondrial	Cpox	1.48235	1.25948	2.37606	1.65352	Porphyrin and chlorophyll metabolism
126	P38647	Stress-70 protein, mitochondrial	Hspa9	7.5337	7.65479	7.81896	7.4743	ko05152;RNA degradation
127	P39053-3	Dynamin-1	Dnm1	5.52331	5.60638	6.12941	5.4343	Bacterial invasion of epithelial cells;Endocrine and other factor-regulated calcium reabsorption;Endocytosis;Fc gamma R-mediated phagocytosis
128	Q5M9N5	60S ribosomal protein L28	Rpl28	5.3661	4.98762	6.1453	5.37102	Ribosome
129	Q548L6	Glutamate decarboxylase 1	Gad1	5.87104	5.73181	6.44299	5.64424	Alanine, aspartate and glutamate metabolism;beta-Alanine metabolism;Butanoate metabolism;Taurine and hypotaurine metabolism;Type I diabetes mellitus
130	P48771	Cytochrome c oxidase subunit 7A2, mitochondrial	Cox7a2	9.29856	9.17335	9.67014	8.94701	Alzheimer's disease;Cardiac muscle contraction;Huntington's disease;Oxidative phosphorylation;Parkinson's disease
131	Q53WT3	Gamma-aminobutyric acid receptor subunit beta-1	Gabrb1	5.27615	5.19159	5.80311	5.14593	Neuroactive ligand-receptor interaction
132	Q4VA41	Tubby-like protein;Tubby protein	Tub	-1.41169	-1.40622	0.249873	-1.09177
133	P51655	Glypican-4;Secreted glypican-4	Gpc4	2.72119	2.83847	3.92801	2.95268
134	Q3U935	Cellular nucleic acid-binding protein	Cnbp	1.9656	2.53345	4.79428	2.51808
135	P54987	Cis-aconitate decarboxylase	Irg1	-1.0951	-1.21285	2.3981	-1.06302
136	Q545T0	Cathepsin K	Ctsk	2.52355	-2.2968	0.596513	0.703809	Lysosome;Osteoclast differentiation;Rheumatoid arthritis;Toll-like receptor signaling pathway
137	P55144-3	Tyrosine-protein kinase receptor TYRO3;Receptor protein-tyrosine kinase	Tyro3	-0.142522	-0.868155	0.0505784	-0.432509
138	Q8C7F9	Transmembrane 9 superfamily member 2	Tm9sf2	2.18128	2.11469	3.31279	2.1347
139	Q7TMI2	DnaJ homolog subfamily C member 30	Dnajc30	0.344726	-0.736941	2.25589	-1.79373
140	P59108	Copine-2	Cpne2	2.23818	2.32969	3.66512	1.87023
141	Q5SWJ8	Protein transport protein Sec61 subunit gamma	Sec61g	3.89413	3.7615	4.59764	3.54489	Phagosome;Protein export;Protein processing in endoplasmic reticulum;Vibrio cholerae infection
142	Q6ZWR0	Ras-related protein Rap-2b	Rap2b	6.24892	6.2154	6.80114	5.90776
143	P62075	Mitochondrial import inner membrane translocase subunit Tim13	Timm13	6.7223	6.92333	7.60192	6.58159
144	P62488	DNA-directed RNA polymerase II subunit RPB7	Polr2g	-2.24812	0.23025	0.78479	-1.72067	Huntington's disease;Purine metabolism;Pyrimidine metabolism;RNA polymerase
145	P62830	60S ribosomal protein L23	Rpl23	6.96676	7.14778	7.78637	6.91937	Ribosome
146	Q497D7	60S ribosomal protein L30	Rpl30	7.24229	7.15128	7.68955	7.29571	Ribosome
147	Q5NTY0	DnaJ homolog subfamily A member 1	Dnaja1	5.25311	5.5553	5.90442	5.53234	Protein processing in endoplasmic reticulum
148	Q8C7C4	High mobility group protein B1	Hmgb1	7.90406	8.12083	8.60879	7.95374	Base excision repair
149	P70288	Histone deacetylase 2	Hdac2	2.09691	1.41193	2.48563	1.91679	Cell cycle;Chronic myeloid leukemia;Huntington's disease;Notch signaling pathway;Pathways in cancer
150	Q542P4	55 kDa erythrocyte membrane protein	Mpp1	3.67833	3.50367	4.15711	3.55783
151	Q3SWR9	Neuropeptide Y receptor type 2	Npy2r	-3.1846	-3.07266	1.39477	-2.81928	Neuroactive ligand-receptor interaction
152	P97300	Neuroplastin	Nptn	8.39658	8.32932	8.90963	8.47202
153	Q4FJX4	Cysteine and glycine-rich protein 1	Csrp1	7.88776	7.9867	8.57008	7.99145
154	P97329	Kinesin-like protein KIF20A	Kif20a	-3.40528	-2.07962	0.278366	-2.96624
155	P97364	Selenide, water dikinase 2	Sephs2	-0.184355	-0.0633554	2.23867	-0.185846	Selenocompound metabolism
156	Q544Q7	Sodium/potassium-transporting ATPase subunit beta-3	Atp1b3	6.51688	6.32078	6.7432	6.26836	Aldosterone-regulated sodium reabsorption;Bile secretion;Carbohydrate digestion and absorption;Cardiac muscle contraction;Endocrine and other factor-regulated calcium reabsorption;Gastric acid secretion;Mineral absorption;Pancreatic secretion;Protein digestion and absorption;Proximal tubule bicarbonate reclamation;Salivary secretion
157	P97807	Fumarate hydratase, mitochondrial	Fh	7.92593	7.90073	8.51925	7.91792	Carbon fixation pathways in prokaryotes;Citrate cycle (TCA cycle);Pathways in cancer;Renal cell carcinoma
158	P97855	Ras GTPase-activating protein-binding protein 1	G3bp1	2.98132	3.43813	3.48766	2.97708
159	Q02357-5	Ankyrin-1	Ank1	1.34131	0.861641	1.71889	1.27776
160	Q03141-3	MAP/microtubule affinity-regulating kinase 3	Mark3	2.63895	2.15249	3.07978	1.87904
161	Q3U2Z5	Epidermal growth factor receptor kinase substrate 8	Eps8	1.49985	0.728775	1.74903	1.02489
162	Q14C24	Splicing factor U2AF 35 kDa subunit	U2af1	2.28076	2.47458	4.72247	2.58185	Shigellosis;Spliceosome
163	Q14C38	Transcription elongation factor A protein-like 5	Tceal5	6.11168	6.18022	6.60528	5.83762
164	Q1A602		Actn4	2.88155	2.36128	3.87754	2.18044
165	Q1MXF8	Sodium channel subunit beta-2	Scn2b	5.03348	4.87595	5.61723	4.86631
166	Q3TAS6-2	ER membrane protein complex subunit 10	Emc10	-1.79691	-0.939928	0.861012	-2.38097
167	Q3TCW5	Nuclear receptor-binding protein	Nrbp1	3.07517	3.02537	3.53663	2.89402
168	Q3TD71	Secretory carrier-associated membrane protein 1	Scamp1	6.50629	6.60746	7.17505	6.52681
169	Q3TDN8	Valacyclovir hydrolase	Bphl	5.89375	5.81271	6.4151	5.82697
170	Q3TDR0	3-ketodihydrosphingosine reductase	Kdsr	1.24497	1.54522	1.95505	1.0082	Sphingolipid metabolism
171	Q3TF84	Leucine-rich repeat-containing protein 59	Lrrc59	5.24539	5.56579	6.40769	5.47356
172	Q8BWW3	Phosphoacetylglucosamine mutase	Pgm3	2.69752	2.84886	3.56779	2.79955	Amino sugar and nucleotide sugar metabolism
173	Q3THQ5	Stress-induced-phosphoprotein 1	Stip1	6.99896	7.1753	7.41302	6.96669	Prion diseases
174	Q3TIJ4	RNA 3-terminal phosphate cyclase	Rtca;RtcA	2.27008	2.13824	3.03481	1.99605
175	Q3TJZ6	Protein FAM98A	Fam98a	2.13256	1.5845	3.55627	0.516578
176	Q3TK92	E3 ubiquitin-protein ligase ARIH2	Arih2	-0.434889	-1.03108	0.98043	-0.733777
177	Q3TLE4		Taf15	-2.30767	-2.18152	0.0513042	-3.27036	Basal transcription factors
178	Q3TLS3	GDP-D-glucose phosphorylase 1	Gdpgp1	1.72293	1.3517	2.29616	1.65249
179	Q3TZF1	Receptor protein serine/threonine kinase;Activin receptor type-1B	Acvr1b	-0.102308	-0.463729	1.14604	-1.05394	Cytokine-cytokine receptor interaction
180	Q3U076	UPF0515 protein C19orf66 homolog	A230050P20Rik	2.30824	1.12225	3.82917	1.53004
181	Q3U5I5	Growth factor receptor-bound protein 2	Grb2	6.09662	6.3401	6.53916	6.00597	Acute myeloid leukemia;B cell receptor signaling pathway;Chemokine signaling pathway;Chronic myeloid leukemia;Dorso-ventral axis formation;Endometrial cancer;ErbB signaling pathway;Fc epsilon RI signaling pathway;Focal adhesion;Gap junction;Glioma;GnRH signaling pathway;Hepatitis C;Insulin signaling pathway;Jak-STAT signaling pathway;MAPK signaling pathway;MAPK signaling pathway - fly;Natural kil…
182	Q3U3T6	Serine/threonine-protein kinase 24;Serine/threonine-protein kinase 24 35 kDa subunit;Serine/threonine-protein kinase 24 12 kDa subunit	Stk24	4.01319	4.11223	4.4509	3.78817
183	Q3U6P5	Heterogeneous nuclear ribonucleoproteins C1/C2	Hnrnpc	6.38737	6.40456	6.83376	6.22867	Spliceosome
184	Q3UFK1		Ccdc28a	1.26354	0.705445	2.79014	0.480317
185	Q3UHA3	Spatacsin	Spg11	-1.57116	-3.58938	-1.10947	-2.99698
186	Q3UHB8	Coiled-coil domain-containing protein 177	Ccdc177	4.3738	4.08602	4.61339	3.8363
187	Q3UHD1	Brain-specific angiogenesis inhibitor 1	Bai1;Adgrb1	1.10973	0.604847	1.49999	0.857372	p53 signaling pathway
188	Q3UHD7	Astrotactin-1	Astn1	3.30653	3.21477	3.96385	3.26853
189	Q3UIT6	Gamma-tubulin complex component 2	Tubgcp2	0.979848	0.852462	2.25509	0.882913
190	Q3UKJ7	WD40 repeat-containing protein SMU1;WD40 repeat-containing protein SMU1, N-terminally processed	Smu1	1.99286	2.17024	2.63005	1.85578
191	Q3ULP2		Wdr20	1.16935	1.84655	3.02145	1.63923
192	Q3UM63	Zinc transporter 1	Slc30a1	1.98652	1.17913	2.20099	1.4447	Mineral absorption
193	Q3UMG6	Nucleoside diphosphate kinase 7	Nme7	-1.55797	-2.06506	-0.559363	-2.83873	Purine metabolism;Pyrimidine metabolism
194	Q3UR33	Lamina-associated polypeptide 2, isoforms beta/delta/epsilon/gamma	Tmpo	2.78112	2.4223	3.3893	2.15486
195	Q3UY07	Corticotropin-releasing factor-binding protein	Crhbp	-0.777828	-1.20363	1.32017	-1.19482
196	Q3UYD3	Acid-sensing ion channel 2	Asic2	-3.59262	-3.4896	-1.81469	-3.62738	Taste transduction
197	Q3UZP4	Small VCP/p97-interacting protein	Svip	5.20353	5.14417	6.15015	5.02693	Protein processing in endoplasmic reticulum
198	Q3V386	Wiskott-Aldrich syndrome protein family member 3	Wasf3	4.78446	4.80239	5.32264	4.46804	Adherens junction;Fc gamma R-mediated phagocytosis
199	Q6PD28		Ppp2r5b	2.3698	2.11361	2.75779	2.14259	Meiosis - yeast;mRNA surveillance pathway;Oocyte meiosis;Wnt signaling pathway
200	Q4FK36	Destrin	Dstn	7.82858	7.82715	8.38725	7.67548
201	Q4VA29	UPF0568 protein C14orf166 homolog	2700060E02Rik	4.39229	4.28321	4.96249	4.22596
202	Q544I1	Protein NDRG3	Ndrg3	5.66026	5.52293	6.31065	5.74281
203	Q5BKS2	Protein phosphatase 1B	Ppm1b	1.54102	1.21116	2.35809	1.09228	MAPK signaling pathway
204	Q5BL18	Matrin-3	Matr3	6.40094	6.44112	6.96812	6.44889
205	Q5DTH1	Ubiquitin-protein ligase E3A	Ube3a	3.24702	3.18841	3.72131	3.32705	Ubiquitin mediated proteolysis
206	Q5EBQ0		Vdac3	8.8136	8.77256	9.23411	8.85737	Calcium signaling pathway;Huntington's disease;Parkinson's disease
207	Q5QNQ6	Oxysterol-binding protein 2;Oxysterol-binding protein	Osbp2	0.00508272	-0.217809	0.680746	-0.174919
208	Q5RKZ7	Molybdenum cofactor biosynthesis protein 1;Cyclic pyranopterin monophosphate synthase;Cyclic pyranopterin monophosphate synthase accessory protein	Mocs1	-3.16318	-3.67109	0.667593	-2.86526	Folate biosynthesis;Sulfur relay system
209	Q60625	Intercellular adhesion molecule 5	Icam5	6.26118	6.41333	6.93976	6.32786
210	Q60676	Serine/threonine-protein phosphatase 5;Serine/threonine-protein phosphatase	Ppp5c	5.20153	5.1886	5.5217	5.13301	MAPK signaling pathway
211	Q61177	Casein kinase II subunit alpha	Csnk2a1	7.28186	7.40615	7.65499	7.1176	Adherens junction;Circadian rhythm - plant;Measles;Ribosome biogenesis in eukaryotes;Tight junction;Wnt signaling pathway
212	Q60770	Syntaxin-binding protein 3	Stxbp3	2.79094	2.69408	3.22883	2.44448
213	Q60803	TNF receptor-associated factor 3	Traf3	1.03213	1.2613	2.31107	1.04836	Hepatitis C;Pathways in cancer;RIG-I-like receptor signaling pathway;Small cell lung cancer;Toll-like receptor signaling pathway
214	Q60841-3	Reelin	Reln	-2.9475	-3.16341	-0.0433059	-2.40509	ECM-receptor interaction;Focal adhesion
215	Q60930	Voltage-dependent anion-selective channel protein 2	Vdac2	9.4111	9.54043	10.1314	9.55081	Calcium signaling pathway;Huntington's disease;Parkinson's disease
216	Q61001	Laminin subunit alpha-5	Lama5	1.0179	0.60363	1.69661	-0.160104	Amoebiasis;ECM-receptor interaction;Focal adhesion;Pathways in cancer;Small cell lung cancer;Toxoplasmosis
217	Q61290	Voltage-dependent R-type calcium channel subunit alpha-1E	Cacna1e	3.10567	2.87619	3.32672	2.73189
218	Q61292	Laminin subunit beta-2	Lamb2	2.84324	2.56699	3.72615	2.49121	Amoebiasis;ECM-receptor interaction;Focal adhesion;Pathways in cancer;Small cell lung cancer;Toxoplasmosis
219	Q61735-2	Leukocyte surface antigen CD47	Cd47	6.5795	6.41845	7.3591	6.2766	ECM-receptor interaction
220	Q61975			-1.88835	-1.39956	0.300887	-3.52314
221	Q6PDN6	Tetraspanin;Tetraspanin-7	Tspan7	5.9832	5.79522	6.80827	6.21625
222	Q62418-3	Drebrin-like protein	Dbnl	5.60897	5.62698	6.26349	5.49083
223	Q64332-2	Synapsin-2	Syn2	-3.41974	-1.674	3.15991	-1.80738
224	Q68ED2	Metabotropic glutamate receptor 7	Grm7	2.11888	2.02405	3.1849	1.78588	Neuroactive ligand-receptor interaction
225	Q69ZP3	Probable hydrolase PNKD	Pnkd	2.48245	2.53376	5.27269	2.57412
226	Q69ZY2	Endonuclease domain-containing 1 protein	Endod1	4.82963	5.09585	5.47709	4.78357	Apoptosis
227	Q8C4D5	Raftlin	Rftn1	-0.964303	-0.441379	1.24961	-0.375033
228	Q6A0E5	Phosphatidylserine synthase 1	mKIAA0024;Ptdss1	0.878541	0.498061	2.51742	0.52488	Glycerophospholipid metabolism
229	Q6GQV8	Cytospin-A	Specc1l	-3.56037	-3.15741	-1.00844	-3.68577
230	Q6NVF2	Phospholipase D1	Pld1	-1.33406	-0.887953	1.25604	-2.35545	Endocytosis;Ether lipid metabolism;Fc gamma R-mediated phagocytosis;Glycerophospholipid metabolism;GnRH signaling pathway
231	Q6NZM9	Histone deacetylase 4	Hdac4	-0.785907	-0.722203	0.337892	-1.31852
232	Q6P069-2	Sorcin	Sri	5.51196	5.58977	6.18262	5.32375
233	Q6P1H6	Ankyrin repeat and LEM domain-containing protein 2	Ankle2	-3.0111	-2.06352	0.705102	-1.91519
234	Q6P9K9	Neurexin-3	Nrxn3	4.03456	4.12668	4.57992	4.12695	Cell adhesion molecules (CAMs)
235	Q6P9R4	Rho guanine nucleotide exchange factor 18	Arhgef18	-2.41149	-1.04172	0.178798	-1.71151
236	Q6PCN3	Tau-tubulin kinase 1	Ttbk1	-0.997865	-1.75944	0.00490844	-1.80723
237	Q6PFE7-3	Tomoregulin-1	Tmeff1	0.0261055	-0.0721264	2.47006	-0.186395
238	Q6RI63	Constitutive coactivator of peroxisome proliferator-activated receptor gamma	Fam120b	-0.684575	-0.810885	1.14426	-0.328245
239	Q78HW2	Transmembrane protein 186	Tmem186	-0.462595	-1.17639	0.901365	-1.21331
240	Q78T81	Protein FAM102A	Fam102a	-1.55134	-2.56742	1.26542	-1.24075
241	Q7TME0	Lipid phosphate phosphatase-related protein type 4	Lppr4	4.19256	4.21388	5.23872	3.81508
242	Q7TN99-3	Cytoplasmic polyadenylation element-binding protein 3	Cpeb3	1.85661	2.09034	2.70612	2.01657
243	Q7TSE6	Serine/threonine-protein kinase 38-like	Stk38l	1.22282	0.803752	1.52311	0.44356
244	Q80TN4	DnaJ homolog subfamily C member 16	Dnajc16	-0.112511	-0.622836	1.28629	-0.822474
245	Q80TS7	Dendrin	Ddn	-0.95131	-0.115112	0.659191	-1.09946
246	Q80VE5		Tbc1d22b	-0.917929	-3.11413	-0.528147	-2.48568
247	Q80WM4	Hyaluronan and proteoglycan link protein 4	Hapln4	4.36985	4.70383	5.47908	4.41177
248	Q80Y98	Phospholipase DDHD2	Ddhd2	1.34845	1.50989	2.24561	1.5046
249	Q810B6	Rabankyrin-5	Ankfy1	1.52894	1.47396	2.36976	1.7179
250	Q8BFS6	Serine/threonine-protein phosphatase CPPED1	Cpped1	2.09888	1.47091	2.80966	1.8243
251	Q8BGE6	Cysteine protease ATG4B	Atg4b	2.94665	2.60202	3.16806	2.45772	Regulation of autophagy
252	Q8BGH7	CDC42 small effector protein 2	Cdc42se2	5.10943	5.03147	6.38919	4.33547
253	Q8BGY7	Protein FAM210A	Fam210a	2.38095	2.75847	3.93735	2.09551
254	Q8BH44	Coronin-2B	Coro2b	6.2241	6.11228	6.74766	5.83462
255	Q8BIL5	Protein Hook homolog 1	Hook1	-2.21571	-1.33818	2.69275	-1.86911
256	Q8BLR2	Copine-4	Cpne4	4.36442	4.41992	5.29788	4.02501
257	Q8BMF4	Dihydrolipoyllysine-residue acetyltransferase component of pyruvate dehydrogenase complex, mitochondrial	Dlat	8.43851	8.61956	8.81365	8.3914	Citrate cycle (TCA cycle);Glycolysis / Gluconeogenesis;Pyruvate metabolism
258	Q8BP00-2	IQ calmodulin-binding motif-containing protein 1	Iqcb1	1.49266	1.13483	1.83034	1.36224
259	Q8BPN8-2	DmX-like protein 2	Dmxl2	6.15204	6.0292	6.37738	5.90134
260	Q8BRR9	Calcium/calmodulin-dependent 3,5-cyclic nucleotide phosphodiesterase 1A	Pde1a	5.30789	5.07875	5.7224	5.11644	Calcium signaling pathway;Purine metabolism
261	Q8BUR4	Dedicator of cytokinesis protein 1	Dock1	-0.238776	-0.274096	1.62908	-0.671178	Bacterial invasion of epithelial cells;Focal adhesion;Regulation of actin cytoskeleton;Shigellosis
262	Q8BXR1	Probable cationic amino acid transporter	Slc7a14	5.00753	5.25895	5.7288	5.09569
263	Q8C0T5	Signal-induced proliferation-associated 1-like protein 1	Sipa1l1	2.52128	2.67003	3.47369	2.66175
264	Q8C129	Leucyl-cystinyl aminopeptidase	Lnpep	1.68051	2.40333	2.80433	2.1795	Renin-angiotensin system
265	Q8C1A3	Methionine synthase reductase	Mtrr	-1.65573	-2.36247	-0.0949465	-3.95292
266	Q8C3Q5-2	Protein shisa-7	Shisa7	4.00167	4.08971	4.68381	4.05626
267	Q8C547	HEAT repeat-containing protein 5B	Heatr5b	0.144649	0.241275	0.813499	0.027869
268	Q8C570	mRNA export factor	Rae1	1.1101	1.69253	2.9347	1.78309	RNA transport
269	Q8C894	Lipoyltransferase 1, mitochondrial	Lipt1	-4.47679	-3.94892	-0.270234	-3.50158	Lipoic acid metabolism
270	Q8CAB8	GATS-like protein 2	Gatsl2	1.7423	0.920582	2.11096	1.13807
271	Q8CBE3	WD repeat-containing protein 37	Wdr37	5.33271	5.24897	5.78392	5.36792
272	Q8CBY1	Protein Smaug homolog 1	Samd4a	-2.03794	-2.29674	0.329597	-3.68239
273	Q8CCX9	39S ribosomal protein L39, mitochondrial	Mrpl39	0.890814	0.728765	2.24046	0.973592
274	Q8CE46	Pseudouridylate synthase 7 homolog-like protein	Pus7l	-3.71605	-3.73257	0.985213	-3.38089
275	Q8CF96		Syt7	1.46046	1.0001	1.69155	0.934027
276	Q8CFV9	Riboflavin kinase	Rfk	-1.27809	-0.678386	2.50872	-0.559208	Riboflavin metabolism
277	Q8CGF6	WD repeat-containing protein 47	Wdr47	4.4653	4.70622	5.14091	4.30809
278	Q8CGV2	Tryptophan 5-hydroxylase 2	Tph2	0.243392	-0.433203	1.19053	-0.836469	Tryptophan metabolism
279	Q8CHP8	Phosphoglycolate phosphatase	Pgp	6.0444	6.04961	6.38308	5.83001	Glyoxylate and dicarboxylate metabolism
280	Q8CJG0	Protein argonaute-2;Piwi-like protein	Ago2	2.16582	2.15984	2.7951	1.98249
281	Q9QZF3	Zinc finger and BTB domain-containing protein 20	Zbtb20	-2.26197	-3.53581	0.119161	-3.55802
282	Q8K1Z0	Ubiquinone biosynthesis protein COQ9, mitochondrial	Coq9	5.27463	5.45004	6.2473	5.36627
283	Q8K356	Lymphocyte antigen 6H	Ly6h	6.09979	6.08555	8.19065	6.43746
284	Q8R2U4	N-terminal Xaa-Pro-Lys N-methyltransferase 1;N-terminal Xaa-Pro-Lys N-methyltransferase 1, N-terminally processed	Ntmt1	0.981551	0.904644	3.8429	0.807524
285	Q9D375	Monoacylglycerol lipase ABHD6	Abhd6	5.26192	5.11525	5.6554	5.18519
286	Q8R3N6	THO complex subunit 1	Thoc1	-1.74321	-3.36924	-0.817304	-2.80372	RNA transport;Spliceosome
287	Q8R404	Protein QIL1	Qil1	7.11728	7.31198	8.87381	7.41982
288	Q8R502	Volume-regulated anion channel subunit LRRC8C	Lrrc8c	1.1609	0.729698	1.63331	0.998764
289	Q8VCE6	5(3)-deoxyribonucleotidase, mitochondrial	Nt5m	2.19485	1.87631	2.88205	1.75382	Nicotinate and nicotinamide metabolism;Purine metabolism;Pyrimidine metabolism
290	Q8VD33	Small glutamine-rich tetratricopeptide repeat-containing protein beta	Sgtb	3.46244	3.493	4.65472	3.48743
291	Q8VD37-3	SH3-containing GRB2-like protein 3-interacting protein 1	Sgip1	-2.26284	-3.35934	-1.10889	-2.89907
292	Q8VDG5	Phosphopantothenate--cysteine ligase	Ppcs	-0.660944	-1.8906	1.66036	-1.05533	Pantothenate and CoA biosynthesis
293	Q8VEK0	Cell cycle control protein 50A	Tmem30a	4.68374	4.71635	5.41638	4.76492
294	Q91V35	Receptor-type tyrosine-protein phosphatase;Receptor-type tyrosine-protein phosphatase alpha	Ptpra	4.42635	4.37642	4.84778	4.06325
295	Q91VN4	MICOS complex subunit Mic25	Chchd6	6.57171	6.87497	7.24974	6.55129
296	Q91VR5	ATP-dependent RNA helicase DDX1	Ddx1	4.67969	4.83227	5.24028	4.72884
297	Q91VT4	Carbonyl reductase family member 4	Cbr4	4.38764	4.90823	5.87203	4.81561
298	Q91WT9-2	Cystathionine beta-synthase	Cbs	1.7326	1.76252	2.5119	1.88914	Cysteine and methionine metabolism;Glycine, serine and threonine metabolism
299	Q91XH5		Spr	6.73083	6.89324	7.17486	6.6711	Folate biosynthesis
300	Q920I9	WD repeat-containing protein 7	Wdr7	6.1633	6.24607	6.56445	6.14158
301	Q921G7	Electron transfer flavoprotein-ubiquinone oxidoreductase, mitochondrial	Etfdh	5.16454	5.27036	5.69217	5.11548
302	Q921I1	Serotransferrin	Tf	0.540367	0.961902	1.80526	0.918187	Mineral absorption
303	Q922V4	Pleiotropic regulator 1	Plrg1	1.13635	1.48274	2.0049	1.23068	Spliceosome
304	Q923F1	Methylosome subunit pICln	Clns1a;Icln	2.00652	1.11683	3.36632	1.45041	RNA transport
305	Q924D0	Reticulon-4-interacting protein 1, mitochondrial	Rtn4ip1	2.0047	2.01756	3.29629	2.19781
306	Q924L1	LETM1 domain-containing protein 1	Letmd1	4.18704	3.96816	4.75617	3.37375
307	Q96DY5-2	RING finger protein 112	Rnf112	-1.86162	-2.85274	-0.463024	-2.8506
308	Q99JP0	Mitogen-activated protein kinase kinase kinase kinase 3;Mitogen-activated protein kinase kinase kinase kinase	Map4k3	0.394015	0.778514	1.13264	0.310256
309	Q99JR1	Sideroflexin-1	Sfxn1	5.93342	6.10155	6.49933	6.16323
310	Q99L27	GMP reductase 2	Gmpr2	0.430661	1.12791	2.42495	0.976966	Purine metabolism
311	Q99LY9	NADH dehydrogenase [ubiquinone] iron-sulfur protein 5;NADH dehydrogenase [ubiquinone] iron-sulfur protein 5, N-terminally processed	Ndufs5	7.64391	7.47972	8.11432	7.36097	Alzheimer's disease;Huntington's disease;Oxidative phosphorylation;Parkinson's disease
312	Q99N95	39S ribosomal protein L3, mitochondrial	Mrpl3	0.308908	0.432274	1.87199	-0.0773405
313	Q99PV8-2	B-cell lymphoma/leukemia 11B	Bcl11b	-0.991577	-1.03639	0.160978	-1.27257
314	Q9CPU4	Microsomal glutathione S-transferase 3	Mgst3	6.50972	6.47362	7.47526	6.47936	Drug metabolism - cytochrome P450;Glutathione metabolism;Metabolism of xenobiotics by cytochrome P450
315	Q9CPX7	28S ribosomal protein S16, mitochondrial	Mrps16	0.866683	1.00655	2.78737	1.30426
316	Q9CQ69	Cytochrome b-c1 complex subunit 8	Uqcrq	8.23187	8.27354	8.75876	8.35711	Alzheimer's disease;Cardiac muscle contraction;Huntington's disease;Oxidative phosphorylation;Parkinson's disease
317	Q9CQA3	Succinate dehydrogenase [ubiquinone] iron-sulfur subunit, mitochondrial	Sdhb	7.3695	7.26325	7.94134	7.37037	Alzheimer's disease;Citrate cycle (TCA cycle);Huntington's disease;Oxidative phosphorylation;Parkinson's disease
318	Q9CR00	26S proteasome non-ATPase regulatory subunit 9	Psmd9	4.16888	4.25796	4.9341	3.82722
319	Q9CXU4	Mitochondrial import inner membrane translocase subunit Tim23	Timm23	2.53452	2.23175	2.98111	1.91284
320	Q9CXU9	Eukaryotic translation initiation factor 1b	Eif1b	0.497457	-1.41452	2.50688	-1.09378	RNA transport
321	Q9CZ42-2	ATP-dependent (S)-NAD(P)H-hydrate dehydratase	Carkd	0.879425	0.735236	1.32887	0.537494
322	Q9D020	Cytosolic 5-nucleotidase 3A	Nt5c3a	1.37918	1.20826	2.66582	1.48036	Nicotinate and nicotinamide metabolism;Purine metabolism;Pyrimidine metabolism
323	Q9D0L8	mRNA cap guanine-N7 methyltransferase	Rnmt	3.82008	3.8719	4.49204	3.68479	mRNA surveillance pathway
324	Q9D0R8	Protein LSM12 homolog	Lsm12	0.689097	0.573182	2.17638	-0.634157
325	Q9D142	Uridine diphosphate glucose pyrophosphatase	Nudt14	-0.752971	-0.6852	2.1734	-0.567355
326	Q9D154	Leukocyte elastase inhibitor A	Serpinb1a	4.70939	4.49053	5.12113	4.23882	Amoebiasis
327	Q9D7X3	Dual specificity protein phosphatase 3	Dusp3	6.33819	6.00221	7.19758	6.35229	MAPK signaling pathway
328	Q9D8W7	OCIA domain-containing protein 2	Ociad2	6.01989	6.01386	6.58096	5.70329
329	Q9DAM7	Transmembrane protein 263	Tmem263	1.28988	1.48813	2.48949	0.0520008
330	Q9DB60	Prostamide/prostaglandin F synthase	Fam213b	5.29177	5.10624	5.78747	5.15218
331	Q9DB77	Cytochrome b-c1 complex subunit 2, mitochondrial	Uqcrc2	9.82978	9.82041	10.1262	9.78189	Alzheimer's disease;Cardiac muscle contraction;Huntington's disease;Oxidative phosphorylation;Parkinson's disease
332	Q9DC50	Peroxisomal carnitine O-octanoyltransferase	Crot	0.620635	1.12978	1.42996	0.810414	Peroxisome
333	Q9DCJ5	NADH dehydrogenase [ubiquinone] 1 alpha subcomplex subunit 8	Ndufa8	8.31688	8.28255	8.78699	8.3853	Alzheimer's disease;Huntington's disease;Oxidative phosphorylation;Parkinson's disease
334	Q9DCS9	NADH dehydrogenase [ubiquinone] 1 beta subcomplex subunit 10	Ndufb10	8.40971	8.46391	8.87526	8.22521	Alzheimer's disease;Huntington's disease;Oxidative phosphorylation;Parkinson's disease
335	Q9EQG9	Collagen type IV alpha-3-binding protein	Col4a3bp	-1.31198	-0.747482	0.228613	-0.891338
336	Q9ERU3	Zinc finger protein 22	Znf22;Zfp422	-2.20076	-3.35226	-0.112891	-2.3216
337	Q9ES97-3	Reticulon-3	Rtn3	6.00966	5.46704	7.64025	5.26469
338	Q9ESN6	Tripartite motif-containing protein 2	Trim2	5.22331	5.29567	5.68398	5.20882
339	Q9JHI5	Isovaleryl-CoA dehydrogenase, mitochondrial	Ivd	5.7215	6.09148	6.35755	5.8255	Valine, leucine and isoleucine degradation
340	Q9JHL1	Na(+)/H(+) exchange regulatory cofactor NHE-RF2;Na(+)/H(+) exchange regulatory cofactor NHE-RF	Slc9a3r2	1.96844	2.31135	3.05897	2.05145	Aldosterone-regulated sodium reabsorption
341	Q9JIK9	28S ribosomal protein S34, mitochondrial	Mrps34	2.93876	2.20375	2.98037	2.65015
342	Q9JK42	[Pyruvate dehydrogenase (acetyl-transferring)] kinase isozyme 2, mitochondrial	Pdk2	4.05733	3.99993	4.80573	3.98425
343	Q9QXW9	Large neutral amino acids transporter small subunit 2	Slc7a8	3.29879	3.16594	4.23294	2.89134	Protein digestion and absorption
344	Q9QYE9-2	Pleckstrin homology domain-containing family B member 1	Plekhb1	3.28528	3.46796	4.09107	3.33177
345	Q9QYJ0	DnaJ homolog subfamily A member 2	Dnaja2	6.13864	6.2932	6.58056	6.04085	Protein processing in endoplasmic reticulum
346	Q9QZB9	Dynactin subunit 5	Dctn5	3.92832	3.69067	5.06776	4.00021	Vasopressin-regulated water reabsorption
347	Q9QZD9	Eukaryotic translation initiation factor 3 subunit I	Eif3i	3.00376	2.84765	4.01912	3.00292	RNA transport
348	Q9R0Q7	Prostaglandin E synthase 3	Ptges3	6.93881	6.8925	7.58548	6.77301
349	Q9R1E6	Ectonucleotide pyrophosphatase/phosphodiesterase family member 2	Enpp2	-1.1836	-0.158623	2.27703	-0.361322	Ether lipid metabolism
350	Q9R1V6-14	Disintegrin and metalloproteinase domain-containing protein 22	Adam22	4.93627	4.82974	5.64795	4.63764
351	Q9R1V7-2	Disintegrin and metalloproteinase domain-containing protein 23	Adam23	4.2999	4.18571	4.82366	4.11803
352	Q9WTK7-2	Serine/threonine-protein kinase STK11	Stk11	2.29006	1.55259	2.43536	2.00927	Adipocytokine signaling pathway;mTOR signaling pathway
353	Q9WU78-3	Programmed cell death 6-interacting protein	Pdcd6ip	4.8634	4.95756	5.17336	4.92635	Endocytosis
354	Q9WUM5	Succinyl-CoA ligase [ADP/GDP-forming] subunit alpha, mitochondrial	Suclg1	8.55036	8.72641	9.54974	8.73822	Citrate cycle (TCA cycle);Propanoate metabolism
355	Q9WVC2-2	Ly-6/neurotoxin-like protein 1	Lynx1	5.67168	5.67576	7.54374	4.92973
356	S4R1S7	CUGBP Elav-like family member 2	Celf2	5.65822	5.49962	6.21791	5.73913
357	Q9Z0V2	Potassium voltage-gated channel subfamily D member 2	Kcnd2	3.16869	3.42604	3.80778	3.09909
358	Q9Z1L5	Voltage-dependent calcium channel subunit alpha-2/delta-3;Voltage-dependent calcium channel subunit alpha-2-3;Voltage-dependent calcium channel subunit delta-3	Cacna2d3	4.10587	4.04039	4.75914	3.6274	Arrhythmogenic right ventricular cardiomyopathy (ARVC);Cardiac muscle contraction;Dilated cardiomyopathy;Hypertrophic cardiomyopathy (HCM);MAPK signaling pathway
359	V9GX34		Csmd2	-1.79736	-2.26976	-0.602478	-1.70592
360	W6PPR4		Ank3	3.70025	3.65547	4.06125	3.47584

## Sheet: Cluster #3
# ID	Accession number	Protein name	Gene name	Log2 Norm. iBAQ 5mon_WT	Log2 Norm. iBAQ 5mon_TG	Log2 Norm. iBAQ 10mon_WT	Log2 Norm. iBAQ 10mon_TG	KEGG pathway		Log2 Norm. iBAQ : Mean of replicates
1	A0PJT4	Leucine zipper putative tumor suppressor 1	Lzts1	-1.45734	-1.79641	0.432959	-0.0319112
2	F6UHR6	Oxysterol-binding protein;Oxysterol-binding protein-related protein 9	Osbpl9	-0.148677	-0.647344	0.287958	0.041771
3	A2AEX8	Four and a half LIM domains protein 1	Fhl1	3.7181	4.11556	4.89678	4.46767
4	A2AKI5	Integrin alpha-V;Integrin alpha-V heavy chain;Integrin alpha-V light chain	Itgav	2.03592	2.34858	2.97099	2.72393	Arrhythmogenic right ventricular cardiomyopathy (ARVC);Cell adhesion molecules (CAMs);Dilated cardiomyopathy;ECM-receptor interaction;Focal adhesion;Hypertrophic cardiomyopathy (HCM);Pathways in cancer;Phagosome;Regulation of actin cytoskeleton;Small cell lung cancer
5	A2ANL9	Teneurin-1;Ten-1 intracellular domain;Teneurin C-terminal-associated peptide	Tenm1	-2.83939	-3.69168	-1.99923	-2.01514
6	A2AP78	High mobility group protein B3	Hmgb3	-2.10555	-2.23149	0.29673	2.4404
7	B9EHS3	Inositol hexakisphosphate and diphosphoinositol-pentakisphosphate kinase 1	Ppip5k1	-0.022582	-0.687325	0.198766	0.362103
8	Q3TG07	Golgi reassembly-stacking protein 2	Gorasp2	4.33037	4.77449	5.23831	4.82089
9	A2RSW6	Aminomethyltransferase;Aminomethyltransferase, mitochondrial	Amt	0.399126	-0.578143	1.01673	1.37833	Glycine, serine and threonine metabolism;Nitrogen metabolism;One carbon pool by folate
10	Q7JCZ0	ATP synthase protein 8	mt-Atp8;ATP8;Mtatp8	8.34844	8.59683	9.30526	8.7504	Alzheimer's disease;Huntington's disease;Oxidative phosphorylation;Parkinson's disease
11	A8C1T7	Cysteine-rich with EGF-like domain protein 1	Creld1	1.68875	1.90318	2.94585	2.48417
12	Q8CAB3	Gamma-aminobutyric acid receptor subunit alpha-3	Gabra3	0.101812	-1.57614	0.657576	1.04375	Neuroactive ligand-receptor interaction
13	Q8BT77	Coiled-coil-helix-coiled-coil-helix domain-containing protein 7	Chchd7	0.720521	0.765202	1.93984	1.31638
14	B2RRU7	Hyaluronan and proteoglycan link protein 2	Hapln2	3.6845	4.28694	4.82488	4.3407
15	B2RSV4	Splicing factor 3B subunit 3	Sf3b3	2.88322	2.99849	3.43871	3.18544	Spliceosome
16	B2RSW8	Pericentriolar material 1 protein	Pcm1	-2.14086	-2.15147	0.416645	-0.920854
17	B2RUH2	Ankyrin repeat and BTB/POZ domain-containing protein BTBD11	Btbd11	-2.175	-3.93417	-0.913098	-2.17141
18	E9Q1A0	Myomegalin	Pde4dip	-4.30162	-5.5155	-2.70985	-3.37993
19	B2RX15	Ankyrin repeat and IBR domain-containing protein 1	Ankib1	-4.80225	-2.57142	-1.60401	-2.51345
20	B2RXS4	Plexin-B2	Plxnb2	0.634847	0.861665	1.51096	1.58658	Axon guidance
21	B9EIU3	Attractin	Atrn	-0.531281	-0.16425	0.558283	-0.142994
22	B9EKC0	Membrane-associated guanylate kinase, WW and PDZ domain-containing protein 1	Magi1	1.15715	1.20885	1.54819	1.97317	Tight junction
23	B9EKP5		Flna	1.94105	2.45493	2.87171	2.61869	Focal adhesion;MAPK signaling pathway
24	E9QL53	Citron Rho-interacting kinase	Cit	0.827789	-0.114139	0.78117	0.980854
25	D3YUS5		Rasal2	0.845801	0.701271	1.33517	1.33541
26	D3YXN7	Tetraspanin;Tetraspanin-9	Tspan9	1.17551	1.84075	3.23981	2.08745
27	D3YY50	Copper homeostasis protein cutC homolog	Cutc	-0.285082	-2.13459	0.474107	-0.112447
28	D3Z396	Neurotrimin	Ntm	6.87324	6.66631	7.16974	7.13307
29	D3Z601	Calsyntenin-3	Clstn3	-1.23893	-0.594206	0.156918	0.129917
30	D3Z6Y2	Phospholipase ABHD3	Abhd3	1.54749	1.63827	2.28662	2.70047
31	E0CX48	Gap junction protein;Gap junction beta-6 protein	Gjb6	1.54925	2.75855	3.5704	2.98071
32	E9Q968	Pituitary adenylate cyclase-activating polypeptide type I receptor	Adcyap1r1	1.75268	2.61068	3.28096	2.50445	Neuroactive ligand-receptor interaction
33	E9PWN0	Phosphatidate phosphatase LPIN2	Lpin2	-3.93694	-3.06645	-1.48249	-2.80187
34	Q19VH2	Actin-binding LIM protein 2	Ablim2	4.04316	3.83018	4.73531	4.206	Axon guidance
35	H2BL43	Calcium-transporting ATPase	Atp2b4	4.83918	4.43086	4.97955	5.77155	Calcium signaling pathway;Pancreatic secretion;Salivary secretion
36	E9Q969	Cytoplasmic polyadenylation element-binding protein 2	Cpeb2	-1.69514	-1.76192	0.903882	-0.748233
37	E9QAQ7	AT-rich interactive domain-containing protein 1A	Arid1a	-2.50772	-1.63317	-0.100477	-1.70979
38	E9QLH4	E3 ubiquitin-protein ligase TRIM9	Trim9	2.75798	2.61698	3.50904	3.03575
39	F6VQ19	Leucine-rich repeat and calponin homology domain-containing protein 2	Lrch2	-4.14493	-2.5647	-1.70852	-3.12826
40	F7BP73	Solute carrier family 22 member 23	Slc22a23	0.764991	-0.0821455	1.29699	1.40642
41	F8VQK3		Gucy1a2	3.61933	3.22807	3.49938	3.80678	Gap junction;Long-term depression;Purine metabolism;Salivary secretion;Vascular smooth muscle contraction
42	F8WIU1	UPF0687 protein C20orf27 homolog	1700037H04Rik	4.34114	3.82696	4.66936	4.95354
43	G8JL74	Polypyrimidine tract-binding protein 3	Ptbp3	-1.1134	-1.51907	1.41117	-0.137645
44	Q8CAQ1	Muscleblind-like protein 1	Mbnl1	1.08118	0.797336	2.25486	1.90986
45	G3X9Y5	Ubiquitin conjugation factor E4 A	Ube4a	0.632282	0.189536	1.42711	0.905395	Ubiquitin mediated proteolysis
46	Q3UVV3	Oligodendrocyte-myelin glycoprotein	Omg	6.23159	5.99378	6.83435	6.50723
47	H3BJ97	Tubulointerstitial nephritis antigen-like	Tinagl1	1.92525	1.97933	4.12934	2.81269
48	H3BL05	Zinc finger protein 428	Zfp428;Znf428	1.61922	2.48896	2.93183	2.45741
49	K7XUH1	Sphingosine 1-phosphate receptor 1	S1pr1;Edg1	2.31569	2.30563	3.13459	2.71312	Neuroactive ligand-receptor interaction
50	O08739	AMP deaminase 3	Ampd3	1.20854	1.4665	1.85626	1.9757	Purine metabolism
51	Q920Y3	GDNF family receptor alpha-2	Gfra2	0.950349	0.223325	1.50088	1.5614
52	Q540I4	Flotillin-1	Flot1	5.9074	5.96877	6.50889	6.10075	Insulin signaling pathway
53	O09114	Prostaglandin-H2 D-isomerase	Ptgds	3.35388	3.96514	5.13746	5.43344	Arachidonic acid metabolism
54	Q8BJC1	Semaphorin-4D	Sema4d	-0.561487	-1.82372	0.646931	-0.440074	Axon guidance
55	O35114	Lysosome membrane protein 2	Scarb2	1.6799	1.53288	2.40144	1.92738	Lysosome
56	O35409	Glutamate carboxypeptidase 2	Folh1	1.62533	0.933558	2.54938	1.68372	Vitamin digestion and absorption
57	Q3UTI4	Guanylate cyclase soluble subunit beta-1	Gucy1b3	4.43623	3.93583	4.19345	4.30914	Gap junction;Long-term depression;Purine metabolism;Salivary secretion;Vascular smooth muscle contraction
58	O70340	Neuronal pentraxin-2	Nptx2	-1.3428	-0.872348	0.66579	1.10628
59	Q543D7	Four and a half LIM domains protein 2	Fhl2	1.57541	1.83054	3.14289	2.17148	Osteoclast differentiation
60	Q9DCD8	Proteasome subunit alpha type;Proteasome subunit alpha type-3	Psma3	6.06146	6.19758	6.79864	6.28571	Proteasome
61	O70572	Sphingomyelin phosphodiesterase 2	Smpd2	-0.409419	-0.791343	0.591966	-0.131603	Sphingolipid metabolism
62	Q8R378	Leucine-rich repeat protein SHOC-2	Shoc2	1.26073	1.01381	1.6289	1.92659
63	Q3TEL0	Palmitoyl-protein thioesterase 1	Ppt1	4.88613	4.72396	5.25186	5.63361	Fatty acid elongation in mitochondria;Lysosome
64	O88587-2	Catechol O-methyltransferase	Comt	3.70704	4.01581	4.71492	4.01912	Betalain biosynthesis;Steroid hormone biosynthesis;Tyrosine metabolism
65	Q542I7	Ragulator complex protein LAMTOR3	Lamtor3	2.37505	3.11164	4.09616	3.71319	MAPK signaling pathway
66	O88952	Protein lin-7 homolog C	Lin7c	6.31929	6.51624	7.23971	6.62163
67	Q3U2Z6	Tripeptidyl-peptidase 1	Tpp1	3.04058	3.20816	4.04044	4.09228	Lysosome
68	P0C028	Diphosphoinositol polyphosphate phosphohydrolase 3-beta;Diphosphoinositol polyphosphate phosphohydrolase 3-alpha	Nudt11;Nudt10	4.17576	4.38294	5.8079	4.72195
69	P10493	Nidogen-1	Nid1	1.51212	1.70674	2.76958	1.85473
70	Q3TVS6	Cathepsin B;Cathepsin B light chain;Cathepsin B heavy chain	Ctsb	4.83856	5.3979	6.57607	5.61385	Antigen processing and presentation;Lysosome
71	P11531	Dystrophin	Dmd	0.409011	1.06445	1.47315	1.06766	Arrhythmogenic right ventricular cardiomyopathy (ARVC);Dilated cardiomyopathy;Hypertrophic cardiomyopathy (HCM);Viral myocarditis
72	P15209	BDNF/NT-3 growth factors receptor	Ntrk2	4.07006	4.10346	4.71944	4.47591	MAPK signaling pathway;Neurotrophin signaling pathway
73	P16045	Galectin-1	Lgals1	4.0586	4.20209	5.34396	4.54484
74	P20108	Thioredoxin-dependent peroxide reductase, mitochondrial	Prdx3	6.44313	6.78843	7.27972	7.26185
75	Q4QRK2	Ferrochelatase;Ferrochelatase, mitochondrial	Fech	4.46492	4.412	5.05563	4.73379	Porphyrin and chlorophyll metabolism
76	Q8CBB7	AP-1 complex subunit gamma-1	Ap1g1	4.39858	4.55359	4.99067	4.6901	Lysosome
77	P23242	Gap junction alpha-1 protein;Gap junction protein	Gja1	6.30609	6.85297	7.60751	7.01413	Arrhythmogenic right ventricular cardiomyopathy (ARVC);Gap junction
78	P26883	Peptidyl-prolyl cis-trans isomerase FKBP1A;Peptidyl-prolyl cis-trans isomerase	Fkbp1a	10.0826	10.3335	10.7195	10.3992
79	P27048	Small nuclear ribonucleoprotein-associated protein B;Small nuclear ribonucleoprotein-associated protein	Snrpb;Snrpn	4.25395	4.08261	4.86418	4.37672	Spliceosome;Systemic lupus erythematosus
80	Q3TNY9	Biglycan	Bgn	-3.29772	-2.18099	1.03139	-1.66907
81	P28659-4	CUGBP Elav-like family member 1	Celf1	2.25779	3.03111	3.88496	2.95619
82	Q544Y8	Granulins;Acrogranin;Granulin-1;Granulin-2;Granulin-3;Granulin-4;Granulin-5;Granulin-6;Granulin-7	Grn	-0.980253	1.22784	2.78857	1.92389
83	Q5BLK0	60S ribosomal protein L12	Rpl12	6.81718	7.10566	7.28016	7.10844	Ribosome
84	Q3TN07	Vacuolar protein sorting-associated protein 4B	Vps4b	0.330313	0.621843	1.47956	0.673229	Endocytosis
85	Q3TXK9	Glutathione reductase, mitochondrial	Gsr	4.38069	4.71944	5.4174	5.61081	Glutathione metabolism
86	Q543F6	Cyclin-dependent-like kinase 5	Cdk5	5.80216	5.67605	6.44324	6.09934	Alzheimer's disease;Axon guidance
87	Q3TMB8	Adenylosuccinate lyase	Adsl	4.30674	4.22916	4.78035	4.35726	Alanine, aspartate and glutamate metabolism;Purine metabolism
88	Q6VEU5	ATP synthase subunit epsilon, mitochondrial	Atp5e	8.65339	8.43185	10.0412	8.95934	Alzheimer's disease;Huntington's disease;Oxidative phosphorylation;Parkinson's disease
89	Q9D6M5	Dynein light chain Tctex-type 3	Dynlt3	5.77358	5.5141	6.16957	5.87745
90	P56391	Cytochrome c oxidase subunit 6B1	Cox6b1	9.23308	9.20745	9.81721	9.42794	Alzheimer's disease;Cardiac muscle contraction;Huntington's disease;Oxidative phosphorylation;Parkinson's disease
91	Q8CFQ9	RNA-binding protein FUS	Fus	6.24335	6.24243	6.82063	6.39122
92	P60603	Reactive oxygen species modulator 1	Romo1	3.97311	3.33774	4.2266	3.80959
93	Q5M9N6	60S ribosomal protein L37a	Rpl37a	3.89878	4.19627	5.40173	4.66415	Ribosome
94	P61971	Nuclear transport factor 2	Nutf2	5.46514	5.57249	6.03767	5.74112
95	Q545X8	40S ribosomal protein S4;40S ribosomal protein S4, X isoform	Rps4x	6.7237	6.90064	7.22123	6.94754	Ribosome
96	P62717	60S ribosomal protein L18a	Rpl18a	6.00681	6.35348	6.78869	6.46755	Ribosome
97	Q4V9X9	60S ribosomal protein L23a	Rpl23a	7.44648	7.7278	8.36294	7.73579	Ribosome
98	P62911	60S ribosomal protein L32	Rpl32	6.17735	6.22565	6.942	6.51013	Ribosome
99	Q9CSX6	Pleiotrophin	Ptn	1.19167	2.33154	4.64071	3.00098
100	P63216	Guanine nucleotide-binding protein G(I)/G(S)/G(O) subunit gamma-3	Gng3	8.24585	8.17996	8.76759	8.63724	Chemokine signaling pathway;Taste transduction
101	P68040	Guanine nucleotide-binding protein subunit beta-2-like 1;Guanine nucleotide-binding protein subunit beta-2-like 1, N-terminally processed	Gnb2l1	6.77909	6.84937	7.18482	7.01926	Measles
102	P83870	PHD finger-like domain-containing protein 5A	Phf5a	1.76315	1.95603	2.7983	2.19877	Spliceosome
103	P97825	Hematological and neurological expressed 1 protein;Hematological and neurological expressed 1 protein, N-terminally processed	Hn1	2.18985	1.54868	2.97064	2.53466
104	Q03517	Secretogranin-2;Secretoneurin;Manserin	Scg2	2.53854	2.87917	3.22346	3.17234
105	Q04857	Collagen alpha-1(VI) chain	Col6a1	-1.79612	-0.923038	-0.0888905	-0.150071	ECM-receptor interaction;Focal adhesion;Protein digestion and absorption
106	Q0P6B2	Far upstream element-binding protein 1	Fubp1	2.81643	3.24662	3.84603	3.35116
107	Q0VBD0	Integrin beta	Itgb8	1.08084	1.4642	1.89073	1.86231	Arrhythmogenic right ventricular cardiomyopathy (ARVC);Cell adhesion molecules (CAMs);Dilated cardiomyopathy;ECM-receptor interaction;Focal adhesion;Hypertrophic cardiomyopathy (HCM);Regulation of actin cytoskeleton
108	Q0VF62	Breast carcinoma-amplified sequence 3 homolog	Bcas3	2.98379	2.92794	3.3461	3.12163
109	Q149D1	Threonine synthase-like 1	Thnsl1	3.27727	2.10329	3.13012	2.82965
110	Q14CH0-2	Protein FAM171B	Fam171b	0.698659	0.942119	2.02179	1.37852
111	Q2TA57	Aspartate beta-hydroxylase domain-containing protein 1	Asphd1	-0.921427	-0.249692	0.791043	0.535162
112	Q3UVN0	ATP-dependent RNA helicase DDX39A	Ddx39;Ddx39a	-3.58939	-2.55604	-1.20509	-1.93816
113	Q3T9U1	MOB kinase activator 1B	Mob1b	1.83716	3.08611	3.32496	2.45671	Cell cycle - yeast
114	Q3TC72	Fumarylacetoacetate hydrolase domain-containing protein 2A	Fahd2	5.4498	5.45087	6.01332	5.96033
115	Q3TCD4	Enoyl-CoA delta isomerase 2, mitochondrial	Eci2	3.41208	3.67913	4.48996	4.00789	Fatty acid metabolism;Peroxisome
116	Q3TDT0	Tripartite motif-containing protein 3	Trim3	4.1196	4.00216	4.52748	4.4553
117	Q3TMC4	Solute carrier family 25 member 44	Slc25a44	-0.208183	-0.157916	1.6414	0.384119
118	Q3TWP5	Double-stranded RNA-binding protein Staufen homolog 1	Stau1	0.388955	0.2248	1.54687	1.41441
119	Q3TJC2	Platelet-activating factor acetylhydrolase IB subunit gamma	Pafah1b3	2.63874	2.41135	3.31726	3.42289	Ether lipid metabolism
120	Q3TLR3	E3 ubiquitin-protein ligase TRIM32	Trim32	2.90609	2.86773	3.31624	3.45192	Ubiquitin mediated proteolysis
121	Q7TPY1	Dual specificity protein phosphatase 14	Dusp14	-0.571766	-2.07626	1.14922	0.068607	MAPK signaling pathway
122	Q3TMP8	Trimeric intracellular cation channel type A	Tmem38a	1.20472	0.595984	3.76577	2.40261
123	Q3TQB2	FAD-dependent oxidoreductase domain-containing protein 1	Foxred1	-0.691824	-1.68777	0.370221	0.111882
124	Q3TU79	DnaJ homolog subfamily B member 1	Dnajb1	2.541	2.52791	3.61645	2.98691	Protein processing in endoplasmic reticulum
125	Q3UE19	ADP-ribosylation factor-binding protein GGA2	Gga2	-1.68219	0.0878733	1.92834	0.582133	Lysosome
126	Q3TXU5	Deoxyhypusine synthase	Dhps	-0.712139	-0.755772	0.308383	0.525235
127	Q3U047	GPI transamidase component PIG-T	Pigt	0.897271	0.424021	1.7636	1.12953	Glycosylphosphatidylinositol(GPI)-anchor biosynthesis
128	Q3U2V3	8-oxo-dGDP phosphatase NUDT18	Nudt18	-1.87975	-2.88143	0.420227	-0.294823
129	Q3U548	UTP--glucose-1-phosphate uridylyltransferase	Ugp2	5.74085	6.3192	6.58543	6.36855	Amino sugar and nucleotide sugar metabolism;Galactose metabolism;Pentose and glucuronate interconversions;Starch and sucrose metabolism
130	Q3U5Q7	UMP-CMP kinase 2, mitochondrial	Cmpk2	2.35197	2.88109	3.3108	3.26451	Pyrimidine metabolism
131	Q3U6T2	Alpha-N-acetylgalactosaminidase	Naga	0.228163	1.45219	1.52309	1.3474	Glycosphingolipid biosynthesis - globo series;Lysosome
132	Q3U8Y1	28S ribosomal protein S11, mitochondrial	Mrps11	-1.30341	-0.772283	1.3684	0.566183
133	Q3UBG2-2	PTB-containing, cubilin and LRP1-interacting protein	Pid1	-3.31336	-2.47122	0.207079	-2.2985
134	Q4FJR7	Eukaryotic translation initiation factor 1A	Eif1a;Gm8300;Gm2016;Gm21936;Gm2035	-1.77735	1.19892	0.926103	0.455853	RNA transport
135	Q8C2Q8	ATP synthase subunit gamma;ATP synthase subunit gamma, mitochondrial	Atp5c1	9.56295	9.60357	10.1382	9.84901	Alzheimer's disease;Huntington's disease;Oxidative phosphorylation;Parkinson's disease
136	Q3UGB5	DAZ-associated protein 1	Dazap1	3.24406	3.92983	4.52893	4.40311	mRNA surveillance pathway
137	Q3UGX3	N-acetylaspartate synthetase	Nat8l	2.0467	0.713696	1.67358	2.90406
138	Q3UHE1	Membrane-associated phosphatidylinositol transfer protein 3	Pitpnm3	0.18117	-0.972781	0.0517945	0.714113
139	Q3URR8	Iron-sulfur protein NUBPL	Nubpl	-1.40113	-1.37079	0.829778	-0.0553507
140	Q3UTJ2-2	Sorbin and SH3 domain-containing protein 2	Sorbs2	1.95121	1.77237	2.874	3.15015
141	Q3UTQ8	Cyclin-dependent kinase-like 5	Cdkl5	2.43583	2.34878	3.11816	2.59653
142	Q3UXZ6	Protein FAM81A	Fam81a	1.49703	1.13454	2.3303	2.55125
143	Q3UYC0	Protein phosphatase 1H	Ppm1h	4.43998	4.66702	5.25731	4.99108
144	Q6P6P5	Solute carrier family 12 member 6	Slc12a6	-0.853503	-2.19479	-0.0866858	-0.619144
145	Q4FJY3	Trans-Golgi network integral membrane protein 1;Trans-Golgi network integral membrane protein 2	Tgoln1;Tgoln2	-2.33721	-1.56538	3.23463	-0.419954
146	Q4VA10	Rho-related GTP-binding protein RhoF	Rhof	0.319898	1.04881	2.22635	1.46217
147	Q4VBE8	WD repeat-containing protein 18	Wdr18	0.510797	1.70151	2.67974	2.53888
148	Q505D1	Serine/threonine-protein phosphatase 6 regulatory ankyrin repeat subunit A	Ankrd28	0.804242	0.824859	1.89869	1.15123
149	Q52KJ6		Adgra1	-1.66911	-1.88426	1.51063	0.346875
150	Q542A1	B-cell receptor-associated protein 29	Bcap29	1.60709	2.18102	2.74638	2.63975
151	Q564E8	60S ribosomal protein L4	Rpl4	6.57833	6.80122	7.0491	6.87092	Ribosome
152	Q566C3	Alanine aminotransferase 1	Gpt	3.21644	2.97689	3.80573	3.36704	Alanine, aspartate and glutamate metabolism;Carbon fixation in photosynthetic organisms
153	Q571D6	Engulfment and cell motility protein 1	Elmo1	1.493	1.24364	2.70132	1.91289	Bacterial invasion of epithelial cells;Chemokine signaling pathway;Shigellosis
154	Q5DTL8	Protein sel-1 homolog 1	Sel1l	0.877046	0.872038	1.7315	1.19573	Protein processing in endoplasmic reticulum
155	Q5GH67	XK-related protein 4	Xkr4	1.5665	1.37278	3.26628	2.39551
156	Q5RL79	Keratinocyte-associated protein 2	Krtcap2	0.986397	1.372	2.81066	1.66739
157	Q5U1U5	Protein-tyrosine-phosphatase;Receptor-type tyrosine-protein phosphatase R	Ptprr	-2.56541	-2.33147	-0.329013	-2.01149	MAPK signaling pathway
158	Q5XK33	Succinate dehydrogenase cytochrome b560 subunit, mitochondrial	Sdhc	6.11943	6.17801	7.08392	6.35418	Alzheimer's disease;Citrate cycle (TCA cycle);Huntington's disease;Oxidative phosphorylation;Parkinson's disease
159	Q642K0	Myosin light polypeptide 6	Myl6	7.01005	7.17532	7.65721	7.46971	Vascular smooth muscle contraction
160	Q61282	Aggrecan core protein	Acan	2.44575	2.87572	3.43063	3.0348
161	Q62426	Cystatin-B	Cstb	5.47978	5.32396	6.01642	5.55113
162	Q64519	Syndecan-3	Sdc3	2.18934	1.52458	2.39972	2.33122	Cell adhesion molecules (CAMs);ECM-receptor interaction;Malaria
163	Q64735-2	Complement component receptor 1-like protein	Cr1l	-2.13047	-1.8156	0.696362	-0.0683516	Complement and coagulation cascades
164	Q6GQT9	Nodal modulator 1	Nomo1	2.54846	2.60623	2.9111	2.74154
165	Q6P9T6	Golgi resident protein GCP60	Acbd3	1.43386	1.27937	2.57042	2.10333
166	Q6PAK3	Protein arginine N-methyltransferase 8	Prmt8	2.83483	3.04001	3.78129	3.24623
167	Q6PHZ5	Putative RNA-binding protein 15B	Rbm15b	1.94513	0.985336	4.67451	3.23111
168	Q71M36	Chondroitin sulfate proteoglycan 5	Cspg5	4.56583	4.35043	5.13409	4.84781
169	Q7TSY6-4	CUGBP Elav-like family member 4	Celf4	1.84277	1.7239	2.70882	2.48571
170	Q80SW1	Putative adenosylhomocysteinase 2	Ahcyl1	7.3691	7.67675	7.989	7.7118	Cysteine and methionine metabolism
171	Q80ZX0		Sec24b	1.87613	1.9911	2.62462	2.29797	Protein processing in endoplasmic reticulum
172	Q8BFW7	Lipoma-preferred partner homolog	Lpp	-1.64056	-1.46365	0.511042	-0.94419
173	Q8BGT8	Phytanoyl-CoA hydroxylase-interacting protein-like	Phyhipl	6.56412	6.52008	7.09631	6.82192
174	Q8BH60	Golgi-associated PDZ and coiled-coil motif-containing protein	Gopc	-1.3837	-1.16014	1.04869	-0.382794
175	Q8BHZ0	Protein FAM49A	Fam49a	5.51556	5.09862	5.56017	5.4195
176	Q8BJH1	Zinc finger C2HC domain-containing protein 1A	Zc2hc1a	2.23371	2.64343	3.9666	2.60683
177	Q8BKY8	Transcription termination factor 2, mitochondrial	Mterf2	-0.730827	-0.513706	0.574874	0.517785
178	Q8BPE4	Transmembrane protein 177	Tmem177	-2.16734	-0.991017	0.561673	0.237857
179	Q8BS40	Ceramide-1-phosphate transfer protein	Cptp	-0.892441	-0.715324	1.43082	0.313688
180	Q8BU33	Acetolactate synthase-like protein	Ilvbl	0.727137	0.95116	1.81656	1.53615
181	Q8BWT1	3-ketoacyl-CoA thiolase, mitochondrial	Acaa2	6.45709	6.36394	6.98669	6.56226	Benzoate degradation;Fatty acid elongation in mitochondria;Fatty acid metabolism;Valine, leucine and isoleucine degradation
182	Q8BY89-2	Choline transporter-like protein 2	Slc44a2	2.7958	2.64538	3.63349	3.29272
183	Q8BYW9	EGF domain-specific O-linked N-acetylglucosamine transferase	Eogt	-4.21064	-4.51266	-2.30058	-3.35999
184	Q8C0M0-2	WD repeat-containing protein 59	Wdr59	-2.07926	-1.605	1.14922	-0.87988
185	Q8C0M9	Isoaspartyl peptidase/L-asparaginase;Isoaspartyl peptidase/L-asparaginase alpha chain;Isoaspartyl peptidase/L-asparaginase beta chain	Asrgl1	7.08942	7.36625	7.89576	7.56115
186	Q8C181	Muscleblind-like protein 2	Mbnl2	-2.42865	-2.39769	0.53059	-1.81866
187	Q8C2Q3	RNA-binding protein 14	Rbm14;p16	3.97886	4.18227	4.9693	4.47508
188	Q8CAF4-3	NHS-like protein 1	Nhsl1	-3.65998	-3.39307	-0.625063	-0.959193
189	Q8CCF0-3	U4/U6 small nuclear ribonucleoprotein Prp31	Prpf31	0.34973	0.932039	1.28941	1.18756	Spliceosome
190	Q8CGC4	Protein LSM14 homolog B	Lsm14b	0.110654	0.0380515	1.59635	1.52441
191	Q8CIV8	Tubulin-specific chaperone E	Tbce	0.473586	0.65567	1.78232	1.39014
192	Q8K0V4	CCR4-NOT transcription complex subunit 3	Cnot3;mKIAA0691	-1.7115	-1.53082	0.886799	0.0875346	RNA degradation
193	Q8K2B3	Succinate dehydrogenase [ubiquinone] flavoprotein subunit, mitochondrial	Sdha	8.14073	8.17741	8.60304	8.24905	Alzheimer's disease;Citrate cycle (TCA cycle);Huntington's disease;Oxidative phosphorylation;Parkinson's disease
194	Q8QZV4	Serine/threonine-protein kinase 32C	Stk32c	2.83878	2.43323	3.14525	4.06843
195	Q8R2Y8	Peptidyl-tRNA hydrolase 2, mitochondrial	Ptrh2	3.07455	3.42624	4.83114	4.0284
196	Q8VC16	Leucine-rich repeat-containing protein 14	Lrrc14	-4.23558	-3.47754	-1.28077	-3.22996
197	Q8VCW8	Acyl-CoA synthetase family member 2, mitochondrial	Acsf2	5.08994	5.2882	5.48632	5.48876
198	Q91XW9		Pcdhgc5	0.190104	-0.100317	0.640025	1.02954
199	Q91Z31	Polypyrimidine tract-binding protein 2	Ptbp2	5.19842	5.40824	5.97543	5.56652
200	Q91ZX7	Prolow-density lipoprotein receptor-related protein 1;Low-density lipoprotein receptor-related protein 1 85 kDa subunit;Low-density lipoprotein receptor-related protein 1 515 kDa subunit;Low-density lipoprotein receptor-related protein 1 intracellular domain	Lrp1	2.68701	3.13786	3.39446	3.00155	Alzheimer's disease;Malaria
201	Q91ZZ3	Beta-synuclein	Sncb	9.54451	9.47654	10.2903	9.78773
202	Q923B1	Lariat debranching enzyme	Dbr1	-3.28751	-3.03916	-1.18857	-2.23706
203	Q99JY8	Lipid phosphate phosphohydrolase 3	Ppap2b	5.46439	5.82725	6.42374	5.80073	Ether lipid metabolism;Fat digestion and absorption;Fc gamma R-mediated phagocytosis;Glycerolipid metabolism;Glycerophospholipid metabolism;Sphingolipid metabolism
204	Q99K86	Basal cell adhesion molecule	Bcam	1.2139	1.29046	2.12518	1.61677
205	Q99KK2	N-acylneuraminate cytidylyltransferase	Cmas	3.77218	3.88911	4.20423	4.3558	Amino sugar and nucleotide sugar metabolism
206	Q99KW9	T-cell immunomodulatory protein	Itfg1	2.73464	3.01799	3.68072	3.09871
207	Q99LB4	Macrophage-capping protein	Capg	0.938396	3.06746	5.03777	3.22664
208	Q99MD9	Nuclear autoantigenic sperm protein	Nasp	-1.98397	-3.7338	-0.840877	-0.696459
209	Q9CR09	Ubiquitin-fold modifier-conjugating enzyme 1	Ufc1	3.40916	3.49222	4.07402	3.97661
210	Q9CWK0	60S ribosomal protein L14	Rpl14;Rpl14-ps1	6.12838	6.10415	6.76677	6.59115	Ribosome
211	Q9CR59	Growth arrest and DNA damage-inducible proteins-interacting protein 1	Gadd45gip1	-0.21027	-1.01055	3.98745	1.2079
212	Q9CX30-2	Protein YIF1B	Yif1b	3.08617	3.01867	4.15038	3.76425
213	Q9CZN4-3	Protein shisa-9	Shisa9	-0.231923	-1.66877	1.4993	0.986476
214	Q9D0M3-2	Cytochrome c1, heme protein, mitochondrial	Cyc1	8.4709	8.49622	8.92099	8.91142	Alzheimer's disease;Cardiac muscle contraction;Huntington's disease;Oxidative phosphorylation;Parkinson's disease
215	Q9D0M5	Dynein light chain 2, cytoplasmic	Dynll2	9.35386	9.56495	9.92257	9.83311	Vasopressin-regulated water reabsorption
216	Q9D1Q6	Endoplasmic reticulum resident protein 44	Erp44	3.64344	3.96238	4.23927	4.18929
217	Q9D379	Epoxide hydrolase 1	Ephx1	3.69323	4.06537	4.30817	4.38341	Bile secretion;Metabolism of xenobiotics by cytochrome P450
218	Q9D666	SUN domain-containing protein 1	Sun1	-1.15652	-2.46667	0.312003	-0.965239
219	Q9D710	Thioredoxin-related transmembrane protein 2	Tmx2	3.51636	3.86227	4.28866	4.03476
220	Q9DAI2	Intraflagellar transport protein 22 homolog	Ift22	1.40028	0.858389	2.34532	2.45904
221	Q9DAS9	Guanine nucleotide-binding protein G(I)/G(S)/G(O) subunit gamma-12	Gng12	8.24417	7.94606	8.66885	8.59196	Chemokine signaling pathway;MAPK signaling pathway;Regulation of actin cytoskeleton
222	Q9DAW9	Calponin-3	Cnn3	3.72901	4.7419	4.92526	4.83027
223	Q9DB27	Malignant T-cell-amplified sequence 1	Mcts1	5.23652	5.45947	6.01871	5.55294
224	Q9DB32	Hydroxyacylglutathione hydrolase-like protein	Haghl	1.46793	1.39368	2.0778	2.18219	Pyruvate metabolism
225	Q9DB72	BTB/POZ domain-containing protein 17	Btbd17	3.72679	3.14173	4.01669	3.74507
226	Q9DBC3	Cap-specific mRNA (nucleoside-2-O-)-methyltransferase 1	Cmtr1	-0.793576	-0.144212	0.38748	-0.255963
227	Q9DC28	Casein kinase I isoform delta	Csnk1d	3.84794	3.7814	4.60027	4.12704	Circadian rhythm - mammal;Gap junction;Hedgehog signaling pathway
228	Q9EPK2-3	Protein XRP2	Rp2	1.75681	2.26421	2.60299	2.11095
229	Q9EPR4	Solute carrier family 23 member 2	Slc23a2	1.58334	1.38954	2.85586	2.17884
230	Q9EQ32	Phosphoinositide 3-kinase adapter protein 1	Pik3ap1	-3.47311	-2.09798	0.347979	-0.654405	B cell receptor signaling pathway
231	Q9ER41	Torsin-1B	Tor1b	-4.01072	-2.68255	-0.803698	-2.13428
232	Q9ERU9	E3 SUMO-protein ligase RanBP2	Ranbp2	-0.112576	0.0936804	0.739112	0.180341	RNA transport
233	Q9JJV5	Voltage-dependent calcium channel gamma-3 subunit	Cacng3	3.31859	2.96568	4.02562	4.06778	Arrhythmogenic right ventricular cardiomyopathy (ARVC);Cardiac muscle contraction;Dilated cardiomyopathy;Hypertrophic cardiomyopathy (HCM);MAPK signaling pathway
234	Q9JKN1	Zinc transporter 7	Slc30a7	3.20805	4.20012	5.19518	5.06628
235	Q9JLI6	Selenocysteine lyase	Scly	-3.72189	-1.157	0.00617742	-1.15397	Selenocompound metabolism
236	Q9JLQ0	CD2-associated protein	Cd2ap	-1.70717	-0.0612919	1.31942	-0.361102	Bacterial invasion of epithelial cells
237	Q9JLR1	Protein transport protein Sec61 subunit alpha isoform 2	Sec61a2	-2.01428	0.160278	1.61247	0.976316	Phagosome;Protein export;Protein processing in endoplasmic reticulum;Vibrio cholerae infection
238	Q9QYA2	Mitochondrial import receptor subunit TOM40 homolog	Tomm40	5.45021	5.12961	5.9701	5.56191	Amyotrophic lateral sclerosis (ALS)
239	Q9QYM9	Tomoregulin-2	Tmeff2	-1.66419	-1.43567	1.5113	-0.0150097
240	Q9R1R8	Retinol dehydrogenase 11	Rdh11	3.02075	2.97771	3.71018	3.64204	Retinol metabolism

## Sheet: Cluster #4
# ID	Accession number	Protein name	Gene name	Log2 Norm. iBAQ 5mon_WT	Log2 Norm. iBAQ 5mon_TG	Log2 Norm. iBAQ 10mon_WT	Log2 Norm. iBAQ 10mon_TG	KEGG pathway		Log2 Norm. iBAQ : Mean of replicates
1	A2AGS6	Tumor protein p53-inducible protein 11	Trp53i11	3.49017	2.70223	3.41691	4.89438
2	A2AQC3	Phospholipid-transporting ATPase;Probable phospholipid-transporting ATPase IIA	Atp9a	2.20243	2.81874	2.65764	2.998
3	Q3USI1		Pcdh7	0.393908	0.576066	-0.364561	1.36291
4	A2RTI3	Legumain	Lgmn	0.491796	1.34376	0.119148	1.88142	Antigen processing and presentation;Lysosome
5	A9CLV6	Serine incorporator 1	Serinc1	1.10483	3.35507	2.94085	3.48076
6	B1AS37	Single-stranded DNA-binding protein 3	Ssbp3	-1.9145	-0.178612	-0.496378	2.69972
7	B2RQ14	Phosphatidylinositide phosphatase SAC2	Inpp5f	0.263889	1.42964	0.369092	1.42178
8	B2RSI3	Poly [ADP-ribose] polymerase 14	Parp14	0.280256	0.881256	-0.731448	2.33296
9	B7ZWC4	Cation-independent mannose-6-phosphate receptor	Igf2r	-1.72871	-0.588206	-0.992383	0.38982	Lysosome
10	B9EHT4	CAP-Gly domain-containing linker protein 3	Clip3	0.686829	1.39399	0.124854	1.63245
11	B9EKS7	CDP-diacylglycerol--glycerol-3-phosphate 3-phosphatidyltransferase, mitochondrial	Pgs1	2.51845	2.54411	2.62202	3.41478	Glycerophospholipid metabolism
12	D3Z4S6	Transmembrane protein 132A	Tmem132a	0.745622	0.850598	-0.0496748	1.81671
13	E9Q035		Gm20425	3.67552	4.50165	4.2126	4.21138
14	Q5NDA4	Fatty acid-binding protein, brain	Fabp7	4.47644	5.02085	5.0988	5.61057	PPAR signaling pathway
15	E9Q2V5	Uncharacterized protein C7orf43 homolog	BC037034	-0.119242	1.00045	0.723586	1.26474
16	Q3TD86	Integrin alpha-M	Itgam	0.00948716	1.37993	-0.824342	2.16046	Amoebiasis;Cell adhesion molecules (CAMs);Hematopoietic cell lineage;ko05152;Leishmaniasis;Leukocyte transendothelial migration;Phagosome;Regulation of actin cytoskeleton;Staphylococcus aureus infection
17	Q3UBR4	Cathepsin S	Ctss	-0.931801	1.39088	-0.190862	1.57672	Antigen processing and presentation;ko05152;Lysosome;Phagosome
18	G3UWH9	Conserved oligomeric Golgi complex subunit 4	Cog4	-1.1512	-0.611934	-1.56849	-0.470086
19	G3X8T9		Serpina3n	-0.125354	2.28364	1.24938	2.51715
20	Q8BWV2	Vacuolar protein sorting-associated protein 16 homolog	Vps16	2.76545	3.10007	2.33776	3.25465
21	G5E8G6	Unconventional myosin-Vb	Myo5b	-2.94032	-0.61641	-2.56083	-0.797139
22	J3QMX0		Rpp14	-2.03355	0.894721	0.849303	2.29104
23	O08529	Calpain-2 catalytic subunit	Capn2	4.66741	4.99851	4.85644	5.1157	Alzheimer's disease;Apoptosis;Focal adhesion;Protein processing in endoplasmic reticulum
24	O08847	DNA-directed RNA polymerase;DNA-directed RNA polymerase II subunit RPB1	Polr2a	-1.10808	-1.26573	-1.57822	0.106278	Huntington's disease;Purine metabolism;Pyrimidine metabolism;RNA polymerase
25	O35405	Phospholipase D3	Pld3	5.5097	5.98257	4.95831	6.27691
26	Q3UM91	Chloride channel protein;Chloride transport protein 6	Clcn6;mKIAA0046	1.30979	2.66306	1.35487	2.88704
27	Q8C1X9	Annexin;Annexin A3	Anxa3	2.59322	3.43929	2.22615	4.1781
28	Q9ESU8	Amino acid transporter;Neutral amino acid transporter A	Slc1a4	5.69489	5.98871	5.49439	6.24456
29	Q3U5S6	Syndecan;Syndecan-4	Sdc4	2.6336	3.68942	2.80524	3.90141	Cell adhesion molecules (CAMs);ECM-receptor interaction;Malaria
30	Q6PE70	Integrin beta;Integrin beta-5	Itgb5	-1.76294	-0.6763	-2.6641	-0.054188	Arrhythmogenic right ventricular cardiomyopathy (ARVC);Dilated cardiomyopathy;ECM-receptor interaction;Focal adhesion;Hypertrophic cardiomyopathy (HCM);Phagosome;Regulation of actin cytoskeleton
31	O78207	H-2 class I histocompatibility antigen, D-B alpha chain	H2-D1;H-2D	-1.74632	0.191907	-2.04532	0.0641768	Allograft rejection;Antigen processing and presentation;Autoimmune thyroid disease;Cell adhesion molecules (CAMs);Endocytosis;Graft-versus-host disease;Natural killer cell mediated cytotoxicity;Phagosome;Type I diabetes mellitus;Viral myocarditis
32	O88983	Syntaxin-8	Stx8	2.39753	4.21394	1.90757	4.10556	SNARE interactions in vesicular transport
33	Q3UCT9	Integral membrane protein 2B;BRI2, membrane form;BRI2 intracellular domain;BRI2C, soluble form;Bri23 peptide	Itm2b	4.47753	5.74444	4.1347	5.50181
34	P01029	Complement C4-B;Complement C4 beta chain;Complement C4 alpha chain;C4a anaphylatoxin;Complement C4 gamma chain	C4b	-2.31113	1.29715	-0.572741	2.29109	Complement and coagulation cascades;Staphylococcus aureus infection;Systemic lupus erythematosus
35	P03995	Glial fibrillary acidic protein	Gfap	8.92107	11.131	9.2177	11.5271
36	P05063	Fructose-bisphosphate aldolase C	Aldoc	9.92485	10.2928	10.2129	10.401	Carbon fixation in photosynthetic organisms;Fructose and mannose metabolism;Glycolysis / Gluconeogenesis;Pentose phosphate pathway
37	P05067_m			5.13861	7.80092	5.30994	7.78234
38	Q542G9	Annexin;Annexin A2	Anxa2	2.86709	3.4116	3.01586	4.6746
39	P08003	Protein disulfide-isomerase A4	Pdia4	4.43236	5.16739	4.48137	4.83826	Protein processing in endoplasmic reticulum;Vibrio cholerae infection
40	Q4FK40	Apolipoprotein E	Apoe	8.11888	10.4193	7.88453	11.0454	Alzheimer's disease
41	Q8VH34	Lysosome-associated membrane glycoprotein 1	Lamp1	4.12595	5.0299	4.72269	4.9588	ko05152;Lysosome;Phagosome
42	Q542I8	Integrin beta;Integrin beta-2	Itgb2	-0.126967	1.0395	-1.38862	1.91097	Amoebiasis;Cell adhesion molecules (CAMs);ko05152;Leishmaniasis;Leukocyte transendothelial migration;Malaria;Natural killer cell mediated cytotoxicity;Phagosome;Regulation of actin cytoskeleton;Rheumatoid arthritis;Staphylococcus aureus infection;Viral myocarditis
43	P12265	Beta-glucuronidase	Gusb	-2.31403	0.0518392	-2.08349	1.10108	Drug metabolism - other enzymes;Flavone and flavonol biosynthesis;Glycosaminoglycan degradation;Lysosome;Pentose and glucuronate interconversions;Porphyrin and chlorophyll metabolism;Starch and sucrose metabolism
44	Q6P1A9	60S ribosomal protein L7a	Rpl7a;Gm4978	7.21608	7.51161	7.49078	7.65231	Ribosome
45	Q6PAC1	Gelsolin	Gsn	4.56053	4.97521	4.55652	5.19891	Fc gamma R-mediated phagocytosis;Regulation of actin cytoskeleton
46	Q545I9	Protein S100;Protein S100-A6	S100a6	1.81345	4.26739	-0.524813	5.54279
47	Q3U6I5	Complement C1q subcomponent subunit B	C1qb	3.42037	4.94018	3.92907	5.43299	Chagas disease (American trypanosomiasis);Complement and coagulation cascades;Prion diseases;Staphylococcus aureus infection;Systemic lupus erythematosus
48	Q3UIW3	Lysosome-associated membrane glycoprotein 2	Lamp2	1.74389	3.02902	3.01674	3.25628	ko05152;Lysosome;Phagosome
49	Q566K0	High mobility group protein HMG-I/HMG-Y	Hmga1	4.64822	5.42452	4.98372	5.39752
50	Q3UCD9	Cathepsin D	Ctsd	6.10009	6.93173	6.48672	7.35509	ko05152;Lysosome
51	P19096	Fatty acid synthase;[Acyl-carrier-protein] S-acetyltransferase;[Acyl-carrier-protein] S-malonyltransferase;3-oxoacyl-[acyl-carrier-protein] synthase;3-oxoacyl-[acyl-carrier-protein] reductase;3-hydroxyacyl-[acyl-carrier-protein] dehydratase;Enoyl-[acyl-carrier-protein] reductase;Oleoyl-[acyl-carrier-protein] hydrolase	Fasn	5.94295	6.45521	6.10827	6.39378	Fatty acid biosynthesis;Insulin signaling pathway
52	Q3TXR9	Beta-hexosaminidase;Beta-hexosaminidase subunit beta	Hexb	5.39025	6.00766	4.4822	6.5822	Amino sugar and nucleotide sugar metabolism;Glycosaminoglycan degradation;Glycosphingolipid biosynthesis - ganglio series;Glycosphingolipid biosynthesis - globo series;Lysosome;Other glycan degradation
53	Q3U5K7	Cystatin-C	Cst3	6.05879	6.76109	6.3431	7.33703	Salivary secretion
54	P26041	Moesin	Msn	6.17293	6.76694	6.17193	6.60725	Leukocyte transendothelial migration;Measles;Regulation of actin cytoskeleton
55	Q3UBP0	Adenylosuccinate synthetase isozyme 1	Adssl1	3.67488	4.25745	4.20175	4.41797	Alanine, aspartate and glutamate metabolism;Purine metabolism
56	Q3UCJ0	Tyrosine-protein phosphatase non-receptor type;Tyrosine-protein phosphatase non-receptor type 6	Ptpn6	-0.350251	0.79548	-1.0011	0.561344	Adherens junction;B cell receptor signaling pathway;Jak-STAT signaling pathway;Leishmaniasis;Natural killer cell mediated cytotoxicity;T cell receptor signaling pathway
57	Q3TW10	Beta-hexosaminidase;Beta-hexosaminidase subunit alpha	Hexa	1.80826	3.06991	2.3471	3.94614	Amino sugar and nucleotide sugar metabolism;Glycosaminoglycan degradation;Glycosphingolipid biosynthesis - ganglio series;Glycosphingolipid biosynthesis - globo series;Lysosome;Other glycan degradation
58	Q3TG75	Ornithine aminotransferase, mitochondrial	Oat	5.10227	5.45941	5.10363	5.53976	Arginine and proline metabolism
59	P40336	Vacuolar protein sorting-associated protein 26A	Vps26a	4.73878	4.94272	4.9084	5.36081
60	P41233	ATP-binding cassette sub-family A member 1	Abca1	-4.11515	-2.58841	-3.8199	-2.01112	ABC transporters;Fat digestion and absorption
61	P41241	Tyrosine-protein kinase CSK;Non-specific protein-tyrosine kinase	Csk	0.548884	0.533707	0.574687	1.94467	Chemokine signaling pathway;Epithelial cell signaling in Helicobacter pylori infection;Neurotrophin signaling pathway;Regulation of actin cytoskeleton;Shigellosis
62	Q3ULI4	Signal transducer and activator of transcription;Signal transducer and activator of transcription 3	Stat3	1.17997	1.78216	1.19449	2.16677	Acute myeloid leukemia;Adipocytokine signaling pathway;Chemokine signaling pathway;Hepatitis C;Jak-STAT signaling pathway;ko05152;Measles;Pancreatic cancer;Pathways in cancer;Toxoplasmosis
63	P47856	Glutamine--fructose-6-phosphate aminotransferase [isomerizing] 1	Gfpt1	0.42941	0.741099	-0.0206017	1.37244	Alanine, aspartate and glutamate metabolism;Amino sugar and nucleotide sugar metabolism
64	P48036	Annexin A5	Anxa5	7.00121	7.45701	7.08115	7.63542
65	Q545S0	Sulfurtransferase;Thiosulfate sulfurtransferase	Tst	6.1718	6.4112	6.22907	6.72636	Cysteine and methionine metabolism;Sulfur relay system
66	P52760	Ribonuclease UK114	Hrsp12	6.58594	7.38143	6.65007	7.7357
67	P55264	Adenosine kinase	Adk	4.5876	4.98197	4.98943	5.27984	Purine metabolism
68	Q6PB52	Alpha-2-macroglobulin receptor-associated protein	Lrpap1	4.25612	4.76076	4.01636	4.66303
69	Q8C7W8	Amino acid transporter;Excitatory amino acid transporter 1	Slc1a3	9.85686	10.1291	9.76788	10.1593
70	P61327	Protein mago nashi homolog	Magoh	3.60278	3.78808	3.32437	4.02003	mRNA surveillance pathway;RNA transport;Spliceosome
71	P70207	Plexin-A2	Plxna2	0.473544	-0.0518778	0.187928	1.38661	Axon guidance
72	Q545H7	Protein S100-A13	S100a13	5.72861	6.07888	5.14534	6.50846
73	P97770-2	THUMP domain-containing protein 3	Thumpd3	-0.703812	0.92243	-0.74591	-0.0259681
74	Q3UBX7	Complement C1q subcomponent subunit A	C1qa	3.20284	5.21909	4.02773	5.15425	Chagas disease (American trypanosomiasis);Complement and coagulation cascades;Prion diseases;Staphylococcus aureus infection;Systemic lupus erythematosus
75	Q58EU7	Retinol-binding protein 1	Rbp1	2.38505	2.96281	2.12006	3.77753
76	Q02105	Complement C1q subcomponent subunit C	C1qc	4.84117	6.08643	5.33242	6.50513	Chagas disease (American trypanosomiasis);Complement and coagulation cascades;Prion diseases;Staphylococcus aureus infection;Systemic lupus erythematosus
77	Q549A5	Clusterin;Clusterin;Clusterin beta chain;Clusterin alpha chain	Clu	6.03637	8.01151	5.29628	7.9209
78	Q3TR66	Vitamin K-dependent protein S	Pros1	0.176491	1.58355	-1.74774	2.27618	Complement and coagulation cascades
79	Q3TCE7	Actin-related protein 2/3 complex subunit 1B	Arpc1b	1.38524	2.51981	1.81372	3.5004	Bacterial invasion of epithelial cells;Fc gamma R-mediated phagocytosis;Pathogenic Escherichia coli infection;Regulation of actin cytoskeleton;Shigellosis
80	Q3TCN2	Putative phospholipase B-like 2;Putative phospholipase B-like 2 28 kDa form;Putative phospholipase B-like 2 40 kDa form;Putative phospholipase B-like 2 15 kDa form	Plbd2	0.6054	1.70825	1.56906	1.85175
81	Q3TFA9	Tropomodulin-3	Tmod3	-2.84823	-0.473292	-2.61639	-0.96417
82	Q3TL44	NLR family member X1	Nlrx1	0.095424	1.26816	1.07788	1.35547	RIG-I-like receptor signaling pathway
83	Q3TPE9	Ankyrin repeat and MYND domain-containing protein 2	Ankmy2	1.77172	2.02385	2.10455	2.54625
84	Q542K4	Catalase	Cat	-3.74137	-1.16194	-3.8594	-1.73059
85	Q8BVK3	UDP-N-acetylhexosamine pyrophosphorylase-like protein 1	Uap1l1	2.35371	2.68984	1.9397	3.19809	Amino sugar and nucleotide sugar metabolism
86	Q3TWL2	Type 1 phosphatidylinositol 4,5-bisphosphate 4-phosphatase	Tmem55b	0.718156	3.40391	2.33566	3.15639
87	Q9R062	Glycogenin-1	Gyg1;Gyg	2.4496	2.82343	2.71923	3.39474
88	Q3TXT7	RuvB-like 2	Ruvbl2	4.1976	4.32213	3.97326	4.57594
89	Q3TYC4	Synaptotagmin-11	Syt11	2.77876	3.4279	2.67883	3.85343
90	Q3U1V3	Beta-adrenergic receptor kinase 1	Adrbk1	3.73908	3.96702	3.6805	4.06599	Chemokine signaling pathway;Endocytosis;Phototransduction - fly
91	Q3U3X7	E3 ubiquitin/ISG15 ligase TRIM25	Trim25	-4.17666	-1.94713	-4.0754	-1.7722	RIG-I-like receptor signaling pathway
92	Q3UJB0		Sf3b2	2.53469	2.92931	2.18078	3.02065	Spliceosome
93	Q545H3	Mitochondrial import inner membrane translocase subunit Tim17-B	Timm17b	1.84428	2.23589	2.31349	2.8526
94	Q3UGY8	Brefeldin A-inhibited guanine nucleotide-exchange protein 3	Arfgef3	1.82441	2.83114	1.8424	2.75876
95	Q3UN16	Probable G-protein coupled receptor 162	Gpr162	-0.967121	-0.714055	-1.80964	0.329491
96	Q3UNZ8	Quinone oxidoreductase-like protein 2		2.19181	3.07709	3.27563	4.24379
97	Q3UQ71	Bifunctional epoxide hydrolase 2;Cytosolic epoxide hydrolase 2;Lipid-phosphate phosphatase	Ephx2	4.41205	4.39511	4.57824	5.09933	Arachidonic acid metabolism;Chloroalkane and chloroalkene degradation;Peroxisome
98	Q5KU38	Vam6/Vps39-like protein	Vps39;mKIAA0770	0.211271	1.79298	0.421755	1.63509
99	Q3USR5	F-box only protein 2	Fbxo2	6.41838	6.71828	6.40241	6.67885	Protein processing in endoplasmic reticulum;Ubiquitin mediated proteolysis
100	Q3UWQ9	Hydroxymethylglutaryl-CoA synthase, cytoplasmic	Hmgcs1	3.3213	4.14714	3.53528	4.06448	Butanoate metabolism;Synthesis and degradation of ketone bodies;Terpenoid backbone biosynthesis;Valine, leucine and isoleucine degradation
101	Q3V4A0	Transmembrane and coiled-coil domain-containing protein 1	Tmco1	0.363944	0.764305	0.254239	1.49942
102	Q3ZAQ4	Autophagy-related protein 9A	Atg9a	1.68243	2.47368	1.83472	2.38021
103	Q4FJN9	Farnesyl pyrophosphate synthase	Fdps	4.83837	5.69123	4.85931	5.92319	Terpenoid backbone biosynthesis
104	Q542F1	Chloride intracellular channel protein;Chloride intracellular channel protein 1	Clic1	2.70999	3.61271	2.68145	3.97365
105	Q5DTL0	Ectonucleotide pyrophosphatase/phosphodiesterase family member 5	Enpp5	1.16383	2.00874	1.45193	2.3347
106	Q5F271	Pleckstrin	Plek	-2.39947	0.934697	-2.6233	1.60603
107	Q5KU39	Vacuolar protein sorting-associated protein 41 homolog	Vps41	-0.120207	1.00673	-0.0979308	1.34436
108	Q5SUQ9-2	CST complex subunit CTC1	Ctc1	-2.61314	-1.36658	-3.44711	-1.3645
109	Q5SUW3	Growth factor receptor-bound protein 10	Grb10	-3.1498	-2.23249	-3.3575	-0.899263
110	Q61233	Plastin-2	Lcp1	3.47582	4.25188	3.37594	4.15175
111	Q62178	Semaphorin-4A	Sema4a	0.105347	-0.157361	0.0569167	0.978171	Axon guidance
112	Q64727	Vinculin	Vcl	4.20055	4.62118	4.3914	4.75574	Adherens junction;Amoebiasis;Bacterial invasion of epithelial cells;Focal adhesion;Leukocyte transendothelial migration;Regulation of actin cytoskeleton;Shigellosis
113	Q6GT24	Peroxiredoxin-6	Prdx6	9.60419	10.1046	9.45881	10.2499	Methane metabolism;Phenylalanine metabolism;Phenylpropanoid biosynthesis
114	Q6NVG1	Lysophospholipid acyltransferase LPCAT4	Lpcat4	2.17693	1.69028	1.94324	2.89165	Ether lipid metabolism;Glycerophospholipid metabolism
115	Q6P9J9	Anoctamin-6	Ano6	-2.5587	-2.755	-2.0276	-0.745408
116	Q80X90	Filamin-B	Flnb	0.016117	1.1014	0.799993	1.92297
117	Q80XT2		Abca3	-1.66242	-0.142188	-1.14105	-0.12768
118	Q8BFR4	N-acetylglucosamine-6-sulfatase	Gns	0.072198	1.2039	-0.105895	1.3575	Glycosaminoglycan degradation;Lysosome
119	Q8BH24	Transmembrane 9 superfamily member 4	Tm9sf4	1.02019	1.62642	1.82908	3.05257
120	Q8BK02	Solute carrier family 35 member F6	Slc35f6	-0.617798	-0.767563	-0.745748	0.564237
121	Q8BL86	Metallo-beta-lactamase domain-containing protein 2	Mblac2	3.14287	3.836	3.46907	3.68052
122	Q8BLN5	Lanosterol synthase	Lss	-1.27927	-0.812686	-2.54055	1.01179	Steroid biosynthesis
123	Q8BYU6	Torsin-1A-interacting protein 2	Tor1aip2	-3.79314	-1.63832	-2.87475	-2.20998
124	Q8C1A5	Thimet oligopeptidase	Thop1	5.04347	5.02122	4.90734	5.31157	African trypanosomiasis;Renin-angiotensin system
125	Q8CBX0	Calcium permeable stress-gated cation channel 1	Tmem63c	-1.70132	0.200133	-0.72524	-0.196086
126	Q8CC86	Nicotinate phosphoribosyltransferase	Naprt	0.326339	1.81078	-0.769609	2.14287	Nicotinate and nicotinamide metabolism
127	Q8CHY3	Dymeclin	Dym	-2.82646	-2.60105	-2.21248	-0.445561
128	Q8K010	5-oxoprolinase	Oplah	3.07205	3.36023	2.90303	3.72828	Glutathione metabolism
129	Q8R066	Complement C1q tumor necrosis factor-related protein 4	C1qtnf4	2.47836	2.87896	2.1411	2.94998
130	Q91VK4	Integral membrane protein 2C;CT-BRI3	Itm2c	4.25957	5.43399	3.97666	5.60379
131	Q91W86	Vacuolar protein sorting-associated protein 11 homolog	Vps11	2.39824	3.01936	2.23989	3.11851
132	Q923D4	Splicing factor 3B subunit 5	Sf3b5	2.27475	3.1369	3.1219	3.36681	Spliceosome
133	Q99LD9	Translation initiation factor eIF-2B subunit beta	Eif2b2	2.03617	2.10988	1.73946	2.79117	RNA transport
134	Q9CQ22	Ragulator complex protein LAMTOR1	Lamtor1	4.2942	4.95106	4.14693	5.19221
135	Q9CQ60	6-phosphogluconolactonase	Pgls	5.42679	5.66372	5.12578	5.76302	Pentose phosphate pathway
136	Q9CQW2	ADP-ribosylation factor-like protein 8B	Arl8b	4.58497	5.34619	4.55694	5.06302
137	Q9CWS0	N(G),N(G)-dimethylarginine dimethylaminohydrolase 1	Ddah1	7.6398	7.80461	7.56692	8.03983
138	Q9CY27	Very-long-chain enoyl-CoA reductase	Tecr	5.97924	6.31632	6.03659	6.62103	Biosynthesis of unsaturated fatty acids
139	Q9D187	Mitotic spindle-associated MMXD complex subunit MIP18	Fam96b	2.38041	3.07621	2.18862	4.9735
140	Q9DB41	Mitochondrial glutamate carrier 2	Slc25a18	5.11202	4.99336	5.22276	5.61889
141	Q9DCJ9	N-acetylneuraminate lyase	Npl	0.741924	2.07234	0.963317	3.0419	Amino sugar and nucleotide sugar metabolism
142	Q9DCN2-2	NADH-cytochrome b5 reductase 3;NADH-cytochrome b5 reductase 3 membrane-bound form;NADH-cytochrome b5 reductase 3 soluble form;NADH-cytochrome b5 reductase	Cyb5r3	6.76832	6.95934	6.76114	7.17666	Amino sugar and nucleotide sugar metabolism
143	Q9EPL2-2	Calsyntenin-1;Soluble Alc-alpha;CTF1-alpha	Clstn1	2.05283	2.23812	1.88461	2.76868
144	Q9EPL9	Peroxisomal acyl-coenzyme A oxidase 3;Acyl-coenzyme A oxidase	Acox3	-0.861873	-0.377382	-0.513567	0.411644	alpha-Linolenic acid metabolism;Biosynthesis of unsaturated fatty acids;Fatty acid metabolism;Peroxisome;PPAR signaling pathway
145	Q9ER58	Testican-2	Spock2	1.34007	2.9825	1.15551	3.20041
146	Q9ES52-2	Phosphatidylinositol 3,4,5-trisphosphate 5-phosphatase 1	Inpp5d	-2.39391	-0.60424	-3.87238	-0.155962	B cell receptor signaling pathway;Fc epsilon RI signaling pathway;Fc gamma R-mediated phagocytosis;Insulin signaling pathway;Phosphatidylinositol signaling system
147	Q9JI44	DNA methyltransferase 1-associated protein 1	Dmap1	-2.14375	-1.51102	-2.334	-0.59778
148	Q9R008	Mevalonate kinase	Mvk	1.69495	2.84518	2.49497	2.83602	Peroxisome;Terpenoid backbone biosynthesis
149	Q9R118	Serine protease HTRA1	Htra1	1.61407	3.32757	1.83116	3.30689
150	Q9R226	KH domain-containing, RNA-binding, signal transduction-associated protein 3	Khdrbs3	5.21969	6.0449	4.45866	6.20723
151	Q9Z1X4	Interleukin enhancer-binding factor 3	Ilf3	4.38019	4.62906	4.4406	4.6037
152	Q9Z266	SNARE-associated protein Snapin	Snapin	3.01028	3.23437	2.84584	3.47795

## Sheet: Cluster #5
# ID	Accession number	Protein name	Gene name	Log2 Norm. iBAQ 5mon_WT	Log2 Norm. iBAQ 5mon_TG	Log2 Norm. iBAQ 10mon_WT	Log2 Norm. iBAQ 10mon_TG	KEGG pathway		Log2 Norm. iBAQ : Mean of replicates
1	A0A024QYR9	Phosphatidylinositol 3,4,5-trisphosphate 3-phosphatase and dual-specificity protein phosphatase PTEN	Pten	1.70335	1.71231	1.17601	1.10664	Endometrial cancer;Focal adhesion;Glioma;Inositol phosphate metabolism;Melanoma;p53 signaling pathway;Pathways in cancer;Phosphatidylinositol signaling system;Prostate cancer;Small cell lung cancer;Tight junction
2	Q14C53	Zinc transporter SLC39A7	Slc39a7	3.5077	3.88814	1.15968	2.06335
3	Q8K379		Zfp334	4.36325	4.64625	3.11728	3.67365
4	A2A6M1	Vacuolar-sorting protein SNF8	Snf8	3.36019	3.22774	1.89036	2.74237	Endocytosis
5	A2ALB2	RNA exonuclease 4	Rexo4	4.53477	3.3595	-1.00626	0.748996
6	A2ALV3	Endophilin-A1	Sh3gl2	9.15538	9.07665	8.7865	8.94037	Endocytosis
7	A2APV2-3	Formin-like protein 2	Fmnl2	2.95189	2.98187	1.76896	2.53774
8	A2RSC8	Kinesin-like protein;Kinesin-like protein KIF2B	Kif2b	2.06138	0.57356	-3.24643	-0.974829
9	B3Y998	Cytochrome b	cytb;CYTB;mt-Cytb;Mt-Cyb;cytB	6.24156	6.17706	5.95908	5.75261	Alzheimer's disease;Cardiac muscle contraction;Huntington's disease;Oxidative phosphorylation;Parkinson's disease
10	A7VJ98	Glia maturation factor beta	Gmfb	7.64726	7.81538	6.92172	7.25176
11	Q8CHR4	Vesicle-associated membrane protein 2	Vamp2	12.328	12.1278	11.5011	11.9232	Salivary secretion;SNARE interactions in vesicular transport;Vasopressin-regulated water reabsorption
12	B0R091	Calcineurin B homologous protein 1	Chp1	4.09722	4.5257	3.88291	3.63832	Alzheimer's disease;Amyotrophic lateral sclerosis (ALS);Apoptosis;Axon guidance;B cell receptor signaling pathway;Calcium signaling pathway;ko05152;Long-term potentiation;MAPK signaling pathway;Natural killer cell mediated cytotoxicity;Oocyte meiosis;T cell receptor signaling pathway;VEGF signaling pathway;Wnt signaling pathway
13	Q3TET1	Kinesin-like protein;Kinesin-like protein KIF3A	Kif3a	3.33879	2.98663	2.8455	2.71278
14	B2RTJ2	BTB/POZ domain-containing protein KCTD21	Kctd21	2.47998	1.00015	-2.22185	-0.0742726
15	B2RX77	DNA-directed RNA polymerase III subunit RPC3	Polr3c	0.041466	-0.569555	-4.18599	-2.2261	Cytosolic DNA-sensing pathway;Purine metabolism;Pyrimidine metabolism;RNA polymerase
16	B7ZWL5	Neurobeachin-like protein 2	Nbeal2	-1.59988	-2.78836	-3.9494	-3.14456
17	B5B2P6	Nuclear factor of activated T-cells, cytoplasmic 2	Nfatc2	-2.14208	-1.33174	-4.68573	-3.98068	Axon guidance;B cell receptor signaling pathway;Natural killer cell mediated cytotoxicity;T cell receptor signaling pathway;VEGF signaling pathway;Wnt signaling pathway
18	B7ZNJ3		Caskin1	3.78237	3.69997	1.66192	2.84504
19	D3YV16	Ras-related protein Rab-30	Rab30	2.49421	2.76686	2.18068	2.08229
20	D3YWR0	GRAM domain-containing protein 1B	Gramd1b	1.57696	1.07252	0.218633	1.05825
21	D3YWS7	Fucose mutarotase	Fuom	2.91771	3.03714	2.13905	2.68057
22	D3Z442	Mth938 domain-containing protein	Aamdc	3.53394	3.69453	1.7426	1.27858
23	D3Z0M9		Ddx23	3.19998	2.34704	0.902753	2.18507	Spliceosome
24	D3Z286		Tmppe	0.325953	-0.0365618	-2.03585	-0.769759
25	D3Z4S3	Putative peptidyl-tRNA hydrolase PTRHD1	Ptrhd1	5.35353	3.81075	2.4879	3.34212
26	E0CYX9	Coiled-coil domain-containing protein 127	Ccdc127	3.31017	2.4451	2.94155	3.10519
27	E0ZPU5	Glucocorticoid receptor	Nr3c1	0.146307	-0.000551236	-0.690988	-0.942452	Neuroactive ligand-receptor interaction
28	E9PX30	Mitogen-activated protein kinase kinase kinase kinase;Mitogen-activated protein kinase kinase kinase kinase 5	Map4k5	0.366391	0.355168	-1.55452	-0.286472
29	E9PZ26		Brd1	2.35783	2.3725	0.0332532	0.69771
30	E9Q3H7		Dnah6	-1.10958	-1.83768	-5.14332	-4.1715
31	E9Q3V9		Adgrl1	5.07653	4.92042	4.15049	4.34951
32	E9Q6I2	Interleukin-1 receptor accessory protein	Il1rap	-2.36064	-1.02323	-4.23924	-2.77157	Apoptosis;Cytokine-cytokine receptor interaction
33	E9QAS4		Chd4	1.70109	1.77856	0.596601	1.09685
34	E9QP46	Nesprin-2	Syne2	-0.128464	-0.167546	-2.24773	-1.15147
35	F6QC57	E3 ubiquitin-protein ligase UBR3	Ubr3	0.323483	-0.257095	-1.5505	-0.350533
36	F6T9K1	Dr1-associated corepressor	Drap1	6.23481	5.60174	0.927637	3.8264
37	F7AA26		Pakap	2.38686	2.45023	1.63323	1.57074
38	F7BAB2		Tmem132b	3.54947	3.07878	2.94798	2.68916
39	F8VPK5	Rho-associated protein kinase	Rock2	4.73033	4.59513	4.41953	4.36807	Axon guidance;Chemokine signaling pathway;Focal adhesion;Leukocyte transendothelial migration;Pathogenic Escherichia coli infection;Regulation of actin cytoskeleton;Shigellosis;TGF-beta signaling pathway;Vascular smooth muscle contraction;Wnt signaling pathway
40	G5E8B6	Kin of IRRE-like protein 3;Processed kin of IRRE-like protein 3	Kirrel3	0.103649	0.10643	-2.1455	-0.963774
41	I1E4X7	Diphosphoinositol polyphosphate phosphohydrolase 1	Nudt3	7.11212	6.90238	6.46168	6.37062
42	L8AZD2	Myotubularin-related protein 6	Mtmr6	2.60892	2.19054	0.533001	0.250354	Fructose and mannose metabolism
43	Q4FJZ6	Glutamate--cysteine ligase regulatory subunit	Gclm	3.8492	3.16419	2.63621	3.06956	Glutathione metabolism
44	Q80TT3	Serine/threonine-protein kinase ULK1	Ulk1	1.21318	-2.07881	-3.29143	-3.80199	mTOR signaling pathway;Regulation of autophagy
45	Q58E70		Tpm3	8.86337	8.92269	8.44546	8.72415	Cardiac muscle contraction;Dilated cardiomyopathy;Hypertrophic cardiomyopathy (HCM);Pathways in cancer;Thyroid cancer
46	P28481-4	Collagen alpha-1(II) chain;Collagen alpha-1(II) chain;Chondrocalcin	Col2a1	3.1549	4.63669	0.435273	2.39778	Amoebiasis;ECM-receptor interaction;Focal adhesion;Protein digestion and absorption
47	Q3TKP3	Ataxin-10	Atxn10	5.03034	5.14327	4.53913	4.90876
48	Q9JJE1	Dual specificity mitogen-activated protein kinase kinase 1	Map2k1	8.46172	8.64911	8.18962	8.29018	Acute myeloid leukemia;B cell receptor signaling pathway;Bladder cancer;Chemokine signaling pathway;Chronic myeloid leukemia;Colorectal cancer;Dorso-ventral axis formation;Endometrial cancer;ErbB signaling pathway;Fc epsilon RI signaling pathway;Fc gamma R-mediated phagocytosis;Focal adhesion;Gap junction;Glioma;GnRH signaling pathway;Insulin signaling pathway;Long-term depression;Long-term poten…
49	Q8BLF7	Solute carrier family 2, facilitated glucose transporter member 3	Slc2a3	7.62202	7.21288	7.1518	7.27954
50	P42128	Forkhead box protein K1	Foxk1	-1.73378	-2.11013	-3.72937	-3.97125
51	Q149Z9	Histone H1.3	Hist1h1d	7.5597	7.59479	6.49084	7.06946
52	Q9D3K3	Merlin	Nf2	-1.23598	-1.33625	-2.96768	-2.8848
53	Q3TAJ6	Gamma-tubulin complex component 3	Tubgcp3	3.02012	3.23852	0.334109	2.135
54	Q3UHY8	ATP-binding cassette sub-family E member 1	Abce1	3.99134	4.32748	3.63872	3.93318
55	P61804	Dolichyl-diphosphooligosaccharide--protein glycosyltransferase subunit DAD1	Dad1	6.33982	5.64999	5.12828	5.37002	N-Glycan biosynthesis;Protein processing in endoplasmic reticulum;Various types of N-glycan biosynthesis
56	P62071	Ras-related protein R-Ras2	Rras2	5.16992	5.30493	4.59925	4.50085	MAPK signaling pathway;Regulation of actin cytoskeleton;Tight junction
57	P62204	Calmodulin	Calm1	12.8896	12.8844	12.2464	12.5919	Alzheimer's disease;Calcium signaling pathway;Gastric acid secretion;Glioma;GnRH signaling pathway;Insulin signaling pathway;ko05152;Long-term potentiation;Melanogenesis;Neurotrophin signaling pathway;Olfactory transduction;Oocyte meiosis;Phosphatidylinositol signaling system;Phototransduction;Phototransduction - fly;Plant-pathogen interaction;Salivary secretion;Vascular smooth muscle contraction
58	Q561N5	40S ribosomal protein S18	Rps18;Gm10260	7.40385	7.47598	6.91198	7.26664	Ribosome
59	P62715	Serine/threonine-protein phosphatase 2A catalytic subunit beta isoform;Serine/threonine-protein phosphatase	Ppp2cb	3.26262	3.05381	2.4978	2.39731	Cell cycle - yeast;Chagas disease (American trypanosomiasis);Hepatitis C;Long-term depression;Meiosis - yeast;mRNA surveillance pathway;Oocyte meiosis;TGF-beta signaling pathway;Tight junction;Wnt signaling pathway
60	P63028	Translationally-controlled tumor protein	Tpt1	7.96741	7.89519	7.38219	7.65581
61	P63040	Complexin-1	Cplx1	7.60688	7.56989	6.85047	7.04376
62	Q542I2	DNA helicase;DNA replication licensing factor MCM6	Mcm6	0.479128	-0.107987	-1.38477	-0.816951	Cell cycle;Cell cycle - yeast;DNA replication;Meiosis - yeast
63	Q3TEF1	Glutamate--cysteine ligase catalytic subunit	Gclc	3.66988	3.51861	3.16739	3.51796	Glutathione metabolism
64	P99028	Cytochrome b-c1 complex subunit 6, mitochondrial	Uqcrh	7.45863	7.39219	6.99869	6.8621	Alzheimer's disease;Cardiac muscle contraction;Huntington's disease;Oxidative phosphorylation;Parkinson's disease
65	Q6HAA1	GA-binding protein alpha chain	Gabpa	1.22989	0.694686	-2.06854	-1.03602
66	Q91WP4	Cyclin-dependent kinase 16	Cdk16	0.502233	0.960828	-0.94661	-0.811788
67	Q05C68		Mtch2	1.03097	0.497044	-2.93269	-2.36719
68	Q2TBE6	Phosphatidylinositol 4-kinase type 2-alpha	Pi4k2a	1.93875	2.66528	1.49642	2.0063	Inositol phosphate metabolism;Phosphatidylinositol signaling system
69	Q2TBF9	Microtubule-associated proteins 1A/1B light chain 3B	Map1lc3b;Gm5612	8.76836	9.03802	8.43034	8.55854
70	Q3KQQ1	NSFL1 cofactor p47	Nsfl1c	5.65879	5.77763	5.27341	5.29162	Protein processing in endoplasmic reticulum
71	Q3TG12	Phenylalanine--tRNA ligase beta subunit	Farsb	5.32563	5.33065	5.04437	5.12459	Aminoacyl-tRNA biosynthesis
72	Q3THA6	Serine/arginine-rich splicing factor 7	Srsf7	5.6203	5.49448	5.00825	5.47846	Spliceosome
73	Q3U2W2	Myb-binding protein 1A	Mybbp1a	1.67427	1.8372	1.02017	1.40814
74	Q542M5	Galectin;Galectin-8	Lgals8	-0.0988897	-0.436979	-3.02869	-1.02518
75	Q3U9D6	Exocyst complex component 6	Exoc6	1.01325	0.665919	-0.720482	0.253978
76	Q3UC32	Actin-related protein 2/3 complex subunit 5	Arpc5	2.67546	3.597	0.321507	2.11667
77	Q3UCC5	PEST proteolytic signal-containing nuclear protein	Pcnp	3.30304	4.20662	2.65035	2.83663
78	Q3UCV8	Ubiquitin thioesterase otulin	Otulin	0.900691	-0.485723	-3.37126	-0.774318
79	Q3UHL1	CaM kinase-like vesicle-associated protein	Camkv	8.87844	8.91625	8.64545	8.5832
80	Q3UHY7	Uncharacterized protein C15orf57 homolog	Ccdc32	0.737321	-0.518669	-2.79521	-3.36078
81	Q3UNC0	Mannose-1-phosphate guanyltransferase alpha	Gmppa	4.03496	3.79574	2.90939	2.78359	Amino sugar and nucleotide sugar metabolism;Fructose and mannose metabolism
82	Q3UQM7	Large neutral amino acids transporter small subunit 1	Slc7a5	4.34113	4.52419	3.57975	3.52905
83	Q3USW3	Opalin	Opalin	5.53574	5.09153	2.21958	3.73625
84	Q3UXH4		Gm10724	8.50709	9.20263	7.03183	8.37687
85	Q4FZC9	Nesprin-3	Syne3	3.61084	3.12412	1.20712	2.5115
86	Q504M2		Pdp2	0.215643	0.386836	-1.86884	-0.55027
87	Q542B0	Exosome complex component RRP41	Exosc4	0.477182	0.201877	-1.42053	-2.49816	RNA degradation
88	Q543N5	Chloride intracellular channel protein;Chloride intracellular channel protein 4	Clic4	6.26656	6.48942	4.9167	5.26698
89	Q5M8N4-2	Epimerase family protein SDR39U1	Sdr39u1	4.52139	4.38984	3.91146	4.23828
90	Q5PR72	cGMP-dependent 3,5-cyclic phosphodiesterase	Pde2a	6.25718	6.00665	5.62173	5.95532	Purine metabolism
91	Q5SUR3	S-phase kinase-associated protein 1	Skp1a;Skp1	7.62586	7.59575	6.99858	7.30403	Cell cycle;Cell cycle - yeast;Circadian rhythm - mammal;Oocyte meiosis;Protein processing in endoplasmic reticulum;TGF-beta signaling pathway;Ubiquitin mediated proteolysis;Wnt signaling pathway
92	Q60989	E3 ubiquitin-protein ligase XIAP	Xiap	2.16106	0.721301	-2.72231	-0.217893	Apoptosis;Focal adhesion;NOD-like receptor signaling pathway;Pathways in cancer;Small cell lung cancer;Toxoplasmosis;Ubiquitin mediated proteolysis
93	Q61081	Hsp90 co-chaperone Cdc37;Hsp90 co-chaperone Cdc37, N-terminally processed	Cdc37	6.21716	6.30467	5.64952	6.04481
94	Q8CD57	FAS-associated death domain protein	Fadd	-1.36692	-2.89864	-4.7791	-3.4963	Alzheimer's disease;Apoptosis;Chagas disease (American trypanosomiasis);ko05152;Pathways in cancer;RIG-I-like receptor signaling pathway;Toll-like receptor signaling pathway
95	Q63810-2	Calcineurin subunit B type 1	Ppp3r1	10.1194	10.0713	9.4791	9.62137	Alzheimer's disease;Amyotrophic lateral sclerosis (ALS);Apoptosis;Axon guidance;B cell receptor signaling pathway;Calcium signaling pathway;ko05152;Long-term potentiation;MAPK signaling pathway;Natural killer cell mediated cytotoxicity;Oocyte meiosis;T cell receptor signaling pathway;VEGF signaling pathway;Wnt signaling pathway
96	Q66GT5	Phosphatidylglycerophosphatase and protein-tyrosine phosphatase 1	Ptpmt1	3.05792	2.73563	2.28803	2.60501
97	Q69ZN7	Myoferlin	Myof	0.918446	1.01347	-0.956822	0.224125
98	Q69ZP6	CD2 antigen cytoplasmic tail-binding protein 2	Cd2bp2	0.852003	0.555583	-1.74048	-1.25039
99	Q6NZL0	Protein SOGA3	Soga3	4.86504	4.97953	4.55427	4.49242
100	Q6P4T0	Autophagy-related protein 2 homolog A	Atg2a	-0.570452	-0.79629	-2.69552	-2.21483
101	Q6PGL7	WASH complex subunit FAM21	Fam21	2.17927	1.31817	0.417625	1.49332
102	Q6QD59	Vesicle transport protein SEC20	Bnip1	1.90479	1.83537	0.500533	1.02612	SNARE interactions in vesicular transport
103	Q6ZPR4	Potassium channel subfamily T member 1	Kcnt1	-0.825647	-2.05382	-3.08983	-1.71588
104	Q6ZPU9	KIF1-binding protein	Kbp	3.82	3.7918	3.36113	3.0853
105	Q6ZQ74	Disheveled-associated activator of morphogenesis 1	Daam1	1.94869	1.78613	1.47339	1.36328	Wnt signaling pathway
106	Q6ZWR6-4	Nesprin-1	Syne1	1.58004	1.63356	1.25322	1.38662
107	Q80TJ7	Histone lysine demethylase PHF8	Phf8	2.02052	-0.121682	-2.27155	-1.50154
108	Q8BHE3	Caytaxin	Atcay	5.97241	6.00259	5.54577	5.73998
109	Q8BJW5	Nucleolar protein 11	Nol11	2.08027	2.78997	-3.49587	-0.818833
110	Q8BU30	Isoleucine--tRNA ligase, cytoplasmic	Iars	3.43098	3.59148	2.61554	3.20605	Aminoacyl-tRNA biosynthesis;Valine, leucine and isoleucine biosynthesis
111	Q8BUN9		Slc24a2	1.11891	1.47289	0.714616	0.431203
112	Q8BWY4	Metallo-beta-lactamase domain-containing protein 1	Mblac1	2.12303	-1.14718	-2.74632	-1.3687
113	Q8C6I2	Succinate dehydrogenase assembly factor 2, mitochondrial	Sdhaf2	2.25421	2.46529	-1.11424	0.249608
114	Q8CG47	Structural maintenance of chromosomes protein 4;Structural maintenance of chromosomes protein	Smc4	2.89075	1.37495	1.07402	2.02684	Cell cycle - yeast
115	Q8K0Q5	Rho GTPase-activating protein 18	Arhgap18	2.95528	2.34168	1.44551	2.37856
116	Q8K1A6	Coiled-coil and C2 domain-containing protein 1A	Cc2d1a	2.35979	2.05786	1.22676	1.47106
117	Q8K268	ATP-binding cassette sub-family F member 3	Abcf3	1.51493	0.176057	0.396504	0.35904
118	Q8K3X4	Interferon regulatory factor 2-binding protein-like	Irf2bpl	2.41599	2.74521	-0.00698031	0.89583
119	Q8VDF2	E3 ubiquitin-protein ligase UHRF1	Uhrf1	0.0788631	-0.489898	-3.03417	-1.88333
120	Q8VE70	Programmed cell death protein 10	Pdcd10	3.61976	4.43743	3.67257	3.59871
121	Q91WK5	Glycine cleavage system H protein, mitochondrial	Gcsh	3.39801	2.74464	2.78535	2.12665
122	Q91XV3	Brain acid soluble protein 1	Basp1	12.8608	12.5405	11.8995	12.0728
123	Q91YL3	Uridine-cytidine kinase-like 1	Uckl1	1.57797	1.26732	0.876598	0.656846	Drug metabolism - other enzymes;Pyrimidine metabolism
124	Q923M0	Protein phosphatase 1 regulatory subunit 16A	Ppp1r16a;mFLJ00392	0.422875	-1.62687	-2.05324	-0.768792
125	Q99KU0	Vacuole membrane protein 1	Vmp1	2.04957	1.52822	-0.0494325	1.33059
126	Q99LN9	Deoxyhypusine hydroxylase	Dohh	-1.19954	-1.77352	-4.03703	-3.45887
127	Q99PL6	UBX domain-containing protein 6	Ubxn6	5.43692	5.04097	5.24427	5.24209	Protein processing in endoplasmic reticulum
128	Q9CPT4	Myeloid-derived growth factor	Mydgf	5.00142	5.43285	4.14522	4.53055
129	Q9CQ73		Pkp2	2.60329	2.30605	0.831365	1.07888	Arrhythmogenic right ventricular cardiomyopathy (ARVC)
130	Q9CQB4	Cytochrome b-c1 complex subunit 7	Uqcrb	9.15013	8.9581	8.65839	8.85677	Alzheimer's disease;Cardiac muscle contraction;Huntington's disease;Oxidative phosphorylation;Parkinson's disease
131	Q9CR61	NADH dehydrogenase [ubiquinone] 1 beta subcomplex subunit 7	Ndufb7	8.10201	7.77438	7.5257	7.85099	Alzheimer's disease;Huntington's disease;Oxidative phosphorylation;Parkinson's disease
132	Q9D289	Trafficking protein particle complex subunit 6B	Trappc6b	3.77403	3.52413	2.30631	3.08648
133	Q9D5T0	ATPase family AAA domain-containing protein 1	Atad1	4.52457	4.15425	3.90369	4.13581
134	Q9D6J5	NADH dehydrogenase [ubiquinone] 1 beta subcomplex subunit 8, mitochondrial	Ndufb8	7.37139	7.42217	6.8336	6.98353	Alzheimer's disease;Huntington's disease;Oxidative phosphorylation;Parkinson's disease
135	Q9D880	Mitochondrial import inner membrane translocase subunit TIM50	Timm50	5.85892	5.61684	5.26465	5.30326
136	Q9D8N2	Protein FAM45A	Fam45a	2.61075	1.88241	1.17424	1.80859
137	Q9EPK6	Nucleotide exchange factor SIL1	Sil1	3.54895	3.60738	-2.18065	0.633952	Protein processing in endoplasmic reticulum
138	Q9ERA0	Alpha-globin transcription factor CP2	Tfcp2	1.3887	2.09056	-0.138754	0.337805
139	Q9ES34	Ubiquitin-protein ligase E3B	Ube3b	1.50284	-0.239471	-0.616127	0.258911	Ubiquitin mediated proteolysis
140	Q9JI39	ATP-binding cassette sub-family B member 10, mitochondrial	Abcb10	-0.0557234	0.346477	-1.51171	-0.473179	ABC transporters
141	Q9JKB1	Ubiquitin carboxyl-terminal hydrolase isozyme L3;Ubiquitin carboxyl-terminal hydrolase	Uchl3	6.87368	6.85005	6.07291	6.24839
142	Q9JM13	Rab5 GDP/GTP exchange factor	Rabgef1	2.11351	2.10054	1.23188	1.75795
143	Q9QY42	Prosaposin receptor GPR37	Gpr37	3.19626	3.19336	2.52141	2.51684	Parkinson's disease
144	Q9WV92	Band 4.1-like protein 3;Band 4.1-like protein 3, N-terminally processed	Epb41l3;Epb4.1l3	2.50969	2.77807	2.04431	2.36728	Tight junction

## Sheet: Cluster #6
# ID	Accession number	Protein name	Gene name	Log2 Norm. iBAQ 5mon_WT	Log2 Norm. iBAQ 5mon_TG	Log2 Norm. iBAQ 10mon_WT	Log2 Norm. iBAQ 10mon_TG	KEGG pathway		Log2 Norm. iBAQ : Mean of replicates
1	A0A068BGT0	Vacuolar protein sorting-associated protein 52 homolog	Vps52	3.78878	3.86942	3.33124	4.10636
2	A0A068EW80	Protein PML	Pml	3.67761	3.69421	-0.090298	4.10115	Acute myeloid leukemia;Endocytosis;Pathways in cancer;Ubiquitin mediated proteolysis
3	A2A5V4	SH3 domain-binding protein 1	Sh3bp1	0.466036	0.598488	-0.480562	0.860927
4	F8VQM4	Oxysterol-binding protein	Osbpl7	0.41375	0.488017	-2.27614	-0.0597759
5	Q3TDV2	MAP kinase-interacting serine/threonine-protein kinase 1	Mknk1	-0.162774	0.635266	-3.53827	-0.372649	Insulin signaling pathway;MAPK signaling pathway
6	A2AB60	Formin-like protein 1	Fmnl1	-1.03467	-2.05778	-4.01452	-1.69851
7	A2ADE0	Pleckstrin homology domain-containing family M member 2	Plekhm2	-2.0635	-1.56751	-4.33325	-2.25253
8	A2AIR9	Voltage-dependent N-type calcium channel subunit alpha-1B	Cacna1b	1.68862	1.5177	0.846931	1.49472	Calcium signaling pathway;MAPK signaling pathway;Taste transduction;Type II diabetes mellitus
9	A2ALF2	DnaJ homolog subfamily C member 8	Dnajc8	2.93253	3.11086	0.0293013	2.84734
10	Q3UNN2	CD44 antigen	Cd44	-0.165415	0.799199	-1.74626	1.0668	ECM-receptor interaction;Hematopoietic cell lineage;Shigellosis
11	A2VCP7	Proteasome inhibitor PI31 subunit	Psmf1	2.75619	2.87783	2.13276	3.09778	Proteasome
12	A2BE93	Protein SET	Set;BC085271	6.28854	6.20033	5.8782	6.50928
13	A2RSB1	Nucleosome assembly protein 1-like 4	Nap1l4	5.73046	5.60457	5.15519	5.59435
14	Q3UGT3	COMM domain-containing protein 1	Commd1;Gm28048	3.23569	3.1315	-0.802251	3.77124
15	Q5BL14	Non-histone chromosomal protein HMG-17	Hmgn2;Gm16494;Gm6594	7.09369	6.89023	4.78916	6.88554
16	A6H6H9	Retinoic acid-induced protein 1	Rai1	-1.1209	-1.96511	-4.36955	-2.07554
17	Q8CFW8	High affinity cAMP-specific and IBMX-insensitive 3,5-cyclic phosphodiesterase 8B	Pde8b	-1.3929	-1.54715	-2.36928	-0.758865	Purine metabolism
18	B2RQV1	N-alpha-acetyltransferase 25, NatB auxiliary subunit	Naa25	1.21911	0.879181	0.345216	1.05712
19	B2RRF0	Protein-tyrosine-phosphatase;Receptor-type tyrosine-protein phosphatase kappa	Ptprk	0.160905	-2.89382	-3.59767	-0.632917
20	B2RRY8	Hippocalcin-like protein 4	Hpcal4	8.7201	8.5877	8.02404	8.67972
21	B2RS09	Bromodomain-containing protein 2	Brd2	1.80357	3.19863	-1.335	3.71775
22	B2RSC8	E3 ubiquitin-protein ligase NEDD4	Nedd4	3.36596	3.56646	2.85948	3.55399	Endocytosis;Ubiquitin mediated proteolysis
23	B2RUC7	Serine-threonine kinase receptor-associated protein	Strap	5.81899	5.60974	5.22557	5.64682	RNA transport
24	E9Q6G4	ATP-binding cassette sub-family A member 7	Abca7	-1.16114	-1.23232	-3.78274	-1.61069	ABC transporters
25	E9QAH1		Golgb1	1.2113	1.36888	-1.72096	1.26924
26	B2RX66	Serine/threonine-protein kinase TAO1	Taok1	2.82186	3.03919	2.24093	2.87449	MAPK signaling pathway
27	B2RXR6	Serine/threonine-protein phosphatase 6 regulatory ankyrin repeat subunit B	Ankrd44	-1.17567	-2.6217	-3.10994	-1.39907
28	B2RY22	CLIP-associating protein 1	Clasp1	2.89471	2.83534	2.43883	2.7534
29	B7ZNK9	Spermatogenesis-associated protein 5	Spata5	3.43899	3.77383	2.7832	3.60447	Ribosome biogenesis in eukaryotes
30	B9EJ80		Pdzd8	1.97641	1.80243	-0.791515	2.34113
31	C1IE02	Receptor expression-enhancing protein;Receptor expression-enhancing protein 2	Reep2	4.284	4.31616	3.43204	4.30778
32	C9K0Y3	Glutamate receptor 1	Gria1	0.226461	0.851331	-0.515654	0.464443	Amyotrophic lateral sclerosis (ALS);Long-term depression;Long-term potentiation;Neuroactive ligand-receptor interaction
33	H3BIV5	A-kinase anchor protein 5	Akap5	6.25248	5.87589	5.33835	6.57101
34	D3Z2J4	AKT-interacting protein	Aktip	1.94567	2.06759	1.34211	2.30723
35	D3Z4U5	Janus kinase and microtubule-interacting protein 1	Jakmip1	2.37922	-0.567734	-2.86119	0.672135
36	Q3UN75	Galactosylgalactosylxylosylprotein 3-beta-glucuronosyltransferase 3	B3gat3	1.74613	1.53395	-0.1713	1.32573	Glycosaminoglycan biosynthesis - chondroitin sulfate;Glycosaminoglycan biosynthesis - heparan sulfate
37	D9J2V6	Pre-B-cell leukemia transcription factor 1;Pre-B-cell leukemia transcription factor 3	Pbx1;Pbx3	0.312697	-1.23644	-2.22486	-0.0222928
38	E9Q6Q2	Serine/threonine-protein kinase WNK2	Wnk2	2.87878	2.55745	2.21076	2.80258
39	E0CZE0	NEDD8-activating enzyme E1 regulatory subunit	Nae1	3.93115	4.11125	3.60885	3.99077	Alzheimer's disease
40	F8VQE2	Kinesin-like protein;Kinesin-like protein KIF21B	Kif21b	-1.48878	-0.49748	-2.93473	-1.00436
41	E9Q1K3		Add1	1.08946	0.705804	-0.0665678	1.11687
42	E9Q284	Coilin	Coil	-2.02736	-2.29426	-4.76504	-1.73632
43	E9Q2H1	E3 ubiquitin-protein ligase UBR5	Ubr5	0.618549	1.30105	-4.74009	-0.906403	Ubiquitin mediated proteolysis
44	E9Q2W8	Loss of heterozygosity 12 chromosomal region 1 protein homolog	Loh12cr1	1.87291	2.4713	1.43909	2.29868
45	Q6ZQ01	Hermansky-Pudlak syndrome 5 protein homolog	mKIAA1017;Hps5	-0.262682	0.216773	-3.98061	0.54692
46	E9Q3Y4	Lipopolysaccharide-responsive and beige-like anchor protein	Lrba	-0.976983	-0.599713	-1.79409	-0.398725
47	Q6W4W7	Protein diaphanous homolog 2	Diap2;Diaph2	1.34064	1.42189	0.704542	1.33524	Regulation of actin cytoskeleton
48	E9Q4Y4		Cep192	-0.191564	-1.25107	-4.66215	-0.631511
49	E9Q6J5		Bod1l	-2.9443	-3.37615	-4.67557	-2.21743
50	E9Q6R7		Utrn	0.0401815	0.119418	-1.34891	-0.139559
51	E9Q7H5	Heterogeneous nuclear ribonucleoprotein A3	Gm8991;Hnrnpa3;Gm9242;Gm6793	4.90974	5.21208	3.92449	5.14382	Spliceosome
52	E9Q8K8	Zinc finger CCCH domain-containing protein 4	Zc3h4	-1.92715	-1.98102	-2.99995	-1.25755
53	G3UYP4	Potassium voltage-gated channel subfamily KQT member 5	Kcnq5	3.98914	3.68141	0.290105	3.51288
54	E9Q9N7	Immunoglobulin superfamily containing leucine-rich repeat protein 2	Islr2	1.39076	1.68415	0.936707	1.64795
55	E9QB01	Neural cell adhesion molecule 1	Ncam1	3.76103	3.99143	2.41832	3.68665	Cell adhesion molecules (CAMs);Prion diseases
56	E9QLK7	Transformation/transcription domain-associated protein	Trrap	-0.0812056	0.460201	-1.72187	-0.215299
57	E9QNR6	UPF0696 protein C11orf68 homolog	AI837181;Bles03	3.80167	3.76351	2.12078	3.58812
58	E9QPH0	cGMP-dependent protein kinase;cGMP-dependent protein kinase 2	Prkg2	3.42466	1.66936	-3.70687	1.88785	Gap junction;Long-term depression;Olfactory transduction;Salivary secretion
59	F6WDS8	Regulator of G-protein signaling 6	Rgs6	3.5027	2.88119	2.93586	4.08616
60	Q6PB99	Ena/VASP-like protein	Evl	3.00294	3.22277	2.38007	3.19235
61	G3UY42	Polyadenylate-binding protein 2	Pabpn1	1.58708	0.388166	-2.66261	1.40173	mRNA surveillance pathway
62	G3UYV7	40S ribosomal protein S28	Rps28;Gm10263	7.00069	7.22725	5.55859	6.71198	Ribosome
63	G3X9X1		Kbtbd2	1.27953	0.526259	-0.515256	1.30038
64	G5E850	Cytochrome b5	Cyb5a	6.14689	6.20755	5.5056	6.76292
65	G5E881	Phosphatidate cytidylyltransferase, mitochondrial	Tamm41	2.89341	2.78388	2.34757	3.4613
66	G5E897		Kdelc2	4.24894	4.06984	-3.10908	3.87505
67	G5E8R1		Tpm1	6.03836	6.20997	5.175	5.9493	Cardiac muscle contraction;Dilated cardiomyopathy;Hypertrophic cardiomyopathy (HCM)
68	H3BJS6			-0.71721	1.01194	-3.73947	0.125524
69	H3BKM2	Nuclear-interacting partner of ALK	Zc3hc1	-1.26827	-1.35191	-3.62974	-1.13691
70	H3BL37	Treacle protein	Tcof1	-0.0940822	0.443411	-0.750856	0.0360999	Ribosome biogenesis in eukaryotes
71	I1E4X6	Phosphoinositide phospholipase C;1-phosphatidylinositol 4,5-bisphosphate phosphodiesterase eta-1	Plch1	1.01276	0.561269	-2.45043	0.514936
72	M0QWN7	Ubiquitin carboxyl-terminal hydrolase	Usp35	-1.54157	-2.00605	-3.15095	-1.74746
73	Q91VJ9	1-acyl-sn-glycerol-3-phosphate acyltransferase;1-acyl-sn-glycerol-3-phosphate acyltransferase alpha	Agpat1	4.09192	4.20229	2.7612	4.15258	Fat digestion and absorption;Glycerolipid metabolism;Glycerophospholipid metabolism
74	Q3TMU8	Dihydropyrimidinase-related protein 4	Dpysl4	7.39503	7.32452	7.04566	7.30735
75	O35226	26S proteasome non-ATPase regulatory subunit 4	Psmd4	1.61939	1.61653	-2.05437	1.86247	Proteasome
76	Q9D8S5	Serine/arginine-rich splicing factor 5	Srsf5	3.39579	3.63223	1.72334	3.12511	Spliceosome
77	Q3TH93	Bcl-2-related ovarian killer protein	Bok	0.403483	-1.01038	-3.43508	-0.96057
78	Q9QWX2	Bcl-2-like protein 1	Bcl2l1;Bclx	2.54017	2.34851	1.70612	2.3465	Amyotrophic lateral sclerosis (ALS);Apoptosis;Chronic myeloid leukemia;Jak-STAT signaling pathway;Pancreatic cancer;Pathways in cancer;Small cell lung cancer;Toxoplasmosis
79	O54781	SRSF protein kinase 2;SRSF protein kinase 2 N-terminal;SRSF protein kinase 2 C-terminal	Srpk2	3.76334	3.40442	2.73175	3.70942
80	Q3URU9	Retinal rod rhodopsin-sensitive cGMP 3,5-cyclic phosphodiesterase subunit delta	Pde6d	4.33159	3.81371	3.27656	4.13251	Purine metabolism
81	O55091	Protein IMPACT	Impact	5.0739	5.25607	4.8455	5.33981
82	O70251	Elongation factor 1-beta	Eef1b	6.25729	6.10408	5.66942	6.31003
83	Q3UJC3	Glycylpeptide N-tetradecanoyltransferase;Glycylpeptide N-tetradecanoyltransferase 1	Nmt1	4.89966	5.46939	4.5937	5.08405
84	Q3TS38	UDP-glucose 6-dehydrogenase	Ugdh	-1.48237	-0.207142	-3.27773	0.365749	Amino sugar and nucleotide sugar metabolism;Ascorbate and aldarate metabolism;Pentose and glucuronate interconversions;Starch and sucrose metabolism
85	Q3UGW4	ATP-dependent Clp protease proteolytic subunit;ATP-dependent Clp protease proteolytic subunit, mitochondrial	Clpp	4.96272	5.0239	4.51636	5.37633	Cell cycle - Caulobacter
86	O88935-1	Synapsin-1	Syn1	6.46045	6.22299	5.1782	6.65615
87	O88986	2-amino-3-ketobutyrate coenzyme A ligase, mitochondrial	Gcat	3.47647	3.49899	2.94045	3.84118	Glycine, serine and threonine metabolism
88	O89001	Carboxypeptidase D	Cpd	0.504975	0.586501	0.0489694	0.731716
89	O89032-2	SH3 and PX domain-containing protein 2A	Sh3pxd2a	-1.14415	-1.07805	-3.03894	-1.53681
90	O89054		Actb	6.59565	6.92178	5.19535	6.45495
91	P05480	Neuronal proto-oncogene tyrosine-protein kinase Src;Non-specific protein-tyrosine kinase	Src	5.3852	5.42147	4.95726	5.44328	Adherens junction;Bacterial invasion of epithelial cells;Endocytosis;Epithelial cell signaling in Helicobacter pylori infection;ErbB signaling pathway;Focal adhesion;Gap junction;GnRH signaling pathway;ko05152;Tight junction;VEGF signaling pathway
92	P06837	Neuromodulin	Gap43	8.94449	8.44631	7.23188	8.78091
93	P10637-2	Microtubule-associated protein tau;Microtubule-associated protein	Mapt	2.79259	2.98893	0.733546	3.12648	Alzheimer's disease;MAPK signaling pathway
94	Q547J4	Microtubule-associated protein;Microtubule-associated protein tau	Mapt	5.36382	5.33681	4.29128	5.73865	Alzheimer's disease;MAPK signaling pathway
95	P11031	Activated RNA polymerase II transcriptional coactivator p15	Sub1	5.58699	5.70342	5.16947	5.88379
96	Q544K9	Uridine 5-monophosphate synthase;Orotate phosphoribosyltransferase;Orotidine 5-phosphate decarboxylase	Umps	2.34167	2.41752	1.15767	2.26225	Drug metabolism - other enzymes;Pyrimidine metabolism
97	Q3UI56	Annexin;Annexin A6	Anxa6	0.471554	0.217093	-3.51998	-0.388012
98	Q91V47	Ubiquitin-like protein 4A	DXS254E;Ubl4;Ubl4a;Tu11	4.38722	4.21186	3.79807	4.36883
99	P24788	Cyclin-dependent kinase 11B	Cdk11b	-0.137281	-0.851905	-2.01045	-0.102782
100	P70304	Phosphatidylinositol 3-kinase regulatory subunit alpha	Pik3r1	1.67582	1.73601	0.25558	1.94391	Acute myeloid leukemia;Aldosterone-regulated sodium reabsorption;Amoebiasis;Apoptosis;B cell receptor signaling pathway;Bacterial invasion of epithelial cells;Carbohydrate digestion and absorption;Chagas disease (American trypanosomiasis);Chemokine signaling pathway;Chronic myeloid leukemia;Colorectal cancer;Endometrial cancer;ErbB signaling pathway;Fc epsilon RI signaling pathway;Fc gamma R-medi…
101	P26645	Myristoylated alanine-rich C-kinase substrate	Marcks	9.09373	9.05761	7.97618	8.93351	Fc gamma R-mediated phagocytosis
102	P27046	Alpha-mannosidase 2	Man2a1	2.38025	2.25651	-0.187774	2.30731	N-Glycan biosynthesis;Various types of N-glycan biosynthesis
103	Q3TF41	Nucleosome assembly protein 1-like 1	Nap1l1	7.02591	6.90582	6.1966	7.07846
104	P29788	Vitronectin	Vtn	2.35783	2.37248	-0.80345	4.18637	ECM-receptor interaction;Focal adhesion
105	Q5SUC3	Calnexin	Canx	6.99362	7.17535	6.61999	7.07616	Antigen processing and presentation;Phagosome;Protein processing in endoplasmic reticulum
106	Q3US81	Neuronal membrane glycoprotein M6-b	Gpm6b	3.71129	3.73059	1.93863	3.54479
107	Q9DCW5	Cytochrome c oxidase subunit 6A, mitochondrial;Cytochrome c oxidase subunit 6A1, mitochondrial	Cox6a1	8.92818	7.83353	7.07161	8.46433	Alzheimer's disease;Cardiac muscle contraction;Huntington's disease;Oxidative phosphorylation;Parkinson's disease
108	Q1WWK3	Histone H1.5	Hist1h1b	4.73871	5.24584	2.54296	4.58446
109	P46471	26S protease regulatory subunit 7	Psmc2	5.60427	5.77656	5.34825	5.79469	Proteasome
110	Q3UCH0	60S ribosomal protein L6	Rpl6;Gm5428	6.9241	7.11479	6.76352	7.04455	Ribosome
111	Q3UY00	Protein S100;Protein S100-B	S100b	8.00187	8.52457	6.34945	8.95498
112	Q8C2E6	Monocarboxylate transporter 1	Slc16a1	4.85363	5.31128	2.9342	4.87809
113	Q545B6	Stathmin	Stmn1	6.41323	6.34913	5.54394	6.52864	MAPK signaling pathway
114	Q8C2N9	DNA mismatch repair protein Msh6	Msh6	0.449304	0.779165	-2.32511	0.478322	Colorectal cancer;Mismatch repair;Pathways in cancer
115	P55088	Aquaporin-4	Aqp4	7.81127	8.33149	7.0843	8.18722	Bile secretion;Vasopressin-regulated water reabsorption
116	P56480	ATP synthase subunit beta, mitochondrial	Atp5b	12.4315	12.4396	11.9654	12.412	Alzheimer's disease;Huntington's disease;Oxidative phosphorylation;Parkinson's disease
117	P58742	Aladin	Aaas	4.73179	5.41617	1.27431	3.95765	RNA transport
118	Q5SPX8	TBC1 domain family member 10A	Tbc1d10a	0.374091	-0.26178	-0.576048	1.08651
119	Q3TQR3	Eukaryotic translation initiation factor 5	Eif5	4.56929	4.61498	4.10341	4.80301	RNA transport
120	P60879-2	Synaptosomal-associated protein 25	Snap25	3.6118	3.02341	1.46654	3.50119	SNARE interactions in vesicular transport
121	Q9D1S1	Ubiquitin-conjugating enzyme E2 D3	Ube2d3	7.62949	7.74514	6.94048	7.71824	Protein processing in endoplasmic reticulum;Ubiquitin mediated proteolysis
122	Q6ZWQ6	Ubiquitin-conjugating enzyme E2 K	Ube2k	5.1557	5.17867	4.00008	5.00988	Ubiquitin mediated proteolysis
123	Q14AC7	ADP-ribosylation factor-like protein 1	Arl1	4.79644	4.65713	3.64741	4.58073
124	P61458	Pterin-4-alpha-carbinolamine dehydratase	Pcbd1	1.28877	1.48047	-1.21697	2.4828
125	Q542M2	Coatomer subunit zeta-1	Copz1	5.32778	5.17586	4.5098	5.23989
126	Q4JFC3		Psg19;Psg22	1.8485	1.93847	-1.60339	1.46062
127	P70188	Kinesin-associated protein 3	Kifap3	2.39443	2.44323	1.71484	2.65198
128	Q3UGN9	Signal transducing adapter molecule 1	Stam	4.52049	4.55737	3.90763	4.45506	Endocytosis;Jak-STAT signaling pathway
129	Q3TG37	Na(+)/H(+) exchange regulatory cofactor NHE-RF;Na(+)/H(+) exchange regulatory cofactor NHE-RF1	Slc9a3r1	6.53912	6.61506	6.10451	6.67047
130	P80560	Receptor-type tyrosine-protein phosphatase N2;Protein-tyrosine-phosphatase	Ptprn2	2.67911	2.76171	2.13546	2.77701	Type I diabetes mellitus
131	P97313	DNA-dependent protein kinase catalytic subunit	Prkdc	-1.59198	-1.39295	-4.20769	-0.814	Cell cycle;Non-homologous end-joining
132	P97784	Cryptochrome-1	Cry1	1.74718	1.68828	-2.18257	3.85554	Circadian rhythm - mammal
133	P97822-2	Acidic leucine-rich nuclear phosphoprotein 32 family member E	Anp32e	4.29788	4.39452	3.73671	4.85279
134	P99027	60S acidic ribosomal protein P2	Rplp2	8.87621	8.97112	8.25792	9.01875	Ribosome
135	Q3TN38	Syntaxin-2	Stx2	2.81417	2.83491	0.0401421	2.65044	SNARE interactions in vesicular transport
136	Q05186	Reticulocalbin-1	Rcn1	1.79785	1.51106	-3.80129	2.18337
137	Q5EBI8	ATP synthase subunit e, mitochondrial	Atp5k;Atp5i	10.4364	10.382	9.85672	10.5105	Oxidative phosphorylation
138	Q07797	Galectin-3-binding protein	Lgals3bp	-0.271055	-0.273216	-3.35284	0.372112
139	Q0P5W2	Thioredoxin-related transmembrane protein 4	Tmx4	4.85196	4.74572	4.17898	4.82402
140	Q0PD14	Ras-related protein Rab-39B	Rab39b	7.37652	7.22103	5.51535	7.40141
141	Q0VGU4		Vgf	3.59741	2.34141	1.21904	2.72203
142	Q148S3	RNA-binding protein NOB1	Nob1	0.601156	1.20957	-2.158	1.18523	Ribosome biogenesis in eukaryotes
143	Q14CH7	Alanine--tRNA ligase, mitochondrial	Aars2	0.423917	0.0458353	-0.932328	0.0559644	Aminoacyl-tRNA biosynthesis
144	Q197W7	Alpha-mannosidase;Alpha-mannosidase 2x	Man2a2	-0.753165	-0.131555	-2.63336	-0.887144	N-Glycan biosynthesis;Various types of N-glycan biosynthesis
145	Q32MD7	Regulator of G-protein signaling 10	Rgs10	3.77653	4.1644	2.83021	3.61759
146	Q9DCC5	Chromobox protein homolog 3	Cbx3	5.76044	5.95144	4.94638	5.63608
147	Q3SXD3	HD domain-containing protein 2	Hddc2	3.51001	3.60517	1.15342	3.68555
148	Q3TE80		2410002F23Rik	2.13997	2.56968	1.4295	3.12468
149	Q3TAA8	Phosphatidylinositol glycan anchor biosynthesis class U protein	Pigu	1.23751	1.1845	-3.17531	1.02019	Glycosylphosphatidylinositol(GPI)-anchor biosynthesis
150	Q3TCI7	L-lactate dehydrogenase	Ldha	-1.4326	-1.2588	-3.53578	-1.47044
151	Q3TEE6	Fermitin family homolog 3	Fermt3	1.92202	2.05176	-0.810066	2.11007
152	Q3THH5		Icam1	-1.54114	-1.48249	-3.74565	-1.13518
153	Q3UDS7	ADP-dependent glucokinase	Adpgk	1.72658	2.22714	1.21448	1.92252	Glycolysis / Gluconeogenesis
154	Q6XLQ8		Calu	4.27656	4.42794	3.36842	4.44328
155	Q542H2	Proteasome subunit alpha type;Proteasome subunit alpha type-7	Psma7	7.58516	7.79376	7.29789	7.68435	Proteasome
156	Q3TPJ8	Cytoplasmic dynein 1 intermediate chain 2	Dync1i2	4.59639	4.60165	3.85328	4.50484	Phagosome;Vasopressin-regulated water reabsorption
157	Q3TS44	Proteasome subunit alpha type;Proteasome subunit alpha type-1	Psma1	6.71564	6.86998	6.43324	6.85109	Proteasome
158	Q8R2M8	tRNA (guanine(26)-N(2))-dimethyltransferase	Trmt1	-0.732586	1.05204	-2.67778	-0.714749
159	Q3UA21	Syntaxin-6	Stx6	4.43823	4.01365	3.62951	4.33419	SNARE interactions in vesicular transport
160	Q3U0M1-2	Trafficking protein particle complex subunit 9	Trappc9	2.33024	2.362	1.81347	2.70769
161	Q3U3G2	E3 ubiquitin-protein ligase RNF126	Rnf126	3.40971	3.78203	1.93769	3.53252
162	Q3U3K5	Leptin receptor overlapping transcript-like 1	Leprotl1	4.57378	5.14662	0.517684	5.0328
163	Q3U7N1			2.4792	2.71396	-0.945105	1.39678
164	Q3U829	AP-5 complex subunit zeta-1	Ap5z1;mKIAA0415	-1.88685	-1.62017	-4.30813	-0.389702
165	Q3U8R9	Thioredoxin-like protein 1	Txnl1	5.90874	5.95665	5.08736	6.16494
166	Q3UCF2	Cell division cycle 5-like protein	Cdc5l	2.21792	2.53344	1.49374	2.57964	Spliceosome
167	Q4FK38	Sphingosine-1-phosphate lyase 1	Sgpl1	1.32432	1.6833	0.664999	1.88251	Sphingolipid metabolism
168	Q3UDP0	WD repeat-containing protein 41	Wdr41	2.59095	2.56901	1.37293	2.7386
169	Q3UE37	Ubiquitin-conjugating enzyme E2 Z	Ube2z	3.63925	3.69206	2.89307	3.47656	Ubiquitin mediated proteolysis
170	Q3UEB3-2	Poly(U)-binding-splicing factor PUF60	Puf60	4.14766	4.35057	3.75343	4.20481	Spliceosome
171	Q3UFV9	DnaJ homolog subfamily C member 3	Dnajc3	2.81338	2.58803	0.600559	2.52032	Protein processing in endoplasmic reticulum
172	Q3UGZ6	Rho guanine nucleotide exchange factor 10	Arhgef10	2.46985	2.00785	-0.184891	2.44278
173	Q3UH59	Myosin-10	Myh10	6.18529	6.13446	5.60594	6.05041	Tight junction;Viral myocarditis
174	Q3UHU5-3	Microtubule cross-linking factor 1	Mtcl1	-0.944101	-1.69637	-4.4183	-0.980821
175	Q3UJQ2		Hmgcs1	3.38492	3.94604	0.449801	4.16394
176	Q3UKP8	Death-associated protein kinase 1	Dapk1	-0.849922	0.0286855	-3.48922	-0.589517	Bladder cancer;Pathways in cancer
177	Q3ULL5	Eukaryotic translation initiation factor 2 subunit 2	Eif2s2	4.31101	4.51569	3.51666	4.23027	RNA transport
178	Q3UPH1	Protein PRRC1	Prrc1	2.54006	2.91622	2.086	2.70681
179	S4R189	Rho guanine nucleotide exchange factor 40	Arhgef40	-0.761389	0.315869	-3.6251	-0.112292
180	Q3UR91	Pumilio homolog 2	Pum2	0.756109	0.311798	-1.07721	0.411296
181	Q3US73	Cholesterol 24-hydroxylase	Cyp46a1	4.69799	4.2876	3.98544	4.73588	Primary bile acid biosynthesis
182	Q3UYI9	Leucine-rich repeat LGI family member 4	Lgi4	-2.21223	-2.98399	-4.10097	-1.49402
183	Q3UZ58	NADPH:adrenodoxin oxidoreductase, mitochondrial	Fdxr	2.55738	2.29036	2.08282	2.67118
184	Q3V117	ATP-citrate synthase	Acly	6.17877	6.43367	5.93969	6.3398	Carbon fixation pathways in prokaryotes;Citrate cycle (TCA cycle)
185	Q3V1B9	DNA-directed RNA polymerase I subunit RPA49	Polr1e	1.78167	1.46103	-0.288434	1.73711	Purine metabolism;Pyrimidine metabolism;RNA polymerase
186	Q4FK57	ERO1-like protein alpha	Ero1l	2.06074	2.08471	1.32414	2.14222	Protein processing in endoplasmic reticulum;Vibrio cholerae infection
187	Q4FZF3	Probable ATP-dependent RNA helicase DDX49	Ddx49	0.743597	-1.28428	-4.26209	-1.08083
188	Q4KL41	Mitochondrial import receptor subunit TOM20 homolog	Tomm20	5.92177	5.9739	4.72475	5.91572
189	Q4VBG1	Probable ATP-dependent RNA helicase DDX47	Ddx47	-1.22283	0.0318662	-3.21686	0.259406
190	Q50HX0		Rab14	4.15613	4.76251	-0.810921	4.18503
191	Q8R2S3	Nucleolar protein 3	Nol3	5.65585	5.9022	5.2566	6.08272
192	Q542D9	Transferrin receptor protein 1	Tfrc	3.28568	3.81996	2.67459	3.30002	Endocytosis;Hematopoietic cell lineage;Phagosome
193	Q8BNW2	Protein CLN8	Cln8	2.08268	1.31768	-0.387634	2.48027
194	Q543N7	Protein kinase C and casein kinase II substrate protein 3	Pacsin3	1.56893	2.04242	0.981468	1.95233
195	Q546K1	Cytoglobin	Cygb	3.50925	3.27362	2.66805	3.4655
196	Q5ICG4	Long-chain-fatty-acid--CoA ligase 6	Acsl6	0.0131927	-0.334493	-2.61328	0.675284	Adipocytokine signaling pathway;Fatty acid metabolism;Peroxisome;PPAR signaling pathway
197	Q5HZI8	Replication factor C subunit 5	Rfc5	0.339206	-0.0620175	-1.91825	0.421855	DNA replication;Mismatch repair;Nucleotide excision repair
198	Q5NC05	Transcription termination factor 2	Ttf2	1.5056	-0.0266378	-3.42767	0.348736
199	Q5RL55	ATP-binding cassette sub-family F member 1	Abcf1	1.94641	1.86039	0.764922	1.69055
200	Q5SWP3	NAC-alpha domain-containing protein 1	Nacad	0.925477	-0.419574	-0.0170514	1.4621
201	Q5XF89	Probable cation-transporting ATPase 13A3	Atp13a3	0.719867	0.24384	-4.20367	-0.312809
202	Q60963	Platelet-activating factor acetylhydrolase	Pla2g7	1.23981	2.04922	0.328193	1.25033	Ether lipid metabolism
203	Q60972	Histone-binding protein RBBP4	Rbbp4	4.81524	4.14702	2.77435	4.26478
204	Q69ZG4	Glycerol-3-phosphate acyltransferase 1, mitochondrial	Gpam	4.55115	4.48808	-0.407507	3.31199	Glycerolipid metabolism;Glycerophospholipid metabolism
205	Q61599	Rho GDP-dissociation inhibitor 2	Arhgdib	2.5534	2.66714	1.56155	3.77774	Neurotrophin signaling pathway;Vasopressin-regulated water reabsorption
206	Q61672	Equilibrative nucleoside transporter 2	Slc29a2	1.33939	0.686828	-2.29562	1.61009
207	Q8CC06	Integrin alpha-6;Integrin alpha-6 heavy chain;Integrin alpha-6 light chain	Itga6	3.06447	2.10445	0.923373	2.66044	Arrhythmogenic right ventricular cardiomyopathy (ARVC);Cell adhesion molecules (CAMs);Dilated cardiomyopathy;ECM-receptor interaction;Focal adhesion;Hematopoietic cell lineage;Hypertrophic cardiomyopathy (HCM);Pathways in cancer;Regulation of actin cytoskeleton;Small cell lung cancer;Toxoplasmosis
208	Q91YS7	Dual specificity mitogen-activated protein kinase kinase 2	Map2k2	3.33404	3.22142	2.64979	3.66807	Acute myeloid leukemia;B cell receptor signaling pathway;Bladder cancer;Chronic myeloid leukemia;Endometrial cancer;ErbB signaling pathway;Fc epsilon RI signaling pathway;Gap junction;Glioma;GnRH signaling pathway;Insulin signaling pathway;Long-term depression;Long-term potentiation;MAPK signaling pathway;Melanogenesis;Melanoma;Natural killer cell mediated cytotoxicity;Neurotrophin signaling path…
209	Q6DFV1	Condensin-2 complex subunit G2	Ncapg2	0.205495	-0.0225762	-2.34361	-0.246261
210	Q6NS82-3	Protein FAM134A	Fam134a	1.84493	2.36438	-0.37773	2.58353
211	Q6P1J0	Glycoprotein endo-alpha-1,2-mannosidase-like protein	Maneal	0.749385	-0.150113	-3.00589	0.471374
212	Q6P4T1		Snx19	-0.252734	0.215375	-2.89141	0.849116
213	Q6P549	Phosphatidylinositol 3,4,5-trisphosphate 5-phosphatase 2	Inppl1	-3.31758	-2.8261	-5.11768	-2.88742	Inositol phosphate metabolism;Phosphatidylinositol signaling system
214	Q6P9J5	KN motif and ankyrin repeat domain-containing protein 4	Kank4	2.52988	2.34924	-2.55743	2.59423
215	Q6RUT7	Protein CCSMST1	Ccsmst1	1.2435	0.0454269	-2.01526	1.19401
216	Q6ZPV8	Vang-like protein 2	Vangl2	-0.606618	-0.830454	-3.34037	-0.164862	Wnt signaling pathway
217	Q6ZQ18-2	Protein EFR3 homolog B	Efr3b	4.26771	3.87901	3.8626	4.30969
218	Q6ZQI3	Malectin	Mlec	4.4579	4.23319	3.91233	4.51915
219	Q9MD68	Cytochrome c oxidase subunit 1	mt-Co1;COI;Mtco1	9.29396	8.68597	8.47796	9.3573	Alzheimer's disease;Cardiac muscle contraction;Huntington's disease;Oxidative phosphorylation;Parkinson's disease
220	Q78NS1	Reticulon;Reticulon-4	Rtn4	5.22284	5.00776	4.39123	5.0202
221	Q7TMK9	Heterogeneous nuclear ribonucleoprotein Q	Syncrip	5.40618	5.47392	4.91431	5.41533
222	Q80TL4-2	Protein KIAA1045	Kiaa1045	1.54364	1.11275	-0.289869	1.21968
223	Q80UE3		Epb4.1l2	5.99599	6.1388	5.6753	6.13571	Tight junction
224	Q80V26	Inositol monophosphatase 3	Impad1	0.781	1.0202	-1.93483	0.979244
225	Q810U4-2	Neuronal cell adhesion molecule	Nrcam	-0.609101	-0.171302	-1.41856	-0.250988	Cell adhesion molecules (CAMs)
226	Q8BFT9	Synaptic vesicle 2-related protein	Svop	2.89141	2.60297	1.58758	2.82233
227	Q8BG89	Protein ZNF365	Znf365	1.53649	2.23899	-0.294286	3.63951
228	Q8BGS2	BolA-like protein 2	Bola2	4.62188	5.00737	3.65195	4.43212
229	Q8BHC4	Dephospho-CoA kinase domain-containing protein	Dcakd	4.12395	4.68896	3.21065	4.10982
230	Q8BJS4-2	SUN domain-containing protein 2	Sun2;mKIAA0668	-0.741995	-0.888511	-2.88887	-0.679274
231	Q8BM13	Noelin-2	Olfm2	0.552827	-0.92125	-2.25093	0.952229
232	Q8BMA6	Signal recognition particle subunit SRP68	Srp68	1.8686	2.28758	1.40704	2.25175	Protein export
233	Q8BP40	Lysophosphatidic acid phosphatase type 6	Acp6	2.26371	2.24424	1.29066	2.75738	Riboflavin metabolism
234	Q8BTI9	Phosphatidylinositol 4,5-bisphosphate 3-kinase catalytic subunit beta isoform	Pik3cb	-0.453466	-1.93352	-1.12421	-0.438843	Acute myeloid leukemia;Aldosterone-regulated sodium reabsorption;Amoebiasis;Apoptosis;B cell receptor signaling pathway;Bacterial invasion of epithelial cells;Carbohydrate digestion and absorption;Chagas disease (American trypanosomiasis);Chemokine signaling pathway;Chronic myeloid leukemia;Colorectal cancer;Endometrial cancer;ErbB signaling pathway;Fc epsilon RI signaling pathway;Fc gamma R-medi…
235	Q8BTU1	Cilia- and flagella-associated protein 20	Cfap20	1.53628	0.584262	-0.817499	0.829196
236	Q8BWR2	PITH domain-containing protein 1	Pithd1	3.93093	4.06977	3.29041	4.06352
237	Q8BX02	KN motif and ankyrin repeat domain-containing protein 2	Kank2	-1.40525	-2.43132	-3.01435	-0.0561671
238	Q8BXL7	ADP-ribosylation factor-related protein 1	Arfrp1	-1.5433	-2.23094	-3.62438	-0.506411
239	Q8C2D1		Hars	4.62796	4.6683	4.26844	4.75762
240	Q8C3W1	Uncharacterized protein C1orf198 homolog		3.3005	3.23749	2.33583	3.31787
241	Q8C561-2	LMBR1 domain-containing protein 2	Lmbrd2	1.58376	1.8831	1.1944	1.78006
242	S4R291	Ankyrin-2	Ank2	-1.71041	-1.36767	-2.68861	-1.03888
243	Q8CBG9-2	E3 ubiquitin-protein ligase RNF170	Rnf170	2.09981	1.70367	0.992055	2.6451
244	Q8CC21	Tetratricopeptide repeat protein 19, mitochondrial	Ttc19	2.89343	3.06122	1.80627	3.33574
245	Q8CC35	Synaptopodin	Synpo	5.65912	5.13644	5.43486	6.10234
246	Q8CDM8	Protein FAM160B1	Fam160b1	0.0698042	0.180757	-1.35739	-0.0815438
247	Q8CFI7	DNA-directed RNA polymerase II subunit RPB2	Polr2b	0.375931	0.667861	-0.826678	0.215126	Huntington's disease;Purine metabolism;Pyrimidine metabolism;RNA polymerase
248	Q8JZN7	Mitochondrial Rho GTPase 2	Rhot2	2.54407	2.50556	1.39555	2.59189
249	Q8JZY4	Mitochondrial ribonuclease P protein 3	Kiaa0391;1110008L16Rik	-1.25491	-1.31031	-2.55109	-0.223705
250	Q8K097-2	Protein lifeguard 2	Faim2	4.64415	5.01405	4.16675	5.14644
251	Q8K0T4	Katanin p60 ATPase-containing subunit A-like 1	Katnal1	2.0399	1.74012	1.34749	2.02115
252	Q8K1M6	Dynamin-1-like protein	Dnm1l	3.31339	3.36415	2.72806	3.58297	Bacterial invasion of epithelial cells;Endocrine and other factor-regulated calcium reabsorption;Endocytosis;Fc gamma R-mediated phagocytosis
253	Q8K1X4		Nckap1l	-0.272751	-0.232683	-2.70781	0.0241476	Regulation of actin cytoskeleton
254	Q8K239	Elongation factor Ts;Elongation factor Ts, mitochondrial	Tsfm	4.44329	4.49462	3.98143	4.54324
255	Q8K2C7-2	Protein OS-9	Os9	1.55585	1.31138	-0.437575	1.53503	Protein processing in endoplasmic reticulum
256	Q8K354	Carbonyl reductase [NADPH] 3	Cbr3	5.36743	5.39585	4.5622	5.40053	Arachidonic acid metabolism
257	Q8K3I4	Rab effector MyRIP	Myrip	0.381794	-0.802597	-2.43867	-0.563021
258	Q8R0Y6	Cytosolic 10-formyltetrahydrofolate dehydrogenase;10-formyltetrahydrofolate dehydrogenase	Aldh1l1	5.88464	6.03486	5.57552	6.10209	One carbon pool by folate
259	Q8R1Y2	Uncharacterized protein C16orf45 homolog	2900011O08Rik	2.51728	2.81125	1.04134	2.56742
260	Q8R409	Protein HEXIM1	Hexim1	4.61907	4.99405	2.84099	4.13689
261	Q8R550	SH3 domain-containing kinase-binding protein 1	Sh3kbp1	2.86292	2.85104	1.85684	2.92352	Endocytosis
262	Q8R5L1	Complement component 1 Q subcomponent-binding protein, mitochondrial	C1qbp	7.08956	6.80265	6.17483	6.92493
263	Q8VDG3	Poly(A)-specific ribonuclease PARN	Parn	-1.1153	-0.678036	-3.66547	-1.31689	RNA degradation
264	Q8VDM6	Heterogeneous nuclear ribonucleoprotein U-like protein 1	Hnrnpul1	4.69593	5.0131	3.243	4.97482
265	Q8VEH5	EPM2A-interacting protein 1	Epm2aip1	4.68701	4.67299	4.3349	4.98597
266	Q91UZ1	Phosphoinositide phospholipase C	Plcb4	0.866529	0.758242	-0.958181	0.92833	African trypanosomiasis;Alzheimer's disease;Amoebiasis;Calcium signaling pathway;Chagas disease (American trypanosomiasis);Chemokine signaling pathway;Endocrine and other factor-regulated calcium reabsorption;Gap junction;Gastric acid secretion;GnRH signaling pathway;Huntington's disease;Inositol phosphate metabolism;Long-term depression;Long-term potentiation;Melanogenesis;Pancreatic secretion;P…
267	Q91V64	Isochorismatase domain-containing protein 1	Isoc1	3.69962	4.04643	2.88315	4.04543
268	Q9D3M4	Protein S100;Protein S100-A1	S100a1;S100A1	6.67113	7.39036	5.6989	7.30958
269	Q91VJ1	Interferon-inducible protein AIM2	Aim2	2.01679	2.10006	0.437529	1.89722	Cytosolic DNA-sensing pathway
270	Q91YR7	Pre-mRNA-processing factor 6	Prpf6	0.838392	0.919962	0.0389587	0.943049	Spliceosome
271	Q921N6	Probable ATP-dependent RNA helicase DDX27	Ddx27	-2.20271	-1.32201	-3.58339	-0.934228
272	Q921Z9	Mannose-6-phosphate isomerase	Mpi	-1.24819	-1.1571	-4.16946	-1.68601
273	Q922J9	Fatty acyl-CoA reductase 1	Far1	-0.995054	0.283307	-2.49882	-0.158028	Peroxisome
274	Q924D1		Cyp2j9	-0.813748	-0.677677	-3.00918	-0.82178	Arachidonic acid metabolism;Linoleic acid metabolism
275	Q99JT1	Glutamyl-tRNA(Gln) amidotransferase subunit B, mitochondrial	Gatb	1.81984	1.5596	0.00381357	1.79941	Aminoacyl-tRNA biosynthesis
276	Q99JT9	1,2-dihydroxy-3-keto-5-methylthiopentene dioxygenase	Adi1	1.28319	1.58864	-0.875224	1.14342	Cysteine and methionine metabolism
277	Q99KG3-2	RNA-binding protein 10	Rbm10	3.26585	1.85586	-0.47009	2.25967
278	Q99KV1	DnaJ homolog subfamily B member 11	Dnajb11	3.92484	3.83585	2.7763	3.89138	Protein processing in endoplasmic reticulum
279	Q99L43	Phosphatidate cytidylyltransferase 2;Phosphatidate cytidylyltransferase	Cds2	6.26872	6.18165	5.58529	6.2942	Glycerophospholipid metabolism;Phosphatidylinositol signaling system
280	Q99LL5	Periodic tryptophan protein 1 homolog	Pwp1	0.111532	-1.09531	-3.18596	-0.783729
281	Q99MR1	PERQ amino acid-rich with GYF domain-containing protein 1	Gigyf1	-0.479877	-0.418038	-2.35008	-0.233157
282	Q99PT1	Rho GDP-dissociation inhibitor 1	Arhgdia	9.30941	9.26597	8.74245	9.31944	Neurotrophin signaling pathway;Vasopressin-regulated water reabsorption
283	Q9CQ28	Diphthine--ammonia ligase	Dph6	-1.31759	-1.35248	-2.90229	0.384415
284	Q9CQ86	Migration and invasion enhancer 1	Mien1	3.34308	3.75464	1.96575	3.48964
285	Q9CQ91	NADH dehydrogenase [ubiquinone] 1 alpha subcomplex subunit 3	Ndufa3	7.64581	7.4435	6.92124	7.56162	Alzheimer's disease;Huntington's disease;Oxidative phosphorylation;Parkinson's disease
286	Q9CQF3	Cleavage and polyadenylation specificity factor subunit 5	Nudt21	4.53172	4.62146	3.9555	4.54764	mRNA surveillance pathway
287	Q9CQF4	Uncharacterized protein C6orf203 homolog	1700021F05Rik	2.82512	2.63722	0.866913	2.67678
288	Q9CQI7	U2 small nuclear ribonucleoprotein B	Snrpb2	3.81081	3.85876	2.53725	3.83893	Spliceosome
289	Q9CQU5	ZW10 interactor	Zwint	1.65439	1.53183	0.508847	2.03198
290	Q9CT10	Ran-binding protein 3	Ranbp3	2.87584	2.87495	2.18535	2.8187
291	Q9CWJ9	Bifunctional purine biosynthesis protein PURH;Phosphoribosylaminoimidazolecarboxamide formyltransferase;IMP cyclohydrolase	Atic	5.51371	5.76193	5.1689	5.60242	One carbon pool by folate;Purine metabolism
292	Q9CWK8	Sorting nexin-2	Snx2	4.95545	4.9752	4.45174	4.92266
293	Q9CXJ4	ATP-binding cassette sub-family B member 8, mitochondrial	Abcb8	4.44645	4.28783	2.96171	4.17747	ABC transporters
294	Q9CZ83	39S ribosomal protein L55, mitochondrial	Mrpl55	1.47079	1.62258	0.576902	1.48645
295	Q9D164-2	FXYD domain-containing ion transport regulator 6	Fxyd6	7.41881	6.87848	6.721	7.28867
296	Q9D1R9	60S ribosomal protein L34	Rpl34	6.67553	6.3412	5.69209	6.76128	Ribosome
297	Q9D1X9	Transmembrane protein 50B	Tmem50b	2.95696	3.08933	2.1476	2.89552
298	Q9D2R6	Cytochrome c oxidase assembly factor 3 homolog, mitochondrial	Coa3	5.37272	5.04452	4.015	4.94553
299	Q9D2Y4-2	Mixed lineage kinase domain-like protein	Mlkl	0.882673	0.460874	-3.47085	1.30468
300	Q9D486	C-Maf-inducing protein	Cmip	0.448676	0.789142	-0.263827	0.96501
301	Q9D5V6	Synapse-associated protein 1	Syap1	3.21442	3.12578	2.17279	3.06694
302	Q9DB96	Neuroguidin	Ngdn	0.461953	0.407765	-3.70475	0.360234
303	Q9DBS1	Transmembrane protein 43	Tmem43	3.21087	2.95881	1.52268	3.31782
304	Q9DC23	DnaJ homolog subfamily C member 10	Dnajc10	0.697461	1.39586	-0.234857	1.41891	Protein processing in endoplasmic reticulum
305	Q9DC63-2	F-box only protein 3	Fbxo3	1.84222	1.49936	1.1411	2.12673
306	Q9EPL8	Importin-7	Ipo7	4.73281	4.95753	4.34101	4.69934
307	R4H4Y7	N-terminal kinase-like protein	Scyl1	1.24193	0.704094	0.248315	1.42785
308	Q9EQQ9	Protein O-GlcNAcase	Mgea5	3.35175	3.52463	2.82224	3.48928
309	Q9ER72	Cysteine--tRNA ligase, cytoplasmic	Cars	3.21881	3.61854	2.70939	3.50495	Aminoacyl-tRNA biosynthesis
310	Q9ERE7	LDLR chaperone MESD	Mesdc2	3.47651	3.54254	2.95344	3.78788
311	Q9ERV1	Probable E3 ubiquitin-protein ligase makorin-2	Mkrn2	-2.57658	-1.50132	-4.24606	-1.66717
312	Q9JKR6	Hypoxia up-regulated protein 1	Hyou1	5.39025	5.64858	5.20617	5.49387	Protein processing in endoplasmic reticulum
313	Z4YLT8	RING finger protein 11	Rnf11	2.32894	2.18736	1.68165	2.78563
314	Q9QZ06	Toll-interacting protein	Tollip	5.83153	5.92983	5.48243	5.93488	Toll-like receptor signaling pathway
315	Q9R099	Transducin beta-like protein 2	Tbl2	2.14671	1.98682	0.690927	1.97319
316	Q9R1C7	Pre-mRNA-processing factor 40 homolog A	Prpf40a	0.457677	0.777605	-1.15858	0.43694	Spliceosome
317	Q9WV27	Sodium/potassium-transporting ATPase subunit alpha-4	Atp1a4	3.66841	3.48749	-0.479959	3.87083	Aldosterone-regulated sodium reabsorption;Bile secretion;Carbohydrate digestion and absorption;Cardiac muscle contraction;Endocrine and other factor-regulated calcium reabsorption;Gastric acid secretion;Mineral absorption;Pancreatic secretion;Protein digestion and absorption;Proximal tubule bicarbonate reclamation;Salivary secretion
318	Q9Z120	tRNA (guanine-N(7)-)-methyltransferase	Mettl1	-1.08689	-3.60003	-4.09195	-1.75055
319	Q9Z1S5-2	Neuronal-specific septin-3	Sept3	2.56912	1.74034	-0.887562	2.07832
320	Q9Z1T1	AP-3 complex subunit beta-1	Ap3b1	1.17095	1.15181	0.235893	1.06884	Lysosome
