# Supplementary material for: Deep proteome profiling of the hippocampus in the 5XFAD mouse model reveals biological process alterations and a novel biomarker of Alzheimer’s disease
Source: Exp Mol Med. 2019 Nov 15;51(11):136. doi: 10.1038/s12276-019-0326-z (PMC6856180; doi:10.1038/s12276-019-0326-z)
Supplement: Supplementary file 8 — Supplementary Table S6 [file 12276_2019_326_MOESM8_ESM.xlsx]

## Sheet: Supplementary table
	DEPs (p-value < 0.05) in 5month old model (863)	DEPs (p-value < 0.05) in 10 month old model (2846)	Literature Human AD proteins (979)	Common proteins (71)
	AMOT	RXRB	PLEC	ACTN1
	EIF4G2	TAP1	ANXA5	CD44
	IL18	NDUFA7	GFAP	GAS7
	GANAB	VPS52	PGLS	CAMK1D
	ACTN1	PSMB8	CAPN2	CAMSAP2
	CACTIN	PML	HSPB1	HPCAL4
	RAPGEF1	PCCB	EZR	GRIA1
	ZMYND8	5730455P16RIK	MAOB	ADAP1
	BPTF	PIK3R5	PBXIP1	AHNAK2
	ZMYM4	ACTN1	HIST1H2BM	OPCML
	BTF3L4	DYNLT1	GNG12	CAPN2
	ZCCHC11	VPS13A	LHPP	CACNA2D1
	OSBPL9	HIST1H3I	GJA1	STXBP1
	GGA3	DDX58	PLCD1	NCAM2 (*)
	FMNL1	EMC1	CLU	STX1A
	PPP1R8	RAPGEF1	FABP7	UGDH
	SLC35A2	DYRK1A	PKM	STX8
	FHL1	TGFBI	PAFAH1B3	GFAP
	DOCK11	TBK1	G6PD	ALDOC
	GARNL3	SLC9A6	HNRNPF	APP (*)
	C11ORF49	CUL4B	NONO	ME1
	RAP1GAP	ARFGEF2	TPP1	GAP43
	SHROOM2	SH3BP1	ACAN	FABP3
	SH2D5	GLRX2	CPNE3	GSN
	PLCH2	MAPT	DHRS7	LMNB1
	CD44	TANC2	ABETA	CTSD (*)
	SHF	FAM171A2	PEPD	FASN
	ATP9A	SNF8	LAMP1	VIM
	PPIG	OSBPL7	SEC14L2	TLN1
	MAP1A	FBXO44	GTF2I	MSN
	ANKRD63	EPB41	NT5C	PRKAR2B
	SLC25A25	CHD5	UGP2	TKT
	RRBP1	ZFYVE9	DARS	ANXA5
	SH3GLB2	TMEM201	NIPSNAP3A	SNAP25
	PEPD	SRRM1	RBKS	RHOB
	LGMN	MKNK1	HSD17B4	GNB2
	PPP1R11	CYP4X1	SDPR	PTN
	MIPEP	SH3PXD2B	CDKN1B	CPE (*)
	KCNB2	FMNL1	DTNA	RBP1
	NPRL3	RPN2	CROCC	CKB
	SERINC1	NPTX1	RPL5	CLU (*)
	CHP1	RPTOR	PRKAA1	SYT12
	MPPED2	SPEN	BCAP31	GRM2
	MKIAA0930	DDI2	HNRNPH1	NONO
	USP36	AMPD2	APP	CAT (*)
	SRCIN1	AMIGO1	RPL35A	UGP2
	KIF3A	TCEAL3	PTN	BLVRB
	GAS7	SLC35A2	TMPO	ARFGEF3
	AIFM1	TFE3	RUVBL2	CLIC1
	GABRA3	KCND1	KIAA1279	GDA
	CAMK1D	DOCK11	RAD23A	PDE2A
	USP24	HUWE1	RPS15	TMPO
	MRPL2	MAP7D2	NUDT3	LAMB2
	INPP5F	RYR3	RPS6	VCL (*)
	PLA2G4E	TRP53I11	MAP7	SPTBN2
	CAMSAP2	ANO3	MACROD1	PRDX6 (*)
	PTPRK	PHACTR3	RPL36AL	MAP6
	GMPS	TRPM7	CAMK2G	KIAA1045
	HAPLN2	PHKA1	PSMA3	IMMT
	HPCAL4	GRIN3A	KATNAL2	SYNPO
	BRD2	CACNA1B	RPS25	SYT7
	THBS4	NSMF	PPM1B	NGEF
	APC	PPP1R3D	FIS1	S100A1
	BTBD11	SNAP23	NUCKS1	NDUFS2
	ABCB1B	SLC25A51	UBXN4	BASP1
	POFUT2	HNRNPA3	CKM	LRP1 (*)
	ANKRD44	SURF1	PPT1	OXCT1
	C4B	DNAJC8	GRSF1	FXYD6
	ETL4	AJAP1	TCEAL3	MMAB
	PDE11A	EPB41L4B	RPL18	EPB41L3
	DOCK9	PTPN3	TPD52L1	SEPT5
	DEPTOR	ATP2B3	OSBPL8
	RGS19	SLC6A8	RFTN1
	DAB2IP	SHROOM2	ADAP1
	STXBP5L	SH3GL2	CCDC6
	ATRN	SLC44A1	DNAJB6
	TAF2	GALT	ACTR2
	WWP1	MRTO4	TUBA1B
	TNKS1BP1	UBAP2	TUBB2A
	FLNA	RBBP9	VTA1
	ACHE	PLCH2	NCDN
	GRIA1	CD44	ABRACL
	CNTFR	BUB1	RAB8B
	SPNS1	FMNL2	DYNLL2
	ANKRD29	FNBP1	NUCB1
	CIT	SHF	ACTN4
	MKL1	ATP9A	COPS4
	RADIL	STK39	GSTM5
	LENG8	ACSS2	TCP11L1
	MYO5A	PHYHD1	WASF3
	TSC22D4	SLC2A6	YTHDF3
	PBRM1	FRMD5	TWF2
	NTM	MAP1A	TTC7B
	NRN1	BMI1	FKBP1A
	PTRHD1	SLC25A25	STUB1
	JAKMIP1	CACNB4	CCT7
	FIP1L1	PSMF1	COQ3
	EVA1A	OLFR1160	WDR44
	KALRN	PTPRJ	IPO5
	IGHMBP2	SH3GLB2	FXYD6
	CLSTN3	YTHDF1	PPP1CB
	MRPL40	GPR155	PRUNE2
	EPT1	UBTF	EEF1E1
	PBX1	SET	STK24
	GJB6	NFIB	HPCAL4
	WNK2	CD59A	SEPT7
	CCDC127	ZFP185	RANBP1
	AGBL4	SLK	NCALD
	CCDC136	PCDH7	PSMD6
	KIFC1	KCTD6	CALB1
	SPHKAP	CUEDC1	ARF5
	TLN2	NAP1L4	CCT4
	EPB4.1L1	KIF2B	TCEAL5
	GCN1L1	COMMD1	YWHAQ
	ADCYAP1R1	SESN3	SEC24C
	INPP4B	DENND5B	MAP1S
	SUZ12	MARS2	CALM1
	NCAPG	SPG21	ENSA
	ASAP2	CKM	IARS
	DYSF	MARS5	CRIP2
	USP7	LGMN	SFXN1
	ADAP1	RSRC2	HSP90AB2P
	NCOR2	UBE2N	PHACTR1
	AHNAK2	GRIA3	IRGQ
	PSAP	AGO1	GNAI1
	IGSF9B	MTCP1	PRKCG
	GM5093	HMGN2	CD200
	GM20425	SPTAN1	ARF3
	KIF21B	VBP1	HPRT1
	ELMOD1	YWHAQ	RAB3C
	WDR17	COX3	WDFY1
	WIPF3	YOD1	RABEP1
	BC037034	DAGLA	PPME1
	LOH12CR1	RPS16	DYNC1LI1
	PI4KA	RETSAT	DMTN
	2010300C02RIK	TRIM65	DBNL
	ALCAM	CTNNA3	PACS1
	TM7SF2	CADPS2	TPD52
	CEP192	MTIF3	PPP5C
	ITGAM	GLO1	PPP1R7
	CAMK1G	MIPEP	SNAP91
	IL1RAP	LYSMD1	CRMP1
	LRRC7	RABGAP1L	CTNND1
	MED15	RAI1	PTPRZ1
	MAST3	DPY19L1	PAK3
	BTAF1	PDE8B	CASKIN1
	ARHGAP26	ALDOART1	PPM1H
	INPP5A	EML4	ARPC1A
	RPL15	CLDN1	ATP2B4
	NEO1	GMFB	GDA
	LYPLAL1	TSPAN3	NGEF
	TRRAP	CPSF3L	PPP2R5E
	ARNT	PLEKHF2	DBT
	DPP10	SERINC1	MGLL
	ABHD14B	LINGO1	DNM3
	ACBD5	NLGN4L	RHOB
	VWF	NUDCD3	COA6
	SLC4A10	CAMTA2	VAPB
	RAPH1	VAMP2	FBXL16
	SMARCA2	ZMYM3	LANCL2
	LANCL2	PTPRS	PPP2R1A
	BRAF	MPPED2	PPP3R1
	LRCH2	USP36	PCDH1
	RGS6	SRCIN1	PIP5K1C
	CTSS	SEPT8	NDUFA5
	TNRC6A	MLLT6	HPCA
	SLC22A23	SSBP3	RTN4
	HIVEP3	APOO	TSTD1
	IMPDH1	PSMD12	PVRL1
	PEX5L	ALDH3A2	ABI2
	ROCK2	GAS7	NAPB
	DOCK3	ATP2A3	SIRPA
	FARP1	BBS7	NRCAM
	PCNT	DACH2	AAK1
	TRAPPC10	EIF2B3	CAMKK2
	GUCY1A2	MTM1	NCKAP1
	SRBD1	CAMK1D	SLC2A3
	PRRC2B	CHCHD7	HPCAL1
	CDH9	FRRS1L	RTN1
	C20ORF27	NFX1	GNAZ
	SAMHD1	USP24	GAS7
	COG4	CWC22	ABR
	PPP2R1B	GM15091	PDXP
	RPP40	DLGAP4	SMAP2
	KPTN	ZRSR2	ACTN1
	SERPINA3N	GRM5	APOO
	VPS16	RPSA	DPP6
	PODXL2	PHC2	MAP2K4
	DAP3	PCBP2	RAB3A
	GNG7	CALR	VGF
	OMG	ZBED5	CAMK4
	PAK1	PALD1	LRRC57
	AKR1B10	INPP5F	OTUB1
	OPCML	DIP2B	SNCB
	MYO5B	ARHGEF28	DPYSL4
	ATG16L1	COL4A2	ARHGEF2
	GM7120	STRN3	RTN3
	CUX1	NAA25	CADM2
	EVI5L	IFT57	OXR1
	ZNF428	ITSN2	SLC8A2
	CEP170	FAM73A	SLC30A3
	CRAT	CAMSAP2	RGS7
	SRSF1	PTPRK	CORO1A
	TP53	GMPS	AP3D1
	MINK1	TMED1	DIRAS1
	STUM	TPGS1	ACTR3B
	IRGM1	ACTB	SYNPO
	TMEM178B	MPP5	CD47
	MTA1	HPCAL4	SYT12
	CAPN2	KCNA2	DLG4
	CACNA2D1	BRD2	DCLK1
	RUNDC3A	ALDH5A1	PLXNA4
	STXBP1	NEDD4	TAGLN3
	ENDOG	CNN1	IDH2
	NUMBL	PARP14	OLFM1
	HDAC1	CYP4V3	MYO5A
	GCLM	GPD1L	KRAS
	NCAM2	PCM1	AP2B1
	BET1L	PSMD13	BAIAP2
	SLC18A3	PRPF38A	ACTN2
	PLD3	KCTD21	SYT7
	FOLH1	PDE4A	CAP2
	RNF5	ARHGAP35	ATL1
	CLCN6	STRAP	PLXNA1
	STX1A	MAP4K4	DNM1L
	IFT81	ATAD5	DMXL2
	SLC32A1	ERBB2IP	AP2A1
	ANXA3	TMEM200A	PAK1
	NUDC	RBM34	SEPT5
	PITPNM1	CLN5	SGIP1
	RAB33B	TMEM147	SNCA
	SDC4	STRIP2	PLCB1
	GUCY1B3	LRRC73	SYNGAP1
	ACOT1	COBL	RPH3A
	RPL35A	ABCA7	STXBP1
	ATP2A2	GOLGB1	BSN
	SIGMAR1	ARHGAP21	HOMER1
	PTP4A2	KNDC1	STX1A
	ITGB5	ANKIB1	KIAA1045
	NMT1	TAOK1	FARSB
	STX7	SARNP	BANF1
	GNAZ	PPFIA1	FBXO2
	UGDH	PIK3R4	AKR7A2
	RPS14	ANKRD44	PGD
	SMPD2	SCAPER	CSTB
	SLC25A17	CDC42BPA	RPS6KA2
	H2-D1	ETL4	IMPA1
	DHCR7	CLASP1	AMPD2
	SAP30	ENTHD1	SLC25A18
	MAP7	KIF14	MDH1
	BSN	CSTF2	GNB3
	PIAS1	FAM91A1	MAP2K2
	STX8	ALPL	FAM171A1
	ITM2B	KCNQ2	LMBRD2
	AMY2	ABI1	RPS16
	C3	COQ4	HECTD4
	THY1	STXBP5L	HSPA8
	B2M	ASAH2	RPL26L1
	GFAP	CTNND2	RPL8
	ALDOC	ADAM17	INPP4A
	APP	CASKIN1	SEC24B
	ME1	SPATA5	DLG2
	GAP43	NDRG1	MMAB
	PDIA4	IGF2R	NECAB2
	HSP90B1	KIF20B	SLC25A27
	APOE	CASQ2	MTX2
	CLEC2L	LRRC25	GRM2
	CTSB	UBA1	NRAS
	LPL	CLIP3	KIF5C
	RRM2	ATM	SH3GL1
	FABP3	PHYHIP	LRPPRC
	LAMP1	ATRN	ROCK2
	CDK1	PLXNA4	LYRM4
	DMD	PDZD8	TMEM65
	ITGB2	SIPA1L2	SNX4
	MDK	BAZ2B	NDUFA13
	GUSB	ABCC4	NDUFA10
	SCG5	TMF1	AP3B2
	GSN	CBLB	SSBP1
	S100A6	PTP4A1	APMAP
	C1QB	EML1	DCAKD
	MDH1	PREX1	KCNA1
	LMNB1	PGS1	TPI1
	HIST1H1C	IQGAP3	HSPE1
	ATP6V0A2	REEP2	MT2A
	ASS1	CACNB2	GSTZ1
	LAMP2	GRIA1	PCMT1
	HMGA1	EPB4.1L3	MAPRE2
	AP2A1	KCNT2	DNAJC19
	GBA	NMRAL1	MT-CO3
	CTSD	MKL1	CHP1
	FASN	ARHGAP20	OXSR1
	LSP1	DLG2	PLCXD3
	VIM	DTX3	LRRC40
	CST3	AKAP5	NDUFB10
	GABRD	MOV10	SCG3
	GJA1	BLOC1S1	ARMC1
	GLB1	NOVA2	WASF1
	ALDH1A1	A2M	CAMKV
	CDK11B	SNX10	EPHA4
	TLN1	GRAMD1B	ITSN1
	MSN	FUOM	DBN1
	FCGR1	HNRNPH3	ARL3
	PDIA3	YLPM1	SOD1
	CENPB	TRIM46	TBC1D17
	VAV1	PCP4	EPHX1
	ADSSL1	MAP3K10	SELENBP1
	CELF1	TSPAN9	SORD
	PTPN6	KLC2	PTRHD1
	GNB4	PIK3CA	ADIRF
	HEXA	LRR1	LAMC1
	PRKAR2B	SETDB1	AK1
	SLC2A3	PLA2G16	HSPA5
	PVALB	MAPRE2	RPL6
	RAB5C	MGLL	INF2
	RAB24	2010107G23RIK	DNPH1
	RPL12	HACL1	SRI
	POR	SHANK1	SFPQ
	GRIK2	ACSL1	SRSF7
	CAP1	ALDH16A1	GOT2
	TKT	TXNRD2	PSAP
	CD82	DDX23	RHOA
	RPL28	OTUB2	TUBA1A
	ABCA1	ICA1	PPP1R11
	ECI1	AKTIP	DYNLT3
	STAT3	MRPS14	ACP1
	HTT	GNAO1	ATP6V1G1
	CFL2	SCARB1	ST13
	ANXA5	PIGG	DYNC1I1
	SOX2	MDGA1	LDHA
	COX7A2	TMEM132A	MAP1B
	INPP1	CELF5	YWHAH
	PPM1A	MATK	PTPN11
	CENPC	JAKMIP1	ITPA
	PSEN1	KALRN	KIF3A
	PA2G4	SHANK2	TSSC1
	PLCB3	PIKFYVE	VSNL1
	SLC25A5	TSPAN5	CAMSAP2
	KCNJ4	BAP18	GNL1
	JAK1	DCTN6	SNAP25
	HRSP12	TPM3	EPB41L3
	CNBP	N6AMT1	ASAP1
	CTSK	ABHD3	TUBB3
	TYRO3	MRPL40	CDC42
	ADK	DIP2A	MAPRE3
	LRPAP1	BC024978	ISYNA1
	NUDT2	SYT1	NEK9
	DYNLT3	ACAD12	TUBB4B
	IRF5	ACAP2	AKT3
	EEF2	B3GAT3	STX7
	DNAJC30	TUBB3	ACAD9
	SF3B6	EPT1	ACADSB
	ROMO1	CCDC167	ACOT13
	SNAP25	UBA5	GPR37L1
	STX1B	PBX1	ADAM11
	DEPDC5	CCDC85A	ZADH2
	DAD1	PTTG1IP	SLIRP
	ABAT	BSCL2	PDHB
	WDR5	GPD1	NDUFS6
	TIMM13	LYPD1	IMMT
	PSMC1	FSD1L	PRRT2
	KCNAB2	ZFAND2B	DLST
	POLR2G	WNK2	UQCRC1
	RHOB	CACNA1H	ALB
	HPCAL1	KIF2A	GOT1
	GNB2	NAE1	ALDH2
	GNB5	PIEZO1	TKT
	RPL31	KCNMA1	GSTP1
	RPL8	SVIL	CA2
	VAMP3	SFR1	ACAT1
	PTN	URB1	ENO1
	RALA	SPHKAP	GAPDH
	TUBA4A	PSD3	PGK1
	PRKCB	NFIX	ALDOC
	DCC	FNBP1L	LDHB
	EBP	PRRT2	CYCS
	HDAC2	NRXN2	PRDX6
	CDH10	TRMT2A	PRDX1
	GAA	MRPS12	PRDX2
	ADCY5	TTC39C	FTH1
	ATP1B3	CACUL1	HSP90AA1
	CACNA1A	GIT2	HSPA9
	RGS14	LIMK1	HSPA7
	THUMPD3	CDK14	APOD
	HN1	SYNJ2BP	SYNGR1
	G3BP1	MKI67	SV2A
	C1QA	NFASC	PACSIN1
	CPE	PDE7B	PFN2
	RBP1	THSD7A	SYN1
	ADCY6	DPYSL3	YWHAB
	C1QC	TRAPPC8	YWHAZ
	CTNNB1	MYL1	ARHGDIA
	ANK1	GNB2	GNB2
	MARK3	LPIN2	SH3GL2
	APLP1	COL6A3	CLTC
	CKB	DPP6	ATP2B1
	DNAL1	SPTBN4	ATP2B3
	SYT6	MAP4K5	ANXA6
	CLU	ASAP2	GDI2
	CNTN3	PCDH17	PLLP
	EPS8	SBF2	DPYSL2
	PROS1	STON2	CFL1
	IDH1	USP7	TPPP
	CNTNAP5C	ADAP1	BASP1
	ITGB8	UBE2V1	ALAD
	INTS2	AHNAK2	GAP43
	THNSL1	RASA1	CEND1
	SYT12	VCAN	CTSD
	MRC2	LDB3	NCAM2
	GRM2	UNC93B1	SEPT2
	ORAI2	CLCN7	SEPT3
	MOB1B	ZNF346	SIRT2
	KIAA0513	HSPG2	GDI1
	TMEM173	IGSF9B	QDPR
	ECI2	MAP4	OPCML
	ARPC1B	NAB1	NTM
	PLBD2	FHIT	MSN
	RGP1	CP	S100B
	CORO1C	LARP4	CLIC1
	LRRC59	KIF21B	DDAH2
	DARS	OXR1	RDX
	TMOD3	FABP7	NDRG2
	LPCAT1	TNS1	AHCY
	HBS1L	FCF1	LMNA
	SCAMP4	SEPT7	GSTM1
	CNOT2	SNX25	GLTP
	ADPGK	ADD1	ENPP6
	EXOSC2	SENP7	VAT1
	PSMD2	DNAJC28	STMN1
	NLRX1	CAMK2D	LGALS1
	ECHDC2	CTIF	ESD
	NONO	SIDT1	SEPT9
	PUM1	COIL	HAGH
	FOXRED1	WIPF3	VIM
	NXPH1	UBR5	BCL
	MAP9	TLE1	CRYAB
	RSL1D1	CAR10	GRHPR
	ALKBH5	LOH12CR1	PADI2
	CEP41	ACTN4	PHGDH
	S100A16	GM17296	GSTM2
	CAT	AKAP13	MAG
	ANAPC5	TRIM36	CAT
	TMEM63B	NUP153	ENO2
	TMEM55B	COQ10A	CP
	GYG1	HPS5	TNC
	TRMT1	LRBA	CD81
	STX6	RYR2	NCEH1
	WASL	NBAS	GSTM3
	SYT11	TPM1	HIST1H4K
	FRY	REM2	FABP5L9
	C19ORF66	ABLIM2	ISOC1
	IFI47	KIF13B	CAPZA1
	OGFOD1	TM7SF2	AHNAK
	CD180	KXD1	S100A1
	ADGRE1	WDFY1	BCAN
	RBM39	HJURP	BCAS1
	FAM117B	DIAP2	NME1
	GALK2	UGGT2	VCAN
	BCKDHA	CEP192	ALDH9A1
	LMF1	RANBP9	NEFH
	TRIM25	A730017C20RIK	XPNPEP1
	ICMT	ITGAM	GNAQ
	UGP2	AHNAK	ALDH7A1
	STAT2	MYO1E	HMGB1
	BLVRB	BOD1L	CNDP2
	GLRX	LRRC7	SNCG
	NAGA	RAP1GDS1	GCSH
	ABHD4	ARID1B	IQGAP1
	EIF6	UTRN	CDC37
	PSMC3	USP31	MAP4
	EXOC6	PLOD2	PDIA3
	SF3B2	SRP72	FABP3
	ARPC5	TRABD	KBTBD11
	EIF1A	MED15	EPB41L2
	PCNP	PACS2	SLC3A2
	FTL1	URB2	MBP
	DPP3	DNAH17	CAP1
	AFG3L2	VMN2R22	SLC9A3R1
	FAM210B	ATP2B4	INA
	GPATCH11	NAV2	C9ORF62
	RRP36	NFXL1	AKAP12
	FN1	WSB2	GMFB
	ARFGEF3	ZC3H4	HIST1H2AA
	SAMD8	FAM131B	TNLN1
	SPG11	ASTN2	RAB11B
	BAI1	CPEB2	CISD1
	SNX27	ABLIM1	SCCP오
	PITPNM3	KCNQ5	NE리
	TENM4	DLG1	TUBB2C
	HMGCS1	ISLR2	CTNNB1
	WDR20	LRRFIP1	RPL12
	SLC30A1	CNOT4	DDAH1
	USP30	NRIP2	SLC25A11
	CRYZL2	TANC1	ILF2
	PRRC1	ARHGAP26	EEF1A2
	VPS39	ARID1A	OGDH
	CYP46A1	CHD4	IGSF8
	HID1	FMR1	IGHG1
	ANKRD34B	RPL15	DCTN1
	MPST	NCAM1	RPLP2
	TTC9	MARS	PAFAH1B1
	SLC12A6	PAPD5	SPTBN2
	ACLY	MDC1	TF
	PYGB	ATP11C	PDCD6IP
	ATG9A	ENAH	ATP1B2
	SHANK3	KIAA1107	IDH3A
	DECR1	LYPLAL1	DLAT
	FDPS	ADCK4	PREPL
	SYNE3	TRRAP	OXCT1
	TBC1D15	SLC12A2	PCCA
	XIRP2	SRGAP3	GPM6A
	ACOT13	MPEG1	CKMT1A
	WDR18	MADD	OPA1
	LRRTM3	LAMB1	ALDH6A1
	PHACTR4	SORBS1	MARCKSL1
	UBL7	DHX9	ATP2B2
	TFRC	BLES03	NDUFS1
	CLIC1	LMTK3	PPP2CA
	TUSC2	TRA2A	SH3BGRL2
	PNP	CIC	ATP8A1
	CHEK2	AHI1	PGM2L1
	PACSIN1	RIC1	MACF1
	COTL1	PCX	RPL4
	PMM2	PRKG2	CCT3
	EXOSC8	COL18A1	SYN2
	GDA	SPEG	VDAC2
	PYCARD	SH3RF1	HNRNPU
	RPL4	SORCS1	KPNB1
	SYT2	PDPK1	APOA1
	ENPP5	HMGCR	CAMK2A
	AFAP1L2	SMARCA2	HSD17B10
	RSL24D1	UBR3	NDUFA9
	TRIM28	RPL29	NAPA
	PLEK	TBC1D1	LANCL1
	ARHGAP1	ACIN1	GLUL
	VPS41	MBP	HSPA12A
	CARHSP1	BRAF	ATP2A2
	PDE2A	DRAP1	KLC1
	RBM27	SHISA6	CA1
	CPEB4	RGS6	PFKP
	CTC1	ARHGEF6	CYFIP2
	PFAS	CTSS	TUBA4A
	NACAD	PTPRF	HSPA4
	SLC25A35	WIZ	PRKAR2B
	ACACA	NDUFAB1	HYOU1
	CLTC	EEF1D	STX1B
	LEO1	MOCS2	HSD17B12
	FLOT2	PCDH1	STRAP
	PLA2G7	NPTXR	ICAM5
	RBBP4	MTX1	PRKCA
	XIAP	MTSS1L	PCSK1N
	TMPO	KIT	MAP6
	GBP4	MAZ	MDH2
	SHC3	XYLT1	SYNJ1
	FADD	ZC3H7B	HINT1
	NELL2	FARP1	PFKM
	LCP1	USP32	KTN1
	LAMB2	DICER1	AP1B1
	CTNNA2	PHIP	ATP6V1C1
	HRAS	ABL2	NFSC
	KTN1	LAMC1	CCT8
	DRD1	GUCY1A2	USP14
	ATRX	SASH1	YWHAG
	KIF5B	ARHGEF12	C3
	KCNA6	FGD4	SKP1
	PON3	DMXL1	ATP5O
	DDX3Y	TPD52	TUBB
	RHOC	PIP5K1A	CCT6A
	SPTBN1	GON7	CCT2
	SORD	MAN2C1	PNPO
	SDC3	HECTD1	ETFA
	VCL	SLC12A4	ATP6V1H
	GART	ANXA6	ATP6V1E1
	PTPMT1	OSBPL6	RAP1GDS1
	NLGN2	ITIH1	A2M
	ENDOD1	EVL	HNRNPL
	SPTBN2	SYMPK	CAPZA2
	SCAP	SAMHD1	SLC1A2
	PRDX6	ST13	TAGLN2
	LPCAT4	ND1	FASN
	WWC2	CYCS	DLD
	ASIC1	COG4	MYH10
	MAN1C1	RFC1	PPP3CA
	PSD2	PTBP3	GNB2L1
	MANEAL	TMCC1	UQCRC2
	DHX57	PRPS1	PPP2R2A
	UGGT1	GPS1	NPEPPS
	TTYH3	PSME1	CALR
	ARHGEF18	PABPN1	TUBA8
	TTBK1	USP9X	HSPD1
	RUNDC3B	DTNB	MAP2
	ABHD10	RPS28	HK1
	UBTD2	IGSF8	CPNE6
	L1CAM	REEP5	NDUFS3
	FAM21	SRA1	ACOT7
	CACNA2D2	QRICH1	ANK2
	TLR13	CTSA	RAB2A
	KIF1A	SCN4A	UCHL1
	MPP3	SERPINA3N	VAT1L
	SBF1	PARG	NARS
	KCNT1	VPS16	TLN2
	SULF2	TLR2	OLA1
	CNOT1	SEC23IP	UQCRB
	EFR3B	HEATR1	NBEAL1
	RAB11FIP5	DNM2	AUH
	MKIAA0743	SIPA1L3	PICALM
	WDR43	SLC8A1	TSN
	RPL35	ATP5H	PTBP2
	RPS12	GRIN2B	PTPN23
	COI	KBTBD2	MAPRE1
	PPP2R1A	UBE4A	C1QBP
	RTN1	ZWILCH	PCYT1A
	ACADSB	GRM4	FAM49A
	CCDC93	NAAA	ABCA13
	MAP6	LRRC10B	EIF3M
	AHCYL1	RAB11FIP2	HDGFRP3
	PRPF38B	NDUFA11	BCAP29
	PCDH19	ARHGEF25	CCDC11
	PHF8	CYB5A	ACOT9
	KIAA1045	SF3B1	YES1
	DDN	TAMM41	BAT3
	CLEC16A	AKR1B10	CDC42BPA
	EPB4.1L2	KDELC2	RPS28
	SEPT9	TMTC3	LMNB1
	SLC20A2	2310022A10RIK	SNX2
	TBC1D22B	MYO5B	FAF1
	TRIM56	GRIA2	C4A
	SNUPN	WDR11	GPD1
	FLNB	SCYL2	UTF1
	RGS7	ANK3	RAD17
	TTC28	PNKP	DPP7
	ACAD11	UBXN7	FAIM2
	BDH1	MAGI3	C10ORF119
	ABCA3	HAGH	UGDH
	UBP1	HNRNPL	RILPL1
	GNS	ATG16L1	RPS13
	CPPED1	TINAGL1	NAP1L1
	RHOT1	CUX1	DYNLT1
	ENOPH1	GPC5	MAT2B
	ATG4B	UNC13A	UBA6
	SAMM50	PAN3	S100A13
	SLC35F1	ESD	PRKAG1
	BOLA2	ZC3HC1	FAM82A2
	GPT2	TCOF1	COMMD2
	MICALL1	ATP2C1	XRCC5
	SLC5A7	ATPAF1	HNRNPA3
	KBTBD3	ADGRB2	VBP1
	TBC1D10B	RC3H1	PRKDC
	NOC4L	ARHGAP39	EIF4G2
	FAM49A	PLCH1	CORO1C
	PRUNE	RPL10	SULT4A1
	MARF1	ERDR1	PALLD
	NOL11	CARKD	PITPNA
	KIAA0020	RPP14	CLIC4
	ABLIM2	AAMP	CPE
	MBLAC2	EPN2	OR8K3
	COL16A1	6330403A02RIK	EPRS
	LRFN3	ATXN1	PSMD13
	FBXO38	SYNGAP1	PARK2
	TCAF1	SMG1	AHNAK2
	IQCB1	SH3GL3	AQP4
	PALM2	RIF1	PSMC4
	PDE1A	PBLD1	TMOD2
	NDRG4	CKAP5	CYFIP1
	PIK3CB	RAC1	PGP
	NDUFB5	PTK2B	HSBP1
	WDFY2	1190005I06RIK	EIF4H
	ACAA2	USP35	IGFN1
	SPRN	AGRN	RAP2B
	MBLAC1	ND2	FABP5
	TMEM62	SEMA3B	RAP2A
	LNPEP	ND5	WDR61
	SLC25A13	CAPN2	NUMBL
	SEPT11	CACNA2D1	ERO1L
	TANGO6	BIN1	GSR
	GPR158	DPYSL2	HIST1H4A
	RAE1	GTPBP1	RANBP6
	RTKN	ALYREF	XPO7
	FAM126B	STXBP1	SFXN5
	CRBN	MAP3K4	RPS3
	GATSL2	CAPN5	MTPN
	IMMT	AKAP1	FYN
	ACAT2	MNT	ANXA1
	RASSF4	POLR2A	RPL7
	TMEM63C	FAAH	EIF3F
	SYNPO	AIP	YWHAE
	NAPRT	FLOT1	TPM3
	MAP2K7	MRAS	CAMLG
	SLC16A13	SDCBP	DDRGK1
	SYT7	HDAC1	NEFL
	SMC4	SYPL	PDE2A
	HIST3H2BA	SEMA4D	GSN
	NGEF	MAN2B1	EFHD2
	CROCC	SOD3	PPP2R4
	ACAD9	GCLM	DYNC1LI2
	AMDHD2	AGPAT1	PEBP1
	OPLAH	CNIH2	ME1
	LYRM4	DPYSL4	PYGB
	ABCF3	ATN1	PKM2
	ALG3	GRCC10	CKB
	ACAD10	EMG1	ATP6V1B2
	MYRIP	NCAM2	NAPG
	CASC3	DDT	TBL1Y
	ABHD11	PSMD4	VPS29
	CERK	PTPN9	ELAVL2
	PITPNC1	DHX15	IVD
	FLCN	SRSF5	HNRNPD
	PROM1	KPNA3	BCKDK
	EPPK1	NRP2	HIP1R
	APEH	EFNB3	SDR39U1
	ZDHHC3	PLD3	ITGB6
	VWA1	FOLH1	NEGR1
	TCF25	DHODH	SCN1A
	THOC1	RNF5	HIBADH
	NTNG1	CLCN6	BIVM
	LRRC8C	FKBP8	GRPEL1
	SNAP47	C1D	RPS4X
	APOBR	CLK3	MTFR1
	NRBF2	STX1A	TRIM3
	UBAC1	DOC2A	WNT10A
	ATP1A1	ADAM10	GDAP1
	HMMR	NPC1	SLC25A22
	PDCD10	BMPR2	THAP2
	ARL8A	BET1	NIT1
	SLC14A1	SLC32A1	PPP2R2D
	S100A1	ANXA3	UQCR
	PPP1R14A	POLD2	CDH23
	NDUFS1	MYADM	CD86
	ITM2C	SERPINI1	CRKL
	SMAP1	PNN	THADA
	GLDC	HNRNPH1	AFG3L2
	VPS11	BCLX	ERP29
	POLR3D	COPS5	TPM4
	NDUFS2	SLC1A4	LRMP
	ELP2	PSMB10	PCYOX1L
	GCSH	SDC4	U2AF2
	NDUFV3	NAGLU	NDUFB9
	AS3MT	SRPK2	PRKCQ
	ERLIN1	MAFG	TCHH
	DGUOK	RGS9	HKDC1
	BASP1	CSNK2A2	VPS26B
	MTIF2	SMARCE1	TMEM126A
	PTGR1	DNAJB6	LASS1
	LRP1	POLE2	NEDD8
	RIN1	BANF1	SORBS2
	FAR1	RNF13	SUB1
	NOP2	CRYM	ATPIF1
	KCTD10	ASNA1	NDUFB2
	SF3B5	CNTNAP1	CETN2
	PPP1R16A	MAPKAPK5	MYH15
	CERS2	BNIP3	NSMCE4A
	VWA5A	TRAPPC3	HSD24
	ME2	ENTPD2	PDE4DIP
	EMC3	COPB2	HMGN2
	DHRS1	NCK2	FXYD7
	CAPG	SNCA	WARS2
	CSTF3	PDE6D	LRP1
	UBQLN4	IMPACT	MAPT
	UBXN6	GBAS	RIMS1
	TOMM22	ACOT1	PSMF1
	LAP3	RDH5	GLUD1
	LAMTOR1	PIP4K2A	ADD1
	EMC6	AIF1	FHL1
	ARL8B	PDLIM3	HSPH1
	IFITM3	ZNF143	ITGAV
	FAM103A1	EEF1B	FLNA
	NDUFB7	HMOX2	PPIA
	ERGIC2	GRK6	CBR1
	C10ORF32	ITGB5	PSAT1
	SNW1	NMT1	SCG2
	ALG5	GPX4	GRIK4
	BLOC1S2	GPLD1	C21ORF33
	ATIC	EMC8	ARFGEF3
	N6AMT2	TSPAN6	ADD3
	BLVRA	AOC3	FTL
	NDE1	FHL2	PYGM
	THUMPD2	PSMA3	HSPA1B
	SHISA9	UGDH	HEPACAM
	FBXL20	KDM6A	DKFZP781H1755
	TMEM55A	SMPD2	GNA13
	ARPIN	RTN2	ALDH4A1
	WDSUB1	H2-D1	SLC1A3
	RARS	NID2	CSRP1
	OXCT1	MTX2	ALDH1L1
	MRPL52	ADCY1	TLN1
	SERPINB1A	KCNK4	HADHA
	FXYD6	PLIN4	METTL7A
	TMED10	PPT1	ACADVL
	AKT1S1	ZFR	FKBP3
	ERP44	COPS3	HADHB
	KTI12	COMT	AKR1A1
	RPL34	BECN1	MON2
	MMAB	GOSR1	PPAP2B
	DTNA	CLPP	SLC1A4
	COA3	HCN1	EEF1A1
	DLGAP1	ORC4	NADKD1
	PPAPDC2	CTBP1	PEA15
	EXOC2	CCNK	MLC1
	ATAD1	SYN1	ACAA2
	NDUFV2	LIN7C	LAMB2
	FUNDC2	GNPDA1	HSPA2
	C17OF59	YME1L1	RAB6A
	DUSP3	STX8	CMBL
	DNAJB4	GCAT	CD44
	TIMM50	CPD	ITGB1
	TSPAN13	ABCD4	CTNNA2
	GATM	SH3PXD2A	MRPL19
	GNG12	ITM2B	FERMT2
	TRMU	CORO1A	HDHD3
	CNN3	DHFR	HINT2
	AP1S2	HPRT	COTL1
	BTBD17	AMY2	BLVRB
	CROT	MTATP6	HSPB6
	ETFB	C4B	RBP1
	RP2	COL4A1	DPYSL3
	SCYL1	MT1	UBC
	COL4A3BP	ND3	VCL
	IGDCC4	IAP	GNAI2
	STX12	GFAP	GPNMB
	KCNH7	ARAF	PGAM1
	SPOCK2	PRNP	AK3
	CARS	ALDOC	PSME1
	SLC15A2	ALDOA	STX8
	UBE3B	PRKACA	GCLC
	INPP5D	TUBA1B	FMNL2
	ZAK	TUBA3A	COMT
	TCIRG1	SRC	MGST1
	LAMTOR2	LDHA	HIBCH
	DYNC1H1	GAP43	EGFR
	ISYNA1	GH1	DDX6
	FIBP	S100A4	RAN
	MRPS34	TTR	DDX3X
	NOA1	ANXA2	SCRN1
	ATR	ALB	ANXA2
	GNG13	SERPINA1C	TROVE2
	HOMER2	SERPINA3K	PDDC1
	KIF21A	PDIA4	RSU1
	TOMM40	FCGR2	HSPG2
	GRM3	HSP90B1	ERLIN2
	ACTG1	APOE	SPTAN1
	RGS20	LYZ2	SLC44A2
	PLXNC1	P4HB	TPPP3
	MVK	FTH1	HGS
	HTRA1	SOD2	ASAH1
	ENPP2	NUDT11	PPIB
	PSMB2	LRRC4B	SNTA1
	STK11	CLEC2L	RPL10A
	TRPV2	SMIM1	SNRPN
	PFKP	CHTF8	HADH
	FAM50A	NRXN1	AKR1C3
	EPB41L3	EEF1A1	AGRN
	GBP2	BCL2	CAND2
	PALM	NID1	ANKFY1
	RABAC1	CTSB	SACM1L
	METTL1	EIF4A2	GAD1
	PLCB1	TXN	HSPB8
	ABHD16A	CD14	XRCC6
	ILF3	SUB1	ACAA1
	FXYD1	COL1A1	ARHGAP35
	CRLF3	FABP3	SCARB2
	SEPT5	CDK1	AMPH
	SNPH	HSP90AB1	MTDH
	CELF2	KRT8	CYTH3
		ITGA5	MTCH1
		ITGB2	CACNA2D1
		OAS1A	CADM1
		APP	TIMM44
		MDK	GARS
		GUSB	VPS35
		COX5A	THY1
		PRKAR1B	SCYL2
		CNTN1	CDH13
		RPL7A	KCNAB2
		SCD2	EXOC3
		GSN	ARPC3
		UMPS	LETM1
		SLC4A2	G3BP2
		S100A6	NDRG4
		C1QB	GNAO1
		RPL7	TARS
		ATP1B2	PSMD12
		IL1RL1	GRIA2
		LMNB1	TUBAL3
		RPLP0	RAB1B
		GLUL	BRK1
		BPGM	AP1G1
		HIST1H1C	NSF
		CHGB	PRNP
		LGALS1	RAB3D
		PRKCE	ANKS1B
		LDHB	GRIA1
		CNP	SYT1
		HMGA1	TUBB2B
		ENO2	BSG
		COX7C	NPTN
		HSPA1B	GNG4
		MTHFD2	RASAL1
		CD48	AP3S1
		CTSD	LSAMP
		RPS6KA3	PPP3CB
		CFL1	RGS14
		FASN	TUBA1C
		RPL13A	NDUFS2
		LSP1	ARPC2
		HSPA5	PRKACB
		HEXB	GRIA3
		TMSB4X	NIPSNAP1
		VIM	MAP2K1
		MAP2	TUBB4A
		MAG	PRKCB
		EVI2A	VPS28
		UBL4A	ARL15
		CST3	NDUFS8
		MCPT4	RPS7
		TGM2	CAMK2B
		EMB	CUL1
		PENK	NDUFA12
		SERPINA1B	ATP1B1
		CBL	DNM1
		AP1G1	TXNDC5
		EIF3A	AP2M1
		XRCC6	PEX3
		LTA4H	CUL2
		IMPDH2	ATP6V0C
		CDK11B	FAM49B
		TLN1	PTPRS
		MSN	CUL3
		RDX	SYP
		CHGA	RARS
		PIK3R1	PRKACA
		SARS	RAB27B
		MARCKS	TIMM10
		MAN2A1	GLS
		SNRPB	ACTR3
		GNA12	TMEM30A
		PLAA	TUSC2
		MT3	TNS1
		ADSSL1	CYLD
		BGN	RAB4B
		DCN	ATP6AP2
		NAP1L1	PTPN9
		ATXN10	COX7A2L
		CELF1	BMP2KL
		SEPT4	AGO61
		MUG1	GPD2
		KIF5C	TOM1L2
		GRN	CAMK1D
		PTPRM	AGAP3
		PTPN6	ATP5C1
		HEXA	C17ORF108
		NEDD8	ATP6V0D1
		AHSG	CLTA
		OAT	MBLAC2
		VTN	BIN1
		CKMT1	NAP1L4
		PRKAR2B	SV2B
		MAP2K1	NRN1
		CD68	SAMM50
		SSB	IGSF21
		CHRM4	GRIN1
		KRAS	PTGES2
		KIF1A	C14ORF166
		KIF4	SEPT15
		NEDD1	CHCHD3
		PTPN11	MAL2
		RAB6A	ATP5H
		GRIN2A	ATP6AP1
		CANX	MAB21L2
		PRDX1	UQCRQ
		TTK	C6ORF136
		CD81	NCS1
		GPM6B	FAM162A
		FOLR1	ASH1L
		LDLR	CADM3
		RPL18	YARS
		CPOX	RAB39B
		HSPA9	RAC1
		DNM1	NDUFB6
		TKT	AGK
		CD82
		VPS26A
		RPL28
		ABCA1
		CSK
		CD63
		SEPT2
		STAT1
		STAT3
		PURA
		COX6A1
		HIST1H1E
		HIST1H1B
		HIST1H1D
		EGR3
		AKR1B1
		NSF
		VPS4B
		PSMC2
		INA
		STT3A
		CAPZB
		NSG2
		GFPT1
		PFKM
		SCG3
		RPL6
		RPLP1
		RPL13
		SYK
		ANXA5
		EDNRB
		GAD1
		GAD2
		PROX1
		PPP3CC
		FPGS
		COX7A2
		GSTM5
		ERCC3
		SLC11A2
		CENPC
		TMOD1
		S100B
		GDI1
		STS
		GABRB1
		TUB
		PPOX
		RPL9
		GPC4
		CLCN3
		ADCY7
		ADCY9
		GSS
		HDGF
		ATP6V0D1
		SLC1A1
		SQLE
		TST
		UBE2E1
		NDUFS6
		UCK1
		RHOX5
		HRSP12
		CPT2
		CEBPZ
		PITPNA
		SLC16A1
		CNBP
		IDH2
		STMN1
		MSH6
		NUB1
		TANGO2
		GALC
		ADSL
		DDX6
		IRG1
		PLTP
		AQP4
		ABCD3
		ADK
		LRPAP1
		ARPP19
		GFER
		NUDT2
		ATP5E
		COX6B1
		IRF5
		ATP5B
		CD38
		CTBP2
		SLC1A3
		PDCD5
		FUS
		ATP6V1D
		ERP29
		TM9SF2
		IDI1
		RASA2
		SMPDL3B
		EEF2
		OPA1
		PPP2R4
		STRN4
		FAM207A
		AAAS
		TBC1D10A
		TUBGCP3
		BCL2L13
		DNAJC30
		CPNE2
		PCIF1
		EIF5
		ANKS1A
		DOCK4
		PCMTD1
		SEC61G
		PLP1
		CDC42
		EIF4A1
		RPS20
		SNAP25
		POLR2I
		DNAJC5
		UBE2D3
		UBE2K
		ACTR2
		ARL1
		RAP2B
		PSME3
		MAGOH
		SMG6
		PCBD1
		RPL37A
		COPZ1
		USP46
		TIMM13
		RPS7
		CALM1
		UBE2G1
		UBE2H
		RPS18
		RPS13
		SNRPE
		TBPL1
		POLR2G
		RAB11A
		ACTA2
		RHOB
		RPL23A
		ATP6V1B2
		RPL23
		RAP1A
		RPS25
		GNB1
		RBX1
		RPL30
		RPL31
		RPS3
		GTF2B
		PFN1
		RPS27A
		RAB3A
		TPT1
		DNAJA1
		MAPK1
		PTN
		GNAS
		KCNAB1
		HMGB1
		DYNLL1
		ACTG1
		SEPW1
		PRKCG
		RALA
		PHB
		RPL22
		PSG19
		KIFAP3
		PLXNA2
		PLXNA3
		PKN1
		PDLIM4
		HDAC2
		MPP1
		PEBP1
		STAM
		STIM1
		NCOA1
		FGF13
		RASGRF2
		EXT2
		SLC9A3R1
		FER
		ERF
		UROD
		CCT3
		PTPRN2
		NUCB2
		IRS2
		PHF5A
		TUBG1
		ARF5
		CPLX2
		RHOG
		NPY2R
		NPTN
		MCM2
		PRKDC
		CSRP1
		KIF20A
		S100A13
		SMS
		ETV6
		SPTLC2
		SEPHS2
		ATP1B3
		ANXA11
		VPS45
		MPRIP
		CACNA1A
		ATP5J
		ADCY8
		GCLC
		SMARCC1
		CPT1A
		WBP2
		CRY1
		GFRA1
		SIRPA
		FH
		ANP32E
		G3BP1
		PEX7
		RBBP6
		LAMA4
		SCN1B
		C1QA
		GNPAT
		ATP8A2
		TUBB5
		RPLP2
		STX2
		CPE
		G6PDX
		YY1
		RBP1
		PDE1B
		COL1A2
		EGFR
		ADCY6
		VCP
		LY9
		AQP1
		C1QC
		ANK1
		COL6A2
		EPHA4
		MARK3
		APLP1
		ATP5A1
		PFDN6
		EIF2AK2
		CKB
		RAC2
		RCN1
		SERPINA3B
		CHCHD1
		LOC72520
		ARFGAP1
		INPP5K
		CAB39
		PTPN2
		ATP5K
		CLU
		ANXA7
		SERPINE2
		LGALS3BP
		LYAR
		RAD51
		EPS8
		PROS1
		BOD1
		CHD8
		UNC79
		TMX4
		FUBP1
		RAB39B
		RAB3B
		KCNJ6
		TRPC4
		CDK6
		CPNE7
		ZFP592
		SAR1B
		VGF
		INTS2
		NOB1
		DNAJB14
		RBM7
		SYT12
		MRPL9
		GALNT5
		KCNC2
		TRAPPC1
		GRM2
		U2AF1
		EMC7
		TCEAL5
		FAM171B
		AARS2
		CENPF
		MAN2A2
		SCN2B
		GAG-POL
		HIGD1A
		UBE2Q1
		MAL2
		GSG2
		MSI2
		PI4K2A
		MAP1LC3B
		ZDHHC8
		CHCHD10
		LRFN1
		RGS10
		CBX3
		OSBP
		CLCN4
		HDDC2
		UBQLN1
		2410002F23RIK
		MOB1B
		DCTN1
		GRHPR
		FIG4
		PIGU
		UAP1
		ALG6
		EMC10
		GPNMB
		GSKIP
		ECI2
		ARPC1B
		GNE
		ANTXR2
		ZYX
		NRBP1
		SCAMP1
		OSBPL2
		SLC31A1
		PCK2
		ROGDI
		BPHL
		KDSR
		SLC25A44
		FERMT3
		NONO
		ACTL6A
		LRRC59
		TMOD3
		DNAJA2
		PGM3
		FARSB
		FAM107B
		HBS1L
		TCERG1
		TTYH2
		SRSF7
		ICAM1
		DERA
		STIP1
		MAT2A
		TIMM21
		MTFP1
		COPS4
		RTCA
		RIC8A
		USP39
		ADPGK
		PDLIM7
		FAM98A
		RPS17
		GNL3
		TRAP1
		ARIH2
		PSMD2
		DDX52
		CALU
		FERMT2
		TAF15
		PRRC2C
		GDPGP1
		DUSP14
		EHD4
		GTF3C3
		TMEM38A
		XYLB
		QSOX2
		PSMA7
		TMPO
		ANKMY2
		DYNC1I2
		EXOC5
		NXPH1
		ME1
		SPIN1
		VPS35
		SH3GL1
		PSMA1
		EIF4B
		DNAJB1
		HSPA1A
		BRD3
		PRKAA1
		TOR1A
		SUGCT
		CCNDBP1
		DNPEP
		GGA2
		LMCD1
		CAT
		UAP1L1
		DYNC1LI1
		HNRNPU
		GYG1
		WBP4
		COG1
		TRMT1
		ALDH3B1
		STX6
		VAT1
		MGAT2
		RPS2
		RUVBL2
		RAB31
		ZFYVE27
		ATP6V0A1
		STXBP6
		NEUROD2
		PNCK
		SYT11
		LSAMP
		OPCML
		EPN3
		ADAM11
		ACVR1B
		ALG11
		GM10755
		ESYT2
		ABCG4
		YAP1
		PIGT
		CPSF3
		A230050P20RIK
		TRAPPC9
		PARP12
		CD180
		ESAM
		FAM213A
		SIDT2
		GRB2
		ADRBK1
		ZER1
		MMP14
		NUDT18
		MYBBP1A
		LGALS8
		CTU2
		STK24
		GPC1
		GSE1
		FAM117B
		RALY
		RNF126
		POLRMT
		LEPROTL1
		CLPB
		TRIM25
		TSC22D4
		NDUFV3
		AK4
		MAPRE1
		PARS2
		ICMT
		CSF1R
		PANK2
		USP5
		PRICKLE1
		ASAH1
		DCP2
		BLVRB
		GLRX
		HNRNPC
		WBP11
		PGAM1
		AP5Z1
		STARD3NL
		TXNL1
		MRPS11
		SPHK2
		SH3BGRL
		EXOC6
		BCAP31
		MTCH2
		SF3B2
		PREB
		PID1
		TIMM17B
		ARPC5
		DDOST
		CDC5L
		FOXK2
		OTULIN
		TXLNA
		SGPL1
		WDR41
		UBE2Z
		PUF60
		UGT2B35
		CCDC28A
		LRRC16B
		GPATCH11
		DNAJC3
		RRP36
		ULK2
		OARD1
		EIF3J1
		NAT8L
		FN1
		ARFGEF3
		ARHGEF10
		MYH10
		BRD4
		SPG11
		NT5DC3
		CCDC177
		ADGRB1
		ASTN1
		DLGAP1
		AGAP2
		PITPNM3
		AAK1
		ATP1A2
		TENM4
		MTCL1
		GTF3C5
		TUBGCP2
		CXXC1
		CNEP1R1
		HMGCS1
		UQCR11
		CYP4F16
		HNRNPA1
		GNG5
		SMU1
		DAPK1
		RBFA
		EIF2S2
		WDR20
		LSG1
		COG7
		VAMP5
		SLC30A1
		KIAA1033
		NME7
		TUBB6
		MCU
		PPP1R12C
		HDGFRP2
		GPR162
		MPP6
		GPRIN1
		GPSM2
		PRRC1
		ARHGEF40
		SEC31A
		IQGAP2
		EPHX2
		PUM2
		VPS39
		ALG8
		CCDC51
		CYP46A1
		FBXO2
		IRAK4
		CDKL5
		SPRY3
		THEM4
		PANK3
		DIRAS2
		TUBAL3
		GM10724
		OBFC1
		CRHBP
		MOG
		MVD
		ASIC2
		ADRBK2
		LGI4
		RNPC3
		FDXR
		SVIP
		NUPL1
		DDX4
		PLS1
		PRR3
		ACLY
		MEF2C
		POLR1E
		MMD2
		CNOT7
		WASF3
		SMAD3
		MTHFD1L
		PPP2R5B
		YWHAE
		TMCO1
		KCNIP4
		ATG9A
		BRINP3
		SHANK3
		DECR1
		CDKN1B
		FDPS
		PDK3
		TGOLN1
		PTGR1
		DSTN
		ERO1L
		DDX49
		TOMM20
		ODR4
		ECE1
		2700060E02RIK
		PRKCA
		TMEM65
		NDUFB4
		DDX47
		LRRTM3
		UBE2V2
		MAEA
		FAM173A
		PDP2
		GAB1
		ANKRD28
		RAB14
		MCM5
		SPIRE1
		DLG3
		ADGRA1
		RAP1B
		NOL3
		TFRC
		CLIC1
		CLN8
		GTSE1
		CHRM3
		PREP
		CCS
		PSAT1
		PACSIN3
		RCAN2
		CX3CR1
		DAG1
		NDRG3
		RLBP1
		PSMB3
		CTSZ
		TIMM17A
		CYGB
		GDA
		MAPK8IP2
		RAB27B
		PYCARD
		GUK1
		COMMD7
		PICALM
		CSMD2
		ELMO1
		ITCH
		WBSCR17
		PPM1B
		PEX1
		MATR3
		IKBKB
		UBE3A
		ENPP5
		SEL1L
		PCDHGA8
		PSD
		AFAP1L2
		KCTD16
		EXTL3
		ERMN
		TRIM28
		GM2A
		PLEK
		ACSL6
		NUFIP2
		PRKD3
		XKR4
		TSR3
		C2CD4CC2CD4 FAMILY
		NMNAT2
		RFC5
		ERC2
		VPS41
		RPS19
		TTF2
		MRS2
		URGCP
		DPH1
		PDE2A
		OSBP2
		ISPD
		BRSK1
		PGM2
		MOCS1
		ABCF1
		KRTCAP2
		ABR
		PSME4
		TNS3
		ANKRD40
		LUC7L3
		CTC1
		SKP1A
		GRB10
		SYNRG
		TBC1D9B
		RAB1
		TSR1
		NACAD
		AP2B1
		PRPSAP2
		SPECC1
		MYO1D
		PTPRR
		DNAJC11
		LHFPL4
		RNASE4
		ATP13A3
		SDHC
		JAGN1
		ZDHHC20
		OGDH
		CTTN
		ICAM5
		HNRNPD
		PPP5C
		PSMB6
		P4HA1
		CSNK2A1
		GCDH
		STXBP3
		CLDN11
		RASA3
		TRAF3
		RELN
		CAPRIN1
		PTER
		VDAC2
		ADCK3
		KPNA1
		PLA2G7
		RBBP4
		RBBP7
		PPP2R5C
		LAMA5
		CDC37
		KSR1
		DPF2
		GBP4
		SDF4
		NAB2
		PRDX2
		HCFC1
		LCP1
		CACNA1E
		LAMB2
		ARNT2
		CNTN2
		BCAN
		HRAS
		APLP2
		ERBB4
		SNAP91
		FXR1
		GPAM
		ARHGDIB
		GRID2
		SLC29A2
		ATRX
		HSPH1
		DNAJC1
		MRPS31
		CD47
		ITGA6
		ENV
		KCNA6
		NNT
		NSG1
		SRSF2
		PTPN14
		TRIM27
		SEMA4A
		SNRPA
		SPTBN1
		TSPAN7
		PPP1R13B
		DBNL
		OSTF1
		CSTB
		ARID3A
		PPP3R1
		MAPK3
		SDPR
		MAP2K2
		UTP14A
		GDPD5
		LY6E
		SYN2
		TBR1
		CA4
		GPD2
		ST8SIA3
		VCL
		PTPMT1
		DHX34
		EIF3J
		GOLGA1
		FGFR1OP
		SLCO1C1
		GNAL
		GRM7
		FAM65A
		ARHGEF11
		CNTN4
		PEAK1
		NEK9
		GBA2
		PTGFRN
		WDR35
		PNKD
		GALNT16
		ABLIM3
		ENDOD1
		PCF11
		KIAA0754
		SWAP70
		SPTBN2
		IP6K1
		RFTN1
		PTDSS1
		NCAPG2
		ATP11B
		BRINP2
		LEMD2
		SPECC1L
		MAPK8IP1
		PRDX6
		ST6GALNAC5
		TPM4
		CLTB
		GBP7
		PDCD11
		DGKB
		FAM134A
		DUSP23
		HAUS6
		OCRL
		PLD1
		LPCAT4
		MAN1C1
		LOC433762
		SNX1
		HDAC4
		SRI
		PIANP
		SEZ6L
		ZMIZ1
		HIP1R
		HEATR6
		ANKLE2
		MANEAL
		BCKDHB
		SNX19
		INPPL1
		UGGT1
		EPHB2
		TTYH3
		SDF2
		POLR2M
		COX11
		KANK4
		ANO6
		NRXN3
		FAM126A
		ARHGEF18
		ACBD3
		PRMT8
		AP3S2
		AHDC1
		PRKAB2
		ADAT3
		TTBK1
		TRAK1
		TMED9
		MFSD4
		KMT2D
		PRRT3
		WIPF2
		TMEFF1
		CYFIP2
		FAM21
		NAA35
		SORT1
		RBM15B
		NUDCD1
		CAMK2N1
		TLR13
		FAM120B
		CCSMST1
		CD300A
		NTRK3
		PCP4L1
		RNF31
		SBF1
		TEX2
		UBE2O
		KCNT1
		KLHL9
		KBP
		VANGL2
		EFR3B
		MKIAA0743
		LARP1
		IGSF3
		MLEC
		WDR43
		MYL12A
		SYNE1
		COI
		ZNRF2
		CCBL2
		RECQL4
		CD3EAP
		TMEM186
		USMG5
		APOOL
		UBFD1
		RTN4
		FAM102A
		OSTC
		DNAJC15
		SNX3
		VARS
		TRY10
		ABHD17B
		LPPR4
		NDUFA12
		SYNCRIP
		TUBB2A
		CPEB3
		PPP2R5D
		DEK
		C2CD5
		TMEM57
		AMPH
		CKAP2L
		STK38L
		LRRC75A
		CCP110
		MAP6
		NACC1
		ATF7IP
		VCPIP1
		RPAP1
		CADPS
		KIAA1045
		MON2
		DNAJC16
		NAV3
		DDN
		DNAJC6
		PJA2
		EPB4.1L2
		SESTD1
		OSBPL3
		ABHD13
		KCMF1
		SOX10
		IMPAD1
		CPM
		FAM98B
		TBC1D22B
		ASPHD2
		GSTM7
		LRRC8A
		HAPLN4
		HAPLN3
		FBLL1
		CSL
		FLNB
		TTC28
		BDH1
		ABCA3
		RBSN
		MAPK15
		DDHD2
		CNKSR2
		BCAS1
		ZNF598
		LRSAM1
		MRPS26
		THEM6
		SEC24B
[truncated: 847 more rows]
