# Supplementary material for: Deep proteome profiling of the hippocampus in the 5XFAD mouse model reveals biological process alterations and a novel biomarker of Alzheimer’s disease
Source: Exp Mol Med. 2019 Nov 15;51(11):136. doi: 10.1038/s12276-019-0326-z (PMC6856180; doi:10.1038/s12276-019-0326-z)
Supplement: Supplementary file 9 — Supplementary Table S7 [file 12276_2019_326_MOESM9_ESM.xlsx]

## Sheet: Supplementary table S6
Supplementary table S6. Prediction of secreted proteins in Cluster 4
No.	Uniprot Accession ID	Protien name	Gene name	SignalP	Networks-used
1	A2AGS6	Tumor protein p53-inducible protein 11	Trp53i11	N	SignalP-noTM
2	A2AQC3	Phospholipid-transporting ATPase;Probable phospholipid-transporting ATPase IIA	Atp9a	N	SignalP-noTM
3	Q3USI1		Pcdh7	Y	SignalP-noTM
4	A2RTI3	Legumain	Lgmn	Y	SignalP-noTM
5	A9CLV6	Serine incorporator 1	Serinc1	Y	SignalP-TM
6	B1AS37	Single-stranded DNA-binding protein 3	Ssbp3	N	SignalP-noTM
7	B2RQ14	Phosphatidylinositide phosphatase SAC2	Inpp5f	N	SignalP-noTM
8	B2RSI3	Poly [ADP-ribose] polymerase 14	Parp14	N	SignalP-noTM
9	B7ZWC4	Cation-independent mannose-6-phosphate receptor	Igf2r	Y	SignalP-noTM
10	B9EHT4	CAP-Gly domain-containing linker protein 3	Clip3	N	SignalP-noTM
11	B9EKS7	CDP-diacylglycerol--glycerol-3-phosphate 3-phosphatidyltransferase, mitochondrial	Pgs1	N	SignalP-noTM
12	D3Z4S6	Transmembrane protein 132A	Tmem132a	Y	SignalP-noTM
13	E9Q035		Gm20425	Y	SignalP-noTM
14	Q5NDA4	Fatty acid-binding protein, brain	Fabp7	N	SignalP-noTM
15	E9Q2V5	Uncharacterized protein C7orf43 homolog	BC037034	N	SignalP-noTM
16	Q3TD86	Integrin alpha-M	Itgam	Y	SignalP-noTM
17	Q3UBR4	Cathepsin S	Ctss	N	SignalP-noTM
18	G3UWH9	Conserved oligomeric Golgi complex subunit 4	Cog4	N	SignalP-noTM
19	G3X8T9		Serpina3n	Y	SignalP-noTM
20	Q8BWV2	Vacuolar protein sorting-associated protein 16 homolog	Vps16	N	SignalP-noTM
21	G5E8G6	Unconventional myosin-Vb	Myo5b	N	SignalP-noTM
22	J3QMX0		Rpp14	N	SignalP-noTM
23	O08529	Calpain-2 catalytic subunit	Capn2	N	SignalP-noTM
24	O08847	DNA-directed RNA polymerase;DNA-directed RNA polymerase II subunit RPB1	Polr2a	N	SignalP-noTM
25	O35405	Phospholipase D3	Pld3	N	SignalP-TM
26	Q3UM91	Chloride channel protein;Chloride transport protein 6	Clcn6;mKIAA0046	N	SignalP-noTM
27	Q8C1X9	Annexin;Annexin A3	Anxa3	N	SignalP-noTM
28	Q9ESU8	Amino acid transporter;Neutral amino acid transporter A	Slc1a4	N	SignalP-TM
29	Q3U5S6	Syndecan;Syndecan-4	Sdc4	Y	SignalP-noTM
30	Q6PE70	Integrin beta;Integrin beta-5	Itgb5	Y	SignalP-noTM
31	O78207	H-2 class I histocompatibility antigen, D-B alpha chain	H2-D1;H-2D	N	SignalP-noTM
32	O88983	Syntaxin-8	Stx8	N	SignalP-noTM
33	Q3UCT9	Integral membrane protein 2B;BRI2, membrane form;BRI2 intracellular domain;BRI2C, soluble form;Bri23 peptide	Itm2b	N	SignalP-TM
34	P01029	Complement C4-B;Complement C4 beta chain;Complement C4 alpha chain;C4a anaphylatoxin;Complement C4 gamma chain	C4b	Y	SignalP-noTM
35	P03995	Glial fibrillary acidic protein	Gfap	N	SignalP-noTM
36	P05063	Fructose-bisphosphate aldolase C	Aldoc	N	SignalP-noTM
37	P05067_m		APP	Y	SignalP-noTM
38	Q542G9	Annexin;Annexin A2	Anxa2	N	SignalP-noTM
39	P08003	Protein disulfide-isomerase A4	Pdia4	Y	SignalP-noTM
40	Q4FK40	Apolipoprotein E	Apoe	Y	SignalP-noTM
41	Q8VH34	Lysosome-associated membrane glycoprotein 1	Lamp1	Y	SignalP-noTM
42	Q542I8	Integrin beta;Integrin beta-2	Itgb2	Y	SignalP-noTM
43	P12265	Beta-glucuronidase	Gusb	Y	SignalP-noTM
44	Q6P1A9	60S ribosomal protein L7a	Rpl7a;Gm4978	N	SignalP-noTM
45	Q6PAC1	Gelsolin	Gsn	N	SignalP-noTM
46	Q545I9	Protein S100;Protein S100-A6	S100a6	N	SignalP-noTM
47	Q3U6I5	Complement C1q subcomponent subunit B	C1qb	Y	SignalP-noTM
48	Q3UIW3	Lysosome-associated membrane glycoprotein 2	Lamp2	Y	SignalP-noTM
49	Q566K0	High mobility group protein HMG-I/HMG-Y	Hmga1	N	SignalP-noTM
50	Q3UCD9	Cathepsin D	Ctsd	Y	SignalP-TM
51	P19096	Fatty acid synthase;[Acyl-carrier-protein] S-acetyltransferase;[Acyl-carrier-protein] S-malonyltransferase;3-oxoacyl-[acyl-carrier-protein] synthase;3-oxoacyl-[acyl-carrier-protein] reductase;3-hydroxyacyl-[acyl-carrier-protein] dehydratase;Enoyl-[acyl-carrier-protein] reductase;Oleoyl-[acyl-carrier-protein] hydrolase	Fasn	N	SignalP-noTM
52	Q3TXR9	Beta-hexosaminidase;Beta-hexosaminidase subunit beta	Hexb	Y	SignalP-noTM
53	Q3U5K7	Cystatin-C	Cst3	Y	SignalP-noTM
54	P26041	Moesin	Msn	N	SignalP-noTM
55	Q3UBP0	Adenylosuccinate synthetase isozyme 1	Adssl1	N	SignalP-noTM
56	Q3UCJ0	Tyrosine-protein phosphatase non-receptor type;Tyrosine-protein phosphatase non-receptor type 6	Ptpn6	N	SignalP-noTM
57	Q3TW10	Beta-hexosaminidase;Beta-hexosaminidase subunit alpha	Hexa	Y	SignalP-TM
58	Q3TG75	Ornithine aminotransferase, mitochondrial	Oat	N	SignalP-noTM
59	P40336	Vacuolar protein sorting-associated protein 26A	Vps26a	N	SignalP-noTM
60	P41233	ATP-binding cassette sub-family A member 1	Abca1	N	SignalP-TM
61	P41241	Tyrosine-protein kinase CSK;Non-specific protein-tyrosine kinase	Csk	N	SignalP-noTM
62	Q3ULI4	Signal transducer and activator of transcription;Signal transducer and activator of transcription 3	Stat3	N	SignalP-noTM
63	P47856	Glutamine--fructose-6-phosphate aminotransferase [isomerizing] 1	Gfpt1	N	SignalP-noTM
64	P48036	Annexin A5	Anxa5	N	SignalP-noTM
65	Q545S0	Sulfurtransferase;Thiosulfate sulfurtransferase	Tst	N	SignalP-noTM
66	P52760	Ribonuclease UK114	Hrsp12	N	SignalP-noTM
67	P55264	Adenosine kinase	Adk	N	SignalP-noTM
68	Q6PB52	Alpha-2-macroglobulin receptor-associated protein	Lrpap1	N	SignalP-noTM
69	Q8C7W8	Amino acid transporter;Excitatory amino acid transporter 1	Slc1a3	N	SignalP-TM
70	P61327	Protein mago nashi homolog	Magoh	N	SignalP-noTM
71	P70207	Plexin-A2	Plxna2	N	SignalP-TM
72	Q545H7	Protein S100-A13	S100a13	N	SignalP-noTM
73	P97770-2	THUMP domain-containing protein 3	Thumpd3	N	SignalP-noTM
74	Q3UBX7	Complement C1q subcomponent subunit A	C1qa	Y	SignalP-noTM
75	Q58EU7	Retinol-binding protein 1	Rbp1	N	SignalP-noTM
76	Q02105	Complement C1q subcomponent subunit C	C1qc	Y	SignalP-noTM
77	Q549A5	Clusterin;Clusterin;Clusterin beta chain;Clusterin alpha chain	Clu	Y	SignalP-noTM
78	Q3TR66	Vitamin K-dependent protein S	Pros1	Y	SignalP-noTM
79	Q3TCE7	Actin-related protein 2/3 complex subunit 1B	Arpc1b	N	SignalP-noTM
80	Q3TCN2	Putative phospholipase B-like 2;Putative phospholipase B-like 2 28 kDa form;Putative phospholipase B-like 2 40 kDa form;Putative phospholipase B-like 2 15 kDa form	Plbd2	N	SignalP-TM
81	Q3TFA9	Tropomodulin-3	Tmod3	N	SignalP-noTM
82	Q3TL44	NLR family member X1	Nlrx1	N	SignalP-noTM
83	Q3TPE9	Ankyrin repeat and MYND domain-containing protein 2	Ankmy2	N	SignalP-noTM
84	Q542K4	Catalase	Cat	N	SignalP-noTM
85	Q8BVK3	UDP-N-acetylhexosamine pyrophosphorylase-like protein 1	Uap1l1	N	SignalP-noTM
86	Q3TWL2	Type 1 phosphatidylinositol 4,5-bisphosphate 4-phosphatase	Tmem55b	N	SignalP-noTM
87	Q9R062	Glycogenin-1	Gyg1;Gyg	N	SignalP-noTM
88	Q3TXT7	RuvB-like 2	Ruvbl2	N	SignalP-noTM
89	Q3TYC4	Synaptotagmin-11	Syt11	N	SignalP-TM
90	Q3U1V3	Beta-adrenergic receptor kinase 1	Adrbk1	N	SignalP-noTM
91	Q3U3X7	E3 ubiquitin/ISG15 ligase TRIM25	Trim25	N	SignalP-noTM
92	Q3UJB0		Sf3b2	N	SignalP-noTM
93	Q545H3	Mitochondrial import inner membrane translocase subunit Tim17-B	Timm17b	N	SignalP-noTM
94	Q3UGY8	Brefeldin A-inhibited guanine nucleotide-exchange protein 3	Arfgef3	N	SignalP-noTM
95	Q3UN16	Probable G-protein coupled receptor 162	Gpr162	N	SignalP-TM
96	Q3UNZ8	Quinone oxidoreductase-like protein 2		N	SignalP-noTM
97	Q3UQ71	Bifunctional epoxide hydrolase 2;Cytosolic epoxide hydrolase 2;Lipid-phosphate phosphatase	Ephx2	N	SignalP-noTM
98	Q5KU38	Vam6/Vps39-like protein	Vps39;mKIAA0770	N	SignalP-noTM
99	Q3USR5	F-box only protein 2	Fbxo2	N	SignalP-noTM
100	Q3UWQ9	Hydroxymethylglutaryl-CoA synthase, cytoplasmic	Hmgcs1	N	SignalP-noTM
101	Q3V4A0	Transmembrane and coiled-coil domain-containing protein 1	Tmco1	N	SignalP-TM
102	Q3ZAQ4	Autophagy-related protein 9A	Atg9a	N	SignalP-noTM
103	Q4FJN9	Farnesyl pyrophosphate synthase	Fdps	N	SignalP-noTM
104	Q542F1	Chloride intracellular channel protein;Chloride intracellular channel protein 1	Clic1	N	SignalP-noTM
105	Q5DTL0	Ectonucleotide pyrophosphatase/phosphodiesterase family member 5	Enpp5	Y	SignalP-noTM
106	Q5F271	Pleckstrin	Plek	N	SignalP-noTM
107	Q5KU39	Vacuolar protein sorting-associated protein 41 homolog	Vps41	N	SignalP-noTM
108	Q5SUQ9-2	CST complex subunit CTC1	Ctc1	N	SignalP-noTM
109	Q5SUW3	Growth factor receptor-bound protein 10	Grb10	N	SignalP-noTM
110	Q61233	Plastin-2	Lcp1	N	SignalP-noTM
111	Q62178	Semaphorin-4A	Sema4a	Y	SignalP-noTM
112	Q64727	Vinculin	Vcl	N	SignalP-noTM
113	Q6GT24	Peroxiredoxin-6	Prdx6	N	SignalP-noTM
114	Q6NVG1	Lysophospholipid acyltransferase LPCAT4	Lpcat4	N	SignalP-TM
115	Q6P9J9	Anoctamin-6	Ano6	N	SignalP-noTM
116	Q80X90	Filamin-B	Flnb	N	SignalP-noTM
117	Q80XT2		Abca3	N	SignalP-noTM
118	Q8BFR4	N-acetylglucosamine-6-sulfatase	Gns	Y	SignalP-TM
119	Q8BH24	Transmembrane 9 superfamily member 4	Tm9sf4	Y	SignalP-noTM
120	Q8BK02	Solute carrier family 35 member F6	Slc35f6	Y	SignalP-TM
121	Q8BL86	Metallo-beta-lactamase domain-containing protein 2	Mblac2	N	SignalP-noTM
122	Q8BLN5	Lanosterol synthase	Lss	N	SignalP-noTM
123	Q8BYU6	Torsin-1A-interacting protein 2	Tor1aip2	N	SignalP-noTM
124	Q8C1A5	Thimet oligopeptidase	Thop1	N	SignalP-noTM
125	Q8CBX0	Calcium permeable stress-gated cation channel 1	Tmem63c	N	SignalP-TM
126	Q8CC86	Nicotinate phosphoribosyltransferase	Naprt	N	SignalP-noTM
127	Q8CHY3	Dymeclin	Dym	N	SignalP-noTM
128	Q8K010	5-oxoprolinase	Oplah	N	SignalP-noTM
129	Q8R066	Complement C1q tumor necrosis factor-related protein 4	C1qtnf4	Y	SignalP-noTM
130	Q91VK4	Integral membrane protein 2C;CT-BRI3	Itm2c	N	SignalP-TM
131	Q91W86	Vacuolar protein sorting-associated protein 11 homolog	Vps11	N	SignalP-noTM
132	Q923D4	Splicing factor 3B subunit 5	Sf3b5	N	SignalP-noTM
133	Q99LD9	Translation initiation factor eIF-2B subunit beta	Eif2b2	N	SignalP-noTM
134	Q9CQ22	Ragulator complex protein LAMTOR1	Lamtor1	N	SignalP-noTM
135	Q9CQ60	6-phosphogluconolactonase	Pgls	N	SignalP-noTM
136	Q9CQW2	ADP-ribosylation factor-like protein 8B	Arl8b	N	SignalP-noTM
137	Q9CWS0	N(G),N(G)-dimethylarginine dimethylaminohydrolase 1	Ddah1	N	SignalP-noTM
138	Q9CY27	Very-long-chain enoyl-CoA reductase	Tecr	N	SignalP-noTM
139	Q9D187	Mitotic spindle-associated MMXD complex subunit MIP18	Fam96b	N	SignalP-noTM
140	Q9DB41	Mitochondrial glutamate carrier 2	Slc25a18	N	SignalP-TM
141	Q9DCJ9	N-acetylneuraminate lyase	Npl	N	SignalP-noTM
142	Q9DCN2-2	NADH-cytochrome b5 reductase 3;NADH-cytochrome b5 reductase 3 membrane-bound form;NADH-cytochrome b5 reductase 3 soluble form;NADH-cytochrome b5 reductase	Cyb5r3	N	SignalP-noTM
143	Q9EPL2-2	Calsyntenin-1;Soluble Alc-alpha;CTF1-alpha	Clstn1	Y	SignalP-noTM
144	Q9EPL9	Peroxisomal acyl-coenzyme A oxidase 3;Acyl-coenzyme A oxidase	Acox3	N	SignalP-noTM
145	Q9ER58	Testican-2	Spock2	Y	SignalP-noTM
146	Q9ES52-2	Phosphatidylinositol 3,4,5-trisphosphate 5-phosphatase 1	Inpp5d	N	SignalP-noTM
147	Q9JI44	DNA methyltransferase 1-associated protein 1	Dmap1	N	SignalP-noTM
148	Q9R008	Mevalonate kinase	Mvk	N	SignalP-noTM
149	Q9R118	Serine protease HTRA1	Htra1	Y	SignalP-noTM
150	Q9R226	KH domain-containing, RNA-binding, signal transduction-associated protein 3	Khdrbs3	N	SignalP-noTM
151	Q9Z1X4	Interleukin enhancer-binding factor 3	Ilf3	N	SignalP-noTM
152	Q9Z266	SNARE-associated protein Snapin	Snapin	N	SignalP-noTM
